# Supplementary material for: PHARMIP: An insilico method to predict genetics that underpin adverse drug reactions
Source: MethodsX. 2019 Dec 19;7:100775. doi: 10.1016/j.mex.2019.100775 (PMC7036477; doi:10.1016/j.mex.2019.100775)
Supplement: Supplementary file 1 [file mmc1.zip]

Archive with 18 entries (17 files):
- 191116114142 (pharmapper).csv
- __MACOSX/
- __MACOSX/._191116114142 (pharmapper).csv
- 1a09(SRC).pdb
- 1eho(BCHE).pdb
- 1jv2(ITGb3).cif
- 2qp6(CA2).cif
- 5thp(ITGA2B).cif
- DB00863(Ranitidine).sdf
- disgenet ranitidine genes.tsv
- disgenet ranitidine variants.tsv
- O15245(SLC22a1).pdb
- polypharmacology.txt
- results Ranitidine.docx
- __MACOSX/._results Ranitidine.docx
- results(ranitidine).xlsx
- sea-results.xls
- TargetPredictionReport (2).csv
