# Supplementary material for: PHARMIP: An insilico method to predict genetics that underpin adverse drug reactions
Source: MethodsX. 2019 Dec 19;7:100775. doi: 10.1016/j.mex.2019.100775 (PMC7036477; doi:10.1016/j.mex.2019.100775)
Supplement: Supplementary file 1 [file mmc1.zip › 1a09(SRC).pdb]

HEADER    COMPLEX (TRANSFERASE/PEPTIDE)           10-DEC-97   1A09              
TITLE     C-SRC (SH2 DOMAIN) COMPLEXED WITH ACE-FORMYL PHOSPHOTYR-GLU-(N,N-     
TITLE    2 DIPENTYL AMINE)                                                      
COMPND    MOL_ID: 1;                                                            
COMPND   2 MOLECULE: C-SRC TYROSINE KINASE;                                     
COMPND   3 CHAIN: A, B;                                                         
COMPND   4 FRAGMENT: SH2 DOMAIN;                                                
COMPND   5 EC: 2.7.1.112;                                                       
COMPND   6 ENGINEERED: YES;                                                     
COMPND   7 MOL_ID: 2;                                                           
COMPND   8 MOLECULE: ACE-FORMYL PHOSPHOTYR-GLU-(N,N-DIPENTYL AMINE);            
COMPND   9 CHAIN: C, D;                                                         
COMPND  10 ENGINEERED: YES                                                      
SOURCE    MOL_ID: 1;                                                            
SOURCE   2 ORGANISM_SCIENTIFIC: HOMO SAPIENS;                                   
SOURCE   3 ORGANISM_COMMON: HUMAN;                                              
SOURCE   4 ORGANISM_TAXID: 9606;                                                
SOURCE   5 CELLULAR_LOCATION: CYTOPLASM;                                        
SOURCE   6 GENE: SRC;                                                           
SOURCE   7 EXPRESSION_SYSTEM: ESCHERICHIA COLI BL21;                            
SOURCE   8 EXPRESSION_SYSTEM_TAXID: 511693;                                     
SOURCE   9 EXPRESSION_SYSTEM_STRAIN: BL21;                                      
SOURCE  10 EXPRESSION_SYSTEM_CELLULAR_LOCATION: CYTOPLASM;                      
SOURCE  11 EXPRESSION_SYSTEM_PLASMID: PET11B;                                   
SOURCE  12 EXPRESSION_SYSTEM_GENE: SRC;                                         
SOURCE  13 MOL_ID: 2                                                            
KEYWDS    COMPLEX (TRANSFERASE-PEPTIDE), COMPLEX (TRANSFERASE-PEPTIDE) COMPLEX  
EXPDTA    X-RAY DIFFRACTION                                                     
AUTHOR    L.SHEWCHUK,S.JORDAN                                                   
REVDAT   3   07-MAR-18 1A09    1       REMARK                                   
REVDAT   2   24-FEB-09 1A09    1       VERSN                                    
REVDAT   1   08-APR-98 1A09    0                                                
JRNL        AUTH   P.S.CHARIFSON,L.M.SHEWCHUK,W.ROCQUE,C.W.HUMMEL,S.R.JORDAN,   
JRNL        AUTH 2 C.MOHR,G.J.PACOFSKY,M.R.PEEL,M.RODRIGUEZ,D.D.STERNBACH,      
JRNL        AUTH 3 T.G.CONSLER                                                  
JRNL        TITL   PEPTIDE LIGANDS OF PP60(C-SRC) SH2 DOMAINS: A THERMODYNAMIC  
JRNL        TITL 2 AND STRUCTURAL STUDY.                                        
JRNL        REF    BIOCHEMISTRY                  V.  36  6283 1997              
JRNL        REFN                   ISSN 0006-2960                               
JRNL        PMID   9174343                                                      
JRNL        DOI    10.1021/BI970019N                                            
REMARK   2                                                                      
REMARK   2 RESOLUTION.    2.00 ANGSTROMS.                                       
REMARK   3                                                                      
REMARK   3 REFINEMENT.                                                          
REMARK   3   PROGRAM     : X-PLOR 3.1                                           
REMARK   3   AUTHORS     : BRUNGER                                              
REMARK   3                                                                      
REMARK   3  DATA USED IN REFINEMENT.                                            
REMARK   3   RESOLUTION RANGE HIGH (ANGSTROMS) : 2.00                           
REMARK   3   RESOLUTION RANGE LOW  (ANGSTROMS) : 6.00                           
REMARK   3   DATA CUTOFF            (SIGMA(F)) : 2.000                          
REMARK   3   DATA CUTOFF HIGH         (ABS(F)) : 100000.000                     
REMARK   3   DATA CUTOFF LOW          (ABS(F)) : 0.0000                         
REMARK   3   COMPLETENESS (WORKING+TEST)   (%) : 96.0                           
REMARK   3   NUMBER OF REFLECTIONS             : 17233                          
REMARK   3                                                                      
REMARK   3  FIT TO DATA USED IN REFINEMENT.                                     
REMARK   3   CROSS-VALIDATION METHOD          : NULL                            
REMARK   3   FREE R VALUE TEST SET SELECTION  : NULL                            
REMARK   3   R VALUE            (WORKING SET) : 0.198                           
REMARK   3   FREE R VALUE                     : NULL                            
REMARK   3   FREE R VALUE TEST SET SIZE   (%) : NULL                            
REMARK   3   FREE R VALUE TEST SET COUNT      : NULL                            
REMARK   3   ESTIMATED ERROR OF FREE R VALUE  : NULL                            
REMARK   3                                                                      
REMARK   3  FIT IN THE HIGHEST RESOLUTION BIN.                                  
REMARK   3   TOTAL NUMBER OF BINS USED           : 8                            
REMARK   3   BIN RESOLUTION RANGE HIGH       (A) : 2.00                         
REMARK   3   BIN RESOLUTION RANGE LOW        (A) : 2.20                         
REMARK   3   BIN COMPLETENESS (WORKING+TEST) (%) : 91.50                        
REMARK   3   REFLECTIONS IN BIN    (WORKING SET) : NULL                         
REMARK   3   BIN R VALUE           (WORKING SET) : NULL                         
REMARK   3   BIN FREE R VALUE                    : NULL                         
REMARK   3   BIN FREE R VALUE TEST SET SIZE  (%) : NULL                         
REMARK   3   BIN FREE R VALUE TEST SET COUNT     : NULL                         
REMARK   3   ESTIMATED ERROR OF BIN FREE R VALUE : NULL                         
REMARK   3                                                                      
REMARK   3  NUMBER OF NON-HYDROGEN ATOMS USED IN REFINEMENT.                    
REMARK   3   PROTEIN ATOMS            : 1740                                    
REMARK   3   NUCLEIC ACID ATOMS       : 0                                       
REMARK   3   HETEROGEN ATOMS          : 0                                       
REMARK   3   SOLVENT ATOMS            : 194                                     
REMARK   3                                                                      
REMARK   3  B VALUES.                                                           
REMARK   3   FROM WILSON PLOT           (A**2) : NULL                           
REMARK   3   MEAN B VALUE      (OVERALL, A**2) : NULL                           
REMARK   3   OVERALL ANISOTROPIC B VALUE.                                       
REMARK   3    B11 (A**2) : NULL                                                 
REMARK   3    B22 (A**2) : NULL                                                 
REMARK   3    B33 (A**2) : NULL                                                 
REMARK   3    B12 (A**2) : NULL                                                 
REMARK   3    B13 (A**2) : NULL                                                 
REMARK   3    B23 (A**2) : NULL                                                 
REMARK   3                                                                      
REMARK   3  ESTIMATED COORDINATE ERROR.                                         
REMARK   3   ESD FROM LUZZATI PLOT        (A) : NULL                            
REMARK   3   ESD FROM SIGMAA              (A) : NULL                            
REMARK   3   LOW RESOLUTION CUTOFF        (A) : NULL                            
REMARK   3                                                                      
REMARK   3  CROSS-VALIDATED ESTIMATED COORDINATE ERROR.                         
REMARK   3   ESD FROM C-V LUZZATI PLOT    (A) : NULL                            
REMARK   3   ESD FROM C-V SIGMAA          (A) : NULL                            
REMARK   3                                                                      
REMARK   3  RMS DEVIATIONS FROM IDEAL VALUES.                                   
REMARK   3   BOND LENGTHS                 (A) : 0.013                           
REMARK   3   BOND ANGLES            (DEGREES) : 2.667                           
REMARK   3   DIHEDRAL ANGLES        (DEGREES) : 23.65                           
REMARK   3   IMPROPER ANGLES        (DEGREES) : 1.531                           
REMARK   3                                                                      
REMARK   3  ISOTROPIC THERMAL MODEL : NULL                                      
REMARK   3                                                                      
REMARK   3  ISOTROPIC THERMAL FACTOR RESTRAINTS.    RMS    SIGMA                
REMARK   3   MAIN-CHAIN BOND              (A**2) : NULL  ; NULL                 
REMARK   3   MAIN-CHAIN ANGLE             (A**2) : NULL  ; NULL                 
REMARK   3   SIDE-CHAIN BOND              (A**2) : NULL  ; NULL                 
REMARK   3   SIDE-CHAIN ANGLE             (A**2) : NULL  ; NULL                 
REMARK   3                                                                      
REMARK   3  NCS MODEL : UNRESTRAINED                                            
REMARK   3                                                                      
REMARK   3  NCS RESTRAINTS.                         RMS   SIGMA/WEIGHT          
REMARK   3   GROUP  1  POSITIONAL            (A) : NULL  ; NULL                 
REMARK   3   GROUP  1  B-FACTOR           (A**2) : NULL  ; NULL                 
REMARK   3                                                                      
REMARK   3  PARAMETER FILE  1  : PARAM19X.PRO                                   
REMARK   3  PARAMETER FILE  2  : PARAM19.PTA                                    
REMARK   3  PARAMETER FILE  3  : NULL                                           
REMARK   3  TOPOLOGY FILE  1   : TOPH19X.PRO                                    
REMARK   3  TOPOLOGY FILE  2   : TOPH19.PTA                                     
REMARK   3  TOPOLOGY FILE  3   : NULL                                           
REMARK   3                                                                      
REMARK   3  OTHER REFINEMENT REMARKS: PARTIALLY REFINED                         
REMARK   4                                                                      
REMARK   4 1A09 COMPLIES WITH FORMAT V. 3.30, 13-JUL-11                         
REMARK 100                                                                      
REMARK 100 THIS ENTRY HAS BEEN PROCESSED BY BNL.                                
REMARK 100 THE DEPOSITION ID IS D_1000170231.                                   
REMARK 200                                                                      
REMARK 200 EXPERIMENTAL DETAILS                                                 
REMARK 200  EXPERIMENT TYPE                : X-RAY DIFFRACTION                  
REMARK 200  DATE OF DATA COLLECTION        : NOV-93                             
REMARK 200  TEMPERATURE           (KELVIN) : 295                                
REMARK 200  PH                             : 4.6                                
REMARK 200  NUMBER OF CRYSTALS USED        : 1                                  
REMARK 200                                                                      
REMARK 200  SYNCHROTRON              (Y/N) : N                                  
REMARK 200  RADIATION SOURCE               : ROTATING ANODE                     
REMARK 200  BEAMLINE                       : NULL                               
REMARK 200  X-RAY GENERATOR MODEL          : SIEMENS                            
REMARK 200  MONOCHROMATIC OR LAUE    (M/L) : M                                  
REMARK 200  WAVELENGTH OR RANGE        (A) : 1.5418                             
REMARK 200  MONOCHROMATOR                  : GRAPHITE(002)                      
REMARK 200  OPTICS                         : COLLIMATOR                         
REMARK 200                                                                      
REMARK 200  DETECTOR TYPE                  : IMAGE PLATE                        
REMARK 200  DETECTOR MANUFACTURER          : RIGAKU                             
REMARK 200  INTENSITY-INTEGRATION SOFTWARE : R-AXIS                             
REMARK 200  DATA SCALING SOFTWARE          : R-AXIS                             
REMARK 200                                                                      
REMARK 200  NUMBER OF UNIQUE REFLECTIONS   : 17257                              
REMARK 200  RESOLUTION RANGE HIGH      (A) : 2.000                              
REMARK 200  RESOLUTION RANGE LOW       (A) : 50.000                             
REMARK 200  REJECTION CRITERIA  (SIGMA(I)) : 1.000                              
REMARK 200                                                                      
REMARK 200 OVERALL.                                                             
REMARK 200  COMPLETENESS FOR RANGE     (%) : 92.0                               
REMARK 200  DATA REDUNDANCY                : 4.400                              
REMARK 200  R MERGE                    (I) : 0.09300                            
REMARK 200  R SYM                      (I) : NULL                               
REMARK 200  <I/SIGMA(I)> FOR THE DATA SET  : 13.3000                            
REMARK 200                                                                      
REMARK 200 IN THE HIGHEST RESOLUTION SHELL.                                     
REMARK 200  HIGHEST RESOLUTION SHELL, RANGE HIGH (A) : 2.00                     
REMARK 200  HIGHEST RESOLUTION SHELL, RANGE LOW  (A) : 2.20                     
REMARK 200  COMPLETENESS FOR SHELL     (%) : 93.6                               
REMARK 200  DATA REDUNDANCY IN SHELL       : 3.60                               
REMARK 200  R MERGE FOR SHELL          (I) : 0.16200                            
REMARK 200  R SYM FOR SHELL            (I) : NULL                               
REMARK 200  <I/SIGMA(I)> FOR SHELL         : 4.400                              
REMARK 200                                                                      
REMARK 200 DIFFRACTION PROTOCOL: NULL                                           
REMARK 200 METHOD USED TO DETERMINE THE STRUCTURE: MOLECULAR REPLACEMENT        
REMARK 200 SOFTWARE USED: X-PLOR 3.1                                            
REMARK 200 STARTING MODEL: PDB ENTRY 1SHD                                       
REMARK 200                                                                      
REMARK 200 REMARK: NULL                                                         
REMARK 280                                                                      
REMARK 280 CRYSTAL                                                              
REMARK 280 SOLVENT CONTENT, VS   (%): 54.00                                     
REMARK 280 MATTHEWS COEFFICIENT, VM (ANGSTROMS**3/DA): 2.70                     
REMARK 280                                                                      
REMARK 280 CRYSTALLIZATION CONDITIONS: PROTEIN WAS CRYSTALLIZED FROM 0.1 M      
REMARK 280  ACETATE, PH 4.6, 2 M NAFORMATE AT 4 C. THE CRYSTAL WAS SOAKED IN    
REMARK 280  10% PEG400, 10% GLYCEROL PRIOR TO DATA COLLECTION, TEMPERATURE      
REMARK 280  277K                                                                
REMARK 290                                                                      
REMARK 290 CRYSTALLOGRAPHIC SYMMETRY                                            
REMARK 290 SYMMETRY OPERATORS FOR SPACE GROUP: P 21 21 21                       
REMARK 290                                                                      
REMARK 290      SYMOP   SYMMETRY                                                
REMARK 290     NNNMMM   OPERATOR                                                
REMARK 290       1555   X,Y,Z                                                   
REMARK 290       2555   -X+1/2,-Y,Z+1/2                                         
REMARK 290       3555   -X,Y+1/2,-Z+1/2                                         
REMARK 290       4555   X+1/2,-Y+1/2,-Z                                         
REMARK 290                                                                      
REMARK 290     WHERE NNN -> OPERATOR NUMBER                                     
REMARK 290           MMM -> TRANSLATION VECTOR                                  
REMARK 290                                                                      
REMARK 290 CRYSTALLOGRAPHIC SYMMETRY TRANSFORMATIONS                            
REMARK 290 THE FOLLOWING TRANSFORMATIONS OPERATE ON THE ATOM/HETATM             
REMARK 290 RECORDS IN THIS ENTRY TO PRODUCE CRYSTALLOGRAPHICALLY                
REMARK 290 RELATED MOLECULES.                                                   
REMARK 290   SMTRY1   1  1.000000  0.000000  0.000000        0.00000            
REMARK 290   SMTRY2   1  0.000000  1.000000  0.000000        0.00000            
REMARK 290   SMTRY3   1  0.000000  0.000000  1.000000        0.00000            
REMARK 290   SMTRY1   2 -1.000000  0.000000  0.000000       25.95000            
REMARK 290   SMTRY2   2  0.000000 -1.000000  0.000000        0.00000            
REMARK 290   SMTRY3   2  0.000000  0.000000  1.000000       37.05000            
REMARK 290   SMTRY1   3 -1.000000  0.000000  0.000000        0.00000            
REMARK 290   SMTRY2   3  0.000000  1.000000  0.000000       33.00000            
REMARK 290   SMTRY3   3  0.000000  0.000000 -1.000000       37.05000            
REMARK 290   SMTRY1   4  1.000000  0.000000  0.000000       25.95000            
REMARK 290   SMTRY2   4  0.000000 -1.000000  0.000000       33.00000            
REMARK 290   SMTRY3   4  0.000000  0.000000 -1.000000        0.00000            
REMARK 290                                                                      
REMARK 290 REMARK: NULL                                                         
REMARK 300                                                                      
REMARK 300 BIOMOLECULE: 1, 2, 3                                                 
REMARK 300 SEE REMARK 350 FOR THE AUTHOR PROVIDED AND/OR PROGRAM                
REMARK 300 GENERATED ASSEMBLY INFORMATION FOR THE STRUCTURE IN                  
REMARK 300 THIS ENTRY. THE REMARK MAY ALSO PROVIDE INFORMATION ON               
REMARK 300 BURIED SURFACE AREA.                                                 
REMARK 350                                                                      
REMARK 350 COORDINATES FOR A COMPLETE MULTIMER REPRESENTING THE KNOWN           
REMARK 350 BIOLOGICALLY SIGNIFICANT OLIGOMERIZATION STATE OF THE                
REMARK 350 MOLECULE CAN BE GENERATED BY APPLYING BIOMT TRANSFORMATIONS          
REMARK 350 GIVEN BELOW.  BOTH NON-CRYSTALLOGRAPHIC AND                          
REMARK 350 CRYSTALLOGRAPHIC OPERATIONS ARE GIVEN.                               
REMARK 350                                                                      
REMARK 350 BIOMOLECULE: 1                                                       
REMARK 350 AUTHOR DETERMINED BIOLOGICAL UNIT: TETRAMERIC                        
REMARK 350 APPLY THE FOLLOWING TO CHAINS: A, C, B, D                            
REMARK 350   BIOMT1   1  1.000000  0.000000  0.000000        0.00000            
REMARK 350   BIOMT2   1  0.000000  1.000000  0.000000        0.00000            
REMARK 350   BIOMT3   1  0.000000  0.000000  1.000000        0.00000            
REMARK 350                                                                      
REMARK 350 BIOMOLECULE: 2                                                       
REMARK 350 SOFTWARE DETERMINED QUATERNARY STRUCTURE: DIMERIC                    
REMARK 350 SOFTWARE USED: PISA                                                  
REMARK 350 TOTAL BURIED SURFACE AREA: 1030 ANGSTROM**2                          
REMARK 350 SURFACE AREA OF THE COMPLEX: 6160 ANGSTROM**2                        
REMARK 350 CHANGE IN SOLVENT FREE ENERGY: 0.1 KCAL/MOL                          
REMARK 350 APPLY THE FOLLOWING TO CHAINS: A, C                                  
REMARK 350   BIOMT1   1  1.000000  0.000000  0.000000        0.00000            
REMARK 350   BIOMT2   1  0.000000  1.000000  0.000000        0.00000            
REMARK 350   BIOMT3   1  0.000000  0.000000  1.000000        0.00000            
REMARK 350                                                                      
REMARK 350 BIOMOLECULE: 3                                                       
REMARK 350 SOFTWARE DETERMINED QUATERNARY STRUCTURE: DIMERIC                    
REMARK 350 SOFTWARE USED: PISA                                                  
REMARK 350 TOTAL BURIED SURFACE AREA: 1130 ANGSTROM**2                          
REMARK 350 SURFACE AREA OF THE COMPLEX: 5990 ANGSTROM**2                        
REMARK 350 CHANGE IN SOLVENT FREE ENERGY: -0.9 KCAL/MOL                         
REMARK 350 APPLY THE FOLLOWING TO CHAINS: B, D                                  
REMARK 350   BIOMT1   1  1.000000  0.000000  0.000000        0.00000            
REMARK 350   BIOMT2   1  0.000000  1.000000  0.000000        0.00000            
REMARK 350   BIOMT3   1  0.000000  0.000000  1.000000        0.00000            
REMARK 465                                                                      
REMARK 465 MISSING RESIDUES                                                     
REMARK 465 THE FOLLOWING RESIDUES WERE NOT LOCATED IN THE                       
REMARK 465 EXPERIMENT. (M=MODEL NUMBER; RES=RESIDUE NAME; C=CHAIN               
REMARK 465 IDENTIFIER; SSSEQ=SEQUENCE NUMBER; I=INSERTION CODE.)                
REMARK 465                                                                      
REMARK 465   M RES C SSSEQI                                                     
REMARK 465     MET A   143                                                      
REMARK 465     MET B   143                                                      
REMARK 465     ASP B   144                                                      
REMARK 465     SER B   145                                                      
REMARK 465     ILE B   146                                                      
REMARK 465     GLN B   147                                                      
REMARK 470                                                                      
REMARK 470 MISSING ATOM                                                         
REMARK 470 THE FOLLOWING RESIDUES HAVE MISSING ATOMS (M=MODEL NUMBER;           
REMARK 470 RES=RESIDUE NAME; C=CHAIN IDENTIFIER; SSEQ=SEQUENCE NUMBER;          
REMARK 470 I=INSERTION CODE):                                                   
REMARK 470   M RES CSSEQI  ATOMS                                                
REMARK 470     ASP A 144    CG   OD1  OD2                                       
REMARK 470     LYS A 184    CG   CD   CE   NZ                                   
REMARK 470     ASN A 196    CG   OD1  ND2                                       
REMARK 470     LYS A 198    CG   CD   CE   NZ                                   
REMARK 470     GLU B 169    CG   CD   OE1  OE2                                  
REMARK 470     LYS B 184    CG   CD   CE   NZ                                   
REMARK 470     ASN B 196    CG   OD1  ND2                                       
REMARK 500                                                                      
REMARK 500 GEOMETRY AND STEREOCHEMISTRY                                         
REMARK 500 SUBTOPIC: CLOSE CONTACTS IN SAME ASYMMETRIC UNIT                     
REMARK 500                                                                      
REMARK 500 THE FOLLOWING ATOMS ARE IN CLOSE CONTACT.                            
REMARK 500                                                                      
REMARK 500  ATM1  RES C  SSEQI   ATM2  RES C  SSEQI           DISTANCE          
REMARK 500   H1   HOH A   600     H2   HOH B   570              0.82            
REMARK 500   H    ILE A   217     H2   HOH A   518              0.89            
REMARK 500   HH   TYR A   216     H1   HOH A   519              1.02            
REMARK 500   H    ILE B   217     H1   HOH B   537              1.08            
REMARK 500   H    ARG B   243     H1   HOH B   539              1.08            
REMARK 500   H    ARG A   243     H1   HOH A   528              1.11            
REMARK 500   HH   TYR B   233     H1   HOH B   536              1.12            
REMARK 500   HZ1  LYS A   206     H1   HOH A   516              1.17            
REMARK 500   H    ASN B   170     H2   HOH B   678              1.18            
REMARK 500   H1   HOH A   664     H1   HOH A   665              1.19            
REMARK 500   H    ASP B   238     H1   HOH B   594              1.21            
REMARK 500   H    GLY A   239     H2   HOH A   610              1.22            
REMARK 500   HG   SER B   190     HD1  HIS B   204              1.24            
REMARK 500   HZ2  LYS B   155     H1   HOH B   670              1.27            
REMARK 500  HE22  GLN B   227     H1   HOH B   648              1.28            
REMARK 500   H    THR A   157     H2   HOH A   543              1.29            
REMARK 500   H    ASN A   224     H1   HOH A   639              1.32            
REMARK 500   H2   HOH D   531     H2   HOH D   587              1.33            
REMARK 500   H    LYS A   206     H1   HOH C   501              1.33            
REMARK 500   N    ASP A   144     H1   HOH A   625              1.57            
REMARK 500                                                                      
REMARK 500 REMARK: NULL                                                         
REMARK 500                                                                      
REMARK 500 GEOMETRY AND STEREOCHEMISTRY                                         
REMARK 500 SUBTOPIC: CLOSE CONTACTS                                             
REMARK 500                                                                      
REMARK 500 THE FOLLOWING ATOMS THAT ARE RELATED BY CRYSTALLOGRAPHIC             
REMARK 500 SYMMETRY ARE IN CLOSE CONTACT.  AN ATOM LOCATED WITHIN 0.15          
REMARK 500 ANGSTROMS OF A SYMMETRY RELATED ATOM IS ASSUMED TO BE ON A           
REMARK 500 SPECIAL POSITION AND IS, THEREFORE, LISTED IN REMARK 375             
REMARK 500 INSTEAD OF REMARK 500.  ATOMS WITH NON-BLANK ALTERNATE               
REMARK 500 LOCATION INDICATORS ARE NOT INCLUDED IN THE CALCULATIONS.            
REMARK 500                                                                      
REMARK 500 DISTANCE CUTOFF:                                                     
REMARK 500 2.2 ANGSTROMS FOR CONTACTS NOT INVOLVING HYDROGEN ATOMS              
REMARK 500 1.6 ANGSTROMS FOR CONTACTS INVOLVING HYDROGEN ATOMS                  
REMARK 500                                                                      
REMARK 500  ATM1  RES C  SSEQI   ATM2  RES C  SSEQI  SSYMOP   DISTANCE          
REMARK 500   H    ASP B   211     H2   HOH A   605     2655     1.24            
REMARK 500  HE21  GLN B   222     H2   HOH A   519     2655     1.33            
REMARK 500                                                                      
REMARK 500 REMARK: NULL                                                         
REMARK 500                                                                      
REMARK 500 GEOMETRY AND STEREOCHEMISTRY                                         
REMARK 500 SUBTOPIC: COVALENT BOND LENGTHS                                      
REMARK 500                                                                      
REMARK 500 THE STEREOCHEMICAL PARAMETERS OF THE FOLLOWING RESIDUES              
REMARK 500 HAVE VALUES WHICH DEVIATE FROM EXPECTED VALUES BY MORE               
REMARK 500 THAN 6*RMSD (M=MODEL NUMBER; RES=RESIDUE NAME; C=CHAIN               
REMARK 500 IDENTIFIER; SSEQ=SEQUENCE NUMBER; I=INSERTION CODE).                 
REMARK 500                                                                      
REMARK 500 STANDARD TABLE:                                                      
REMARK 500 FORMAT: (10X,I3,1X,2(A3,1X,A1,I4,A1,1X,A4,3X),1X,F6.3)               
REMARK 500                                                                      
REMARK 500 EXPECTED VALUES PROTEIN: ENGH AND HUBER, 1999                        
REMARK 500 EXPECTED VALUES NUCLEIC ACID: CLOWNEY ET AL 1996                     
REMARK 500                                                                      
REMARK 500  M RES CSSEQI ATM1   RES CSSEQI ATM2   DEVIATION                     
REMARK 500    HIS A 236   NE2   HIS A 236   CD2    -0.070                       
REMARK 500    HIS A 242   NE2   HIS A 242   CD2    -0.081                       
REMARK 500    HIS B 204   NE2   HIS B 204   CD2    -0.073                       
REMARK 500    HIS B 242   NE2   HIS B 242   CD2    -0.069                       
REMARK 500                                                                      
REMARK 500 REMARK: NULL                                                         
REMARK 500                                                                      
REMARK 500 GEOMETRY AND STEREOCHEMISTRY                                         
REMARK 500 SUBTOPIC: COVALENT BOND ANGLES                                       
REMARK 500                                                                      
REMARK 500 THE STEREOCHEMICAL PARAMETERS OF THE FOLLOWING RESIDUES              
REMARK 500 HAVE VALUES WHICH DEVIATE FROM EXPECTED VALUES BY MORE               
REMARK 500 THAN 6*RMSD (M=MODEL NUMBER; RES=RESIDUE NAME; C=CHAIN               
REMARK 500 IDENTIFIER; SSEQ=SEQUENCE NUMBER; I=INSERTION CODE).                 
REMARK 500                                                                      
REMARK 500 STANDARD TABLE:                                                      
REMARK 500 FORMAT: (10X,I3,1X,A3,1X,A1,I4,A1,3(1X,A4,2X),12X,F5.1)              
REMARK 500                                                                      
REMARK 500 EXPECTED VALUES PROTEIN: ENGH AND HUBER, 1999                        
REMARK 500 EXPECTED VALUES NUCLEIC ACID: CLOWNEY ET AL 1996                     
REMARK 500                                                                      
REMARK 500  M RES CSSEQI ATM1   ATM2   ATM3                                     
REMARK 500    TRP A 151   CD1 -  CG  -  CD2 ANGL. DEV. =   6.0 DEGREES          
REMARK 500    TRP A 151   CB  -  CG  -  CD1 ANGL. DEV. =  -8.8 DEGREES          
REMARK 500    TRP A 151   CE2 -  CD2 -  CG  ANGL. DEV. =  -6.1 DEGREES          
REMARK 500    TRP A 151   CG  -  CD2 -  CE3 ANGL. DEV. =   6.6 DEGREES          
REMARK 500    ARG A 158   NE  -  CZ  -  NH1 ANGL. DEV. =   6.3 DEGREES          
REMARK 500    ARG A 158   NE  -  CZ  -  NH2 ANGL. DEV. =  -7.5 DEGREES          
REMARK 500    CYS A 188   CA  -  CB  -  SG  ANGL. DEV. =   8.2 DEGREES          
REMARK 500    ARG A 243   NE  -  CZ  -  NH1 ANGL. DEV. =   3.9 DEGREES          
REMARK 500    TRP B 151   CD1 -  CG  -  CD2 ANGL. DEV. =   7.7 DEGREES          
REMARK 500    TRP B 151   CB  -  CG  -  CD1 ANGL. DEV. =  -8.4 DEGREES          
REMARK 500    TRP B 151   CG  -  CD1 -  NE1 ANGL. DEV. =  -6.3 DEGREES          
REMARK 500    TRP B 151   CE2 -  CD2 -  CG  ANGL. DEV. =  -6.6 DEGREES          
REMARK 500    TRP B 151   CG  -  CD2 -  CE3 ANGL. DEV. =   5.5 DEGREES          
REMARK 500    ARG B 172   NE  -  CZ  -  NH2 ANGL. DEV. =  -3.2 DEGREES          
REMARK 500                                                                      
REMARK 500 REMARK: NULL                                                         
REMARK 500                                                                      
REMARK 500 GEOMETRY AND STEREOCHEMISTRY                                         
REMARK 500 SUBTOPIC: TORSION ANGLES                                             
REMARK 500                                                                      
REMARK 500 TORSION ANGLES OUTSIDE THE EXPECTED RAMACHANDRAN REGIONS:            
REMARK 500 (M=MODEL NUMBER; RES=RESIDUE NAME; C=CHAIN IDENTIFIER;               
REMARK 500 SSEQ=SEQUENCE NUMBER; I=INSERTION CODE).                             
REMARK 500                                                                      
REMARK 500 STANDARD TABLE:                                                      
REMARK 500 FORMAT:(10X,I3,1X,A3,1X,A1,I4,A1,4X,F7.2,3X,F7.2)                    
REMARK 500                                                                      
REMARK 500 EXPECTED VALUES: GJ KLEYWEGT AND TA JONES (1996). PHI/PSI-           
REMARK 500 CHOLOGY: RAMACHANDRAN REVISITED. STRUCTURE 4, 1395 - 1400            
REMARK 500                                                                      
REMARK 500  M RES CSSEQI        PSI       PHI                                   
REMARK 500    ALA A 197       28.12    -78.59                                   
REMARK 500    LYS A 198      -13.79   -176.42                                   
REMARK 500    THR A 245      -65.76   -106.54                                   
REMARK 500    ASP B 238       65.57     39.58                                   
REMARK 500    THR B 245      -87.98   -110.03                                   
REMARK 500                                                                      
REMARK 500 REMARK: NULL                                                         
REMARK 800                                                                      
REMARK 800 SITE                                                                 
REMARK 800 SITE_IDENTIFIER: AC1                                                 
REMARK 800 EVIDENCE_CODE: SOFTWARE                                              
REMARK 800 SITE_DESCRIPTION: BINDING SITE FOR RESIDUE ACE C 100                 
REMARK 800                                                                      
REMARK 800 SITE_IDENTIFIER: AC2                                                 
REMARK 800 EVIDENCE_CODE: SOFTWARE                                              
REMARK 800 SITE_DESCRIPTION: BINDING SITE FOR RESIDUE ACE D 100                 
DBREF  1A09 A  144   249  UNP    P12931   SRC_HUMAN      143    248             
DBREF  1A09 B  144   249  UNP    P12931   SRC_HUMAN      143    248             
DBREF  1A09 C  100   103  PDB    1A09     1A09           100    103             
DBREF  1A09 D  100   103  PDB    1A09     1A09           100    103             
SEQRES   1 A  107  MET ASP SER ILE GLN ALA GLU GLU TRP TYR PHE GLY LYS          
SEQRES   2 A  107  ILE THR ARG ARG GLU SER GLU ARG LEU LEU LEU ASN ALA          
SEQRES   3 A  107  GLU ASN PRO ARG GLY THR PHE LEU VAL ARG GLU SER GLU          
SEQRES   4 A  107  THR THR LYS GLY ALA TYR CYS LEU SER VAL SER ASP PHE          
SEQRES   5 A  107  ASP ASN ALA LYS GLY LEU ASN VAL LYS HIS TYR LYS ILE          
SEQRES   6 A  107  ARG LYS LEU ASP SER GLY GLY PHE TYR ILE THR SER ARG          
SEQRES   7 A  107  THR GLN PHE ASN SER LEU GLN GLN LEU VAL ALA TYR TYR          
SEQRES   8 A  107  SER LYS HIS ALA ASP GLY LEU CYS HIS ARG LEU THR THR          
SEQRES   9 A  107  VAL CYS PRO                                                  
SEQRES   1 C    4  ACE PTH GLU DIP                                              
SEQRES   1 B  107  MET ASP SER ILE GLN ALA GLU GLU TRP TYR PHE GLY LYS          
SEQRES   2 B  107  ILE THR ARG ARG GLU SER GLU ARG LEU LEU LEU ASN ALA          
SEQRES   3 B  107  GLU ASN PRO ARG GLY THR PHE LEU VAL ARG GLU SER GLU          
SEQRES   4 B  107  THR THR LYS GLY ALA TYR CYS LEU SER VAL SER ASP PHE          
SEQRES   5 B  107  ASP ASN ALA LYS GLY LEU ASN VAL LYS HIS TYR LYS ILE          
SEQRES   6 B  107  ARG LYS LEU ASP SER GLY GLY PHE TYR ILE THR SER ARG          
SEQRES   7 B  107  THR GLN PHE ASN SER LEU GLN GLN LEU VAL ALA TYR TYR          
SEQRES   8 B  107  SER LYS HIS ALA ASP GLY LEU CYS HIS ARG LEU THR THR          
SEQRES   9 B  107  VAL CYS PRO                                                  
SEQRES   1 D    4  ACE PTH GLU DIP                                              
MODRES 1A09 PTH C  101  TYR  CE1-METHYLENE-HYDROXY-PHOSPHOTYROSINE              
MODRES 1A09 PTH D  101  TYR  CE1-METHYLENE-HYDROXY-PHOSPHOTYROSINE              
HET    ACE  C 100       3                                                       
HET    PTH  C 101      20                                                       
HET    DIP  C 103      11                                                       
HET    ACE  D 100       3                                                       
HET    PTH  D 101      20                                                       
HET    DIP  D 103      11                                                       
HETNAM     ACE ACETYL GROUP                                                     
HETNAM     PTH CE1-METHYLENE-HYDROXY-PHOSPHOTYROSINE                            
HETNAM     DIP DIPENTYLAMINE                                                    
FORMUL   2  ACE    2(C2 H4 O)                                                   
FORMUL   2  PTH    2(C10 H14 N O7 P)                                            
FORMUL   2  DIP    2(C10 H23 N)                                                 
FORMUL   5  HOH   *194(H2 O)                                                    
HELIX    1   1 SER A  145  ALA A  148  5                                   4    
HELIX    2   2 ARG A  158  LEU A  165  1                                   8    
HELIX    3   3 LEU A  226  LYS A  235  1                                  10    
HELIX    4   4 ARG B  158  LEU B  166  1                                   9    
HELIX    5   5 LEU B  226  LYS B  235  1                                  10    
SHEET    1   A 3 PHE A 175  GLU A 179  0                                        
SHEET    2   A 3 TYR A 187  ASP A 195 -1  N  SER A 190   O  LEU A 176           
SHEET    3   A 3 GLY A 199  ILE A 207 -1  N  ILE A 207   O  TYR A 187           
SHEET    1   B 3 PHE B 175  GLU B 179  0                                        
SHEET    2   B 3 TYR B 187  ASP B 195 -1  N  SER B 190   O  LEU B 176           
SHEET    3   B 3 GLY B 199  ILE B 207 -1  N  ILE B 207   O  TYR B 187           
LINK         C   ACE C 100                 N   PTH C 101     1555   1555  1.33  
LINK         CF  PTH C 101                 SG  CYS A 188     1555   1555  1.80  
LINK         C   PTH C 101                 N   GLU C 102     1555   1555  1.32  
LINK         N   DIP C 103                 C   GLU C 102     1555   1555  1.35  
LINK         C   ACE D 100                 N   PTH D 101     1555   1555  1.34  
LINK         CF  PTH D 101                 SG  CYS B 188     1555   1555  1.84  
LINK         C   PTH D 101                 N   GLU D 102     1555   1555  1.32  
LINK         N   DIP D 103                 C   GLU D 102     1555   1555  1.36  
SITE     1 AC1  3 ARG A 158  HOH C 500  HOH B 577                               
SITE     1 AC2  2 ARG B 158  HOH D 534                                          
CRYST1   51.900   66.000   74.100  90.00  90.00  90.00 P 21 21 21    8          
ORIGX1      1.000000  0.000000  0.000000        0.00000                         
ORIGX2      0.000000  1.000000  0.000000        0.00000                         
ORIGX3      0.000000  0.000000  1.000000        0.00000                         
SCALE1      0.019268  0.000000  0.000000        0.00000                         
SCALE2      0.000000  0.015152  0.000000        0.00000                         
SCALE3      0.000000  0.000000  0.013495        0.00000                         
MTRIX1   1 -0.807300  0.297100 -0.509900       97.68610    1                    
MTRIX2   1  0.269700  0.954300  0.129100       -0.90950    1                    
MTRIX3   1  0.525000 -0.033400 -0.850500       32.22390    1                    
ATOM      1  N   ASP A 144      62.534  24.568  19.230  1.00 38.52           N  
ATOM      2  CA  ASP A 144      62.452  25.345  18.008  1.00 44.15           C  
ATOM      3  C   ASP A 144      60.999  25.763  17.753  1.00 43.14           C  
ATOM      4  O   ASP A 144      60.202  25.606  18.672  1.00 41.14           O  
ATOM      5  CB  ASP A 144      62.947  24.543  16.776  1.00 42.87           C  
ATOM      6  N   SER A 145      60.631  26.237  16.556  1.00 44.44           N  
ATOM      7  CA  SER A 145      59.316  26.754  16.195  1.00 41.76           C  
ATOM      8  C   SER A 145      58.068  26.116  16.772  1.00 37.05           C  
ATOM      9  O   SER A 145      57.228  26.872  17.264  1.00 36.13           O  
ATOM     10  CB  SER A 145      59.217  26.747  14.682  1.00 45.93           C  
ATOM     11  OG  SER A 145      59.766  25.535  14.157  1.00 55.65           O  
ATOM     12  H   SER A 145      61.312  26.236  15.854  1.00  0.00           H  
ATOM     13  HG  SER A 145      59.698  25.541  13.199  1.00  0.00           H  
ATOM     14  N   ILE A 146      57.939  24.781  16.780  1.00 31.17           N  
ATOM     15  CA  ILE A 146      56.782  24.114  17.362  1.00 26.85           C  
ATOM     16  C   ILE A 146      56.597  24.535  18.828  1.00 20.74           C  
ATOM     17  O   ILE A 146      55.489  24.827  19.269  1.00 19.12           O  
ATOM     18  CB  ILE A 146      56.961  22.555  17.213  1.00 28.62           C  
ATOM     19  CG1 ILE A 146      55.706  21.859  17.686  1.00 26.96           C  
ATOM     20  CG2 ILE A 146      58.199  22.064  17.981  1.00 33.84           C  
ATOM     21  CD1 ILE A 146      55.827  20.329  17.864  1.00 30.76           C  
ATOM     22  H   ILE A 146      58.648  24.235  16.380  1.00  0.00           H  
ATOM     23  N   GLN A 147      57.707  24.709  19.543  1.00 18.13           N  
ATOM     24  CA  GLN A 147      57.696  25.071  20.955  1.00 18.81           C  
ATOM     25  C   GLN A 147      56.958  26.364  21.230  1.00 20.29           C  
ATOM     26  O   GLN A 147      56.165  26.468  22.178  1.00 19.13           O  
ATOM     27  CB  GLN A 147      59.111  25.220  21.485  1.00 17.12           C  
ATOM     28  CG  GLN A 147      59.972  23.963  21.375  1.00 19.59           C  
ATOM     29  CD  GLN A 147      59.364  22.707  21.993  1.00 20.61           C  
ATOM     30  OE1 GLN A 147      58.543  22.698  22.903  1.00 23.66           O  
ATOM     31  NE2 GLN A 147      59.730  21.567  21.473  1.00 22.66           N  
ATOM     32  H   GLN A 147      58.572  24.588  19.099  1.00  0.00           H  
ATOM     33 HE21 GLN A 147      59.349  20.751  21.858  1.00  0.00           H  
ATOM     34 HE22 GLN A 147      60.364  21.550  20.726  1.00  0.00           H  
ATOM     35  N   ALA A 148      57.160  27.316  20.305  1.00 21.97           N  
ATOM     36  CA  ALA A 148      56.582  28.641  20.449  1.00 20.70           C  
ATOM     37  C   ALA A 148      55.209  28.818  19.814  1.00 20.21           C  
ATOM     38  O   ALA A 148      54.645  29.909  19.860  1.00 20.94           O  
ATOM     39  CB  ALA A 148      57.583  29.633  19.869  1.00 21.86           C  
ATOM     40  H   ALA A 148      57.708  27.113  19.518  1.00  0.00           H  
ATOM     41  N   GLU A 149      54.586  27.783  19.263  1.00 19.45           N  
ATOM     42  CA  GLU A 149      53.276  27.907  18.657  1.00 18.35           C  
ATOM     43  C   GLU A 149      52.197  28.011  19.695  1.00 20.18           C  
ATOM     44  O   GLU A 149      52.168  27.198  20.620  1.00 18.78           O  
ATOM     45  CB  GLU A 149      52.966  26.703  17.776  1.00 19.98           C  
ATOM     46  CG  GLU A 149      53.854  26.599  16.542  1.00 20.55           C  
ATOM     47  CD  GLU A 149      53.453  27.454  15.320  1.00 26.33           C  
ATOM     48  OE1 GLU A 149      52.663  28.398  15.407  1.00 25.71           O  
ATOM     49  OE2 GLU A 149      53.947  27.152  14.235  1.00 30.30           O  
ATOM     50  H   GLU A 149      55.026  26.908  19.266  1.00  0.00           H  
ATOM     51  N   GLU A 150      51.242  28.929  19.490  1.00 20.00           N  
ATOM     52  CA  GLU A 150      50.142  29.160  20.439  1.00 22.01           C  
ATOM     53  C   GLU A 150      49.207  27.985  20.725  1.00 22.25           C  
ATOM     54  O   GLU A 150      48.521  27.922  21.752  1.00 22.19           O  
ATOM     55  CB  GLU A 150      49.274  30.311  19.966  1.00 23.82           C  
ATOM     56  CG  GLU A 150      48.667  30.106  18.571  1.00 28.13           C  
ATOM     57  CD  GLU A 150      47.716  31.208  18.115  1.00 35.11           C  
ATOM     58  OE1 GLU A 150      47.483  32.157  18.868  1.00 40.95           O  
ATOM     59  OE2 GLU A 150      47.196  31.110  17.000  1.00 36.69           O  
ATOM     60  H   GLU A 150      51.278  29.469  18.673  1.00  0.00           H  
ATOM     61  N   TRP A 151      49.131  27.100  19.733  1.00 20.87           N  
ATOM     62  CA  TRP A 151      48.309  25.913  19.819  1.00 20.27           C  
ATOM     63  C   TRP A 151      49.105  24.706  20.321  1.00 17.59           C  
ATOM     64  O   TRP A 151      48.507  23.644  20.481  1.00 19.59           O  
ATOM     65  CB  TRP A 151      47.700  25.619  18.430  1.00 21.07           C  
ATOM     66  CG  TRP A 151      48.688  25.603  17.245  1.00 23.77           C  
ATOM     67  CD1 TRP A 151      48.708  26.680  16.409  1.00 21.84           C  
ATOM     68  CD2 TRP A 151      49.612  24.624  16.870  1.00 22.48           C  
ATOM     69  NE1 TRP A 151      49.631  26.395  15.522  1.00 23.70           N  
ATOM     70  CE2 TRP A 151      50.189  25.212  15.748  1.00 20.04           C  
ATOM     71  CE3 TRP A 151      50.078  23.370  17.273  1.00 20.37           C  
ATOM     72  CZ2 TRP A 151      51.196  24.592  15.020  1.00 19.95           C  
ATOM     73  CZ3 TRP A 151      51.096  22.736  16.554  1.00 21.98           C  
ATOM     74  CH2 TRP A 151      51.659  23.344  15.434  1.00 21.29           C  
ATOM     75  H   TRP A 151      49.650  27.258  18.917  1.00  0.00           H  
ATOM     76  HE1 TRP A 151      49.879  26.984  14.782  1.00  0.00           H  
ATOM     77  N   TYR A 152      50.421  24.768  20.520  1.00 15.00           N  
ATOM     78  CA  TYR A 152      51.158  23.626  20.993  1.00 14.78           C  
ATOM     79  C   TYR A 152      51.408  23.771  22.490  1.00 17.35           C  
ATOM     80  O   TYR A 152      51.955  24.772  22.977  1.00 17.72           O  
ATOM     81  CB  TYR A 152      52.460  23.534  20.253  1.00 15.48           C  
ATOM     82  CG  TYR A 152      53.173  22.206  20.489  1.00 17.60           C  
ATOM     83  CD1 TYR A 152      52.551  21.007  20.126  1.00 13.08           C  
ATOM     84  CD2 TYR A 152      54.437  22.186  21.098  1.00 16.58           C  
ATOM     85  CE1 TYR A 152      53.176  19.790  20.374  1.00 15.44           C  
ATOM     86  CE2 TYR A 152      55.073  20.961  21.345  1.00 20.37           C  
ATOM     87  CZ  TYR A 152      54.429  19.769  20.981  1.00 18.05           C  
ATOM     88  OH  TYR A 152      55.030  18.562  21.239  1.00 19.82           O  
ATOM     89  H   TYR A 152      50.896  25.606  20.341  1.00  0.00           H  
ATOM     90  HH  TYR A 152      55.876  18.710  21.667  1.00  0.00           H  
ATOM     91  N   PHE A 153      51.038  22.739  23.245  1.00 17.60           N  
ATOM     92  CA  PHE A 153      51.190  22.720  24.693  1.00 14.35           C  
ATOM     93  C   PHE A 153      52.180  21.675  25.214  1.00 19.22           C  
ATOM     94  O   PHE A 153      52.132  21.236  26.372  1.00 19.92           O  
ATOM     95  CB  PHE A 153      49.825  22.521  25.276  1.00 14.39           C  
ATOM     96  CG  PHE A 153      48.940  23.765  25.247  1.00 19.44           C  
ATOM     97  CD1 PHE A 153      48.442  24.279  24.042  1.00 18.44           C  
ATOM     98  CD2 PHE A 153      48.594  24.392  26.452  1.00 17.20           C  
ATOM     99  CE1 PHE A 153      47.602  25.399  24.046  1.00 19.87           C  
ATOM    100  CE2 PHE A 153      47.749  25.510  26.445  1.00 18.92           C  
ATOM    101  CZ  PHE A 153      47.257  26.015  25.246  1.00 20.72           C  
ATOM    102  H   PHE A 153      50.645  21.956  22.806  1.00  0.00           H  
ATOM    103  N   GLY A 154      53.125  21.251  24.348  1.00 17.86           N  
ATOM    104  CA  GLY A 154      54.277  20.454  24.742  1.00 15.16           C  
ATOM    105  C   GLY A 154      53.945  19.149  25.423  1.00 18.90           C  
ATOM    106  O   GLY A 154      53.232  18.290  24.906  1.00 17.49           O  
ATOM    107  H   GLY A 154      53.030  21.493  23.404  1.00  0.00           H  
ATOM    108  N   LYS A 155      54.424  19.045  26.640  1.00 20.70           N  
ATOM    109  CA  LYS A 155      54.264  17.827  27.392  1.00 24.20           C  
ATOM    110  C   LYS A 155      53.168  17.889  28.450  1.00 23.44           C  
ATOM    111  O   LYS A 155      53.254  17.128  29.433  1.00 27.59           O  
ATOM    112  CB  LYS A 155      55.608  17.489  28.023  1.00 24.59           C  
ATOM    113  CG  LYS A 155      56.665  17.002  27.045  1.00 28.29           C  
ATOM    114  CD  LYS A 155      57.967  16.868  27.827  1.00 31.81           C  
ATOM    115  CE  LYS A 155      59.018  16.050  27.127  1.00 35.15           C  
ATOM    116  NZ  LYS A 155      59.394  16.664  25.875  1.00 43.84           N  
ATOM    117  H   LYS A 155      54.896  19.804  27.042  1.00  0.00           H  
ATOM    118  HZ1 LYS A 155      59.774  17.615  26.055  1.00  0.00           H  
ATOM    119  HZ2 LYS A 155      60.120  16.083  25.408  1.00  0.00           H  
ATOM    120  HZ3 LYS A 155      58.559  16.735  25.259  1.00  0.00           H  
ATOM    121  N   ILE A 156      52.147  18.753  28.356  1.00 19.93           N  
ATOM    122  CA  ILE A 156      51.076  18.733  29.338  1.00 19.85           C  
ATOM    123  C   ILE A 156      50.413  17.356  29.287  1.00 20.97           C  
ATOM    124  O   ILE A 156      50.428  16.652  28.254  1.00 16.65           O  
ATOM    125  CB  ILE A 156      49.969  19.802  29.095  1.00 22.45           C  
ATOM    126  CG1 ILE A 156      49.260  19.669  27.759  1.00 24.52           C  
ATOM    127  CG2 ILE A 156      50.661  21.163  29.181  1.00 30.03           C  
ATOM    128  CD1 ILE A 156      47.980  20.538  27.807  1.00 30.08           C  
ATOM    129  H   ILE A 156      52.123  19.401  27.621  1.00  0.00           H  
ATOM    130  N   THR A 157      49.852  16.918  30.406  1.00 18.84           N  
ATOM    131  CA  THR A 157      49.369  15.545  30.437  1.00 19.59           C  
ATOM    132  C   THR A 157      47.974  15.502  29.853  1.00 17.43           C  
ATOM    133  O   THR A 157      47.354  16.570  29.693  1.00 16.19           O  
ATOM    134  CB  THR A 157      49.410  15.032  31.923  1.00 17.20           C  
ATOM    135  OG1 THR A 157      48.565  15.911  32.639  1.00 16.52           O  
ATOM    136  CG2 THR A 157      50.812  14.970  32.539  1.00 15.00           C  
ATOM    137  H   THR A 157      49.765  17.501  31.189  1.00  0.00           H  
ATOM    138  HG1 THR A 157      47.678  15.870  32.275  1.00  0.00           H  
ATOM    139  N   ARG A 158      47.478  14.289  29.553  1.00 16.13           N  
ATOM    140  CA  ARG A 158      46.111  14.077  29.116  1.00 15.87           C  
ATOM    141  C   ARG A 158      45.099  14.738  30.075  1.00 16.12           C  
ATOM    142  O   ARG A 158      44.194  15.470  29.648  1.00 16.61           O  
ATOM    143  CB  ARG A 158      45.864  12.527  28.983  1.00 16.38           C  
ATOM    144  CG  ARG A 158      44.346  12.214  28.956  1.00 21.45           C  
ATOM    145  CD  ARG A 158      43.838  10.780  28.896  1.00 22.83           C  
ATOM    146  NE  ARG A 158      43.953  10.370  27.521  1.00 31.13           N  
ATOM    147  CZ  ARG A 158      42.966  10.051  26.682  1.00 25.22           C  
ATOM    148  NH1 ARG A 158      41.655  10.034  26.960  1.00 21.44           N  
ATOM    149  NH2 ARG A 158      43.394   9.816  25.452  1.00 30.84           N  
ATOM    150  H   ARG A 158      48.068  13.511  29.633  1.00  0.00           H  
ATOM    151  HE  ARG A 158      44.860  10.319  27.160  1.00  0.00           H  
ATOM    152 HH11 ARG A 158      41.335  10.277  27.876  1.00  0.00           H  
ATOM    153 HH12 ARG A 158      40.997   9.778  26.252  1.00  0.00           H  
ATOM    154 HH21 ARG A 158      44.369   9.887  25.240  1.00  0.00           H  
ATOM    155 HH22 ARG A 158      42.743   9.567  24.735  1.00  0.00           H  
ATOM    156  N   ARG A 159      45.211  14.503  31.388  1.00 19.10           N  
ATOM    157  CA  ARG A 159      44.310  15.077  32.381  1.00 18.06           C  
ATOM    158  C   ARG A 159      44.358  16.612  32.381  1.00 18.43           C  
ATOM    159  O   ARG A 159      43.311  17.289  32.393  1.00 15.09           O  
ATOM    160  CB  ARG A 159      44.697  14.506  33.762  1.00 19.43           C  
ATOM    161  CG  ARG A 159      44.056  15.213  34.977  1.00 16.66           C  
ATOM    162  CD  ARG A 159      44.668  14.706  36.266  1.00 17.96           C  
ATOM    163  NE  ARG A 159      44.298  15.563  37.366  1.00 21.23           N  
ATOM    164  CZ  ARG A 159      45.057  15.708  38.457  1.00 23.11           C  
ATOM    165  NH1 ARG A 159      46.228  15.059  38.605  1.00 23.88           N  
ATOM    166  NH2 ARG A 159      44.633  16.516  39.438  1.00 20.24           N  
ATOM    167  H   ARG A 159      45.933  13.917  31.697  1.00  0.00           H  
ATOM    168  HE  ARG A 159      43.455  16.060  37.311  1.00  0.00           H  
ATOM    169 HH11 ARG A 159      46.554  14.446  37.886  1.00  0.00           H  
ATOM    170 HH12 ARG A 159      46.771  15.190  39.434  1.00  0.00           H  
ATOM    171 HH21 ARG A 159      43.762  16.999  39.347  1.00  0.00           H  
ATOM    172 HH22 ARG A 159      45.188  16.637  40.261  1.00  0.00           H  
ATOM    173  N   GLU A 160      45.583  17.156  32.349  1.00 20.07           N  
ATOM    174  CA  GLU A 160      45.769  18.597  32.338  1.00 23.71           C  
ATOM    175  C   GLU A 160      45.167  19.230  31.092  1.00 22.97           C  
ATOM    176  O   GLU A 160      44.509  20.276  31.203  1.00 22.53           O  
ATOM    177  CB  GLU A 160      47.255  18.908  32.430  1.00 27.78           C  
ATOM    178  CG  GLU A 160      47.647  20.397  32.305  1.00 35.95           C  
ATOM    179  CD  GLU A 160      47.061  21.402  33.310  1.00 39.49           C  
ATOM    180  OE1 GLU A 160      46.315  21.031  34.223  1.00 38.18           O  
ATOM    181  OE2 GLU A 160      47.375  22.581  33.165  1.00 39.87           O  
ATOM    182  H   GLU A 160      46.368  16.570  32.333  1.00  0.00           H  
ATOM    183  N   SER A 161      45.318  18.593  29.922  1.00 21.10           N  
ATOM    184  CA  SER A 161      44.714  19.108  28.708  1.00 19.69           C  
ATOM    185  C   SER A 161      43.201  19.177  28.899  1.00 20.21           C  
ATOM    186  O   SER A 161      42.595  20.206  28.586  1.00 19.96           O  
ATOM    187  CB  SER A 161      45.085  18.214  27.507  1.00 19.46           C  
ATOM    188  OG  SER A 161      44.504  16.903  27.471  1.00 20.02           O  
ATOM    189  H   SER A 161      45.844  17.767  29.886  1.00  0.00           H  
ATOM    190  HG  SER A 161      44.772  16.412  28.251  1.00  0.00           H  
ATOM    191  N   GLU A 162      42.555  18.171  29.502  1.00 21.38           N  
ATOM    192  CA  GLU A 162      41.119  18.228  29.744  1.00 21.95           C  
ATOM    193  C   GLU A 162      40.771  19.313  30.755  1.00 22.80           C  
ATOM    194  O   GLU A 162      39.753  19.984  30.569  1.00 21.26           O  
ATOM    195  CB  GLU A 162      40.593  16.878  30.254  1.00 24.90           C  
ATOM    196  CG  GLU A 162      40.716  15.717  29.234  1.00 27.04           C  
ATOM    197  CD  GLU A 162      40.307  14.321  29.703  1.00 31.76           C  
ATOM    198  OE1 GLU A 162      39.901  14.164  30.854  1.00 36.54           O  
ATOM    199  OE2 GLU A 162      40.394  13.365  28.927  1.00 29.57           O  
ATOM    200  H   GLU A 162      43.058  17.380  29.787  1.00  0.00           H  
ATOM    201  N   ARG A 163      41.595  19.556  31.787  1.00 22.87           N  
ATOM    202  CA  ARG A 163      41.390  20.661  32.722  1.00 25.17           C  
ATOM    203  C   ARG A 163      41.313  21.991  31.953  1.00 25.48           C  
ATOM    204  O   ARG A 163      40.398  22.795  32.182  1.00 25.76           O  
ATOM    205  CB  ARG A 163      42.544  20.791  33.734  1.00 25.51           C  
ATOM    206  CG  ARG A 163      42.160  21.734  34.886  1.00 27.53           C  
ATOM    207  CD  ARG A 163      43.266  22.060  35.892  1.00 29.22           C  
ATOM    208  NE  ARG A 163      44.373  22.794  35.293  1.00 34.40           N  
ATOM    209  CZ  ARG A 163      44.346  24.080  34.901  1.00 35.20           C  
ATOM    210  NH1 ARG A 163      43.277  24.859  35.039  1.00 37.87           N  
ATOM    211  NH2 ARG A 163      45.401  24.569  34.260  1.00 35.52           N  
ATOM    212  H   ARG A 163      42.367  18.967  31.919  1.00  0.00           H  
ATOM    213  HE  ARG A 163      45.212  22.307  35.164  1.00  0.00           H  
ATOM    214 HH11 ARG A 163      42.442  24.494  35.451  1.00  0.00           H  
ATOM    215 HH12 ARG A 163      43.308  25.810  34.731  1.00  0.00           H  
ATOM    216 HH21 ARG A 163      46.191  23.984  34.079  1.00  0.00           H  
ATOM    217 HH22 ARG A 163      45.405  25.522  33.958  1.00  0.00           H  
ATOM    218  N   LEU A 164      42.222  22.207  30.996  1.00 24.70           N  
ATOM    219  CA  LEU A 164      42.253  23.436  30.216  1.00 23.99           C  
ATOM    220  C   LEU A 164      41.126  23.542  29.217  1.00 22.92           C  
ATOM    221  O   LEU A 164      40.528  24.609  29.031  1.00 24.36           O  
ATOM    222  CB  LEU A 164      43.569  23.575  29.443  1.00 24.71           C  
ATOM    223  CG  LEU A 164      44.862  23.681  30.242  1.00 26.38           C  
ATOM    224  CD1 LEU A 164      46.033  23.674  29.275  1.00 30.87           C  
ATOM    225  CD2 LEU A 164      44.892  24.950  31.071  1.00 26.56           C  
ATOM    226  H   LEU A 164      42.890  21.514  30.813  1.00  0.00           H  
ATOM    227  N   LEU A 165      40.798  22.448  28.559  1.00 20.93           N  
ATOM    228  CA  LEU A 165      39.799  22.508  27.528  1.00 21.34           C  
ATOM    229  C   LEU A 165      38.406  22.517  28.074  1.00 21.21           C  
ATOM    230  O   LEU A 165      37.548  23.127  27.451  1.00 19.97           O  
ATOM    231  CB  LEU A 165      39.970  21.326  26.568  1.00 19.88           C  
ATOM    232  CG  LEU A 165      41.243  21.333  25.757  1.00 20.24           C  
ATOM    233  CD1 LEU A 165      41.478  19.957  25.169  1.00 18.11           C  
ATOM    234  CD2 LEU A 165      41.130  22.376  24.662  1.00 19.55           C  
ATOM    235  H   LEU A 165      41.234  21.597  28.772  1.00  0.00           H  
ATOM    236  N   LEU A 166      38.118  21.930  29.227  1.00 26.52           N  
ATOM    237  CA  LEU A 166      36.731  21.879  29.685  1.00 31.95           C  
ATOM    238  C   LEU A 166      36.192  23.116  30.372  1.00 33.44           C  
ATOM    239  O   LEU A 166      35.070  23.154  30.857  1.00 36.30           O  
ATOM    240  CB  LEU A 166      36.547  20.659  30.601  1.00 31.87           C  
ATOM    241  CG  LEU A 166      36.521  19.315  29.853  1.00 33.61           C  
ATOM    242  CD1 LEU A 166      36.194  18.204  30.811  1.00 36.16           C  
ATOM    243  CD2 LEU A 166      35.475  19.347  28.752  1.00 32.03           C  
ATOM    244  H   LEU A 166      38.831  21.532  29.769  1.00  0.00           H  
ATOM    245  N   ASN A 167      36.973  24.174  30.430  1.00 37.76           N  
ATOM    246  CA  ASN A 167      36.507  25.440  30.963  1.00 41.04           C  
ATOM    247  C   ASN A 167      35.376  25.981  30.064  1.00 40.55           C  
ATOM    248  O   ASN A 167      35.499  26.061  28.834  1.00 40.30           O  
ATOM    249  CB  ASN A 167      37.769  26.325  31.040  1.00 44.80           C  
ATOM    250  CG  ASN A 167      37.582  27.786  30.703  1.00 49.49           C  
ATOM    251  OD1 ASN A 167      36.604  28.424  31.102  1.00 51.20           O  
ATOM    252  ND2 ASN A 167      38.503  28.350  29.926  1.00 54.28           N  
ATOM    253  H   ASN A 167      37.894  24.104  30.104  1.00  0.00           H  
ATOM    254 HD21 ASN A 167      38.389  29.297  29.703  1.00  0.00           H  
ATOM    255 HD22 ASN A 167      39.260  27.820  29.599  1.00  0.00           H  
ATOM    256  N   ALA A 168      34.249  26.331  30.700  1.00 39.90           N  
ATOM    257  CA  ALA A 168      33.036  26.868  30.077  1.00 39.49           C  
ATOM    258  C   ALA A 168      33.144  28.070  29.124  1.00 40.61           C  
ATOM    259  O   ALA A 168      32.252  28.323  28.301  1.00 39.81           O  
ATOM    260  CB  ALA A 168      32.068  27.235  31.180  1.00 40.55           C  
ATOM    261  H   ALA A 168      34.235  26.217  31.672  1.00  0.00           H  
ATOM    262  N   GLU A 169      34.229  28.844  29.234  1.00 39.19           N  
ATOM    263  CA  GLU A 169      34.535  29.912  28.305  1.00 36.67           C  
ATOM    264  C   GLU A 169      34.738  29.360  26.902  1.00 35.66           C  
ATOM    265  O   GLU A 169      34.303  29.924  25.897  1.00 36.80           O  
ATOM    266  CB  GLU A 169      35.804  30.604  28.755  1.00 40.19           C  
ATOM    267  CG  GLU A 169      36.484  31.477  27.679  1.00 47.65           C  
ATOM    268  CD  GLU A 169      37.825  32.114  28.045  1.00 51.18           C  
ATOM    269  OE1 GLU A 169      38.582  31.540  28.839  1.00 53.86           O  
ATOM    270  OE2 GLU A 169      38.106  33.195  27.516  1.00 52.57           O  
ATOM    271  H   GLU A 169      34.846  28.681  29.978  1.00  0.00           H  
ATOM    272  N   ASN A 170      35.455  28.239  26.839  1.00 34.11           N  
ATOM    273  CA  ASN A 170      35.866  27.680  25.567  1.00 29.99           C  
ATOM    274  C   ASN A 170      34.690  27.241  24.719  1.00 29.87           C  
ATOM    275  O   ASN A 170      33.813  26.506  25.194  1.00 31.08           O  
ATOM    276  CB  ASN A 170      36.781  26.507  25.799  1.00 26.52           C  
ATOM    277  CG  ASN A 170      38.071  26.885  26.472  1.00 27.51           C  
ATOM    278  OD1 ASN A 170      38.525  28.032  26.446  1.00 26.18           O  
ATOM    279  ND2 ASN A 170      38.694  25.922  27.134  1.00 30.58           N  
ATOM    280  H   ASN A 170      35.709  27.784  27.669  1.00  0.00           H  
ATOM    281 HD21 ASN A 170      39.536  26.151  27.579  1.00  0.00           H  
ATOM    282 HD22 ASN A 170      38.310  25.021  27.165  1.00  0.00           H  
ATOM    283  N   PRO A 171      34.566  27.717  23.478  1.00 28.85           N  
ATOM    284  CA  PRO A 171      33.573  27.226  22.546  1.00 31.55           C  
ATOM    285  C   PRO A 171      33.866  25.777  22.150  1.00 34.40           C  
ATOM    286  O   PRO A 171      34.993  25.311  22.354  1.00 34.34           O  
ATOM    287  CB  PRO A 171      33.657  28.238  21.420  1.00 31.60           C  
ATOM    288  CG  PRO A 171      35.062  28.740  21.445  1.00 28.24           C  
ATOM    289  CD  PRO A 171      35.312  28.843  22.927  1.00 27.05           C  
ATOM    290  N   ARG A 172      32.925  24.996  21.623  1.00 35.70           N  
ATOM    291  CA  ARG A 172      33.291  23.655  21.228  1.00 38.09           C  
ATOM    292  C   ARG A 172      34.154  23.801  19.998  1.00 33.29           C  
ATOM    293  O   ARG A 172      33.978  24.712  19.179  1.00 31.96           O  
ATOM    294  CB  ARG A 172      32.056  22.790  20.929  1.00 46.00           C  
ATOM    295  CG  ARG A 172      31.086  23.147  19.820  1.00 53.87           C  
ATOM    296  CD  ARG A 172      30.301  21.890  19.398  1.00 59.44           C  
ATOM    297  NE  ARG A 172      29.327  21.396  20.357  1.00 65.02           N  
ATOM    298  CZ  ARG A 172      28.069  21.850  20.391  1.00 67.95           C  
ATOM    299  NH1 ARG A 172      27.614  22.794  19.564  1.00 69.48           N  
ATOM    300  NH2 ARG A 172      27.220  21.301  21.242  1.00 69.05           N  
ATOM    301  H   ARG A 172      32.008  25.322  21.506  1.00  0.00           H  
ATOM    302  HE  ARG A 172      29.600  20.708  20.999  1.00  0.00           H  
ATOM    303 HH11 ARG A 172      28.223  23.195  18.880  1.00  0.00           H  
ATOM    304 HH12 ARG A 172      26.664  23.100  19.629  1.00  0.00           H  
ATOM    305 HH21 ARG A 172      27.523  20.562  21.844  1.00  0.00           H  
ATOM    306 HH22 ARG A 172      26.275  21.625  21.284  1.00  0.00           H  
ATOM    307  N   GLY A 173      35.134  22.926  19.913  1.00 30.73           N  
ATOM    308  CA  GLY A 173      36.117  23.001  18.857  1.00 27.88           C  
ATOM    309  C   GLY A 173      37.367  23.708  19.378  1.00 25.44           C  
ATOM    310  O   GLY A 173      38.302  23.956  18.614  1.00 25.66           O  
ATOM    311  H   GLY A 173      35.198  22.210  20.579  1.00  0.00           H  
ATOM    312  N   THR A 174      37.427  24.077  20.665  1.00 23.68           N  
ATOM    313  CA  THR A 174      38.633  24.640  21.216  1.00 20.95           C  
ATOM    314  C   THR A 174      39.600  23.467  21.271  1.00 21.60           C  
ATOM    315  O   THR A 174      39.216  22.346  21.653  1.00 22.37           O  
ATOM    316  CB  THR A 174      38.360  25.215  22.619  1.00 23.13           C  
ATOM    317  OG1 THR A 174      37.409  26.266  22.444  1.00 24.24           O  
ATOM    318  CG2 THR A 174      39.637  25.761  23.312  1.00 20.26           C  
ATOM    319  H   THR A 174      36.641  23.962  21.238  1.00  0.00           H  
ATOM    320  HG1 THR A 174      37.776  26.936  21.863  1.00  0.00           H  
ATOM    321  N   PHE A 175      40.850  23.716  20.910  1.00 19.03           N  
ATOM    322  CA  PHE A 175      41.807  22.640  20.778  1.00 19.46           C  
ATOM    323  C   PHE A 175      43.220  23.033  21.206  1.00 19.55           C  
ATOM    324  O   PHE A 175      43.603  24.221  21.327  1.00 17.59           O  
ATOM    325  CB  PHE A 175      41.826  22.152  19.284  1.00 16.61           C  
ATOM    326  CG  PHE A 175      42.484  23.163  18.327  1.00 17.77           C  
ATOM    327  CD1 PHE A 175      41.770  24.288  17.883  1.00 17.48           C  
ATOM    328  CD2 PHE A 175      43.831  22.996  17.956  1.00 18.48           C  
ATOM    329  CE1 PHE A 175      42.406  25.240  17.087  1.00 19.15           C  
ATOM    330  CE2 PHE A 175      44.455  23.958  17.161  1.00 17.32           C  
ATOM    331  CZ  PHE A 175      43.746  25.079  16.730  1.00 17.31           C  
ATOM    332  H   PHE A 175      41.129  24.638  20.731  1.00  0.00           H  
ATOM    333  N   LEU A 176      43.992  21.950  21.337  1.00 17.45           N  
ATOM    334  CA  LEU A 176      45.421  22.055  21.557  1.00 16.49           C  
ATOM    335  C   LEU A 176      46.101  20.824  20.961  1.00 16.25           C  
ATOM    336  O   LEU A 176      45.445  19.793  20.740  1.00 17.00           O  
ATOM    337  CB  LEU A 176      45.713  22.173  23.060  1.00 15.67           C  
ATOM    338  CG  LEU A 176      45.332  21.086  24.049  1.00 14.38           C  
ATOM    339  CD1 LEU A 176      46.431  20.051  24.124  1.00 12.16           C  
ATOM    340  CD2 LEU A 176      45.143  21.712  25.421  1.00 14.19           C  
ATOM    341  H   LEU A 176      43.581  21.062  21.283  1.00  0.00           H  
ATOM    342  N   VAL A 177      47.388  20.951  20.669  1.00 16.22           N  
ATOM    343  CA  VAL A 177      48.204  19.837  20.243  1.00 19.02           C  
ATOM    344  C   VAL A 177      49.231  19.665  21.365  1.00 21.26           C  
ATOM    345  O   VAL A 177      49.697  20.651  21.974  1.00 20.99           O  
ATOM    346  CB  VAL A 177      48.908  20.130  18.893  1.00 17.65           C  
ATOM    347  CG1 VAL A 177      49.827  19.002  18.454  1.00 14.71           C  
ATOM    348  CG2 VAL A 177      47.831  20.292  17.854  1.00 17.04           C  
ATOM    349  H   VAL A 177      47.802  21.836  20.745  1.00  0.00           H  
ATOM    350  N   ARG A 178      49.574  18.402  21.671  1.00 19.67           N  
ATOM    351  CA  ARG A 178      50.513  18.047  22.735  1.00 18.39           C  
ATOM    352  C   ARG A 178      51.205  16.723  22.384  1.00 19.57           C  
ATOM    353  O   ARG A 178      50.805  16.013  21.457  1.00 21.63           O  
ATOM    354  CB  ARG A 178      49.772  17.873  24.058  1.00 15.05           C  
ATOM    355  CG  ARG A 178      48.631  16.865  23.969  1.00 12.83           C  
ATOM    356  CD  ARG A 178      48.073  16.657  25.355  1.00 15.11           C  
ATOM    357  NE  ARG A 178      46.895  15.811  25.318  1.00 16.34           N  
ATOM    358  CZ  ARG A 178      46.986  14.492  25.528  1.00 14.41           C  
ATOM    359  NH1 ARG A 178      48.164  13.910  25.783  1.00 13.29           N  
ATOM    360  NH2 ARG A 178      45.881  13.771  25.474  1.00 11.60           N  
ATOM    361  H   ARG A 178      49.171  17.676  21.151  1.00  0.00           H  
ATOM    362  HE  ARG A 178      46.019  16.211  25.136  1.00  0.00           H  
ATOM    363 HH11 ARG A 178      48.997  14.462  25.819  1.00  0.00           H  
ATOM    364 HH12 ARG A 178      48.211  12.923  25.937  1.00  0.00           H  
ATOM    365 HH21 ARG A 178      45.005  14.212  25.280  1.00  0.00           H  
ATOM    366 HH22 ARG A 178      45.920  12.784  25.627  1.00  0.00           H  
ATOM    367  N   GLU A 179      52.249  16.333  23.086  1.00 20.79           N  
ATOM    368  CA  GLU A 179      52.825  15.018  22.927  1.00 23.08           C  
ATOM    369  C   GLU A 179      51.821  14.001  23.497  1.00 23.84           C  
ATOM    370  O   GLU A 179      51.031  14.301  24.405  1.00 19.51           O  
ATOM    371  CB  GLU A 179      54.092  14.874  23.716  1.00 23.46           C  
ATOM    372  CG  GLU A 179      55.272  15.650  23.172  1.00 25.24           C  
ATOM    373  CD  GLU A 179      56.606  15.357  23.863  1.00 28.25           C  
ATOM    374  OE1 GLU A 179      56.688  14.527  24.776  1.00 32.13           O  
ATOM    375  OE2 GLU A 179      57.587  15.992  23.495  1.00 28.82           O  
ATOM    376  H   GLU A 179      52.646  16.952  23.734  1.00  0.00           H  
ATOM    377  N   SER A 180      51.826  12.793  22.942  1.00 22.48           N  
ATOM    378  CA  SER A 180      51.061  11.715  23.535  1.00 21.58           C  
ATOM    379  C   SER A 180      51.889  11.218  24.735  1.00 23.40           C  
ATOM    380  O   SER A 180      53.136  11.090  24.632  1.00 21.86           O  
ATOM    381  CB  SER A 180      50.899  10.595  22.533  1.00 18.78           C  
ATOM    382  OG  SER A 180      50.332   9.448  23.127  1.00 19.47           O  
ATOM    383  H   SER A 180      52.349  12.631  22.129  1.00  0.00           H  
ATOM    384  HG  SER A 180      50.901   9.140  23.837  1.00  0.00           H  
ATOM    385  N   GLU A 181      51.248  10.968  25.875  1.00 21.38           N  
ATOM    386  CA  GLU A 181      51.907  10.356  27.008  1.00 23.53           C  
ATOM    387  C   GLU A 181      52.061   8.876  26.780  1.00 24.66           C  
ATOM    388  O   GLU A 181      53.017   8.301  27.302  1.00 26.61           O  
ATOM    389  CB  GLU A 181      51.149  10.439  28.282  1.00 21.38           C  
ATOM    390  CG  GLU A 181      50.824  11.818  28.753  1.00 23.52           C  
ATOM    391  CD  GLU A 181      50.346  11.738  30.189  1.00 23.43           C  
ATOM    392  OE1 GLU A 181      51.125  11.323  31.046  1.00 24.38           O  
ATOM    393  OE2 GLU A 181      49.203  12.085  30.449  1.00 23.63           O  
ATOM    394  H   GLU A 181      50.300  11.206  25.949  1.00  0.00           H  
ATOM    395  N   THR A 182      51.132   8.238  26.062  1.00 24.08           N  
ATOM    396  CA  THR A 182      51.194   6.813  25.875  1.00 24.51           C  
ATOM    397  C   THR A 182      51.786   6.249  24.596  1.00 26.56           C  
ATOM    398  O   THR A 182      51.957   5.023  24.555  1.00 27.90           O  
ATOM    399  CB  THR A 182      49.792   6.278  26.079  1.00 23.18           C  
ATOM    400  OG1 THR A 182      48.926   6.944  25.165  1.00 21.98           O  
ATOM    401  CG2 THR A 182      49.400   6.409  27.542  1.00 24.92           C  
ATOM    402  H   THR A 182      50.399   8.747  25.658  1.00  0.00           H  
ATOM    403  HG1 THR A 182      48.947   7.889  25.334  1.00  0.00           H  
ATOM    404  N   THR A 183      52.057   7.000  23.518  1.00 24.73           N  
ATOM    405  CA  THR A 183      52.746   6.434  22.361  1.00 24.78           C  
ATOM    406  C   THR A 183      53.891   7.396  22.098  1.00 27.66           C  
ATOM    407  O   THR A 183      53.679   8.568  21.784  1.00 26.03           O  
ATOM    408  CB  THR A 183      51.834   6.336  21.109  1.00 23.09           C  
ATOM    409  OG1 THR A 183      50.798   5.415  21.421  1.00 21.86           O  
ATOM    410  CG2 THR A 183      52.562   5.843  19.862  1.00 21.18           C  
ATOM    411  H   THR A 183      51.789   7.942  23.507  1.00  0.00           H  
ATOM    412  HG1 THR A 183      50.302   5.735  22.178  1.00  0.00           H  
ATOM    413  N   LYS A 184      55.119   6.926  22.270  1.00 29.23           N  
ATOM    414  CA  LYS A 184      56.291   7.772  22.109  1.00 32.32           C  
ATOM    415  C   LYS A 184      56.435   8.191  20.673  1.00 32.84           C  
ATOM    416  O   LYS A 184      56.240   7.373  19.768  1.00 37.68           O  
ATOM    417  CB  LYS A 184      57.579   7.043  22.497  1.00 37.98           C  
ATOM    418  H   LYS A 184      55.240   5.984  22.512  1.00  0.00           H  
ATOM    419  N   GLY A 185      56.726   9.454  20.417  1.00 29.58           N  
ATOM    420  CA  GLY A 185      56.823   9.883  19.037  1.00 27.61           C  
ATOM    421  C   GLY A 185      55.482  10.337  18.473  1.00 25.79           C  
ATOM    422  O   GLY A 185      55.446  10.958  17.405  1.00 29.36           O  
ATOM    423  H   GLY A 185      56.874  10.090  21.148  1.00  0.00           H  
ATOM    424  N   ALA A 186      54.353  10.051  19.111  1.00 22.62           N  
ATOM    425  CA  ALA A 186      53.069  10.516  18.623  1.00 21.53           C  
ATOM    426  C   ALA A 186      52.659  11.813  19.336  1.00 21.12           C  
ATOM    427  O   ALA A 186      53.226  12.219  20.374  1.00 20.76           O  
ATOM    428  CB  ALA A 186      51.996   9.440  18.859  1.00 16.46           C  
ATOM    429  H   ALA A 186      54.388   9.514  19.930  1.00  0.00           H  
ATOM    430  N   TYR A 187      51.684  12.500  18.750  1.00 20.13           N  
ATOM    431  CA  TYR A 187      51.128  13.704  19.322  1.00 18.14           C  
ATOM    432  C   TYR A 187      49.672  13.394  19.524  1.00 19.06           C  
ATOM    433  O   TYR A 187      49.147  12.373  19.081  1.00 17.95           O  
ATOM    434  CB  TYR A 187      51.223  14.914  18.383  1.00 19.80           C  
ATOM    435  CG  TYR A 187      52.655  15.311  18.193  1.00 18.05           C  
ATOM    436  CD1 TYR A 187      53.253  16.196  19.090  1.00 17.00           C  
ATOM    437  CD2 TYR A 187      53.370  14.719  17.155  1.00 22.37           C  
ATOM    438  CE1 TYR A 187      54.597  16.495  18.955  1.00 18.13           C  
ATOM    439  CE2 TYR A 187      54.722  15.011  17.019  1.00 22.80           C  
ATOM    440  CZ  TYR A 187      55.319  15.895  17.926  1.00 24.94           C  
ATOM    441  OH  TYR A 187      56.666  16.164  17.789  1.00 29.22           O  
ATOM    442  H   TYR A 187      51.328  12.177  17.896  1.00  0.00           H  
ATOM    443  HH  TYR A 187      57.015  15.677  17.039  1.00  0.00           H  
ATOM    444  N   CYS A 188      49.001  14.370  20.089  1.00 19.06           N  
ATOM    445  CA  CYS A 188      47.611  14.237  20.393  1.00 21.50           C  
ATOM    446  C   CYS A 188      46.989  15.605  20.054  1.00 22.84           C  
ATOM    447  O   CYS A 188      47.563  16.673  20.336  1.00 21.89           O  
ATOM    448  CB  CYS A 188      47.687  13.846  21.851  1.00 26.36           C  
ATOM    449  SG  CYS A 188      46.634  12.582  22.561  1.00 35.35           S  
ATOM    450  H   CYS A 188      49.462  15.207  20.307  1.00  0.00           H  
ATOM    451  N   LEU A 189      45.855  15.588  19.359  1.00 21.15           N  
ATOM    452  CA  LEU A 189      45.004  16.746  19.114  1.00 19.18           C  
ATOM    453  C   LEU A 189      43.858  16.603  20.119  1.00 18.18           C  
ATOM    454  O   LEU A 189      43.091  15.635  19.993  1.00 16.20           O  
ATOM    455  CB  LEU A 189      44.424  16.722  17.688  1.00 17.10           C  
ATOM    456  CG  LEU A 189      43.406  17.801  17.299  1.00 19.03           C  
ATOM    457  CD1 LEU A 189      44.072  19.168  17.410  1.00 17.85           C  
ATOM    458  CD2 LEU A 189      42.880  17.544  15.892  1.00 14.10           C  
ATOM    459  H   LEU A 189      45.569  14.731  18.982  1.00  0.00           H  
ATOM    460  N   SER A 190      43.709  17.486  21.116  1.00 15.58           N  
ATOM    461  CA  SER A 190      42.653  17.372  22.108  1.00 14.68           C  
ATOM    462  C   SER A 190      41.625  18.453  21.810  1.00 16.10           C  
ATOM    463  O   SER A 190      41.998  19.630  21.679  1.00 17.96           O  
ATOM    464  CB  SER A 190      43.322  17.533  23.453  1.00 14.16           C  
ATOM    465  OG  SER A 190      44.333  16.549  23.708  1.00 17.20           O  
ATOM    466  H   SER A 190      44.336  18.237  21.179  1.00  0.00           H  
ATOM    467  HG  SER A 190      45.017  16.611  23.037  1.00  0.00           H  
ATOM    468  N   VAL A 191      40.341  18.113  21.655  1.00 17.05           N  
ATOM    469  CA  VAL A 191      39.316  19.032  21.140  1.00 16.90           C  
ATOM    470  C   VAL A 191      38.162  19.056  22.120  1.00 19.68           C  
ATOM    471  O   VAL A 191      37.781  17.983  22.604  1.00 20.07           O  
ATOM    472  CB  VAL A 191      38.805  18.550  19.757  1.00 14.77           C  
ATOM    473  CG1 VAL A 191      37.821  19.537  19.125  1.00 13.12           C  
ATOM    474  CG2 VAL A 191      39.994  18.406  18.844  1.00 12.81           C  
ATOM    475  H   VAL A 191      40.069  17.204  21.897  1.00  0.00           H  
ATOM    476  N   SER A 192      37.611  20.230  22.467  1.00 22.68           N  
ATOM    477  CA  SER A 192      36.481  20.280  23.373  1.00 22.78           C  
ATOM    478  C   SER A 192      35.218  20.047  22.562  1.00 25.33           C  
ATOM    479  O   SER A 192      35.123  20.468  21.391  1.00 23.15           O  
ATOM    480  CB  SER A 192      36.409  21.624  24.067  1.00 18.39           C  
ATOM    481  OG  SER A 192      36.066  22.682  23.214  1.00 18.51           O  
ATOM    482  H   SER A 192      37.977  21.063  22.103  1.00  0.00           H  
ATOM    483  HG  SER A 192      36.721  22.756  22.516  1.00  0.00           H  
ATOM    484  N   ASP A 193      34.264  19.349  23.168  1.00 27.83           N  
ATOM    485  CA  ASP A 193      33.019  19.023  22.531  1.00 33.59           C  
ATOM    486  C   ASP A 193      31.917  19.139  23.555  1.00 34.99           C  
ATOM    487  O   ASP A 193      32.187  19.340  24.741  1.00 34.28           O  
ATOM    488  CB  ASP A 193      33.101  17.603  21.977  1.00 38.18           C  
ATOM    489  CG  ASP A 193      32.038  17.250  20.931  1.00 41.10           C  
ATOM    490  OD1 ASP A 193      31.357  18.120  20.365  1.00 40.49           O  
ATOM    491  OD2 ASP A 193      31.907  16.061  20.674  1.00 43.30           O  
ATOM    492  H   ASP A 193      34.416  19.044  24.087  1.00  0.00           H  
ATOM    493  N   PHE A 194      30.673  19.058  23.122  1.00 40.72           N  
ATOM    494  CA  PHE A 194      29.525  19.159  23.990  1.00 47.35           C  
ATOM    495  C   PHE A 194      28.359  18.405  23.363  1.00 49.72           C  
ATOM    496  O   PHE A 194      28.247  18.308  22.139  1.00 49.47           O  
ATOM    497  CB  PHE A 194      29.130  20.641  24.191  1.00 51.70           C  
ATOM    498  CG  PHE A 194      27.753  20.786  24.835  1.00 56.71           C  
ATOM    499  CD1 PHE A 194      27.525  20.298  26.123  1.00 56.79           C  
ATOM    500  CD2 PHE A 194      26.689  21.310  24.092  1.00 59.33           C  
ATOM    501  CE1 PHE A 194      26.240  20.319  26.653  1.00 59.52           C  
ATOM    502  CE2 PHE A 194      25.404  21.331  24.624  1.00 61.13           C  
ATOM    503  CZ  PHE A 194      25.181  20.832  25.905  1.00 61.61           C  
ATOM    504  H   PHE A 194      30.522  18.923  22.164  1.00  0.00           H  
ATOM    505  N   ASP A 195      27.534  17.809  24.220  1.00 53.35           N  
ATOM    506  CA  ASP A 195      26.234  17.279  23.848  1.00 56.78           C  
ATOM    507  C   ASP A 195      25.473  17.210  25.165  1.00 59.19           C  
ATOM    508  O   ASP A 195      26.035  16.765  26.165  1.00 57.88           O  
ATOM    509  CB  ASP A 195      26.347  15.881  23.199  1.00 58.26           C  
ATOM    510  CG  ASP A 195      26.803  14.699  24.039  1.00 59.76           C  
ATOM    511  OD1 ASP A 195      26.001  14.197  24.811  1.00 60.73           O  
ATOM    512  OD2 ASP A 195      27.939  14.254  23.901  1.00 61.22           O  
ATOM    513  H   ASP A 195      27.819  17.723  25.153  1.00  0.00           H  
ATOM    514  N   ASN A 196      24.211  17.647  25.245  1.00 63.00           N  
ATOM    515  CA  ASN A 196      23.453  17.640  26.502  1.00 65.46           C  
ATOM    516  C   ASN A 196      23.373  16.270  27.170  1.00 66.27           C  
ATOM    517  O   ASN A 196      23.420  16.166  28.395  1.00 67.34           O  
ATOM    518  CB  ASN A 196      22.036  18.152  26.266  1.00 64.77           C  
ATOM    519  H   ASN A 196      23.776  17.984  24.434  1.00  0.00           H  
ATOM    520  N   ALA A 197      23.402  15.178  26.412  1.00 68.20           N  
ATOM    521  CA  ALA A 197      23.426  13.849  27.017  1.00 69.99           C  
ATOM    522  C   ALA A 197      24.832  13.442  27.537  1.00 71.04           C  
ATOM    523  O   ALA A 197      25.174  12.254  27.563  1.00 73.48           O  
ATOM    524  CB  ALA A 197      22.929  12.855  25.958  1.00 69.00           C  
ATOM    525  H   ALA A 197      23.407  15.266  25.436  1.00  0.00           H  
ATOM    526  N   LYS A 198      25.699  14.388  27.934  1.00 69.47           N  
ATOM    527  CA  LYS A 198      27.059  14.120  28.395  1.00 67.38           C  
ATOM    528  C   LYS A 198      27.779  15.385  28.863  1.00 65.70           C  
ATOM    529  O   LYS A 198      28.815  15.290  29.532  1.00 67.23           O  
ATOM    530  CB  LYS A 198      27.948  13.528  27.304  1.00 67.18           C  
ATOM    531  H   LYS A 198      25.399  15.320  27.913  1.00  0.00           H  
ATOM    532  N   GLY A 199      27.257  16.581  28.559  1.00 62.29           N  
ATOM    533  CA  GLY A 199      27.885  17.845  28.928  1.00 55.73           C  
ATOM    534  C   GLY A 199      29.115  18.160  28.068  1.00 51.01           C  
ATOM    535  O   GLY A 199      29.251  17.753  26.902  1.00 50.85           O  
ATOM    536  H   GLY A 199      26.412  16.608  28.064  1.00  0.00           H  
ATOM    537  N   LEU A 200      30.001  18.963  28.644  1.00 44.25           N  
ATOM    538  CA  LEU A 200      31.241  19.334  27.997  1.00 37.03           C  
ATOM    539  C   LEU A 200      32.133  18.117  28.131  1.00 33.22           C  
ATOM    540  O   LEU A 200      32.177  17.529  29.214  1.00 32.82           O  
ATOM    541  CB  LEU A 200      31.898  20.513  28.707  1.00 35.67           C  
ATOM    542  CG  LEU A 200      31.230  21.874  28.691  1.00 34.59           C  
ATOM    543  CD1 LEU A 200      31.909  22.801  29.682  1.00 35.90           C  
ATOM    544  CD2 LEU A 200      31.296  22.440  27.291  1.00 37.25           C  
ATOM    545  H   LEU A 200      29.809  19.316  29.537  1.00  0.00           H  
ATOM    546  N   ASN A 201      32.845  17.735  27.080  1.00 29.50           N  
ATOM    547  CA  ASN A 201      33.738  16.579  27.117  1.00 28.44           C  
ATOM    548  C   ASN A 201      34.881  16.798  26.135  1.00 26.20           C  
ATOM    549  O   ASN A 201      34.816  17.725  25.324  1.00 28.11           O  
ATOM    550  CB  ASN A 201      32.986  15.287  26.742  1.00 28.12           C  
ATOM    551  CG  ASN A 201      32.487  15.261  25.310  1.00 27.71           C  
ATOM    552  OD1 ASN A 201      33.133  14.620  24.485  1.00 27.74           O  
ATOM    553  ND2 ASN A 201      31.389  15.925  24.945  1.00 26.97           N  
ATOM    554  H   ASN A 201      32.770  18.247  26.248  1.00  0.00           H  
ATOM    555 HD21 ASN A 201      31.118  15.869  24.006  1.00  0.00           H  
ATOM    556 HD22 ASN A 201      30.887  16.443  25.608  1.00  0.00           H  
ATOM    557  N   VAL A 202      35.949  16.015  26.201  1.00 24.33           N  
ATOM    558  CA  VAL A 202      37.107  16.184  25.339  1.00 23.34           C  
ATOM    559  C   VAL A 202      37.332  14.945  24.484  1.00 22.54           C  
ATOM    560  O   VAL A 202      37.323  13.824  25.011  1.00 21.24           O  
ATOM    561  CB  VAL A 202      38.369  16.446  26.204  1.00 22.09           C  
ATOM    562  CG1 VAL A 202      39.618  16.531  25.353  1.00 22.90           C  
ATOM    563  CG2 VAL A 202      38.237  17.779  26.917  1.00 24.41           C  
ATOM    564  H   VAL A 202      35.958  15.290  26.860  1.00  0.00           H  
ATOM    565  N   LYS A 203      37.570  15.118  23.181  1.00 22.36           N  
ATOM    566  CA  LYS A 203      37.961  14.030  22.297  1.00 20.08           C  
ATOM    567  C   LYS A 203      39.465  14.140  22.063  1.00 20.27           C  
ATOM    568  O   LYS A 203      39.994  15.248  21.934  1.00 18.77           O  
ATOM    569  CB  LYS A 203      37.239  14.141  20.997  1.00 20.12           C  
ATOM    570  CG  LYS A 203      35.954  13.356  20.961  1.00 21.46           C  
ATOM    571  CD  LYS A 203      34.780  14.018  21.600  1.00 25.13           C  
ATOM    572  CE  LYS A 203      33.674  13.003  21.449  1.00 26.03           C  
ATOM    573  NZ  LYS A 203      32.413  13.504  21.947  1.00 29.55           N  
ATOM    574  H   LYS A 203      37.477  16.017  22.804  1.00  0.00           H  
ATOM    575  HZ1 LYS A 203      32.146  14.359  21.418  1.00  0.00           H  
ATOM    576  HZ2 LYS A 203      31.679  12.777  21.826  1.00  0.00           H  
ATOM    577  HZ3 LYS A 203      32.507  13.736  22.956  1.00  0.00           H  
ATOM    578  N   HIS A 204      40.212  13.030  22.156  1.00 18.73           N  
ATOM    579  CA  HIS A 204      41.640  13.029  21.940  1.00 16.08           C  
ATOM    580  C   HIS A 204      41.914  12.237  20.683  1.00 17.45           C  
ATOM    581  O   HIS A 204      41.507  11.077  20.619  1.00 15.63           O  
ATOM    582  CB  HIS A 204      42.358  12.373  23.096  1.00 15.96           C  
ATOM    583  CG  HIS A 204      42.268  13.196  24.368  1.00 20.39           C  
ATOM    584  ND1 HIS A 204      43.027  14.228  24.759  1.00 20.83           N  
ATOM    585  CD2 HIS A 204      41.330  12.980  25.349  1.00 22.16           C  
ATOM    586  CE1 HIS A 204      42.580  14.637  25.925  1.00 19.43           C  
ATOM    587  NE2 HIS A 204      41.565  13.885  26.266  1.00 22.02           N  
ATOM    588  H   HIS A 204      39.771  12.185  22.380  1.00  0.00           H  
ATOM    589  HD1 HIS A 204      43.777  14.608  24.266  1.00  0.00           H  
ATOM    590  HE2 HIS A 204      41.053  13.985  27.092  1.00  0.00           H  
ATOM    591  N   TYR A 205      42.562  12.810  19.661  1.00 18.11           N  
ATOM    592  CA  TYR A 205      42.892  12.122  18.422  1.00 16.36           C  
ATOM    593  C   TYR A 205      44.399  11.941  18.376  1.00 16.20           C  
ATOM    594  O   TYR A 205      45.161  12.871  18.660  1.00 20.02           O  
ATOM    595  CB  TYR A 205      42.469  12.952  17.221  1.00 15.13           C  
ATOM    596  CG  TYR A 205      40.979  13.226  17.227  1.00 13.35           C  
ATOM    597  CD1 TYR A 205      40.119  12.281  16.686  1.00 12.38           C  
ATOM    598  CD2 TYR A 205      40.485  14.399  17.808  1.00 11.63           C  
ATOM    599  CE1 TYR A 205      38.751  12.489  16.733  1.00 10.38           C  
ATOM    600  CE2 TYR A 205      39.116  14.611  17.852  1.00 13.26           C  
ATOM    601  CZ  TYR A 205      38.265  13.648  17.318  1.00 13.15           C  
ATOM    602  OH  TYR A 205      36.904  13.829  17.397  1.00 14.52           O  
ATOM    603  H   TYR A 205      42.830  13.748  19.753  1.00  0.00           H  
ATOM    604  HH  TYR A 205      36.717  14.669  17.823  1.00  0.00           H  
ATOM    605  N   LYS A 206      44.910  10.769  18.077  1.00 15.18           N  
ATOM    606  CA  LYS A 206      46.335  10.575  17.986  1.00 15.35           C  
ATOM    607  C   LYS A 206      46.796  11.129  16.651  1.00 16.72           C  
ATOM    608  O   LYS A 206      46.032  11.095  15.682  1.00 15.11           O  
ATOM    609  CB  LYS A 206      46.642   9.072  18.113  1.00 16.08           C  
ATOM    610  CG  LYS A 206      48.137   8.754  18.096  1.00 18.18           C  
ATOM    611  CD  LYS A 206      48.342   7.419  18.756  1.00 22.92           C  
ATOM    612  CE  LYS A 206      48.315   7.536  20.282  1.00 24.72           C  
ATOM    613  NZ  LYS A 206      48.201   6.212  20.862  1.00 26.87           N  
ATOM    614  H   LYS A 206      44.311  10.011  17.913  1.00  0.00           H  
ATOM    615  HZ1 LYS A 206      47.323   5.763  20.532  1.00  0.00           H  
ATOM    616  HZ2 LYS A 206      49.016   5.634  20.572  1.00  0.00           H  
ATOM    617  HZ3 LYS A 206      48.182   6.288  21.899  1.00  0.00           H  
ATOM    618  N   ILE A 207      48.001  11.689  16.602  1.00 16.55           N  
ATOM    619  CA  ILE A 207      48.586  12.166  15.367  1.00 17.94           C  
ATOM    620  C   ILE A 207      49.867  11.355  15.227  1.00 16.69           C  
ATOM    621  O   ILE A 207      50.748  11.400  16.091  1.00 18.34           O  
ATOM    622  CB  ILE A 207      48.916  13.667  15.454  1.00 18.35           C  
ATOM    623  CG1 ILE A 207      47.657  14.499  15.687  1.00 17.23           C  
ATOM    624  CG2 ILE A 207      49.635  14.055  14.171  1.00 19.76           C  
ATOM    625  CD1 ILE A 207      48.013  15.889  16.240  1.00 15.97           C  
ATOM    626  H   ILE A 207      48.512  11.782  17.433  1.00  0.00           H  
ATOM    627  N   ARG A 208      50.015  10.616  14.142  1.00 18.07           N  
ATOM    628  CA  ARG A 208      51.190   9.779  13.950  1.00 19.38           C  
ATOM    629  C   ARG A 208      52.123  10.457  12.984  1.00 21.15           C  
ATOM    630  O   ARG A 208      51.634  11.112  12.055  1.00 20.92           O  
ATOM    631  CB  ARG A 208      50.828   8.481  13.328  1.00 20.31           C  
ATOM    632  CG  ARG A 208      49.818   7.682  14.065  1.00 23.61           C  
ATOM    633  CD  ARG A 208      50.568   6.823  15.031  1.00 23.60           C  
ATOM    634  NE  ARG A 208      49.640   5.907  15.646  1.00 27.71           N  
ATOM    635  CZ  ARG A 208      50.081   4.873  16.354  1.00 30.56           C  
ATOM    636  NH1 ARG A 208      51.390   4.640  16.497  1.00 30.62           N  
ATOM    637  NH2 ARG A 208      49.202   4.111  16.993  1.00 31.31           N  
ATOM    638  H   ARG A 208      49.319  10.632  13.452  1.00  0.00           H  
ATOM    639  HE  ARG A 208      48.676   6.048  15.541  1.00  0.00           H  
ATOM    640 HH11 ARG A 208      52.056   5.249  16.067  1.00  0.00           H  
ATOM    641 HH12 ARG A 208      51.703   3.856  17.034  1.00  0.00           H  
ATOM    642 HH21 ARG A 208      48.226   4.319  16.937  1.00  0.00           H  
ATOM    643 HH22 ARG A 208      49.516   3.329  17.531  1.00  0.00           H  
ATOM    644  N   LYS A 209      53.430  10.267  13.111  1.00 24.84           N  
ATOM    645  CA  LYS A 209      54.340  10.836  12.145  1.00 29.07           C  
ATOM    646  C   LYS A 209      54.847   9.719  11.249  1.00 29.95           C  
ATOM    647  O   LYS A 209      55.412   8.727  11.725  1.00 31.60           O  
ATOM    648  CB  LYS A 209      55.518  11.495  12.836  1.00 31.96           C  
ATOM    649  CG  LYS A 209      56.406  12.199  11.826  1.00 37.84           C  
ATOM    650  CD  LYS A 209      57.688  12.559  12.545  1.00 44.20           C  
ATOM    651  CE  LYS A 209      58.707  13.081  11.536  1.00 49.41           C  
ATOM    652  NZ  LYS A 209      58.261  14.325  10.937  1.00 54.18           N  
ATOM    653  H   LYS A 209      53.778   9.740  13.861  1.00  0.00           H  
ATOM    654  HZ1 LYS A 209      57.358  14.169  10.446  1.00  0.00           H  
ATOM    655  HZ2 LYS A 209      58.133  15.042  11.680  1.00  0.00           H  
ATOM    656  HZ3 LYS A 209      58.973  14.656  10.255  1.00  0.00           H  
ATOM    657  N   LEU A 210      54.630   9.851   9.948  1.00 31.92           N  
ATOM    658  CA  LEU A 210      55.072   8.899   8.930  1.00 33.09           C  
ATOM    659  C   LEU A 210      56.568   9.002   8.790  1.00 36.64           C  
ATOM    660  O   LEU A 210      57.110  10.105   8.804  1.00 38.40           O  
ATOM    661  CB  LEU A 210      54.395   9.235   7.620  1.00 28.30           C  
ATOM    662  CG  LEU A 210      52.893   8.996   7.660  1.00 29.76           C  
ATOM    663  CD1 LEU A 210      52.235   9.628   6.466  1.00 28.54           C  
ATOM    664  CD2 LEU A 210      52.609   7.501   7.657  1.00 27.01           C  
ATOM    665  H   LEU A 210      54.139  10.643   9.647  1.00  0.00           H  
ATOM    666  N   ASP A 211      57.292   7.916   8.608  1.00 42.21           N  
ATOM    667  CA  ASP A 211      58.743   7.998   8.552  1.00 46.27           C  
ATOM    668  C   ASP A 211      59.284   8.795   7.359  1.00 45.41           C  
ATOM    669  O   ASP A 211      60.448   9.182   7.363  1.00 44.81           O  
ATOM    670  CB  ASP A 211      59.275   6.549   8.612  1.00 49.05           C  
ATOM    671  CG  ASP A 211      59.228   5.959  10.035  1.00 52.45           C  
ATOM    672  OD1 ASP A 211      58.195   6.005  10.714  1.00 54.68           O  
ATOM    673  OD2 ASP A 211      60.250   5.447  10.484  1.00 55.62           O  
ATOM    674  H   ASP A 211      56.850   7.047   8.510  1.00  0.00           H  
ATOM    675  N   SER A 212      58.472   9.103   6.345  1.00 46.72           N  
ATOM    676  CA  SER A 212      58.871  10.038   5.299  1.00 49.23           C  
ATOM    677  C   SER A 212      59.001  11.437   5.901  1.00 50.59           C  
ATOM    678  O   SER A 212      59.841  12.238   5.483  1.00 52.67           O  
ATOM    679  CB  SER A 212      57.829  10.109   4.206  1.00 50.82           C  
ATOM    680  OG  SER A 212      56.511  10.321   4.733  1.00 55.12           O  
ATOM    681  H   SER A 212      57.584   8.690   6.302  1.00  0.00           H  
ATOM    682  HG  SER A 212      56.490  11.147   5.221  1.00  0.00           H  
ATOM    683  N   GLY A 213      58.093  11.744   6.843  1.00 48.14           N  
ATOM    684  CA  GLY A 213      58.096  13.007   7.559  1.00 45.63           C  
ATOM    685  C   GLY A 213      56.700  13.515   7.876  1.00 43.93           C  
ATOM    686  O   GLY A 213      56.555  14.358   8.760  1.00 45.51           O  
ATOM    687  H   GLY A 213      57.399  11.087   7.056  1.00  0.00           H  
ATOM    688  N   GLY A 214      55.668  13.043   7.161  1.00 41.35           N  
ATOM    689  CA  GLY A 214      54.305  13.540   7.326  1.00 35.23           C  
ATOM    690  C   GLY A 214      53.614  13.242   8.657  1.00 32.34           C  
ATOM    691  O   GLY A 214      54.126  12.513   9.501  1.00 35.01           O  
ATOM    692  H   GLY A 214      55.835  12.337   6.502  1.00  0.00           H  
ATOM    693  N   PHE A 215      52.416  13.771   8.838  1.00 26.29           N  
ATOM    694  CA  PHE A 215      51.631  13.596  10.041  1.00 25.62           C  
ATOM    695  C   PHE A 215      50.228  13.191   9.628  1.00 24.17           C  
ATOM    696  O   PHE A 215      49.747  13.730   8.618  1.00 25.83           O  
ATOM    697  CB  PHE A 215      51.536  14.917  10.851  1.00 24.95           C  
ATOM    698  CG  PHE A 215      52.870  15.386  11.408  1.00 24.20           C  
ATOM    699  CD1 PHE A 215      53.358  14.843  12.607  1.00 22.07           C  
ATOM    700  CD2 PHE A 215      53.624  16.330  10.698  1.00 18.80           C  
ATOM    701  CE1 PHE A 215      54.608  15.268  13.073  1.00 24.60           C  
ATOM    702  CE2 PHE A 215      54.870  16.746  11.168  1.00 19.60           C  
ATOM    703  CZ  PHE A 215      55.365  16.216  12.358  1.00 24.31           C  
ATOM    704  H   PHE A 215      52.038  14.313   8.115  1.00  0.00           H  
ATOM    705  N   TYR A 216      49.530  12.272  10.300  1.00 21.93           N  
ATOM    706  CA  TYR A 216      48.143  12.013   9.958  1.00 18.76           C  
ATOM    707  C   TYR A 216      47.338  11.665  11.207  1.00 16.50           C  
ATOM    708  O   TYR A 216      47.906  11.255  12.226  1.00 18.02           O  
ATOM    709  CB  TYR A 216      48.025  10.838   8.932  1.00 19.05           C  
ATOM    710  CG  TYR A 216      48.374   9.441   9.484  1.00 20.32           C  
ATOM    711  CD1 TYR A 216      49.706   9.033   9.421  1.00 19.29           C  
ATOM    712  CD2 TYR A 216      47.412   8.605  10.078  1.00 16.13           C  
ATOM    713  CE1 TYR A 216      50.093   7.802   9.939  1.00 18.50           C  
ATOM    714  CE2 TYR A 216      47.816   7.378  10.613  1.00 17.14           C  
ATOM    715  CZ  TYR A 216      49.156   6.981  10.535  1.00 14.26           C  
ATOM    716  OH  TYR A 216      49.620   5.771  11.020  1.00 18.83           O  
ATOM    717  H   TYR A 216      49.956  11.771  11.027  1.00  0.00           H  
ATOM    718  HH  TYR A 216      50.563   5.699  10.854  1.00  0.00           H  
ATOM    719  N   ILE A 217      46.020  11.834  11.093  1.00 17.17           N  
ATOM    720  CA  ILE A 217      45.021  11.352  12.034  1.00 18.74           C  
ATOM    721  C   ILE A 217      44.276  10.250  11.243  1.00 19.61           C  
ATOM    722  O   ILE A 217      43.976   9.188  11.812  1.00 16.50           O  
ATOM    723  CB  ILE A 217      44.047  12.513  12.464  1.00 18.22           C  
ATOM    724  CG1 ILE A 217      44.834  13.515  13.331  1.00 18.66           C  
ATOM    725  CG2 ILE A 217      42.846  11.993  13.259  1.00 15.26           C  
ATOM    726  CD1 ILE A 217      44.010  14.746  13.799  1.00 19.21           C  
ATOM    727  H   ILE A 217      45.697  12.324  10.309  1.00  0.00           H  
ATOM    728  N   THR A 218      43.938  10.396   9.954  1.00 20.42           N  
ATOM    729  CA  THR A 218      43.264   9.318   9.231  1.00 22.70           C  
ATOM    730  C   THR A 218      43.972   9.075   7.898  1.00 23.99           C  
ATOM    731  O   THR A 218      44.872   9.835   7.511  1.00 23.72           O  
ATOM    732  CB  THR A 218      41.716   9.618   8.956  1.00 22.78           C  
ATOM    733  OG1 THR A 218      41.590  10.581   7.923  1.00 26.54           O  
ATOM    734  CG2 THR A 218      41.004  10.141  10.190  1.00 20.46           C  
ATOM    735  H   THR A 218      44.145  11.235   9.491  1.00  0.00           H  
ATOM    736  HG1 THR A 218      40.660  10.758   7.761  1.00  0.00           H  
ATOM    737  N   SER A 219      43.615   7.986   7.192  1.00 25.28           N  
ATOM    738  CA  SER A 219      44.118   7.657   5.862  1.00 22.50           C  
ATOM    739  C   SER A 219      43.614   8.654   4.819  1.00 21.61           C  
ATOM    740  O   SER A 219      44.204   8.750   3.760  1.00 24.85           O  
ATOM    741  CB  SER A 219      43.668   6.232   5.490  1.00 17.01           C  
ATOM    742  OG  SER A 219      42.246   6.174   5.561  1.00 17.26           O  
ATOM    743  H   SER A 219      42.972   7.371   7.600  1.00  0.00           H  
ATOM    744  HG  SER A 219      41.868   6.808   4.946  1.00  0.00           H  
ATOM    745  N   ARG A 220      42.541   9.406   5.035  1.00 22.85           N  
ATOM    746  CA  ARG A 220      42.083  10.418   4.101  1.00 24.01           C  
ATOM    747  C   ARG A 220      43.095  11.495   3.752  1.00 25.95           C  
ATOM    748  O   ARG A 220      43.208  11.872   2.582  1.00 28.08           O  
ATOM    749  CB  ARG A 220      40.899  11.172   4.615  1.00 22.86           C  
ATOM    750  CG  ARG A 220      39.543  10.562   4.475  1.00 25.56           C  
ATOM    751  CD  ARG A 220      38.674  11.720   4.939  1.00 30.44           C  
ATOM    752  NE  ARG A 220      37.531  11.900   4.078  1.00 34.97           N  
ATOM    753  CZ  ARG A 220      37.348  13.017   3.377  1.00 36.25           C  
ATOM    754  NH1 ARG A 220      38.203  14.027   3.435  1.00 38.58           N  
ATOM    755  NH2 ARG A 220      36.288  13.127   2.584  1.00 40.26           N  
ATOM    756  H   ARG A 220      42.035   9.271   5.863  1.00  0.00           H  
ATOM    757  HE  ARG A 220      36.870  11.180   4.007  1.00  0.00           H  
ATOM    758 HH11 ARG A 220      39.013  13.963   4.017  1.00  0.00           H  
ATOM    759 HH12 ARG A 220      38.038  14.853   2.896  1.00  0.00           H  
ATOM    760 HH21 ARG A 220      35.634  12.374   2.516  1.00  0.00           H  
ATOM    761 HH22 ARG A 220      36.144  13.963   2.055  1.00  0.00           H  
ATOM    762  N   THR A 221      43.842  12.056   4.704  1.00 26.72           N  
ATOM    763  CA  THR A 221      44.698  13.199   4.413  1.00 26.87           C  
ATOM    764  C   THR A 221      45.969  13.087   5.218  1.00 25.12           C  
ATOM    765  O   THR A 221      45.863  12.619   6.342  1.00 29.70           O  
ATOM    766  CB  THR A 221      43.946  14.498   4.793  1.00 26.94           C  
ATOM    767  OG1 THR A 221      42.594  14.361   4.368  1.00 29.55           O  
ATOM    768  CG2 THR A 221      44.546  15.730   4.143  1.00 29.60           C  
ATOM    769  H   THR A 221      43.815  11.694   5.614  1.00  0.00           H  
ATOM    770  HG1 THR A 221      42.195  13.606   4.807  1.00  0.00           H  
ATOM    771  N   GLN A 222      47.160  13.425   4.753  1.00 24.72           N  
ATOM    772  CA  GLN A 222      48.332  13.467   5.601  1.00 25.67           C  
ATOM    773  C   GLN A 222      48.920  14.861   5.416  1.00 26.35           C  
ATOM    774  O   GLN A 222      48.550  15.555   4.460  1.00 25.23           O  
ATOM    775  CB  GLN A 222      49.366  12.435   5.219  1.00 27.45           C  
ATOM    776  CG  GLN A 222      50.040  12.662   3.894  1.00 33.18           C  
ATOM    777  CD  GLN A 222      51.108  11.615   3.706  1.00 37.48           C  
ATOM    778  OE1 GLN A 222      52.304  11.897   3.828  1.00 36.67           O  
ATOM    779  NE2 GLN A 222      50.690  10.391   3.426  1.00 36.14           N  
ATOM    780  H   GLN A 222      47.252  13.654   3.805  1.00  0.00           H  
ATOM    781 HE21 GLN A 222      51.371   9.698   3.301  1.00  0.00           H  
ATOM    782 HE22 GLN A 222      49.731  10.206   3.351  1.00  0.00           H  
ATOM    783  N   PHE A 223      49.843  15.307   6.270  1.00 25.57           N  
ATOM    784  CA  PHE A 223      50.258  16.704   6.308  1.00 25.55           C  
ATOM    785  C   PHE A 223      51.738  16.782   6.443  1.00 25.11           C  
ATOM    786  O   PHE A 223      52.338  15.853   6.967  1.00 25.69           O  
ATOM    787  CB  PHE A 223      49.643  17.439   7.498  1.00 22.36           C  
ATOM    788  CG  PHE A 223      48.136  17.372   7.426  1.00 24.31           C  
ATOM    789  CD1 PHE A 223      47.439  18.289   6.639  1.00 21.55           C  
ATOM    790  CD2 PHE A 223      47.446  16.359   8.113  1.00 23.21           C  
ATOM    791  CE1 PHE A 223      46.053  18.184   6.539  1.00 21.83           C  
ATOM    792  CE2 PHE A 223      46.055  16.273   7.997  1.00 21.35           C  
ATOM    793  CZ  PHE A 223      45.357  17.184   7.210  1.00 21.69           C  
ATOM    794  H   PHE A 223      50.256  14.674   6.893  1.00  0.00           H  
ATOM    795  N   ASN A 224      52.333  17.847   5.927  1.00 26.38           N  
ATOM    796  CA  ASN A 224      53.759  18.027   6.030  1.00 27.52           C  
ATOM    797  C   ASN A 224      54.169  18.576   7.386  1.00 24.63           C  
ATOM    798  O   ASN A 224      55.315  18.418   7.818  1.00 24.17           O  
ATOM    799  CB  ASN A 224      54.209  18.952   4.895  1.00 38.15           C  
ATOM    800  CG  ASN A 224      55.659  19.415   5.042  1.00 48.91           C  
ATOM    801  OD1 ASN A 224      55.943  20.606   5.222  1.00 54.41           O  
ATOM    802  ND2 ASN A 224      56.640  18.512   4.991  1.00 53.10           N  
ATOM    803  H   ASN A 224      51.794  18.524   5.467  1.00  0.00           H  
ATOM    804 HD21 ASN A 224      57.559  18.836   5.088  1.00  0.00           H  
ATOM    805 HD22 ASN A 224      56.427  17.564   4.861  1.00  0.00           H  
ATOM    806  N   SER A 225      53.245  19.183   8.103  1.00 23.14           N  
ATOM    807  CA  SER A 225      53.576  19.710   9.412  1.00 24.12           C  
ATOM    808  C   SER A 225      52.333  19.682  10.292  1.00 22.09           C  
ATOM    809  O   SER A 225      51.197  19.546   9.810  1.00 22.61           O  
ATOM    810  CB  SER A 225      54.090  21.159   9.266  1.00 24.41           C  
ATOM    811  OG  SER A 225      53.079  22.024   8.737  1.00 24.41           O  
ATOM    812  H   SER A 225      52.335  19.278   7.752  1.00  0.00           H  
ATOM    813  HG  SER A 225      52.809  21.709   7.871  1.00  0.00           H  
ATOM    814  N   LEU A 226      52.544  19.850  11.602  1.00 22.43           N  
ATOM    815  CA  LEU A 226      51.434  19.978  12.524  1.00 21.88           C  
ATOM    816  C   LEU A 226      50.690  21.303  12.269  1.00 22.95           C  
ATOM    817  O   LEU A 226      49.451  21.380  12.318  1.00 20.23           O  
ATOM    818  CB  LEU A 226      52.004  19.879  13.952  1.00 20.56           C  
ATOM    819  CG  LEU A 226      52.504  18.490  14.402  1.00 18.87           C  
ATOM    820  CD1 LEU A 226      53.306  18.615  15.697  1.00 17.88           C  
ATOM    821  CD2 LEU A 226      51.302  17.555  14.564  1.00 13.47           C  
ATOM    822  H   LEU A 226      53.462  19.887  11.943  1.00  0.00           H  
ATOM    823  N   GLN A 227      51.435  22.368  11.908  1.00 25.63           N  
ATOM    824  CA  GLN A 227      50.854  23.663  11.567  1.00 26.36           C  
ATOM    825  C   GLN A 227      49.901  23.456  10.408  1.00 25.03           C  
ATOM    826  O   GLN A 227      48.757  23.908  10.489  1.00 24.69           O  
ATOM    827  CB  GLN A 227      51.950  24.637  11.160  1.00 33.20           C  
ATOM    828  CG  GLN A 227      51.480  26.050  10.766  1.00 42.37           C  
ATOM    829  CD  GLN A 227      51.524  27.086  11.887  1.00 49.20           C  
ATOM    830  OE1 GLN A 227      50.721  27.097  12.825  1.00 50.98           O  
ATOM    831  NE2 GLN A 227      52.468  28.020  11.831  1.00 52.63           N  
ATOM    832  H   GLN A 227      52.409  22.268  11.873  1.00  0.00           H  
ATOM    833 HE21 GLN A 227      52.492  28.682  12.552  1.00  0.00           H  
ATOM    834 HE22 GLN A 227      53.106  28.028  11.087  1.00  0.00           H  
ATOM    835  N   GLN A 228      50.326  22.722   9.364  1.00 25.56           N  
ATOM    836  CA  GLN A 228      49.439  22.383   8.245  1.00 26.70           C  
ATOM    837  C   GLN A 228      48.239  21.524   8.634  1.00 24.35           C  
ATOM    838  O   GLN A 228      47.133  21.748   8.106  1.00 24.80           O  
ATOM    839  CB  GLN A 228      50.236  21.663   7.138  1.00 29.30           C  
ATOM    840  CG  GLN A 228      51.004  22.713   6.332  1.00 31.99           C  
ATOM    841  CD  GLN A 228      52.206  22.229   5.534  1.00 34.92           C  
ATOM    842  OE1 GLN A 228      53.172  21.740   6.115  1.00 34.73           O  
ATOM    843  NE2 GLN A 228      52.265  22.347   4.213  1.00 33.49           N  
ATOM    844  H   GLN A 228      51.253  22.405   9.350  1.00  0.00           H  
ATOM    845 HE21 GLN A 228      53.069  22.014   3.765  1.00  0.00           H  
ATOM    846 HE22 GLN A 228      51.521  22.756   3.724  1.00  0.00           H  
ATOM    847  N   LEU A 229      48.415  20.574   9.577  1.00 23.15           N  
ATOM    848  CA  LEU A 229      47.316  19.733  10.064  1.00 19.63           C  
ATOM    849  C   LEU A 229      46.269  20.575  10.761  1.00 19.46           C  
ATOM    850  O   LEU A 229      45.075  20.435  10.474  1.00 18.89           O  
ATOM    851  CB  LEU A 229      47.876  18.642  11.032  1.00 19.01           C  
ATOM    852  CG  LEU A 229      46.951  17.558  11.630  1.00 19.72           C  
ATOM    853  CD1 LEU A 229      47.741  16.298  11.903  1.00 20.14           C  
ATOM    854  CD2 LEU A 229      46.331  18.053  12.922  1.00 19.10           C  
ATOM    855  H   LEU A 229      49.311  20.441   9.950  1.00  0.00           H  
ATOM    856  N   VAL A 230      46.693  21.485  11.656  1.00 20.76           N  
ATOM    857  CA  VAL A 230      45.786  22.365  12.387  1.00 19.31           C  
ATOM    858  C   VAL A 230      45.000  23.251  11.419  1.00 19.32           C  
ATOM    859  O   VAL A 230      43.771  23.377  11.525  1.00 20.02           O  
ATOM    860  CB  VAL A 230      46.629  23.213  13.390  1.00 20.46           C  
ATOM    861  CG1 VAL A 230      45.814  24.409  13.940  1.00 17.45           C  
ATOM    862  CG2 VAL A 230      47.122  22.284  14.510  1.00 16.13           C  
ATOM    863  H   VAL A 230      47.655  21.561  11.825  1.00  0.00           H  
ATOM    864  N   ALA A 231      45.718  23.838  10.451  1.00 21.32           N  
ATOM    865  CA  ALA A 231      45.112  24.693   9.439  1.00 20.92           C  
ATOM    866  C   ALA A 231      44.017  23.961   8.691  1.00 21.50           C  
ATOM    867  O   ALA A 231      42.875  24.438   8.606  1.00 21.03           O  
ATOM    868  CB  ALA A 231      46.163  25.135   8.443  1.00 20.45           C  
ATOM    869  H   ALA A 231      46.686  23.686  10.423  1.00  0.00           H  
ATOM    870  N   TYR A 232      44.325  22.738   8.247  1.00 22.77           N  
ATOM    871  CA  TYR A 232      43.340  21.966   7.528  1.00 20.23           C  
ATOM    872  C   TYR A 232      42.097  21.691   8.343  1.00 20.00           C  
ATOM    873  O   TYR A 232      40.992  22.002   7.874  1.00 20.93           O  
ATOM    874  CB  TYR A 232      43.930  20.650   7.076  1.00 23.70           C  
ATOM    875  CG  TYR A 232      42.929  19.824   6.262  1.00 28.52           C  
ATOM    876  CD1 TYR A 232      42.756  20.113   4.896  1.00 28.68           C  
ATOM    877  CD2 TYR A 232      42.150  18.818   6.880  1.00 26.05           C  
ATOM    878  CE1 TYR A 232      41.810  19.407   4.153  1.00 30.20           C  
ATOM    879  CE2 TYR A 232      41.198  18.117   6.145  1.00 28.67           C  
ATOM    880  CZ  TYR A 232      41.041  18.424   4.788  1.00 31.50           C  
ATOM    881  OH  TYR A 232      40.079  17.779   4.044  1.00 33.25           O  
ATOM    882  H   TYR A 232      45.217  22.367   8.409  1.00  0.00           H  
ATOM    883  HH  TYR A 232      40.103  18.102   3.140  1.00  0.00           H  
ATOM    884  N   TYR A 233      42.249  21.083   9.529  1.00 20.46           N  
ATOM    885  CA  TYR A 233      41.115  20.726  10.374  1.00 23.02           C  
ATOM    886  C   TYR A 233      40.397  21.935  10.975  1.00 24.07           C  
ATOM    887  O   TYR A 233      39.274  21.836  11.474  1.00 21.55           O  
ATOM    888  CB  TYR A 233      41.601  19.756  11.480  1.00 23.06           C  
ATOM    889  CG  TYR A 233      41.824  18.333  10.966  1.00 20.88           C  
ATOM    890  CD1 TYR A 233      40.772  17.588  10.402  1.00 19.55           C  
ATOM    891  CD2 TYR A 233      43.100  17.794  11.028  1.00 19.87           C  
ATOM    892  CE1 TYR A 233      41.005  16.310   9.900  1.00 19.40           C  
ATOM    893  CE2 TYR A 233      43.344  16.518  10.524  1.00 19.41           C  
ATOM    894  CZ  TYR A 233      42.298  15.795   9.965  1.00 20.81           C  
ATOM    895  OH  TYR A 233      42.591  14.548   9.452  1.00 23.70           O  
ATOM    896  H   TYR A 233      43.154  20.871   9.839  1.00  0.00           H  
ATOM    897  HH  TYR A 233      41.795  14.159   9.082  1.00  0.00           H  
ATOM    898  N   SER A 234      41.020  23.117  10.925  1.00 28.25           N  
ATOM    899  CA  SER A 234      40.312  24.358  11.226  1.00 30.56           C  
ATOM    900  C   SER A 234      39.318  24.627  10.090  1.00 31.15           C  
ATOM    901  O   SER A 234      38.292  25.260  10.310  1.00 29.76           O  
ATOM    902  CB  SER A 234      41.282  25.542  11.324  1.00 29.89           C  
ATOM    903  OG  SER A 234      42.213  25.430  12.391  1.00 30.26           O  
ATOM    904  H   SER A 234      41.969  23.151  10.682  1.00  0.00           H  
ATOM    905  HG  SER A 234      41.740  25.378  13.225  1.00  0.00           H  
ATOM    906  N   LYS A 235      39.588  24.175   8.858  1.00 33.38           N  
ATOM    907  CA  LYS A 235      38.654  24.313   7.740  1.00 34.86           C  
ATOM    908  C   LYS A 235      37.685  23.142   7.597  1.00 33.61           C  
ATOM    909  O   LYS A 235      36.491  23.300   7.308  1.00 33.12           O  
ATOM    910  CB  LYS A 235      39.434  24.456   6.426  1.00 36.79           C  
ATOM    911  CG  LYS A 235      40.267  25.721   6.409  1.00 42.24           C  
ATOM    912  CD  LYS A 235      41.220  25.815   5.219  1.00 48.00           C  
ATOM    913  CE  LYS A 235      42.393  24.848   5.381  1.00 52.43           C  
ATOM    914  NZ  LYS A 235      43.497  25.138   4.479  1.00 52.92           N  
ATOM    915  H   LYS A 235      40.448  23.733   8.699  1.00  0.00           H  
ATOM    916  HZ1 LYS A 235      43.852  26.098   4.662  1.00  0.00           H  
ATOM    917  HZ2 LYS A 235      44.262  24.450   4.635  1.00  0.00           H  
ATOM    918  HZ3 LYS A 235      43.167  25.072   3.495  1.00  0.00           H  
ATOM    919  N   HIS A 236      38.182  21.906   7.746  1.00 32.82           N  
ATOM    920  CA  HIS A 236      37.391  20.704   7.500  1.00 29.84           C  
ATOM    921  C   HIS A 236      37.434  19.722   8.652  1.00 25.78           C  
ATOM    922  O   HIS A 236      38.507  19.247   8.998  1.00 21.89           O  
ATOM    923  CB  HIS A 236      37.904  20.018   6.256  1.00 30.84           C  
ATOM    924  CG  HIS A 236      37.990  20.987   5.079  1.00 35.12           C  
ATOM    925  ND1 HIS A 236      37.012  21.553   4.369  1.00 35.99           N  
ATOM    926  CD2 HIS A 236      39.179  21.471   4.583  1.00 34.15           C  
ATOM    927  CE1 HIS A 236      37.552  22.345   3.480  1.00 34.27           C  
ATOM    928  NE2 HIS A 236      38.854  22.286   3.620  1.00 34.36           N  
ATOM    929  H   HIS A 236      39.114  21.805   8.032  1.00  0.00           H  
ATOM    930  HD1 HIS A 236      36.057  21.402   4.492  1.00  0.00           H  
ATOM    931  HE2 HIS A 236      39.494  22.785   3.076  1.00  0.00           H  
ATOM    932  N   ALA A 237      36.265  19.434   9.235  1.00 26.42           N  
ATOM    933  CA  ALA A 237      36.155  18.474  10.330  1.00 28.70           C  
ATOM    934  C   ALA A 237      36.556  17.074   9.885  1.00 29.89           C  
ATOM    935  O   ALA A 237      37.392  16.445  10.535  1.00 30.28           O  
ATOM    936  CB  ALA A 237      34.732  18.382  10.862  1.00 25.03           C  
ATOM    937  H   ALA A 237      35.454  19.883   8.916  1.00  0.00           H  
ATOM    938  N   ASP A 238      35.956  16.557   8.794  1.00 30.66           N  
ATOM    939  CA  ASP A 238      36.286  15.262   8.208  1.00 28.84           C  
ATOM    940  C   ASP A 238      36.507  14.080   9.139  1.00 29.14           C  
ATOM    941  O   ASP A 238      37.563  13.413   9.107  1.00 32.04           O  
ATOM    942  CB  ASP A 238      37.533  15.370   7.349  1.00 27.17           C  
ATOM    943  CG  ASP A 238      37.472  16.239   6.123  1.00 25.37           C  
ATOM    944  OD1 ASP A 238      36.428  16.813   5.789  1.00 23.34           O  
ATOM    945  OD2 ASP A 238      38.535  16.326   5.524  1.00 25.13           O  
ATOM    946  H   ASP A 238      35.252  17.086   8.366  1.00  0.00           H  
ATOM    947  N   GLY A 239      35.569  13.773  10.005  1.00 26.08           N  
ATOM    948  CA  GLY A 239      35.762  12.622  10.868  1.00 25.79           C  
ATOM    949  C   GLY A 239      35.965  13.091  12.297  1.00 24.60           C  
ATOM    950  O   GLY A 239      35.616  12.342  13.220  1.00 24.38           O  
ATOM    951  H   GLY A 239      34.753  14.312  10.068  1.00  0.00           H  
ATOM    952  N   LEU A 240      36.515  14.296  12.523  1.00 22.89           N  
ATOM    953  CA  LEU A 240      36.669  14.841  13.861  1.00 22.16           C  
ATOM    954  C   LEU A 240      35.323  15.187  14.423  1.00 22.18           C  
ATOM    955  O   LEU A 240      34.371  15.382  13.675  1.00 23.58           O  
ATOM    956  CB  LEU A 240      37.459  16.125  13.912  1.00 19.14           C  
ATOM    957  CG  LEU A 240      38.845  16.161  13.361  1.00 20.41           C  
ATOM    958  CD1 LEU A 240      39.488  17.438  13.877  1.00 19.62           C  
ATOM    959  CD2 LEU A 240      39.650  14.927  13.768  1.00 21.22           C  
ATOM    960  H   LEU A 240      36.823  14.826  11.759  1.00  0.00           H  
ATOM    961  N   CYS A 241      35.215  15.296  15.735  1.00 22.72           N  
ATOM    962  CA  CYS A 241      33.980  15.701  16.368  1.00 23.64           C  
ATOM    963  C   CYS A 241      33.584  17.114  15.971  1.00 25.38           C  
ATOM    964  O   CYS A 241      32.405  17.470  16.036  1.00 27.87           O  
ATOM    965  CB  CYS A 241      34.103  15.677  17.884  1.00 26.15           C  
ATOM    966  SG  CYS A 241      35.319  16.828  18.588  1.00 25.56           S  
ATOM    967  H   CYS A 241      35.994  15.097  16.295  1.00  0.00           H  
ATOM    968  N   HIS A 242      34.530  17.954  15.573  1.00 24.74           N  
ATOM    969  CA  HIS A 242      34.215  19.312  15.229  1.00 27.13           C  
ATOM    970  C   HIS A 242      35.388  19.871  14.441  1.00 28.06           C  
ATOM    971  O   HIS A 242      36.491  19.328  14.455  1.00 28.17           O  
ATOM    972  CB  HIS A 242      34.012  20.097  16.517  1.00 30.37           C  
ATOM    973  CG  HIS A 242      33.217  21.386  16.395  1.00 30.35           C  
ATOM    974  ND1 HIS A 242      31.913  21.527  16.534  1.00 32.95           N  
ATOM    975  CD2 HIS A 242      33.735  22.612  16.074  1.00 31.86           C  
ATOM    976  CE1 HIS A 242      31.623  22.779  16.294  1.00 33.40           C  
ATOM    977  NE2 HIS A 242      32.732  23.425  16.019  1.00 34.53           N  
ATOM    978  H   HIS A 242      35.457  17.643  15.513  1.00  0.00           H  
ATOM    979  HD1 HIS A 242      31.281  20.825  16.772  1.00  0.00           H  
ATOM    980  HE2 HIS A 242      32.790  24.376  15.805  1.00  0.00           H  
ATOM    981  N   ARG A 243      35.115  20.944  13.714  1.00 28.04           N  
ATOM    982  CA  ARG A 243      36.118  21.733  13.032  1.00 28.37           C  
ATOM    983  C   ARG A 243      36.913  22.424  14.140  1.00 26.46           C  
ATOM    984  O   ARG A 243      36.335  22.785  15.166  1.00 24.03           O  
ATOM    985  CB  ARG A 243      35.355  22.705  12.176  1.00 34.56           C  
ATOM    986  CG  ARG A 243      36.130  23.477  11.157  1.00 43.68           C  
ATOM    987  CD  ARG A 243      35.270  24.524  10.449  1.00 50.51           C  
ATOM    988  NE  ARG A 243      34.637  25.498  11.344  1.00 61.29           N  
ATOM    989  CZ  ARG A 243      35.261  26.486  12.031  1.00 65.25           C  
ATOM    990  NH1 ARG A 243      36.584  26.710  11.997  1.00 66.30           N  
ATOM    991  NH2 ARG A 243      34.509  27.329  12.751  1.00 67.58           N  
ATOM    992  H   ARG A 243      34.179  21.220  13.633  1.00  0.00           H  
ATOM    993  HE  ARG A 243      33.668  25.428  11.457  1.00  0.00           H  
ATOM    994 HH11 ARG A 243      37.175  26.128  11.439  1.00  0.00           H  
ATOM    995 HH12 ARG A 243      36.978  27.459  12.530  1.00  0.00           H  
ATOM    996 HH21 ARG A 243      33.515  27.220  12.771  1.00  0.00           H  
ATOM    997 HH22 ARG A 243      34.941  28.068  13.268  1.00  0.00           H  
ATOM    998  N   LEU A 244      38.210  22.641  14.041  1.00 27.66           N  
ATOM    999  CA  LEU A 244      38.946  23.309  15.103  1.00 26.48           C  
ATOM   1000  C   LEU A 244      38.632  24.804  15.034  1.00 29.60           C  
ATOM   1001  O   LEU A 244      38.847  25.443  14.002  1.00 29.95           O  
ATOM   1002  CB  LEU A 244      40.429  23.042  14.900  1.00 23.41           C  
ATOM   1003  CG  LEU A 244      40.852  21.573  14.799  1.00 19.36           C  
ATOM   1004  CD1 LEU A 244      42.370  21.480  14.598  1.00 15.33           C  
ATOM   1005  CD2 LEU A 244      40.341  20.839  16.030  1.00 15.15           C  
ATOM   1006  H   LEU A 244      38.687  22.347  13.237  1.00  0.00           H  
ATOM   1007  N   THR A 245      38.080  25.379  16.096  1.00 30.15           N  
ATOM   1008  CA  THR A 245      37.669  26.768  16.089  1.00 31.12           C  
ATOM   1009  C   THR A 245      38.608  27.649  16.907  1.00 33.74           C  
ATOM   1010  O   THR A 245      39.332  28.490  16.367  1.00 40.40           O  
ATOM   1011  CB  THR A 245      36.215  26.870  16.626  1.00 30.10           C  
ATOM   1012  OG1 THR A 245      36.227  26.502  18.010  1.00 33.24           O  
ATOM   1013  CG2 THR A 245      35.253  25.980  15.844  1.00 29.98           C  
ATOM   1014  H   THR A 245      37.947  24.848  16.909  1.00  0.00           H  
ATOM   1015  HG1 THR A 245      36.551  25.603  18.100  1.00  0.00           H  
ATOM   1016  N   THR A 246      38.668  27.458  18.215  1.00 32.64           N  
ATOM   1017  CA  THR A 246      39.439  28.319  19.078  1.00 30.61           C  
ATOM   1018  C   THR A 246      40.679  27.626  19.615  1.00 28.21           C  
ATOM   1019  O   THR A 246      40.590  26.493  20.095  1.00 24.58           O  
ATOM   1020  CB  THR A 246      38.508  28.756  20.208  1.00 34.18           C  
ATOM   1021  OG1 THR A 246      37.331  29.236  19.560  1.00 38.99           O  
ATOM   1022  CG2 THR A 246      39.107  29.797  21.121  1.00 32.68           C  
ATOM   1023  H   THR A 246      38.174  26.709  18.609  1.00  0.00           H  
ATOM   1024  HG1 THR A 246      36.943  28.531  19.037  1.00  0.00           H  
ATOM   1025  N   VAL A 247      41.842  28.270  19.524  1.00 26.24           N  
ATOM   1026  CA  VAL A 247      43.062  27.765  20.136  1.00 25.95           C  
ATOM   1027  C   VAL A 247      42.861  27.900  21.649  1.00 26.85           C  
ATOM   1028  O   VAL A 247      42.337  28.908  22.133  1.00 25.57           O  
ATOM   1029  CB  VAL A 247      44.270  28.599  19.675  1.00 28.46           C  
ATOM   1030  CG1 VAL A 247      45.526  28.209  20.439  1.00 29.25           C  
ATOM   1031  CG2 VAL A 247      44.547  28.317  18.204  1.00 30.17           C  
ATOM   1032  H   VAL A 247      41.877  29.114  19.027  1.00  0.00           H  
ATOM   1033  N   CYS A 248      43.181  26.855  22.409  1.00 24.99           N  
ATOM   1034  CA  CYS A 248      43.066  26.861  23.862  1.00 22.64           C  
ATOM   1035  C   CYS A 248      43.931  27.988  24.434  1.00 22.35           C  
ATOM   1036  O   CYS A 248      45.111  28.120  24.053  1.00 18.95           O  
ATOM   1037  CB  CYS A 248      43.545  25.526  24.442  1.00 22.53           C  
ATOM   1038  SG  CYS A 248      43.126  25.344  26.187  1.00 21.06           S  
ATOM   1039  H   CYS A 248      43.510  26.043  21.971  1.00  0.00           H  
ATOM   1040  N   PRO A 249      43.335  28.856  25.269  1.00 24.25           N  
ATOM   1041  CA  PRO A 249      44.038  29.919  25.976  1.00 24.84           C  
ATOM   1042  C   PRO A 249      45.214  29.342  26.757  1.00 25.67           C  
ATOM   1043  O   PRO A 249      45.021  28.356  27.464  1.00 28.72           O  
ATOM   1044  CB  PRO A 249      42.950  30.549  26.840  1.00 26.00           C  
ATOM   1045  CG  PRO A 249      41.689  30.358  26.043  1.00 25.20           C  
ATOM   1046  CD  PRO A 249      41.889  28.932  25.537  1.00 24.15           C  
ATOM   1047  OXT PRO A 249      46.324  29.851  26.615  1.00 29.41           O  
TER    1048      PRO A 249                                                      
HETATM 1049  C   ACE C 100      41.569   7.658  23.986  1.00 23.19           C  
HETATM 1050  O   ACE C 100      41.185   8.837  24.074  1.00 23.10           O  
HETATM 1051  CH3 ACE C 100      41.608   6.752  25.199  1.00 20.51           C  
HETATM 1052  N   PTH C 101      41.947   7.147  22.819  1.00 22.30           N  
HETATM 1053  CA  PTH C 101      42.020   7.980  21.628  1.00 20.35           C  
HETATM 1054  C   PTH C 101      40.903   7.591  20.676  1.00 22.08           C  
HETATM 1055  O   PTH C 101      40.414   6.459  20.657  1.00 22.93           O  
HETATM 1056  CB  PTH C 101      43.415   7.826  20.973  1.00 19.17           C  
HETATM 1057  CG  PTH C 101      44.582   8.286  21.850  1.00 23.48           C  
HETATM 1058  CD1 PTH C 101      45.328   9.417  21.549  1.00 22.85           C  
HETATM 1059  CD2 PTH C 101      44.945   7.547  22.981  1.00 24.52           C  
HETATM 1060  CE1 PTH C 101      46.399   9.820  22.311  1.00 28.37           C  
HETATM 1061  CE2 PTH C 101      46.006   7.940  23.779  1.00 25.44           C  
HETATM 1062  CZ  PTH C 101      46.724   9.077  23.416  1.00 26.22           C  
HETATM 1063  CF  PTH C 101      47.346  11.008  22.044  1.00 32.41           C  
HETATM 1064  OH  PTH C 101      47.828   9.557  24.151  1.00 22.49           O  
HETATM 1065  P   PTH C 101      47.417  10.245  25.732  1.00 21.15           P  
HETATM 1066  O1P PTH C 101      47.528   8.935  26.431  1.00 23.58           O  
HETATM 1067  O2P PTH C 101      46.072  10.871  25.597  1.00 17.95           O  
HETATM 1068  O3P PTH C 101      48.593  11.115  25.932  1.00 20.28           O  
HETATM 1069  OF  PTH C 101      47.582  11.163  20.675  1.00 39.79           O  
HETATM 1070  H   PTH C 101      42.180   6.197  22.760  1.00  0.00           H  
HETATM 1071  HOF PTH C 101      47.985  10.364  20.327  1.00  0.00           H  
ATOM   1072  N   GLU C 102      40.414   8.572  19.938  1.00 21.94           N  
ATOM   1073  CA  GLU C 102      39.300   8.403  19.026  1.00 22.83           C  
ATOM   1074  C   GLU C 102      39.624   7.677  17.732  1.00 21.52           C  
ATOM   1075  O   GLU C 102      40.790   7.711  17.323  1.00 21.86           O  
ATOM   1076  CB  GLU C 102      38.729   9.740  18.668  1.00 20.82           C  
ATOM   1077  CG  GLU C 102      38.162  10.501  19.832  1.00 21.99           C  
ATOM   1078  CD  GLU C 102      36.990   9.841  20.521  1.00 22.49           C  
ATOM   1079  OE1 GLU C 102      35.988   9.513  19.881  1.00 26.51           O  
ATOM   1080  OE2 GLU C 102      37.087   9.691  21.732  1.00 28.76           O  
ATOM   1081  H   GLU C 102      40.825   9.458  20.011  1.00  0.00           H  
HETATM 1082  N   DIP C 103      38.670   6.984  17.066  1.00 21.64           N  
HETATM 1083  C1  DIP C 103      37.370   6.672  17.666  1.00 18.35           C  
HETATM 1084  C2  DIP C 103      37.603   5.421  18.517  1.00 16.94           C  
HETATM 1085  C3  DIP C 103      36.273   5.017  19.011  1.00 19.79           C  
HETATM 1086  C4  DIP C 103      36.421   3.943  20.028  1.00 22.50           C  
HETATM 1087  C5  DIP C 103      34.992   3.581  20.462  1.00 25.78           C  
HETATM 1088  C1' DIP C 103      38.931   6.470  15.714  1.00 21.54           C  
HETATM 1089  C2' DIP C 103      38.252   7.385  14.672  1.00 21.32           C  
HETATM 1090  C3' DIP C 103      39.002   8.674  14.382  1.00 19.88           C  
HETATM 1091  C4' DIP C 103      38.286   9.437  13.288  1.00 18.25           C  
HETATM 1092  C5' DIP C 103      38.986  10.799  13.086  1.00 18.75           C  
TER    1093      DIP C 103                                                      
ATOM   1094  N   ALA B 148      34.698  17.863  36.066  1.00 48.81           N  
ATOM   1095  CA  ALA B 148      34.319  16.517  36.464  1.00 44.00           C  
ATOM   1096  C   ALA B 148      35.426  16.073  37.423  1.00 43.28           C  
ATOM   1097  O   ALA B 148      36.265  16.918  37.779  1.00 43.99           O  
ATOM   1098  CB  ALA B 148      34.295  15.571  35.278  1.00 46.23           C  
ATOM   1099  H   ALA B 148      35.627  17.838  35.600  1.00  0.00           H  
ATOM   1100  N   GLU B 149      35.495  14.801  37.842  1.00 38.29           N  
ATOM   1101  CA  GLU B 149      36.456  14.370  38.853  1.00 31.96           C  
ATOM   1102  C   GLU B 149      37.836  14.315  38.267  1.00 27.81           C  
ATOM   1103  O   GLU B 149      38.017  13.674  37.237  1.00 27.21           O  
ATOM   1104  CB  GLU B 149      36.074  13.002  39.357  1.00 32.57           C  
ATOM   1105  CG  GLU B 149      34.601  12.868  39.766  1.00 37.17           C  
ATOM   1106  CD  GLU B 149      34.155  13.556  41.059  1.00 41.59           C  
ATOM   1107  OE1 GLU B 149      34.931  14.303  41.675  1.00 38.83           O  
ATOM   1108  OE2 GLU B 149      33.008  13.320  41.450  1.00 41.12           O  
ATOM   1109  H   GLU B 149      34.882  14.141  37.458  1.00  0.00           H  
ATOM   1110  N   GLU B 150      38.832  14.908  38.903  1.00 27.38           N  
ATOM   1111  CA  GLU B 150      40.189  14.937  38.367  1.00 27.38           C  
ATOM   1112  C   GLU B 150      40.791  13.533  38.270  1.00 28.28           C  
ATOM   1113  O   GLU B 150      41.669  13.260  37.448  1.00 26.68           O  
ATOM   1114  CB  GLU B 150      41.044  15.858  39.264  1.00 29.89           C  
ATOM   1115  CG  GLU B 150      41.288  15.208  40.623  1.00 40.64           C  
ATOM   1116  CD  GLU B 150      41.569  16.067  41.848  1.00 46.41           C  
ATOM   1117  OE1 GLU B 150      42.285  17.068  41.725  1.00 48.13           O  
ATOM   1118  OE2 GLU B 150      41.074  15.689  42.927  1.00 47.56           O  
ATOM   1119  H   GLU B 150      38.653  15.342  39.763  1.00  0.00           H  
ATOM   1120  N   TRP B 151      40.305  12.609  39.109  1.00 24.70           N  
ATOM   1121  CA  TRP B 151      40.779  11.238  39.109  1.00 21.66           C  
ATOM   1122  C   TRP B 151      40.031  10.323  38.133  1.00 20.51           C  
ATOM   1123  O   TRP B 151      40.395   9.162  37.945  1.00 19.70           O  
ATOM   1124  CB  TRP B 151      40.701  10.693  40.560  1.00 19.10           C  
ATOM   1125  CG  TRP B 151      39.394  10.971  41.304  1.00 19.13           C  
ATOM   1126  CD1 TRP B 151      39.381  11.949  42.270  1.00 14.41           C  
ATOM   1127  CD2 TRP B 151      38.156  10.358  41.101  1.00 16.40           C  
ATOM   1128  NE1 TRP B 151      38.134  11.970  42.678  1.00 17.43           N  
ATOM   1129  CE2 TRP B 151      37.366  11.052  42.029  1.00 16.99           C  
ATOM   1130  CE3 TRP B 151      37.577   9.354  40.294  1.00 12.81           C  
ATOM   1131  CZ2 TRP B 151      36.003  10.737  42.150  1.00 15.76           C  
ATOM   1132  CZ3 TRP B 151      36.219   9.048  40.415  1.00 11.96           C  
ATOM   1133  CH2 TRP B 151      35.433   9.740  41.346  1.00 15.10           C  
ATOM   1134  H   TRP B 151      39.606  12.868  39.744  1.00  0.00           H  
ATOM   1135  HE1 TRP B 151      37.796  12.575  43.368  1.00  0.00           H  
ATOM   1136  N   TYR B 152      38.958  10.790  37.504  1.00 20.10           N  
ATOM   1137  CA  TYR B 152      38.216   9.931  36.616  1.00 21.48           C  
ATOM   1138  C   TYR B 152      38.732  10.168  35.202  1.00 20.84           C  
ATOM   1139  O   TYR B 152      38.652  11.274  34.647  1.00 19.25           O  
ATOM   1140  CB  TYR B 152      36.703  10.243  36.717  1.00 22.34           C  
ATOM   1141  CG  TYR B 152      35.896   9.275  35.860  1.00 25.45           C  
ATOM   1142  CD1 TYR B 152      35.806   7.957  36.288  1.00 28.84           C  
ATOM   1143  CD2 TYR B 152      35.282   9.667  34.673  1.00 21.24           C  
ATOM   1144  CE1 TYR B 152      35.112   7.014  35.537  1.00 29.70           C  
ATOM   1145  CE2 TYR B 152      34.580   8.730  33.919  1.00 26.57           C  
ATOM   1146  CZ  TYR B 152      34.501   7.402  34.356  1.00 28.72           C  
ATOM   1147  OH  TYR B 152      33.844   6.435  33.627  1.00 27.73           O  
ATOM   1148  H   TYR B 152      38.672  11.717  37.644  1.00  0.00           H  
ATOM   1149  HH  TYR B 152      33.483   6.826  32.828  1.00  0.00           H  
ATOM   1150  N   PHE B 153      39.318   9.107  34.681  1.00 18.32           N  
ATOM   1151  CA  PHE B 153      39.880   9.097  33.357  1.00 18.15           C  
ATOM   1152  C   PHE B 153      39.001   8.482  32.289  1.00 22.26           C  
ATOM   1153  O   PHE B 153      39.442   8.429  31.135  1.00 24.10           O  
ATOM   1154  CB  PHE B 153      41.208   8.373  33.343  1.00 15.12           C  
ATOM   1155  CG  PHE B 153      42.341   9.259  33.801  1.00 19.86           C  
ATOM   1156  CD1 PHE B 153      42.365   9.787  35.104  1.00 18.79           C  
ATOM   1157  CD2 PHE B 153      43.399   9.523  32.919  1.00 20.15           C  
ATOM   1158  CE1 PHE B 153      43.455  10.561  35.512  1.00 18.96           C  
ATOM   1159  CE2 PHE B 153      44.490  10.302  33.336  1.00 18.24           C  
ATOM   1160  CZ  PHE B 153      44.516  10.818  34.630  1.00 21.18           C  
ATOM   1161  H   PHE B 153      39.373   8.290  35.219  1.00  0.00           H  
ATOM   1162  N   GLY B 154      37.781   8.025  32.617  1.00 21.89           N  
ATOM   1163  CA  GLY B 154      36.831   7.581  31.618  1.00 20.59           C  
ATOM   1164  C   GLY B 154      37.218   6.280  30.956  1.00 23.65           C  
ATOM   1165  O   GLY B 154      37.709   5.331  31.577  1.00 22.57           O  
ATOM   1166  H   GLY B 154      37.526   7.991  33.562  1.00  0.00           H  
ATOM   1167  N   LYS B 155      37.008   6.258  29.648  1.00 25.79           N  
ATOM   1168  CA  LYS B 155      37.269   5.080  28.853  1.00 27.17           C  
ATOM   1169  C   LYS B 155      38.697   5.050  28.353  1.00 25.02           C  
ATOM   1170  O   LYS B 155      38.976   5.572  27.283  1.00 32.19           O  
ATOM   1171  CB  LYS B 155      36.255   5.086  27.721  1.00 28.93           C  
ATOM   1172  CG  LYS B 155      36.267   3.807  26.936  1.00 34.86           C  
ATOM   1173  CD  LYS B 155      35.291   3.843  25.763  1.00 41.91           C  
ATOM   1174  CE  LYS B 155      33.823   3.582  26.124  1.00 45.18           C  
ATOM   1175  NZ  LYS B 155      33.210   4.663  26.877  1.00 47.08           N  
ATOM   1176  H   LYS B 155      36.666   7.064  29.207  1.00  0.00           H  
ATOM   1177  HZ1 LYS B 155      33.729   4.803  27.767  1.00  0.00           H  
ATOM   1178  HZ2 LYS B 155      33.241   5.538  26.316  1.00  0.00           H  
ATOM   1179  HZ3 LYS B 155      32.221   4.421  27.087  1.00  0.00           H  
ATOM   1180  N   ILE B 156      39.668   4.539  29.087  1.00 25.00           N  
ATOM   1181  CA  ILE B 156      41.047   4.391  28.636  1.00 22.52           C  
ATOM   1182  C   ILE B 156      41.365   2.906  28.848  1.00 25.08           C  
ATOM   1183  O   ILE B 156      40.678   2.232  29.629  1.00 24.58           O  
ATOM   1184  CB  ILE B 156      42.079   5.248  29.445  1.00 19.57           C  
ATOM   1185  CG1 ILE B 156      41.930   5.060  30.933  1.00 19.05           C  
ATOM   1186  CG2 ILE B 156      41.893   6.709  29.075  1.00 20.95           C  
ATOM   1187  CD1 ILE B 156      43.153   5.578  31.698  1.00 19.32           C  
ATOM   1188  H   ILE B 156      39.448   4.240  29.993  1.00  0.00           H  
ATOM   1189  N   THR B 157      42.384   2.324  28.203  1.00 25.34           N  
ATOM   1190  CA  THR B 157      42.650   0.904  28.307  1.00 21.95           C  
ATOM   1191  C   THR B 157      43.458   0.614  29.565  1.00 21.69           C  
ATOM   1192  O   THR B 157      44.014   1.543  30.166  1.00 20.26           O  
ATOM   1193  CB  THR B 157      43.405   0.442  27.027  1.00 19.05           C  
ATOM   1194  OG1 THR B 157      44.685   1.038  27.058  1.00 20.69           O  
ATOM   1195  CG2 THR B 157      42.685   0.820  25.746  1.00 16.19           C  
ATOM   1196  H   THR B 157      42.968   2.876  27.643  1.00  0.00           H  
ATOM   1197  HG1 THR B 157      44.593   1.994  27.069  1.00  0.00           H  
ATOM   1198  N   ARG B 158      43.555  -0.648  30.007  1.00 20.52           N  
ATOM   1199  CA  ARG B 158      44.414  -1.007  31.124  1.00 22.05           C  
ATOM   1200  C   ARG B 158      45.842  -0.588  30.810  1.00 22.08           C  
ATOM   1201  O   ARG B 158      46.521   0.021  31.650  1.00 22.66           O  
ATOM   1202  CB  ARG B 158      44.353  -2.543  31.405  1.00 18.98           C  
ATOM   1203  CG  ARG B 158      45.467  -3.021  32.357  1.00 23.26           C  
ATOM   1204  CD  ARG B 158      45.685  -4.523  32.568  1.00 24.80           C  
ATOM   1205  NE  ARG B 158      44.544  -4.969  33.308  1.00 32.67           N  
ATOM   1206  CZ  ARG B 158      44.629  -5.650  34.456  1.00 35.01           C  
ATOM   1207  NH1 ARG B 158      45.790  -6.012  35.005  1.00 31.35           N  
ATOM   1208  NH2 ARG B 158      43.499  -5.835  35.155  1.00 37.79           N  
ATOM   1209  H   ARG B 158      43.032  -1.349  29.565  1.00  0.00           H  
ATOM   1210  HE  ARG B 158      43.653  -4.765  32.955  1.00  0.00           H  
ATOM   1211 HH11 ARG B 158      46.651  -5.774  34.556  1.00  0.00           H  
ATOM   1212 HH12 ARG B 158      45.799  -6.521  35.866  1.00  0.00           H  
ATOM   1213 HH21 ARG B 158      42.634  -5.469  34.813  1.00  0.00           H  
ATOM   1214 HH22 ARG B 158      43.522  -6.339  36.018  1.00  0.00           H  
ATOM   1215  N   ARG B 159      46.311  -0.868  29.597  1.00 24.27           N  
ATOM   1216  CA  ARG B 159      47.672  -0.527  29.205  1.00 27.36           C  
ATOM   1217  C   ARG B 159      47.924   0.985  29.251  1.00 24.63           C  
ATOM   1218  O   ARG B 159      48.960   1.458  29.736  1.00 22.22           O  
ATOM   1219  CB  ARG B 159      47.908  -1.090  27.802  1.00 32.59           C  
ATOM   1220  CG  ARG B 159      49.314  -0.845  27.288  1.00 42.11           C  
ATOM   1221  CD  ARG B 159      49.615  -1.934  26.300  1.00 47.15           C  
ATOM   1222  NE  ARG B 159      50.200  -1.403  25.087  1.00 53.16           N  
ATOM   1223  CZ  ARG B 159      50.189  -2.125  23.963  1.00 56.20           C  
ATOM   1224  NH1 ARG B 159      49.649  -3.342  23.918  1.00 55.67           N  
ATOM   1225  NH2 ARG B 159      50.724  -1.620  22.858  1.00 58.04           N  
ATOM   1226  H   ARG B 159      45.726  -1.315  28.951  1.00  0.00           H  
ATOM   1227  HE  ARG B 159      50.605  -0.511  25.090  1.00  0.00           H  
ATOM   1228 HH11 ARG B 159      49.238  -3.737  24.739  1.00  0.00           H  
ATOM   1229 HH12 ARG B 159      49.655  -3.860  23.063  1.00  0.00           H  
ATOM   1230 HH21 ARG B 159      51.131  -0.707  22.872  1.00  0.00           H  
ATOM   1231 HH22 ARG B 159      50.720  -2.153  22.012  1.00  0.00           H  
ATOM   1232  N   GLU B 160      46.969   1.767  28.769  1.00 24.51           N  
ATOM   1233  CA  GLU B 160      47.111   3.213  28.863  1.00 24.97           C  
ATOM   1234  C   GLU B 160      47.187   3.645  30.325  1.00 24.90           C  
ATOM   1235  O   GLU B 160      48.092   4.419  30.684  1.00 22.21           O  
ATOM   1236  CB  GLU B 160      45.942   3.888  28.201  1.00 25.88           C  
ATOM   1237  CG  GLU B 160      46.095   3.759  26.703  1.00 32.57           C  
ATOM   1238  CD  GLU B 160      44.895   4.205  25.876  1.00 39.17           C  
ATOM   1239  OE1 GLU B 160      43.760   4.175  26.366  1.00 38.43           O  
ATOM   1240  OE2 GLU B 160      45.109   4.574  24.717  1.00 41.27           O  
ATOM   1241  H   GLU B 160      46.173   1.375  28.352  1.00  0.00           H  
ATOM   1242  N   SER B 161      46.320   3.085  31.189  1.00 22.20           N  
ATOM   1243  CA  SER B 161      46.319   3.493  32.581  1.00 21.45           C  
ATOM   1244  C   SER B 161      47.654   3.193  33.206  1.00 20.46           C  
ATOM   1245  O   SER B 161      48.128   4.014  33.995  1.00 21.80           O  
ATOM   1246  CB  SER B 161      45.215   2.793  33.374  1.00 21.44           C  
ATOM   1247  OG  SER B 161      45.413   1.424  33.673  1.00 25.10           O  
ATOM   1248  H   SER B 161      45.690   2.402  30.878  1.00  0.00           H  
ATOM   1249  HG  SER B 161      46.212   1.322  34.196  1.00  0.00           H  
ATOM   1250  N   GLU B 162      48.313   2.112  32.788  1.00 19.07           N  
ATOM   1251  CA  GLU B 162      49.599   1.811  33.342  1.00 22.70           C  
ATOM   1252  C   GLU B 162      50.659   2.791  32.898  1.00 24.02           C  
ATOM   1253  O   GLU B 162      51.462   3.256  33.711  1.00 24.66           O  
ATOM   1254  CB  GLU B 162      49.993   0.410  32.965  1.00 23.63           C  
ATOM   1255  CG  GLU B 162      49.076  -0.533  33.742  1.00 28.49           C  
ATOM   1256  CD  GLU B 162      49.330  -2.029  33.581  1.00 33.82           C  
ATOM   1257  OE1 GLU B 162      50.453  -2.434  33.278  1.00 40.04           O  
ATOM   1258  OE2 GLU B 162      48.396  -2.803  33.773  1.00 35.81           O  
ATOM   1259  H   GLU B 162      47.920   1.527  32.106  1.00  0.00           H  
ATOM   1260  N   ARG B 163      50.672   3.167  31.629  1.00 27.06           N  
ATOM   1261  CA  ARG B 163      51.612   4.159  31.121  1.00 25.17           C  
ATOM   1262  C   ARG B 163      51.352   5.542  31.730  1.00 23.30           C  
ATOM   1263  O   ARG B 163      52.307   6.192  32.139  1.00 23.65           O  
ATOM   1264  CB  ARG B 163      51.489   4.199  29.600  1.00 28.32           C  
ATOM   1265  CG  ARG B 163      52.144   2.966  29.034  1.00 27.49           C  
ATOM   1266  CD  ARG B 163      51.650   2.672  27.652  1.00 33.96           C  
ATOM   1267  NE  ARG B 163      52.347   1.502  27.166  1.00 35.62           N  
ATOM   1268  CZ  ARG B 163      52.450   1.219  25.869  1.00 39.93           C  
ATOM   1269  NH1 ARG B 163      51.911   1.990  24.923  1.00 39.29           N  
ATOM   1270  NH2 ARG B 163      53.157   0.147  25.516  1.00 40.60           N  
ATOM   1271  H   ARG B 163      50.028   2.765  31.010  1.00  0.00           H  
ATOM   1272  HE  ARG B 163      52.759   0.895  27.815  1.00  0.00           H  
ATOM   1273 HH11 ARG B 163      51.407   2.815  25.178  1.00  0.00           H  
ATOM   1274 HH12 ARG B 163      52.011   1.743  23.959  1.00  0.00           H  
ATOM   1275 HH21 ARG B 163      53.592  -0.418  26.217  1.00  0.00           H  
ATOM   1276 HH22 ARG B 163      53.253  -0.093  24.550  1.00  0.00           H  
ATOM   1277  N   LEU B 164      50.114   6.010  31.897  1.00 20.63           N  
ATOM   1278  CA  LEU B 164      49.829   7.295  32.497  1.00 21.09           C  
ATOM   1279  C   LEU B 164      50.341   7.294  33.913  1.00 25.14           C  
ATOM   1280  O   LEU B 164      51.066   8.216  34.302  1.00 22.62           O  
ATOM   1281  CB  LEU B 164      48.339   7.567  32.509  1.00 19.44           C  
ATOM   1282  CG  LEU B 164      47.661   7.684  31.151  1.00 18.53           C  
ATOM   1283  CD1 LEU B 164      46.164   7.615  31.331  1.00 17.04           C  
ATOM   1284  CD2 LEU B 164      48.112   8.984  30.462  1.00 20.24           C  
ATOM   1285  H   LEU B 164      49.362   5.457  31.599  1.00  0.00           H  
ATOM   1286  N   LEU B 165      50.057   6.200  34.641  1.00 27.24           N  
ATOM   1287  CA  LEU B 165      50.496   6.094  36.025  1.00 30.05           C  
ATOM   1288  C   LEU B 165      52.005   5.949  36.173  1.00 33.51           C  
ATOM   1289  O   LEU B 165      52.595   6.500  37.109  1.00 34.22           O  
ATOM   1290  CB  LEU B 165      49.788   4.906  36.732  1.00 26.05           C  
ATOM   1291  CG  LEU B 165      48.291   5.160  37.029  1.00 22.97           C  
ATOM   1292  CD1 LEU B 165      47.585   3.872  37.372  1.00 20.63           C  
ATOM   1293  CD2 LEU B 165      48.173   6.177  38.146  1.00 20.95           C  
ATOM   1294  H   LEU B 165      49.549   5.466  34.236  1.00  0.00           H  
ATOM   1295  N   LEU B 166      52.678   5.255  35.268  1.00 34.05           N  
ATOM   1296  CA  LEU B 166      54.104   5.105  35.423  1.00 35.91           C  
ATOM   1297  C   LEU B 166      54.870   6.166  34.659  1.00 37.84           C  
ATOM   1298  O   LEU B 166      56.091   6.147  34.761  1.00 42.48           O  
ATOM   1299  CB  LEU B 166      54.482   3.703  34.966  1.00 36.52           C  
ATOM   1300  CG  LEU B 166      53.678   2.590  35.661  1.00 39.61           C  
ATOM   1301  CD1 LEU B 166      54.006   1.243  35.085  1.00 38.83           C  
ATOM   1302  CD2 LEU B 166      53.987   2.599  37.127  1.00 42.86           C  
ATOM   1303  H   LEU B 166      52.215   4.850  34.505  1.00  0.00           H  
ATOM   1304  N   ASN B 167      54.241   7.114  33.929  1.00 38.71           N  
ATOM   1305  CA  ASN B 167      54.923   8.128  33.113  1.00 36.66           C  
ATOM   1306  C   ASN B 167      55.889   8.988  33.901  1.00 37.47           C  
ATOM   1307  O   ASN B 167      56.914   9.431  33.363  1.00 39.63           O  
ATOM   1308  CB  ASN B 167      53.913   9.060  32.436  1.00 34.89           C  
ATOM   1309  CG  ASN B 167      54.486  10.091  31.447  1.00 37.93           C  
ATOM   1310  OD1 ASN B 167      55.108   9.751  30.440  1.00 35.80           O  
ATOM   1311  ND2 ASN B 167      54.288  11.396  31.622  1.00 35.87           N  
ATOM   1312  H   ASN B 167      53.262   7.126  33.945  1.00  0.00           H  
ATOM   1313 HD21 ASN B 167      54.676  12.005  30.961  1.00  0.00           H  
ATOM   1314 HD22 ASN B 167      53.770  11.714  32.391  1.00  0.00           H  
ATOM   1315  N   ALA B 168      55.600   9.237  35.177  1.00 35.59           N  
ATOM   1316  CA  ALA B 168      56.482  10.024  36.012  1.00 34.75           C  
ATOM   1317  C   ALA B 168      56.633   9.326  37.348  1.00 33.23           C  
ATOM   1318  O   ALA B 168      55.862   8.416  37.647  1.00 30.61           O  
ATOM   1319  CB  ALA B 168      55.918  11.427  36.258  1.00 34.30           C  
ATOM   1320  H   ALA B 168      54.772   8.879  35.559  1.00  0.00           H  
ATOM   1321  N   GLU B 169      57.641   9.744  38.133  1.00 31.46           N  
ATOM   1322  CA  GLU B 169      57.947   9.154  39.431  1.00 31.51           C  
ATOM   1323  C   GLU B 169      56.934   9.693  40.417  1.00 31.42           C  
ATOM   1324  O   GLU B 169      57.015  10.854  40.830  1.00 34.12           O  
ATOM   1325  CB  GLU B 169      59.361   9.544  39.883  1.00 31.30           C  
ATOM   1326  H   GLU B 169      58.199  10.484  37.816  1.00  0.00           H  
ATOM   1327  N   ASN B 170      55.927   8.879  40.716  1.00 28.41           N  
ATOM   1328  CA  ASN B 170      54.793   9.292  41.516  1.00 25.76           C  
ATOM   1329  C   ASN B 170      54.865   8.584  42.836  1.00 25.99           C  
ATOM   1330  O   ASN B 170      55.488   7.525  42.865  1.00 26.08           O  
ATOM   1331  CB  ASN B 170      53.520   8.926  40.799  1.00 26.53           C  
ATOM   1332  CG  ASN B 170      53.312   9.757  39.542  1.00 29.49           C  
ATOM   1333  OD1 ASN B 170      52.919   9.256  38.493  1.00 28.23           O  
ATOM   1334  ND2 ASN B 170      53.552  11.063  39.533  1.00 24.57           N  
ATOM   1335  H   ASN B 170      55.953   7.959  40.380  1.00  0.00           H  
ATOM   1336 HD21 ASN B 170      53.400  11.545  38.694  1.00  0.00           H  
ATOM   1337 HD22 ASN B 170      53.869  11.509  40.346  1.00  0.00           H  
ATOM   1338  N   PRO B 171      54.333   9.059  43.965  1.00 26.24           N  
ATOM   1339  CA  PRO B 171      54.273   8.273  45.194  1.00 28.92           C  
ATOM   1340  C   PRO B 171      53.435   6.996  45.041  1.00 29.74           C  
ATOM   1341  O   PRO B 171      52.529   6.909  44.204  1.00 29.12           O  
ATOM   1342  CB  PRO B 171      53.706   9.234  46.214  1.00 27.53           C  
ATOM   1343  CG  PRO B 171      52.821  10.118  45.379  1.00 27.45           C  
ATOM   1344  CD  PRO B 171      53.660  10.341  44.129  1.00 25.22           C  
ATOM   1345  N   ARG B 172      53.740   5.973  45.829  1.00 30.11           N  
ATOM   1346  CA  ARG B 172      52.893   4.787  45.910  1.00 28.82           C  
ATOM   1347  C   ARG B 172      51.470   5.232  46.214  1.00 24.74           C  
ATOM   1348  O   ARG B 172      51.259   6.154  47.021  1.00 25.56           O  
ATOM   1349  CB  ARG B 172      53.289   3.876  47.038  1.00 31.81           C  
ATOM   1350  CG  ARG B 172      54.607   3.167  46.940  1.00 38.23           C  
ATOM   1351  CD  ARG B 172      54.573   2.176  48.094  1.00 44.77           C  
ATOM   1352  NE  ARG B 172      55.780   1.377  48.140  1.00 53.23           N  
ATOM   1353  CZ  ARG B 172      56.929   1.848  48.639  1.00 57.52           C  
ATOM   1354  NH1 ARG B 172      57.050   3.089  49.145  1.00 57.84           N  
ATOM   1355  NH2 ARG B 172      57.994   1.050  48.567  1.00 59.20           N  
ATOM   1356  H   ARG B 172      54.555   6.015  46.371  1.00  0.00           H  
ATOM   1357  HE  ARG B 172      55.755   0.461  47.794  1.00  0.00           H  
ATOM   1358 HH11 ARG B 172      56.260   3.703  49.159  1.00  0.00           H  
ATOM   1359 HH12 ARG B 172      57.929   3.398  49.507  1.00  0.00           H  
ATOM   1360 HH21 ARG B 172      57.912   0.143  48.153  1.00  0.00           H  
ATOM   1361 HH22 ARG B 172      58.875   1.358  48.927  1.00  0.00           H  
ATOM   1362  N   GLY B 173      50.479   4.592  45.623  1.00 22.35           N  
ATOM   1363  CA  GLY B 173      49.113   4.980  45.870  1.00 19.76           C  
ATOM   1364  C   GLY B 173      48.615   6.003  44.861  1.00 20.50           C  
ATOM   1365  O   GLY B 173      47.474   6.460  44.983  1.00 20.98           O  
ATOM   1366  H   GLY B 173      50.673   3.850  45.013  1.00  0.00           H  
ATOM   1367  N   THR B 174      49.408   6.413  43.871  1.00 20.88           N  
ATOM   1368  CA  THR B 174      48.888   7.277  42.819  1.00 20.24           C  
ATOM   1369  C   THR B 174      47.866   6.444  42.017  1.00 19.47           C  
ATOM   1370  O   THR B 174      48.079   5.249  41.729  1.00 18.47           O  
ATOM   1371  CB  THR B 174      50.078   7.768  41.958  1.00 20.14           C  
ATOM   1372  OG1 THR B 174      50.957   8.500  42.830  1.00 22.28           O  
ATOM   1373  CG2 THR B 174      49.632   8.661  40.808  1.00 18.38           C  
ATOM   1374  H   THR B 174      50.347   6.132  43.851  1.00  0.00           H  
ATOM   1375  HG1 THR B 174      50.485   9.244  43.210  1.00  0.00           H  
ATOM   1376  N   PHE B 175      46.741   7.053  41.659  1.00 17.44           N  
ATOM   1377  CA  PHE B 175      45.629   6.291  41.115  1.00 17.29           C  
ATOM   1378  C   PHE B 175      44.809   7.057  40.098  1.00 19.07           C  
ATOM   1379  O   PHE B 175      44.977   8.270  39.930  1.00 21.56           O  
ATOM   1380  CB  PHE B 175      44.686   5.844  42.279  1.00 13.90           C  
ATOM   1381  CG  PHE B 175      43.882   6.992  42.856  1.00 14.74           C  
ATOM   1382  CD1 PHE B 175      44.486   7.895  43.746  1.00 18.15           C  
ATOM   1383  CD2 PHE B 175      42.563   7.176  42.436  1.00 12.36           C  
ATOM   1384  CE1 PHE B 175      43.762   8.998  44.204  1.00 16.27           C  
ATOM   1385  CE2 PHE B 175      41.848   8.275  42.895  1.00 13.96           C  
ATOM   1386  CZ  PHE B 175      42.452   9.185  43.777  1.00 14.83           C  
ATOM   1387  H   PHE B 175      46.660   8.024  41.763  1.00  0.00           H  
ATOM   1388  N   LEU B 176      43.861   6.347  39.500  1.00 16.64           N  
ATOM   1389  CA  LEU B 176      42.856   6.896  38.618  1.00 17.07           C  
ATOM   1390  C   LEU B 176      41.712   5.884  38.587  1.00 15.53           C  
ATOM   1391  O   LEU B 176      41.878   4.695  38.914  1.00 17.22           O  
ATOM   1392  CB  LEU B 176      43.441   7.110  37.211  1.00 15.73           C  
ATOM   1393  CG  LEU B 176      44.010   5.961  36.387  1.00 14.40           C  
ATOM   1394  CD1 LEU B 176      42.918   5.127  35.734  1.00 13.74           C  
ATOM   1395  CD2 LEU B 176      44.866   6.567  35.279  1.00 16.36           C  
ATOM   1396  H   LEU B 176      43.841   5.383  39.668  1.00  0.00           H  
ATOM   1397  N   VAL B 177      40.530   6.320  38.210  1.00 18.15           N  
ATOM   1398  CA  VAL B 177      39.389   5.434  38.062  1.00 18.88           C  
ATOM   1399  C   VAL B 177      39.057   5.516  36.576  1.00 19.80           C  
ATOM   1400  O   VAL B 177      39.124   6.604  35.977  1.00 16.86           O  
ATOM   1401  CB  VAL B 177      38.226   5.929  38.964  1.00 17.42           C  
ATOM   1402  CG1 VAL B 177      36.966   5.082  38.743  1.00 17.59           C  
ATOM   1403  CG2 VAL B 177      38.664   5.812  40.435  1.00 12.65           C  
ATOM   1404  H   VAL B 177      40.415   7.275  38.023  1.00  0.00           H  
ATOM   1405  N   ARG B 178      38.740   4.372  35.966  1.00 19.60           N  
ATOM   1406  CA  ARG B 178      38.475   4.262  34.537  1.00 19.46           C  
ATOM   1407  C   ARG B 178      37.394   3.223  34.261  1.00 23.48           C  
ATOM   1408  O   ARG B 178      37.082   2.419  35.135  1.00 21.15           O  
ATOM   1409  CB  ARG B 178      39.743   3.841  33.809  1.00 19.99           C  
ATOM   1410  CG  ARG B 178      40.382   2.524  34.299  1.00 19.59           C  
ATOM   1411  CD  ARG B 178      41.538   2.105  33.392  1.00 18.96           C  
ATOM   1412  NE  ARG B 178      42.262   0.931  33.883  1.00 22.29           N  
ATOM   1413  CZ  ARG B 178      41.904  -0.334  33.579  1.00 17.32           C  
ATOM   1414  NH1 ARG B 178      40.854  -0.610  32.802  1.00 15.21           N  
ATOM   1415  NH2 ARG B 178      42.613  -1.342  34.087  1.00 14.19           N  
ATOM   1416  H   ARG B 178      38.682   3.560  36.510  1.00  0.00           H  
ATOM   1417  HE  ARG B 178      43.042   1.070  34.459  1.00  0.00           H  
ATOM   1418 HH11 ARG B 178      40.303   0.134  32.424  1.00  0.00           H  
ATOM   1419 HH12 ARG B 178      40.619  -1.560  32.598  1.00  0.00           H  
ATOM   1420 HH21 ARG B 178      43.395  -1.154  34.682  1.00  0.00           H  
ATOM   1421 HH22 ARG B 178      42.363  -2.286  33.873  1.00  0.00           H  
ATOM   1422  N   GLU B 179      36.796   3.166  33.075  1.00 25.70           N  
ATOM   1423  CA  GLU B 179      35.852   2.108  32.732  1.00 28.75           C  
ATOM   1424  C   GLU B 179      36.646   0.810  32.573  1.00 29.33           C  
ATOM   1425  O   GLU B 179      37.832   0.848  32.201  1.00 24.78           O  
ATOM   1426  CB  GLU B 179      35.145   2.421  31.423  1.00 30.22           C  
ATOM   1427  CG  GLU B 179      34.206   3.636  31.473  1.00 36.42           C  
ATOM   1428  CD  GLU B 179      33.437   3.969  30.181  1.00 38.72           C  
ATOM   1429  OE1 GLU B 179      33.278   3.090  29.340  1.00 39.65           O  
ATOM   1430  OE2 GLU B 179      32.988   5.107  30.009  1.00 39.56           O  
ATOM   1431  H   GLU B 179      36.996   3.857  32.410  1.00  0.00           H  
ATOM   1432  N   SER B 180      36.025  -0.336  32.911  1.00 30.79           N  
ATOM   1433  CA  SER B 180      36.697  -1.616  32.721  1.00 32.12           C  
ATOM   1434  C   SER B 180      36.570  -1.939  31.243  1.00 31.80           C  
ATOM   1435  O   SER B 180      35.531  -1.661  30.624  1.00 29.99           O  
ATOM   1436  CB  SER B 180      36.040  -2.750  33.537  1.00 30.35           C  
ATOM   1437  OG  SER B 180      36.632  -4.041  33.352  1.00 30.26           O  
ATOM   1438  H   SER B 180      35.120  -0.310  33.285  1.00  0.00           H  
ATOM   1439  HG  SER B 180      36.168  -4.686  33.891  1.00  0.00           H  
ATOM   1440  N   GLU B 181      37.668  -2.458  30.712  1.00 33.90           N  
ATOM   1441  CA  GLU B 181      37.756  -2.927  29.346  1.00 37.08           C  
ATOM   1442  C   GLU B 181      37.075  -4.270  29.262  1.00 36.98           C  
ATOM   1443  O   GLU B 181      36.312  -4.529  28.335  1.00 36.92           O  
ATOM   1444  CB  GLU B 181      39.164  -3.202  28.853  1.00 37.30           C  
ATOM   1445  CG  GLU B 181      40.126  -2.063  28.677  1.00 37.40           C  
ATOM   1446  CD  GLU B 181      41.336  -2.566  27.912  1.00 38.73           C  
ATOM   1447  OE1 GLU B 181      41.242  -2.794  26.714  1.00 41.50           O  
ATOM   1448  OE2 GLU B 181      42.383  -2.753  28.505  1.00 40.64           O  
ATOM   1449  H   GLU B 181      38.465  -2.528  31.277  1.00  0.00           H  
ATOM   1450  N   THR B 182      37.363  -5.145  30.215  1.00 38.73           N  
ATOM   1451  CA  THR B 182      36.853  -6.493  30.145  1.00 37.07           C  
ATOM   1452  C   THR B 182      35.491  -6.730  30.767  1.00 38.58           C  
ATOM   1453  O   THR B 182      34.865  -7.743  30.450  1.00 38.02           O  
ATOM   1454  CB  THR B 182      37.932  -7.387  30.742  1.00 35.47           C  
ATOM   1455  OG1 THR B 182      38.192  -6.956  32.072  1.00 33.62           O  
ATOM   1456  CG2 THR B 182      39.168  -7.386  29.826  1.00 32.72           C  
ATOM   1457  H   THR B 182      37.925  -4.875  30.971  1.00  0.00           H  
ATOM   1458  HG1 THR B 182      38.492  -6.044  32.060  1.00  0.00           H  
ATOM   1459  N   THR B 183      34.968  -5.856  31.629  1.00 39.23           N  
ATOM   1460  CA  THR B 183      33.618  -6.016  32.154  1.00 38.43           C  
ATOM   1461  C   THR B 183      32.741  -4.761  31.948  1.00 39.33           C  
ATOM   1462  O   THR B 183      32.931  -3.693  32.544  1.00 38.65           O  
ATOM   1463  CB  THR B 183      33.766  -6.399  33.642  1.00 35.38           C  
ATOM   1464  OG1 THR B 183      34.676  -7.505  33.717  1.00 33.62           O  
ATOM   1465  CG2 THR B 183      32.424  -6.727  34.261  1.00 33.19           C  
ATOM   1466  H   THR B 183      35.505  -5.088  31.916  1.00  0.00           H  
ATOM   1467  HG1 THR B 183      35.526  -7.246  33.352  1.00  0.00           H  
ATOM   1468  N   LYS B 184      31.735  -4.868  31.082  1.00 41.26           N  
ATOM   1469  CA  LYS B 184      30.840  -3.758  30.757  1.00 42.68           C  
ATOM   1470  C   LYS B 184      30.065  -3.306  31.971  1.00 40.51           C  
ATOM   1471  O   LYS B 184      29.621  -4.155  32.742  1.00 44.56           O  
ATOM   1472  CB  LYS B 184      29.805  -4.158  29.710  1.00 46.84           C  
ATOM   1473  H   LYS B 184      31.588  -5.731  30.642  1.00  0.00           H  
ATOM   1474  N   GLY B 185      29.945  -2.006  32.199  1.00 38.50           N  
ATOM   1475  CA  GLY B 185      29.226  -1.494  33.357  1.00 35.45           C  
ATOM   1476  C   GLY B 185      30.139  -1.346  34.583  1.00 33.80           C  
ATOM   1477  O   GLY B 185      29.865  -0.534  35.478  1.00 33.16           O  
ATOM   1478  H   GLY B 185      30.351  -1.372  31.571  1.00  0.00           H  
ATOM   1479  N   ALA B 186      31.226  -2.119  34.663  1.00 29.97           N  
ATOM   1480  CA  ALA B 186      32.111  -2.020  35.792  1.00 30.35           C  
ATOM   1481  C   ALA B 186      33.215  -0.973  35.521  1.00 33.14           C  
ATOM   1482  O   ALA B 186      33.451  -0.517  34.369  1.00 33.81           O  
ATOM   1483  CB  ALA B 186      32.695  -3.404  36.048  1.00 21.76           C  
ATOM   1484  H   ALA B 186      31.422  -2.758  33.947  1.00  0.00           H  
ATOM   1485  N   TYR B 187      33.888  -0.567  36.615  1.00 31.74           N  
ATOM   1486  CA  TYR B 187      35.002   0.374  36.568  1.00 28.07           C  
ATOM   1487  C   TYR B 187      36.236  -0.296  37.134  1.00 24.65           C  
ATOM   1488  O   TYR B 187      36.171  -1.410  37.654  1.00 25.29           O  
ATOM   1489  CB  TYR B 187      34.723   1.624  37.389  1.00 26.71           C  
ATOM   1490  CG  TYR B 187      33.467   2.323  36.933  1.00 30.75           C  
ATOM   1491  CD1 TYR B 187      32.235   1.916  37.443  1.00 35.28           C  
ATOM   1492  CD2 TYR B 187      33.550   3.384  36.030  1.00 34.70           C  
ATOM   1493  CE1 TYR B 187      31.076   2.584  37.056  1.00 38.93           C  
ATOM   1494  CE2 TYR B 187      32.398   4.051  35.634  1.00 35.01           C  
ATOM   1495  CZ  TYR B 187      31.172   3.646  36.153  1.00 38.66           C  
ATOM   1496  OH  TYR B 187      30.023   4.309  35.775  1.00 44.37           O  
ATOM   1497  H   TYR B 187      33.616  -0.922  37.487  1.00  0.00           H  
ATOM   1498  HH  TYR B 187      30.246   5.011  35.159  1.00  0.00           H  
ATOM   1499  N   CYS B 188      37.356   0.394  37.034  1.00 23.86           N  
ATOM   1500  CA  CYS B 188      38.633  -0.068  37.510  1.00 22.17           C  
ATOM   1501  C   CYS B 188      39.315   1.047  38.240  1.00 19.19           C  
ATOM   1502  O   CYS B 188      39.344   2.168  37.738  1.00 20.86           O  
ATOM   1503  CB  CYS B 188      39.545  -0.463  36.395  1.00 25.23           C  
ATOM   1504  SG  CYS B 188      38.907  -2.027  35.772  1.00 30.42           S  
ATOM   1505  H   CYS B 188      37.316   1.276  36.609  1.00  0.00           H  
ATOM   1506  N   LEU B 189      39.815   0.713  39.414  1.00 16.02           N  
ATOM   1507  CA  LEU B 189      40.665   1.568  40.204  1.00 15.81           C  
ATOM   1508  C   LEU B 189      42.063   1.009  39.939  1.00 16.58           C  
ATOM   1509  O   LEU B 189      42.350  -0.166  40.243  1.00 18.30           O  
ATOM   1510  CB  LEU B 189      40.265   1.452  41.685  1.00 15.19           C  
ATOM   1511  CG  LEU B 189      41.143   2.110  42.754  1.00 12.34           C  
ATOM   1512  CD1 LEU B 189      41.099   3.613  42.588  1.00 16.43           C  
ATOM   1513  CD2 LEU B 189      40.605   1.825  44.137  1.00 11.05           C  
ATOM   1514  H   LEU B 189      39.595  -0.172  39.771  1.00  0.00           H  
ATOM   1515  N   SER B 190      42.912   1.822  39.304  1.00 16.22           N  
ATOM   1516  CA  SER B 190      44.273   1.448  38.981  1.00 17.15           C  
ATOM   1517  C   SER B 190      45.174   2.249  39.915  1.00 17.60           C  
ATOM   1518  O   SER B 190      45.037   3.468  39.977  1.00 17.77           O  
ATOM   1519  CB  SER B 190      44.512   1.767  37.485  1.00 17.50           C  
ATOM   1520  OG  SER B 190      43.612   1.016  36.654  1.00 17.97           O  
ATOM   1521  H   SER B 190      42.599   2.713  39.045  1.00  0.00           H  
ATOM   1522  HG  SER B 190      43.752   0.077  36.796  1.00  0.00           H  
ATOM   1523  N   VAL B 191      46.070   1.603  40.671  1.00 17.92           N  
ATOM   1524  CA  VAL B 191      46.836   2.235  41.743  1.00 18.24           C  
ATOM   1525  C   VAL B 191      48.307   1.854  41.600  1.00 20.45           C  
ATOM   1526  O   VAL B 191      48.569   0.657  41.384  1.00 22.09           O  
ATOM   1527  CB  VAL B 191      46.284   1.744  43.137  1.00 17.63           C  
ATOM   1528  CG1 VAL B 191      46.982   2.468  44.283  1.00 16.04           C  
ATOM   1529  CG2 VAL B 191      44.779   1.958  43.212  1.00 17.01           C  
ATOM   1530  H   VAL B 191      46.221   0.651  40.495  1.00  0.00           H  
ATOM   1531  N   SER B 192      49.301   2.748  41.683  1.00 20.89           N  
ATOM   1532  CA  SER B 192      50.680   2.321  41.628  1.00 21.49           C  
ATOM   1533  C   SER B 192      51.108   1.799  42.989  1.00 23.18           C  
ATOM   1534  O   SER B 192      50.610   2.210  44.051  1.00 23.31           O  
ATOM   1535  CB  SER B 192      51.614   3.470  41.238  1.00 22.41           C  
ATOM   1536  OG  SER B 192      51.555   4.557  42.150  1.00 23.14           O  
ATOM   1537  H   SER B 192      49.091   3.700  41.782  1.00  0.00           H  
ATOM   1538  HG  SER B 192      52.156   5.249  41.863  1.00  0.00           H  
ATOM   1539  N   ASP B 193      52.097   0.927  42.948  1.00 26.11           N  
ATOM   1540  CA  ASP B 193      52.648   0.347  44.144  1.00 32.73           C  
ATOM   1541  C   ASP B 193      54.109  -0.042  43.902  1.00 37.00           C  
ATOM   1542  O   ASP B 193      54.621   0.008  42.774  1.00 35.95           O  
ATOM   1543  CB  ASP B 193      51.814  -0.865  44.501  1.00 33.54           C  
ATOM   1544  CG  ASP B 193      52.146  -1.391  45.884  1.00 38.75           C  
ATOM   1545  OD1 ASP B 193      52.266  -0.574  46.821  1.00 37.37           O  
ATOM   1546  OD2 ASP B 193      52.305  -2.615  45.986  1.00 39.90           O  
ATOM   1547  H   ASP B 193      52.467   0.667  42.079  1.00  0.00           H  
ATOM   1548  N   PHE B 194      54.815  -0.401  44.972  1.00 42.40           N  
ATOM   1549  CA  PHE B 194      56.196  -0.834  44.909  1.00 46.79           C  
ATOM   1550  C   PHE B 194      56.319  -1.882  46.000  1.00 48.56           C  
ATOM   1551  O   PHE B 194      55.824  -1.726  47.116  1.00 46.23           O  
ATOM   1552  CB  PHE B 194      57.197   0.302  45.211  1.00 46.17           C  
ATOM   1553  CG  PHE B 194      58.618  -0.046  44.776  1.00 48.87           C  
ATOM   1554  CD1 PHE B 194      59.415  -0.921  45.533  1.00 48.68           C  
ATOM   1555  CD2 PHE B 194      59.103   0.470  43.568  1.00 50.40           C  
ATOM   1556  CE1 PHE B 194      60.683  -1.288  45.081  1.00 50.81           C  
ATOM   1557  CE2 PHE B 194      60.377   0.099  43.120  1.00 52.43           C  
ATOM   1558  CZ  PHE B 194      61.166  -0.779  43.871  1.00 52.17           C  
ATOM   1559  H   PHE B 194      54.378  -0.371  45.848  1.00  0.00           H  
ATOM   1560  N   ASP B 195      56.972  -2.968  45.626  1.00 53.94           N  
ATOM   1561  CA  ASP B 195      57.262  -4.075  46.513  1.00 58.93           C  
ATOM   1562  C   ASP B 195      58.433  -4.840  45.914  1.00 59.47           C  
ATOM   1563  O   ASP B 195      58.725  -4.674  44.730  1.00 58.06           O  
ATOM   1564  CB  ASP B 195      56.043  -4.997  46.630  1.00 65.17           C  
ATOM   1565  CG  ASP B 195      55.511  -5.498  45.293  1.00 69.77           C  
ATOM   1566  OD1 ASP B 195      56.064  -6.469  44.777  1.00 70.39           O  
ATOM   1567  OD2 ASP B 195      54.554  -4.910  44.781  1.00 74.32           O  
ATOM   1568  H   ASP B 195      57.277  -3.028  44.697  1.00  0.00           H  
ATOM   1569  N   ASN B 196      59.054  -5.745  46.680  1.00 61.66           N  
ATOM   1570  CA  ASN B 196      60.201  -6.528  46.220  1.00 62.25           C  
ATOM   1571  C   ASN B 196      59.896  -7.466  45.056  1.00 62.74           C  
ATOM   1572  O   ASN B 196      60.592  -7.466  44.041  1.00 63.57           O  
ATOM   1573  CB  ASN B 196      60.749  -7.368  47.362  1.00 61.47           C  
ATOM   1574  H   ASN B 196      58.725  -5.890  47.591  1.00  0.00           H  
ATOM   1575  N   ALA B 197      58.802  -8.222  45.152  1.00 61.81           N  
ATOM   1576  CA  ALA B 197      58.462  -9.179  44.112  1.00 61.49           C  
ATOM   1577  C   ALA B 197      58.238  -8.607  42.718  1.00 62.42           C  
ATOM   1578  O   ALA B 197      58.617  -9.173  41.693  1.00 63.16           O  
ATOM   1579  CB  ALA B 197      57.200  -9.927  44.502  1.00 61.24           C  
ATOM   1580  H   ALA B 197      58.219  -8.131  45.934  1.00  0.00           H  
ATOM   1581  N   LYS B 198      57.622  -7.434  42.677  1.00 61.55           N  
ATOM   1582  CA  LYS B 198      57.192  -6.880  41.412  1.00 59.04           C  
ATOM   1583  C   LYS B 198      57.914  -5.586  41.068  1.00 57.62           C  
ATOM   1584  O   LYS B 198      57.893  -5.128  39.914  1.00 58.63           O  
ATOM   1585  CB  LYS B 198      55.689  -6.644  41.483  1.00 59.38           C  
ATOM   1586  CG  LYS B 198      54.879  -7.858  41.912  1.00 61.08           C  
ATOM   1587  CD  LYS B 198      53.402  -7.565  41.778  1.00 65.35           C  
ATOM   1588  CE  LYS B 198      52.560  -8.555  42.580  1.00 69.11           C  
ATOM   1589  NZ  LYS B 198      52.704  -8.332  44.015  1.00 72.49           N  
ATOM   1590  H   LYS B 198      57.457  -6.940  43.507  1.00  0.00           H  
ATOM   1591  HZ1 LYS B 198      53.701  -8.450  44.286  1.00  0.00           H  
ATOM   1592  HZ2 LYS B 198      52.393  -7.368  44.249  1.00  0.00           H  
ATOM   1593  HZ3 LYS B 198      52.121  -9.020  44.533  1.00  0.00           H  
ATOM   1594  N   GLY B 199      58.599  -5.005  42.057  1.00 53.26           N  
ATOM   1595  CA  GLY B 199      59.153  -3.686  41.900  1.00 48.63           C  
ATOM   1596  C   GLY B 199      57.969  -2.735  41.846  1.00 46.49           C  
ATOM   1597  O   GLY B 199      56.951  -2.859  42.552  1.00 47.33           O  
ATOM   1598  H   GLY B 199      58.726  -5.484  42.902  1.00  0.00           H  
ATOM   1599  N   LEU B 200      58.106  -1.850  40.884  1.00 42.80           N  
ATOM   1600  CA  LEU B 200      57.151  -0.794  40.653  1.00 40.72           C  
ATOM   1601  C   LEU B 200      56.115  -1.410  39.734  1.00 37.90           C  
ATOM   1602  O   LEU B 200      56.452  -1.970  38.690  1.00 39.50           O  
ATOM   1603  CB  LEU B 200      57.957   0.360  40.047  1.00 42.53           C  
ATOM   1604  CG  LEU B 200      57.414   1.719  39.637  1.00 41.42           C  
ATOM   1605  CD1 LEU B 200      57.204   1.642  38.145  1.00 40.54           C  
ATOM   1606  CD2 LEU B 200      56.223   2.139  40.500  1.00 40.31           C  
ATOM   1607  H   LEU B 200      58.890  -1.910  40.299  1.00  0.00           H  
ATOM   1608  N   ASN B 201      54.852  -1.337  40.107  1.00 33.69           N  
ATOM   1609  CA  ASN B 201      53.818  -2.036  39.360  1.00 30.94           C  
ATOM   1610  C   ASN B 201      52.491  -1.327  39.600  1.00 29.35           C  
ATOM   1611  O   ASN B 201      52.420  -0.417  40.436  1.00 29.76           O  
ATOM   1612  CB  ASN B 201      53.777  -3.510  39.837  1.00 25.88           C  
ATOM   1613  CG  ASN B 201      53.290  -3.681  41.272  1.00 25.29           C  
ATOM   1614  OD1 ASN B 201      52.108  -3.938  41.506  1.00 24.30           O  
ATOM   1615  ND2 ASN B 201      54.130  -3.521  42.288  1.00 24.16           N  
ATOM   1616  H   ASN B 201      54.608  -0.807  40.894  1.00  0.00           H  
ATOM   1617 HD21 ASN B 201      53.774  -3.640  43.192  1.00  0.00           H  
ATOM   1618 HD22 ASN B 201      55.067  -3.292  42.117  1.00  0.00           H  
ATOM   1619  N   VAL B 202      51.442  -1.685  38.864  1.00 27.20           N  
ATOM   1620  CA  VAL B 202      50.124  -1.077  38.992  1.00 24.60           C  
ATOM   1621  C   VAL B 202      49.156  -2.213  39.267  1.00 23.97           C  
ATOM   1622  O   VAL B 202      49.137  -3.214  38.543  1.00 23.46           O  
ATOM   1623  CB  VAL B 202      49.750  -0.327  37.667  1.00 21.81           C  
ATOM   1624  CG1 VAL B 202      48.307   0.110  37.619  1.00 17.71           C  
ATOM   1625  CG2 VAL B 202      50.608   0.938  37.594  1.00 25.69           C  
ATOM   1626  H   VAL B 202      51.562  -2.395  38.200  1.00  0.00           H  
ATOM   1627  N   LYS B 203      48.325  -2.052  40.284  1.00 22.26           N  
ATOM   1628  CA  LYS B 203      47.327  -3.043  40.607  1.00 22.28           C  
ATOM   1629  C   LYS B 203      45.977  -2.503  40.163  1.00 22.27           C  
ATOM   1630  O   LYS B 203      45.774  -1.284  40.140  1.00 21.83           O  
ATOM   1631  CB  LYS B 203      47.385  -3.302  42.107  1.00 24.26           C  
ATOM   1632  CG  LYS B 203      48.671  -4.047  42.439  1.00 25.37           C  
ATOM   1633  CD  LYS B 203      48.742  -4.642  43.834  1.00 27.39           C  
ATOM   1634  CE  LYS B 203      49.901  -5.655  43.892  1.00 29.27           C  
ATOM   1635  NZ  LYS B 203      51.214  -5.042  43.993  1.00 31.35           N  
ATOM   1636  H   LYS B 203      48.389  -1.241  40.830  1.00  0.00           H  
ATOM   1637  HZ1 LYS B 203      51.264  -4.468  44.859  1.00  0.00           H  
ATOM   1638  HZ2 LYS B 203      51.942  -5.784  44.027  1.00  0.00           H  
ATOM   1639  HZ3 LYS B 203      51.378  -4.435  43.165  1.00  0.00           H  
ATOM   1640  N   HIS B 204      45.042  -3.361  39.744  1.00 23.39           N  
ATOM   1641  CA  HIS B 204      43.742  -2.963  39.212  1.00 21.61           C  
ATOM   1642  C   HIS B 204      42.678  -3.666  40.048  1.00 24.01           C  
ATOM   1643  O   HIS B 204      42.739  -4.887  40.280  1.00 20.73           O  
ATOM   1644  CB  HIS B 204      43.602  -3.384  37.726  1.00 20.45           C  
ATOM   1645  CG  HIS B 204      44.678  -2.767  36.850  1.00 19.43           C  
ATOM   1646  ND1 HIS B 204      44.700  -1.604  36.206  1.00 22.32           N  
ATOM   1647  CD2 HIS B 204      45.898  -3.357  36.659  1.00 18.66           C  
ATOM   1648  CE1 HIS B 204      45.880  -1.481  35.648  1.00 21.20           C  
ATOM   1649  NE2 HIS B 204      46.597  -2.540  35.928  1.00 20.07           N  
ATOM   1650  H   HIS B 204      45.242  -4.318  39.797  1.00  0.00           H  
ATOM   1651  HD1 HIS B 204      43.971  -0.960  36.158  1.00  0.00           H  
ATOM   1652  HE2 HIS B 204      47.515  -2.693  35.633  1.00  0.00           H  
ATOM   1653  N   TYR B 205      41.698  -2.875  40.492  1.00 22.74           N  
ATOM   1654  CA  TYR B 205      40.629  -3.326  41.367  1.00 20.89           C  
ATOM   1655  C   TYR B 205      39.362  -3.067  40.596  1.00 19.99           C  
ATOM   1656  O   TYR B 205      39.188  -1.978  40.053  1.00 17.92           O  
ATOM   1657  CB  TYR B 205      40.599  -2.512  42.703  1.00 20.62           C  
ATOM   1658  CG  TYR B 205      41.879  -2.674  43.501  1.00 17.41           C  
ATOM   1659  CD1 TYR B 205      41.979  -3.760  44.374  1.00 20.88           C  
ATOM   1660  CD2 TYR B 205      42.981  -1.839  43.283  1.00 16.42           C  
ATOM   1661  CE1 TYR B 205      43.191  -4.035  45.018  1.00 19.97           C  
ATOM   1662  CE2 TYR B 205      44.195  -2.113  43.925  1.00 17.37           C  
ATOM   1663  CZ  TYR B 205      44.289  -3.215  44.788  1.00 17.55           C  
ATOM   1664  OH  TYR B 205      45.477  -3.519  45.414  1.00 16.98           O  
ATOM   1665  H   TYR B 205      41.700  -1.937  40.212  1.00  0.00           H  
ATOM   1666  HH  TYR B 205      46.144  -2.874  45.167  1.00  0.00           H  
ATOM   1667  N   LYS B 206      38.474  -4.037  40.475  1.00 18.97           N  
ATOM   1668  CA  LYS B 206      37.217  -3.833  39.791  1.00 21.82           C  
ATOM   1669  C   LYS B 206      36.247  -3.173  40.749  1.00 21.57           C  
ATOM   1670  O   LYS B 206      36.138  -3.554  41.918  1.00 20.89           O  
ATOM   1671  CB  LYS B 206      36.605  -5.152  39.331  1.00 24.31           C  
ATOM   1672  CG  LYS B 206      35.437  -4.917  38.376  1.00 31.83           C  
ATOM   1673  CD  LYS B 206      34.829  -6.229  37.868  1.00 38.92           C  
ATOM   1674  CE  LYS B 206      35.816  -7.197  37.175  1.00 43.42           C  
ATOM   1675  NZ  LYS B 206      36.435  -6.637  35.987  1.00 43.05           N  
ATOM   1676  H   LYS B 206      38.672  -4.917  40.858  1.00  0.00           H  
ATOM   1677  HZ1 LYS B 206      36.966  -5.780  36.243  1.00  0.00           H  
ATOM   1678  HZ2 LYS B 206      37.084  -7.336  35.572  1.00  0.00           H  
ATOM   1679  HZ3 LYS B 206      35.698  -6.394  35.294  1.00  0.00           H  
ATOM   1680  N   ILE B 207      35.533  -2.180  40.273  1.00 21.30           N  
ATOM   1681  CA  ILE B 207      34.526  -1.528  41.081  1.00 20.55           C  
ATOM   1682  C   ILE B 207      33.237  -1.970  40.400  1.00 21.63           C  
ATOM   1683  O   ILE B 207      33.096  -1.775  39.184  1.00 21.02           O  
ATOM   1684  CB  ILE B 207      34.690   0.009  41.006  1.00 18.63           C  
ATOM   1685  CG1 ILE B 207      36.043   0.452  41.602  1.00 14.68           C  
ATOM   1686  CG2 ILE B 207      33.462   0.644  41.684  1.00 18.86           C  
ATOM   1687  CD1 ILE B 207      36.334   1.949  41.351  1.00 15.42           C  
ATOM   1688  H   ILE B 207      35.685  -1.875  39.354  1.00  0.00           H  
ATOM   1689  N   ARG B 208      32.305  -2.589  41.114  1.00 20.71           N  
ATOM   1690  CA  ARG B 208      31.041  -2.931  40.518  1.00 20.75           C  
ATOM   1691  C   ARG B 208      29.963  -2.002  41.031  1.00 20.93           C  
ATOM   1692  O   ARG B 208      30.065  -1.437  42.121  1.00 19.46           O  
ATOM   1693  CB  ARG B 208      30.677  -4.373  40.829  1.00 21.83           C  
ATOM   1694  CG  ARG B 208      31.473  -5.289  39.906  1.00 28.46           C  
ATOM   1695  CD  ARG B 208      31.029  -6.753  39.967  1.00 32.43           C  
ATOM   1696  NE  ARG B 208      31.954  -7.601  39.227  1.00 30.18           N  
ATOM   1697  CZ  ARG B 208      31.722  -8.076  38.000  1.00 31.18           C  
ATOM   1698  NH1 ARG B 208      30.607  -7.800  37.327  1.00 29.20           N  
ATOM   1699  NH2 ARG B 208      32.642  -8.869  37.451  1.00 33.44           N  
ATOM   1700  H   ARG B 208      32.479  -2.814  42.052  1.00  0.00           H  
ATOM   1701  HE  ARG B 208      32.801  -7.838  39.657  1.00  0.00           H  
ATOM   1702 HH11 ARG B 208      29.906  -7.218  37.738  1.00  0.00           H  
ATOM   1703 HH12 ARG B 208      30.471  -8.175  36.410  1.00  0.00           H  
ATOM   1704 HH21 ARG B 208      33.476  -9.092  37.956  1.00  0.00           H  
ATOM   1705 HH22 ARG B 208      32.499  -9.241  36.534  1.00  0.00           H  
ATOM   1706  N   LYS B 209      28.903  -1.892  40.242  1.00 22.18           N  
ATOM   1707  CA  LYS B 209      27.805  -1.008  40.517  1.00 23.44           C  
ATOM   1708  C   LYS B 209      26.611  -1.882  40.830  1.00 25.12           C  
ATOM   1709  O   LYS B 209      26.236  -2.764  40.058  1.00 26.11           O  
ATOM   1710  CB  LYS B 209      27.532  -0.142  39.301  1.00 26.90           C  
ATOM   1711  CG  LYS B 209      26.525   0.897  39.724  1.00 36.83           C  
ATOM   1712  CD  LYS B 209      26.211   1.851  38.616  1.00 43.32           C  
ATOM   1713  CE  LYS B 209      25.261   2.881  39.225  1.00 48.93           C  
ATOM   1714  NZ  LYS B 209      24.995   3.950  38.274  1.00 53.21           N  
ATOM   1715  H   LYS B 209      28.867  -2.441  39.431  1.00  0.00           H  
ATOM   1716  HZ1 LYS B 209      25.888   4.420  38.022  1.00  0.00           H  
ATOM   1717  HZ2 LYS B 209      24.559   3.552  37.418  1.00  0.00           H  
ATOM   1718  HZ3 LYS B 209      24.348   4.642  38.703  1.00  0.00           H  
ATOM   1719  N   LEU B 210      26.040  -1.669  42.004  1.00 25.17           N  
ATOM   1720  CA  LEU B 210      24.900  -2.396  42.505  1.00 27.57           C  
ATOM   1721  C   LEU B 210      23.682  -1.940  41.730  1.00 29.84           C  
ATOM   1722  O   LEU B 210      23.626  -0.787  41.285  1.00 29.33           O  
ATOM   1723  CB  LEU B 210      24.717  -2.106  43.993  1.00 23.12           C  
ATOM   1724  CG  LEU B 210      25.850  -2.584  44.888  1.00 25.57           C  
ATOM   1725  CD1 LEU B 210      25.812  -1.879  46.224  1.00 26.06           C  
ATOM   1726  CD2 LEU B 210      25.731  -4.065  45.092  1.00 20.97           C  
ATOM   1727  H   LEU B 210      26.418  -0.968  42.573  1.00  0.00           H  
ATOM   1728  N   ASP B 211      22.701  -2.823  41.571  1.00 32.22           N  
ATOM   1729  CA  ASP B 211      21.484  -2.472  40.880  1.00 36.54           C  
ATOM   1730  C   ASP B 211      20.749  -1.331  41.564  1.00 37.69           C  
ATOM   1731  O   ASP B 211      20.057  -0.541  40.927  1.00 36.21           O  
ATOM   1732  CB  ASP B 211      20.611  -3.695  40.800  1.00 40.42           C  
ATOM   1733  CG  ASP B 211      20.719  -4.508  39.512  1.00 45.95           C  
ATOM   1734  OD1 ASP B 211      21.489  -4.185  38.603  1.00 47.96           O  
ATOM   1735  OD2 ASP B 211      19.983  -5.487  39.413  1.00 52.03           O  
ATOM   1736  H   ASP B 211      22.806  -3.729  41.930  1.00  0.00           H  
ATOM   1737  N   SER B 212      20.961  -1.236  42.876  1.00 39.71           N  
ATOM   1738  CA  SER B 212      20.436  -0.171  43.719  1.00 40.09           C  
ATOM   1739  C   SER B 212      21.137   1.180  43.505  1.00 40.46           C  
ATOM   1740  O   SER B 212      20.615   2.214  43.910  1.00 40.63           O  
ATOM   1741  CB  SER B 212      20.576  -0.647  45.150  1.00 41.57           C  
ATOM   1742  OG  SER B 212      20.986  -2.031  45.237  1.00 48.05           O  
ATOM   1743  H   SER B 212      21.506  -1.929  43.302  1.00  0.00           H  
ATOM   1744  HG  SER B 212      21.061  -2.286  46.160  1.00  0.00           H  
ATOM   1745  N   GLY B 213      22.335   1.197  42.894  1.00 39.72           N  
ATOM   1746  CA  GLY B 213      23.068   2.407  42.566  1.00 38.46           C  
ATOM   1747  C   GLY B 213      24.475   2.504  43.156  1.00 37.85           C  
ATOM   1748  O   GLY B 213      25.323   3.189  42.572  1.00 41.10           O  
ATOM   1749  H   GLY B 213      22.739   0.338  42.655  1.00  0.00           H  
ATOM   1750  N   GLY B 214      24.751   1.827  44.272  1.00 33.71           N  
ATOM   1751  CA  GLY B 214      26.023   1.912  44.977  1.00 28.69           C  
ATOM   1752  C   GLY B 214      27.191   1.211  44.307  1.00 27.11           C  
ATOM   1753  O   GLY B 214      27.047   0.549  43.284  1.00 27.97           O  
ATOM   1754  H   GLY B 214      24.059   1.239  44.638  1.00  0.00           H  
ATOM   1755  N   PHE B 215      28.384   1.298  44.878  1.00 23.38           N  
ATOM   1756  CA  PHE B 215      29.593   0.786  44.260  1.00 21.08           C  
ATOM   1757  C   PHE B 215      30.406   0.040  45.291  1.00 19.28           C  
ATOM   1758  O   PHE B 215      30.392   0.429  46.477  1.00 20.03           O  
ATOM   1759  CB  PHE B 215      30.454   1.930  43.722  1.00 19.00           C  
ATOM   1760  CG  PHE B 215      29.797   2.759  42.625  1.00 20.86           C  
ATOM   1761  CD1 PHE B 215      28.974   3.840  42.958  1.00 17.51           C  
ATOM   1762  CD2 PHE B 215      30.015   2.442  41.286  1.00 22.90           C  
ATOM   1763  CE1 PHE B 215      28.374   4.601  41.960  1.00 20.78           C  
ATOM   1764  CE2 PHE B 215      29.403   3.219  40.291  1.00 26.34           C  
ATOM   1765  CZ  PHE B 215      28.587   4.296  40.622  1.00 21.84           C  
ATOM   1766  H   PHE B 215      28.453   1.727  45.756  1.00  0.00           H  
ATOM   1767  N   TYR B 216      31.135  -0.999  44.896  1.00 17.05           N  
ATOM   1768  CA  TYR B 216      31.955  -1.732  45.853  1.00 14.76           C  
ATOM   1769  C   TYR B 216      33.114  -2.370  45.115  1.00 15.45           C  
ATOM   1770  O   TYR B 216      33.037  -2.622  43.912  1.00 16.53           O  
ATOM   1771  CB  TYR B 216      31.163  -2.883  46.576  1.00 13.34           C  
ATOM   1772  CG  TYR B 216      30.706  -4.039  45.666  1.00 15.99           C  
ATOM   1773  CD1 TYR B 216      29.474  -3.959  44.999  1.00 17.91           C  
ATOM   1774  CD2 TYR B 216      31.508  -5.173  45.478  1.00 18.24           C  
ATOM   1775  CE1 TYR B 216      29.044  -4.988  44.160  1.00 18.50           C  
ATOM   1776  CE2 TYR B 216      31.080  -6.205  44.635  1.00 19.89           C  
ATOM   1777  CZ  TYR B 216      29.856  -6.105  43.984  1.00 17.44           C  
ATOM   1778  OH  TYR B 216      29.435  -7.125  43.147  1.00 21.15           O  
ATOM   1779  H   TYR B 216      31.121  -1.274  43.955  1.00  0.00           H  
ATOM   1780  HH  TYR B 216      28.577  -6.903  42.777  1.00  0.00           H  
ATOM   1781  N   ILE B 217      34.182  -2.590  45.863  1.00 16.54           N  
ATOM   1782  CA  ILE B 217      35.284  -3.431  45.465  1.00 16.28           C  
ATOM   1783  C   ILE B 217      35.103  -4.676  46.368  1.00 20.60           C  
ATOM   1784  O   ILE B 217      35.211  -5.796  45.838  1.00 22.19           O  
ATOM   1785  CB  ILE B 217      36.650  -2.744  45.740  1.00 16.23           C  
ATOM   1786  CG1 ILE B 217      36.705  -1.441  44.915  1.00 14.91           C  
ATOM   1787  CG2 ILE B 217      37.825  -3.701  45.412  1.00 13.38           C  
ATOM   1788  CD1 ILE B 217      38.001  -0.616  45.042  1.00  9.43           C  
ATOM   1789  H   ILE B 217      34.227  -2.156  46.740  1.00  0.00           H  
ATOM   1790  N   THR B 218      34.845  -4.596  47.702  1.00 17.83           N  
ATOM   1791  CA  THR B 218      34.612  -5.789  48.503  1.00 17.86           C  
ATOM   1792  C   THR B 218      33.318  -5.643  49.303  1.00 18.71           C  
ATOM   1793  O   THR B 218      32.646  -4.588  49.269  1.00 18.78           O  
ATOM   1794  CB  THR B 218      35.745  -6.087  49.518  1.00 14.52           C  
ATOM   1795  OG1 THR B 218      35.690  -5.081  50.520  1.00 20.78           O  
ATOM   1796  CG2 THR B 218      37.107  -6.143  48.878  1.00 16.01           C  
ATOM   1797  H   THR B 218      34.815  -3.716  48.133  1.00  0.00           H  
ATOM   1798  HG1 THR B 218      35.818  -4.219  50.116  1.00  0.00           H  
ATOM   1799  N   SER B 219      33.016  -6.717  50.052  1.00 16.49           N  
ATOM   1800  CA  SER B 219      31.880  -6.817  50.970  1.00 19.02           C  
ATOM   1801  C   SER B 219      32.056  -5.992  52.264  1.00 17.76           C  
ATOM   1802  O   SER B 219      31.126  -5.785  53.039  1.00 16.31           O  
ATOM   1803  CB  SER B 219      31.694  -8.278  51.345  1.00 17.49           C  
ATOM   1804  OG  SER B 219      32.918  -8.687  51.976  1.00 14.85           O  
ATOM   1805  H   SER B 219      33.604  -7.496  49.978  1.00  0.00           H  
ATOM   1806  HG  SER B 219      33.647  -8.578  51.361  1.00  0.00           H  
ATOM   1807  N   ARG B 220      33.283  -5.549  52.562  1.00 16.27           N  
ATOM   1808  CA  ARG B 220      33.538  -4.749  53.758  1.00 18.54           C  
ATOM   1809  C   ARG B 220      32.836  -3.385  53.739  1.00 19.37           C  
ATOM   1810  O   ARG B 220      32.269  -2.965  54.749  1.00 20.07           O  
ATOM   1811  CB  ARG B 220      35.037  -4.600  53.882  1.00 17.35           C  
ATOM   1812  CG  ARG B 220      35.483  -4.098  55.245  1.00 20.00           C  
ATOM   1813  CD  ARG B 220      36.987  -3.987  55.255  1.00 22.89           C  
ATOM   1814  NE  ARG B 220      37.335  -2.781  55.976  1.00 34.28           N  
ATOM   1815  CZ  ARG B 220      37.458  -2.719  57.310  1.00 36.67           C  
ATOM   1816  NH1 ARG B 220      37.288  -3.774  58.092  1.00 38.64           N  
ATOM   1817  NH2 ARG B 220      37.648  -1.542  57.896  1.00 39.07           N  
ATOM   1818  H   ARG B 220      34.028  -5.766  51.964  1.00  0.00           H  
ATOM   1819  HE  ARG B 220      37.490  -1.963  55.460  1.00  0.00           H  
ATOM   1820 HH11 ARG B 220      37.058  -4.661  57.692  1.00  0.00           H  
ATOM   1821 HH12 ARG B 220      37.389  -3.684  59.083  1.00  0.00           H  
ATOM   1822 HH21 ARG B 220      37.698  -0.710  57.343  1.00  0.00           H  
ATOM   1823 HH22 ARG B 220      37.741  -1.488  58.890  1.00  0.00           H  
ATOM   1824  N   THR B 221      32.807  -2.674  52.614  1.00 20.03           N  
ATOM   1825  CA  THR B 221      32.208  -1.350  52.507  1.00 19.82           C  
ATOM   1826  C   THR B 221      31.556  -1.202  51.125  1.00 20.38           C  
ATOM   1827  O   THR B 221      32.024  -1.824  50.150  1.00 18.38           O  
ATOM   1828  CB  THR B 221      33.292  -0.212  52.649  1.00 20.57           C  
ATOM   1829  OG1 THR B 221      34.305  -0.492  51.689  1.00 20.83           O  
ATOM   1830  CG2 THR B 221      33.960  -0.132  53.998  1.00 19.75           C  
ATOM   1831  H   THR B 221      33.212  -3.063  51.812  1.00  0.00           H  
ATOM   1832  HG1 THR B 221      34.688  -1.353  51.869  1.00  0.00           H  
ATOM   1833  N   GLN B 222      30.482  -0.405  51.015  1.00 17.70           N  
ATOM   1834  CA  GLN B 222      29.957   0.030  49.721  1.00 20.53           C  
ATOM   1835  C   GLN B 222      29.512   1.497  49.896  1.00 19.47           C  
ATOM   1836  O   GLN B 222      29.391   2.038  51.004  1.00 15.35           O  
ATOM   1837  CB  GLN B 222      28.794  -0.868  49.243  1.00 21.06           C  
ATOM   1838  CG  GLN B 222      27.608  -0.849  50.165  1.00 30.87           C  
ATOM   1839  CD  GLN B 222      26.946  -2.198  50.240  1.00 33.77           C  
ATOM   1840  OE1 GLN B 222      27.548  -3.153  50.732  1.00 37.30           O  
ATOM   1841  NE2 GLN B 222      25.726  -2.307  49.743  1.00 30.82           N  
ATOM   1842  H   GLN B 222      30.033  -0.103  51.832  1.00  0.00           H  
ATOM   1843 HE21 GLN B 222      25.295  -3.185  49.792  1.00  0.00           H  
ATOM   1844 HE22 GLN B 222      25.287  -1.526  49.345  1.00  0.00           H  
ATOM   1845  N   PHE B 223      29.397   2.173  48.762  1.00 17.82           N  
ATOM   1846  CA  PHE B 223      29.304   3.618  48.716  1.00 18.42           C  
ATOM   1847  C   PHE B 223      28.250   4.102  47.769  1.00 22.40           C  
ATOM   1848  O   PHE B 223      28.120   3.578  46.659  1.00 23.66           O  
ATOM   1849  CB  PHE B 223      30.592   4.218  48.247  1.00 15.25           C  
ATOM   1850  CG  PHE B 223      31.780   3.627  48.983  1.00 20.12           C  
ATOM   1851  CD1 PHE B 223      32.183   4.184  50.193  1.00 16.50           C  
ATOM   1852  CD2 PHE B 223      32.439   2.495  48.457  1.00 17.92           C  
ATOM   1853  CE1 PHE B 223      33.240   3.596  50.870  1.00 17.40           C  
ATOM   1854  CE2 PHE B 223      33.496   1.919  49.150  1.00 18.15           C  
ATOM   1855  CZ  PHE B 223      33.890   2.472  50.357  1.00 16.23           C  
ATOM   1856  H   PHE B 223      29.374   1.674  47.919  1.00  0.00           H  
ATOM   1857  N   ASN B 224      27.522   5.150  48.153  1.00 21.88           N  
ATOM   1858  CA  ASN B 224      26.442   5.647  47.333  1.00 19.81           C  
ATOM   1859  C   ASN B 224      26.880   6.403  46.118  1.00 20.38           C  
ATOM   1860  O   ASN B 224      26.018   6.763  45.303  1.00 23.69           O  
ATOM   1861  CB  ASN B 224      25.519   6.517  48.163  1.00 19.52           C  
ATOM   1862  CG  ASN B 224      24.689   5.657  49.097  1.00 23.12           C  
ATOM   1863  OD1 ASN B 224      24.650   5.868  50.313  1.00 23.54           O  
ATOM   1864  ND2 ASN B 224      24.007   4.641  48.576  1.00 18.54           N  
ATOM   1865  H   ASN B 224      27.723   5.590  49.005  1.00  0.00           H  
ATOM   1866 HD21 ASN B 224      23.475   4.093  49.188  1.00  0.00           H  
ATOM   1867 HD22 ASN B 224      24.049   4.465  47.613  1.00  0.00           H  
ATOM   1868  N   SER B 225      28.191   6.646  46.004  1.00 19.97           N  
ATOM   1869  CA  SER B 225      28.754   7.245  44.814  1.00 20.06           C  
ATOM   1870  C   SER B 225      30.187   6.818  44.705  1.00 18.88           C  
ATOM   1871  O   SER B 225      30.839   6.337  45.635  1.00 19.01           O  
ATOM   1872  CB  SER B 225      28.683   8.789  44.850  1.00 20.35           C  
ATOM   1873  OG  SER B 225      29.366   9.392  45.943  1.00 19.86           O  
ATOM   1874  H   SER B 225      28.786   6.412  46.747  1.00  0.00           H  
ATOM   1875  HG  SER B 225      29.274  10.346  45.892  1.00  0.00           H  
ATOM   1876  N   LEU B 226      30.666   7.072  43.505  1.00 18.70           N  
ATOM   1877  CA  LEU B 226      32.013   6.758  43.130  1.00 18.73           C  
ATOM   1878  C   LEU B 226      32.975   7.727  43.806  1.00 18.00           C  
ATOM   1879  O   LEU B 226      34.057   7.323  44.207  1.00 17.45           O  
ATOM   1880  CB  LEU B 226      32.004   6.805  41.589  1.00 22.25           C  
ATOM   1881  CG  LEU B 226      33.080   6.098  40.816  1.00 24.54           C  
ATOM   1882  CD1 LEU B 226      33.176   4.640  41.253  1.00 23.68           C  
ATOM   1883  CD2 LEU B 226      32.758   6.212  39.330  1.00 24.77           C  
ATOM   1884  H   LEU B 226      30.079   7.492  42.843  1.00  0.00           H  
ATOM   1885  N   GLN B 227      32.665   9.010  44.027  1.00 18.02           N  
ATOM   1886  CA  GLN B 227      33.590   9.896  44.727  1.00 19.62           C  
ATOM   1887  C   GLN B 227      33.700   9.505  46.214  1.00 15.52           C  
ATOM   1888  O   GLN B 227      34.781   9.570  46.816  1.00 16.31           O  
ATOM   1889  CB  GLN B 227      33.081  11.350  44.479  1.00 18.81           C  
ATOM   1890  CG  GLN B 227      33.908  12.508  45.059  1.00 19.21           C  
ATOM   1891  CD  GLN B 227      33.639  12.770  46.541  1.00 18.47           C  
ATOM   1892  OE1 GLN B 227      32.521  12.590  47.028  1.00 20.53           O  
ATOM   1893  NE2 GLN B 227      34.630  13.170  47.312  1.00 17.82           N  
ATOM   1894  H   GLN B 227      31.805   9.360  43.714  1.00  0.00           H  
ATOM   1895 HE21 GLN B 227      34.431  13.331  48.257  1.00  0.00           H  
ATOM   1896 HE22 GLN B 227      35.525  13.296  46.934  1.00  0.00           H  
ATOM   1897  N   GLN B 228      32.610   9.067  46.836  1.00 15.77           N  
ATOM   1898  CA  GLN B 228      32.671   8.559  48.206  1.00 15.68           C  
ATOM   1899  C   GLN B 228      33.595   7.342  48.331  1.00 17.41           C  
ATOM   1900  O   GLN B 228      34.364   7.240  49.295  1.00 18.83           O  
ATOM   1901  CB  GLN B 228      31.300   8.190  48.652  1.00 15.92           C  
ATOM   1902  CG  GLN B 228      30.396   9.394  48.880  1.00 15.16           C  
ATOM   1903  CD  GLN B 228      28.981   8.946  49.161  1.00 14.06           C  
ATOM   1904  OE1 GLN B 228      28.132   8.994  48.279  1.00 15.90           O  
ATOM   1905  NE2 GLN B 228      28.628   8.423  50.322  1.00 15.65           N  
ATOM   1906  H   GLN B 228      31.749   9.085  46.368  1.00  0.00           H  
ATOM   1907 HE21 GLN B 228      27.693   8.156  50.432  1.00  0.00           H  
ATOM   1908 HE22 GLN B 228      29.293   8.316  51.034  1.00  0.00           H  
ATOM   1909  N   LEU B 229      33.598   6.426  47.337  1.00 16.42           N  
ATOM   1910  CA  LEU B 229      34.537   5.321  47.298  1.00 14.70           C  
ATOM   1911  C   LEU B 229      35.955   5.840  47.305  1.00 14.07           C  
ATOM   1912  O   LEU B 229      36.767   5.401  48.113  1.00 15.86           O  
ATOM   1913  CB  LEU B 229      34.295   4.440  46.028  1.00 15.30           C  
ATOM   1914  CG  LEU B 229      35.171   3.142  45.874  1.00 17.30           C  
ATOM   1915  CD1 LEU B 229      34.387   2.109  45.078  1.00 14.04           C  
ATOM   1916  CD2 LEU B 229      36.523   3.440  45.192  1.00 17.00           C  
ATOM   1917  H   LEU B 229      32.941   6.512  46.615  1.00  0.00           H  
ATOM   1918  N   VAL B 230      36.269   6.791  46.422  1.00 15.41           N  
ATOM   1919  CA  VAL B 230      37.596   7.339  46.309  1.00 15.01           C  
ATOM   1920  C   VAL B 230      37.959   8.078  47.584  1.00 16.51           C  
ATOM   1921  O   VAL B 230      39.082   7.909  48.084  1.00 17.68           O  
ATOM   1922  CB  VAL B 230      37.680   8.281  45.057  1.00 19.68           C  
ATOM   1923  CG1 VAL B 230      38.993   9.091  45.063  1.00 15.27           C  
ATOM   1924  CG2 VAL B 230      37.631   7.434  43.781  1.00 16.87           C  
ATOM   1925  H   VAL B 230      35.568   7.130  45.827  1.00  0.00           H  
ATOM   1926  N   ALA B 231      37.025   8.862  48.138  1.00 16.34           N  
ATOM   1927  CA  ALA B 231      37.303   9.637  49.341  1.00 16.88           C  
ATOM   1928  C   ALA B 231      37.636   8.654  50.484  1.00 16.10           C  
ATOM   1929  O   ALA B 231      38.614   8.846  51.225  1.00 17.10           O  
ATOM   1930  CB  ALA B 231      36.066  10.501  49.691  1.00 11.81           C  
ATOM   1931  H   ALA B 231      36.137   8.916  47.727  1.00  0.00           H  
ATOM   1932  N   TYR B 232      36.905   7.535  50.569  1.00 16.04           N  
ATOM   1933  CA  TYR B 232      37.139   6.524  51.574  1.00 15.91           C  
ATOM   1934  C   TYR B 232      38.537   5.888  51.519  1.00 18.01           C  
ATOM   1935  O   TYR B 232      39.255   5.791  52.541  1.00 16.86           O  
ATOM   1936  CB  TYR B 232      36.066   5.429  51.435  1.00 16.37           C  
ATOM   1937  CG  TYR B 232      36.200   4.370  52.531  1.00 19.31           C  
ATOM   1938  CD1 TYR B 232      35.665   4.612  53.812  1.00 23.23           C  
ATOM   1939  CD2 TYR B 232      36.905   3.180  52.285  1.00 19.92           C  
ATOM   1940  CE1 TYR B 232      35.846   3.669  54.843  1.00 21.86           C  
ATOM   1941  CE2 TYR B 232      37.089   2.246  53.304  1.00 18.08           C  
ATOM   1942  CZ  TYR B 232      36.562   2.496  54.574  1.00 19.23           C  
ATOM   1943  OH  TYR B 232      36.750   1.571  55.582  1.00 16.99           O  
ATOM   1944  H   TYR B 232      36.182   7.396  49.923  1.00  0.00           H  
ATOM   1945  HH  TYR B 232      36.332   1.885  56.387  1.00  0.00           H  
ATOM   1946  N   TYR B 233      38.913   5.417  50.337  1.00 15.91           N  
ATOM   1947  CA  TYR B 233      40.153   4.708  50.205  1.00 14.75           C  
ATOM   1948  C   TYR B 233      41.364   5.624  50.182  1.00 15.72           C  
ATOM   1949  O   TYR B 233      42.519   5.200  50.301  1.00 14.87           O  
ATOM   1950  CB  TYR B 233      40.051   3.825  48.955  1.00 15.70           C  
ATOM   1951  CG  TYR B 233      39.189   2.577  49.144  1.00 12.90           C  
ATOM   1952  CD1 TYR B 233      39.650   1.511  49.934  1.00 15.31           C  
ATOM   1953  CD2 TYR B 233      37.988   2.479  48.477  1.00 11.42           C  
ATOM   1954  CE1 TYR B 233      38.905   0.342  50.027  1.00 17.07           C  
ATOM   1955  CE2 TYR B 233      37.231   1.322  48.565  1.00 17.34           C  
ATOM   1956  CZ  TYR B 233      37.694   0.249  49.332  1.00 21.63           C  
ATOM   1957  OH  TYR B 233      36.977  -0.952  49.353  1.00 26.63           O  
ATOM   1958  H   TYR B 233      38.342   5.554  49.552  1.00  0.00           H  
ATOM   1959  HH  TYR B 233      37.450  -1.598  49.882  1.00  0.00           H  
ATOM   1960  N   SER B 234      41.106   6.923  50.054  1.00 18.77           N  
ATOM   1961  CA  SER B 234      42.144   7.918  50.276  1.00 19.49           C  
ATOM   1962  C   SER B 234      42.544   7.943  51.746  1.00 21.05           C  
ATOM   1963  O   SER B 234      43.688   8.275  52.090  1.00 24.18           O  
ATOM   1964  CB  SER B 234      41.632   9.298  49.869  1.00 20.90           C  
ATOM   1965  OG  SER B 234      41.397   9.309  48.462  1.00 25.40           O  
ATOM   1966  H   SER B 234      40.203   7.214  49.807  1.00  0.00           H  
ATOM   1967  HG  SER B 234      40.742   8.643  48.241  1.00  0.00           H  
ATOM   1968  N   LYS B 235      41.623   7.607  52.652  1.00 20.33           N  
ATOM   1969  CA  LYS B 235      41.964   7.583  54.059  1.00 22.21           C  
ATOM   1970  C   LYS B 235      42.158   6.186  54.595  1.00 22.65           C  
ATOM   1971  O   LYS B 235      42.800   6.004  55.623  1.00 28.85           O  
ATOM   1972  CB  LYS B 235      40.873   8.300  54.849  1.00 27.25           C  
ATOM   1973  CG  LYS B 235      40.750   9.779  54.427  1.00 38.69           C  
ATOM   1974  CD  LYS B 235      42.119  10.512  54.458  1.00 48.76           C  
ATOM   1975  CE  LYS B 235      42.302  11.505  53.287  1.00 54.32           C  
ATOM   1976  NZ  LYS B 235      43.715  11.682  52.950  1.00 56.21           N  
ATOM   1977  H   LYS B 235      40.715   7.376  52.364  1.00  0.00           H  
ATOM   1978  HZ1 LYS B 235      44.123  10.767  52.672  1.00  0.00           H  
ATOM   1979  HZ2 LYS B 235      43.802  12.354  52.161  1.00  0.00           H  
ATOM   1980  HZ3 LYS B 235      44.225  12.052  53.778  1.00  0.00           H  
ATOM   1981  N   HIS B 236      41.646   5.133  53.962  1.00 24.09           N  
ATOM   1982  CA  HIS B 236      41.712   3.744  54.445  1.00 20.18           C  
ATOM   1983  C   HIS B 236      42.080   2.780  53.333  1.00 19.11           C  
ATOM   1984  O   HIS B 236      41.241   2.538  52.465  1.00 16.38           O  
ATOM   1985  CB  HIS B 236      40.380   3.295  54.954  1.00 19.09           C  
ATOM   1986  CG  HIS B 236      39.844   4.178  56.024  1.00 21.76           C  
ATOM   1987  ND1 HIS B 236      40.346   4.259  57.236  1.00 27.57           N  
ATOM   1988  CD2 HIS B 236      38.792   5.043  55.914  1.00 23.65           C  
ATOM   1989  CE1 HIS B 236      39.639   5.148  57.884  1.00 28.67           C  
ATOM   1990  NE2 HIS B 236      38.694   5.620  57.089  1.00 26.94           N  
ATOM   1991  H   HIS B 236      41.191   5.295  53.110  1.00  0.00           H  
ATOM   1992  HD1 HIS B 236      41.101   3.753  57.585  1.00  0.00           H  
ATOM   1993  HE2 HIS B 236      38.030   6.290  57.336  1.00  0.00           H  
ATOM   1994  N   ALA B 237      43.283   2.214  53.356  1.00 18.26           N  
ATOM   1995  CA  ALA B 237      43.681   1.240  52.339  1.00 23.38           C  
ATOM   1996  C   ALA B 237      42.817  -0.031  52.319  1.00 24.49           C  
ATOM   1997  O   ALA B 237      42.386  -0.497  51.253  1.00 20.98           O  
ATOM   1998  CB  ALA B 237      45.131   0.819  52.562  1.00 25.09           C  
ATOM   1999  H   ALA B 237      43.914   2.453  54.066  1.00  0.00           H  
ATOM   2000  N   ASP B 238      42.555  -0.611  53.510  1.00 26.65           N  
ATOM   2001  CA  ASP B 238      41.709  -1.791  53.696  1.00 26.94           C  
ATOM   2002  C   ASP B 238      41.838  -2.897  52.643  1.00 30.18           C  
ATOM   2003  O   ASP B 238      40.886  -3.174  51.871  1.00 38.27           O  
ATOM   2004  CB  ASP B 238      40.227  -1.411  53.733  1.00 23.30           C  
ATOM   2005  CG  ASP B 238      39.722  -0.457  54.791  1.00 26.33           C  
ATOM   2006  OD1 ASP B 238      40.492   0.033  55.619  1.00 29.13           O  
ATOM   2007  OD2 ASP B 238      38.522  -0.214  54.766  1.00 23.00           O  
ATOM   2008  H   ASP B 238      42.961  -0.213  54.307  1.00  0.00           H  
ATOM   2009  N   GLY B 239      42.963  -3.574  52.514  1.00 26.99           N  
ATOM   2010  CA  GLY B 239      42.960  -4.615  51.502  1.00 26.15           C  
ATOM   2011  C   GLY B 239      43.409  -4.097  50.143  1.00 25.41           C  
ATOM   2012  O   GLY B 239      43.828  -4.917  49.324  1.00 26.91           O  
ATOM   2013  H   GLY B 239      43.750  -3.386  53.066  1.00  0.00           H  
ATOM   2014  N   LEU B 240      43.344  -2.808  49.795  1.00 24.09           N  
ATOM   2015  CA  LEU B 240      44.021  -2.312  48.591  1.00 21.10           C  
ATOM   2016  C   LEU B 240      45.511  -2.287  48.906  1.00 21.82           C  
ATOM   2017  O   LEU B 240      45.905  -2.280  50.086  1.00 22.75           O  
ATOM   2018  CB  LEU B 240      43.642  -0.892  48.226  1.00 19.61           C  
ATOM   2019  CG  LEU B 240      42.197  -0.494  48.067  1.00 16.68           C  
ATOM   2020  CD1 LEU B 240      42.208   0.950  47.606  1.00 14.29           C  
ATOM   2021  CD2 LEU B 240      41.466  -1.349  47.058  1.00 12.61           C  
ATOM   2022  H   LEU B 240      42.836  -2.183  50.353  1.00  0.00           H  
ATOM   2023  N   CYS B 241      46.398  -2.283  47.918  1.00 21.60           N  
ATOM   2024  CA  CYS B 241      47.836  -2.288  48.168  1.00 22.14           C  
ATOM   2025  C   CYS B 241      48.356  -1.073  48.902  1.00 22.20           C  
ATOM   2026  O   CYS B 241      49.405  -1.134  49.545  1.00 22.18           O  
ATOM   2027  CB  CYS B 241      48.602  -2.407  46.853  1.00 21.62           C  
ATOM   2028  SG  CYS B 241      48.172  -1.122  45.646  1.00 24.13           S  
ATOM   2029  H   CYS B 241      46.077  -2.276  46.992  1.00  0.00           H  
ATOM   2030  N   HIS B 242      47.637   0.038  48.863  1.00 22.18           N  
ATOM   2031  CA  HIS B 242      48.108   1.268  49.470  1.00 22.16           C  
ATOM   2032  C   HIS B 242      46.906   2.161  49.602  1.00 21.68           C  
ATOM   2033  O   HIS B 242      45.952   1.922  48.856  1.00 23.53           O  
ATOM   2034  CB  HIS B 242      49.144   1.900  48.550  1.00 22.50           C  
ATOM   2035  CG  HIS B 242      49.975   2.961  49.229  1.00 21.81           C  
ATOM   2036  ND1 HIS B 242      49.675   4.225  49.481  1.00 25.50           N  
ATOM   2037  CD2 HIS B 242      51.231   2.717  49.723  1.00 26.12           C  
ATOM   2038  CE1 HIS B 242      50.694   4.752  50.120  1.00 26.47           C  
ATOM   2039  NE2 HIS B 242      51.625   3.840  50.257  1.00 26.23           N  
ATOM   2040  H   HIS B 242      46.766   0.029  48.414  1.00  0.00           H  
ATOM   2041  HD1 HIS B 242      48.849   4.681  49.237  1.00  0.00           H  
ATOM   2042  HE2 HIS B 242      52.486   3.980  50.694  1.00  0.00           H  
ATOM   2043  N   ARG B 243      46.844   3.146  50.514  1.00 23.75           N  
ATOM   2044  CA  ARG B 243      45.725   4.074  50.443  1.00 26.44           C  
ATOM   2045  C   ARG B 243      46.007   4.973  49.214  1.00 24.37           C  
ATOM   2046  O   ARG B 243      47.170   5.131  48.761  1.00 21.77           O  
ATOM   2047  CB  ARG B 243      45.597   4.925  51.726  1.00 34.21           C  
ATOM   2048  CG  ARG B 243      46.665   5.985  51.992  1.00 45.76           C  
ATOM   2049  CD  ARG B 243      46.255   7.072  52.999  1.00 51.41           C  
ATOM   2050  NE  ARG B 243      46.111   6.673  54.395  1.00 57.62           N  
ATOM   2051  CZ  ARG B 243      45.642   7.511  55.337  1.00 58.90           C  
ATOM   2052  NH1 ARG B 243      45.264   8.767  55.056  1.00 56.76           N  
ATOM   2053  NH2 ARG B 243      45.585   7.085  56.601  1.00 58.99           N  
ATOM   2054  H   ARG B 243      47.532   3.237  51.206  1.00  0.00           H  
ATOM   2055  HE  ARG B 243      46.365   5.763  54.655  1.00  0.00           H  
ATOM   2056 HH11 ARG B 243      45.326   9.110  54.119  1.00  0.00           H  
ATOM   2057 HH12 ARG B 243      44.920   9.360  55.784  1.00  0.00           H  
ATOM   2058 HH21 ARG B 243      45.887   6.160  56.831  1.00  0.00           H  
ATOM   2059 HH22 ARG B 243      45.240   7.691  57.318  1.00  0.00           H  
ATOM   2060  N   LEU B 244      44.928   5.504  48.634  1.00 21.60           N  
ATOM   2061  CA  LEU B 244      45.006   6.310  47.418  1.00 21.55           C  
ATOM   2062  C   LEU B 244      45.663   7.620  47.789  1.00 23.19           C  
ATOM   2063  O   LEU B 244      45.152   8.254  48.715  1.00 24.94           O  
ATOM   2064  CB  LEU B 244      43.591   6.539  46.886  1.00 18.25           C  
ATOM   2065  CG  LEU B 244      42.738   5.279  46.649  1.00 18.02           C  
ATOM   2066  CD1 LEU B 244      41.419   5.669  45.986  1.00 17.57           C  
ATOM   2067  CD2 LEU B 244      43.518   4.279  45.788  1.00 17.30           C  
ATOM   2068  H   LEU B 244      44.050   5.347  49.040  1.00  0.00           H  
ATOM   2069  N   THR B 245      46.774   8.044  47.196  1.00 22.01           N  
ATOM   2070  CA  THR B 245      47.418   9.288  47.603  1.00 25.81           C  
ATOM   2071  C   THR B 245      47.263  10.364  46.502  1.00 27.52           C  
ATOM   2072  O   THR B 245      46.289  11.127  46.462  1.00 29.84           O  
ATOM   2073  CB  THR B 245      48.887   8.916  47.924  1.00 23.56           C  
ATOM   2074  OG1 THR B 245      49.429   8.340  46.741  1.00 29.87           O  
ATOM   2075  CG2 THR B 245      49.017   7.915  49.062  1.00 22.91           C  
ATOM   2076  H   THR B 245      47.167   7.512  46.473  1.00  0.00           H  
ATOM   2077  HG1 THR B 245      48.923   7.560  46.504  1.00  0.00           H  
ATOM   2078  N   THR B 246      48.159  10.442  45.532  1.00 29.03           N  
ATOM   2079  CA  THR B 246      48.097  11.401  44.446  1.00 28.53           C  
ATOM   2080  C   THR B 246      47.159  10.967  43.323  1.00 25.01           C  
ATOM   2081  O   THR B 246      47.112   9.801  42.944  1.00 24.32           O  
ATOM   2082  CB  THR B 246      49.538  11.549  43.979  1.00 30.59           C  
ATOM   2083  OG1 THR B 246      50.228  11.999  45.132  1.00 38.41           O  
ATOM   2084  CG2 THR B 246      49.768  12.535  42.862  1.00 36.86           C  
ATOM   2085  H   THR B 246      48.910   9.814  45.548  1.00  0.00           H  
ATOM   2086  HG1 THR B 246      50.140  11.348  45.832  1.00  0.00           H  
ATOM   2087  N   VAL B 247      46.328  11.859  42.794  1.00 24.80           N  
ATOM   2088  CA  VAL B 247      45.634  11.581  41.538  1.00 22.78           C  
ATOM   2089  C   VAL B 247      46.720  11.546  40.443  1.00 21.16           C  
ATOM   2090  O   VAL B 247      47.658  12.355  40.464  1.00 20.87           O  
ATOM   2091  CB  VAL B 247      44.602  12.686  41.173  1.00 20.54           C  
ATOM   2092  CG1 VAL B 247      43.941  12.374  39.816  1.00 17.09           C  
ATOM   2093  CG2 VAL B 247      43.539  12.759  42.257  1.00 16.74           C  
ATOM   2094  H   VAL B 247      46.179  12.713  43.251  1.00  0.00           H  
ATOM   2095  N   CYS B 248      46.626  10.556  39.547  1.00 19.93           N  
ATOM   2096  CA  CYS B 248      47.479  10.402  38.366  1.00 18.65           C  
ATOM   2097  C   CYS B 248      47.605  11.747  37.661  1.00 17.41           C  
ATOM   2098  O   CYS B 248      46.568  12.310  37.324  1.00 18.23           O  
ATOM   2099  CB  CYS B 248      46.851   9.405  37.376  1.00 18.81           C  
ATOM   2100  SG  CYS B 248      47.873   9.027  35.931  1.00 20.23           S  
ATOM   2101  H   CYS B 248      45.932   9.881  39.693  1.00  0.00           H  
ATOM   2102  N   PRO B 249      48.798  12.300  37.488  1.00 17.54           N  
ATOM   2103  CA  PRO B 249      49.031  13.566  36.790  1.00 18.47           C  
ATOM   2104  C   PRO B 249      48.389  13.611  35.408  1.00 17.34           C  
ATOM   2105  O   PRO B 249      48.330  12.590  34.729  1.00 18.99           O  
ATOM   2106  CB  PRO B 249      50.545  13.699  36.731  1.00 20.59           C  
ATOM   2107  CG  PRO B 249      50.997  12.865  37.904  1.00 23.64           C  
ATOM   2108  CD  PRO B 249      50.059  11.657  37.835  1.00 16.45           C  
ATOM   2109  OXT PRO B 249      47.908  14.660  35.022  1.00 16.07           O  
TER    2110      PRO B 249                                                      
HETATM 2111  C   ACE D 100      43.665  -8.393  37.089  1.00 31.34           C  
HETATM 2112  O   ACE D 100      44.400  -7.435  37.375  1.00 32.79           O  
HETATM 2113  CH3 ACE D 100      44.015  -9.315  35.941  1.00 28.72           C  
HETATM 2114  N   PTH D 101      42.521  -8.681  37.721  1.00 30.55           N  
HETATM 2115  CA  PTH D 101      42.017  -7.896  38.840  1.00 28.95           C  
HETATM 2116  C   PTH D 101      42.369  -8.564  40.164  1.00 29.30           C  
HETATM 2117  O   PTH D 101      42.483  -9.793  40.310  1.00 29.12           O  
HETATM 2118  CB  PTH D 101      40.501  -7.720  38.684  1.00 26.68           C  
HETATM 2119  CG  PTH D 101      40.163  -6.875  37.453  1.00 31.80           C  
HETATM 2120  CD1 PTH D 101      40.298  -5.496  37.364  1.00 32.59           C  
HETATM 2121  CD2 PTH D 101      39.748  -7.532  36.326  1.00 34.54           C  
HETATM 2122  CE1 PTH D 101      40.033  -4.754  36.209  1.00 38.07           C  
HETATM 2123  CE2 PTH D 101      39.484  -6.833  35.165  1.00 36.13           C  
HETATM 2124  CZ  PTH D 101      39.629  -5.463  35.104  1.00 35.34           C  
HETATM 2125  CF  PTH D 101      40.261  -3.223  36.120  1.00 41.02           C  
HETATM 2126  OH  PTH D 101      39.333  -4.817  33.908  1.00 28.13           O  
HETATM 2127  P   PTH D 101      40.571  -4.338  32.759  1.00 28.29           P  
HETATM 2128  O1P PTH D 101      40.517  -5.479  31.825  1.00 31.08           O  
HETATM 2129  O2P PTH D 101      41.852  -4.169  33.447  1.00 25.23           O  
HETATM 2130  O3P PTH D 101      39.862  -3.171  32.225  1.00 29.11           O  
HETATM 2131  OF  PTH D 101      40.504  -2.713  37.454  1.00 54.06           O  
HETATM 2132  H   PTH D 101      42.000  -9.453  37.418  1.00  0.00           H  
HETATM 2133  HOF PTH D 101      40.647  -1.765  37.413  1.00  0.00           H  
ATOM   2134  N   GLU D 102      42.690  -7.708  41.115  1.00 27.19           N  
ATOM   2135  CA  GLU D 102      43.058  -8.131  42.452  1.00 26.84           C  
ATOM   2136  C   GLU D 102      41.841  -8.716  43.199  1.00 27.99           C  
ATOM   2137  O   GLU D 102      40.713  -8.292  42.900  1.00 30.03           O  
ATOM   2138  CB  GLU D 102      43.627  -6.917  43.206  1.00 24.27           C  
ATOM   2139  CG  GLU D 102      44.870  -6.310  42.591  1.00 24.10           C  
ATOM   2140  CD  GLU D 102      46.008  -7.314  42.428  1.00 29.66           C  
ATOM   2141  OE1 GLU D 102      46.289  -8.074  43.360  1.00 31.07           O  
ATOM   2142  OE2 GLU D 102      46.627  -7.335  41.365  1.00 27.94           O  
ATOM   2143  H   GLU D 102      42.679  -6.750  40.910  1.00  0.00           H  
HETATM 2144  N   DIP D 103      41.967  -9.675  44.150  1.00 25.35           N  
HETATM 2145  C1  DIP D 103      43.228 -10.371  44.341  1.00 24.83           C  
HETATM 2146  C2  DIP D 103      43.038 -11.600  43.459  1.00 24.22           C  
HETATM 2147  C3  DIP D 103      44.262 -12.450  43.366  1.00 23.50           C  
HETATM 2148  C4  DIP D 103      43.910 -13.517  42.366  1.00 26.29           C  
HETATM 2149  C5  DIP D 103      44.896 -14.674  42.482  1.00 31.44           C  
HETATM 2150  C1' DIP D 103      40.871 -10.073  45.016  1.00 21.13           C  
HETATM 2151  C2' DIP D 103      40.355  -8.904  45.839  1.00 23.10           C  
HETATM 2152  C3' DIP D 103      41.262  -8.042  46.702  1.00 24.23           C  
HETATM 2153  C4' DIP D 103      40.346  -6.867  47.074  1.00 21.60           C  
HETATM 2154  C5' DIP D 103      40.950  -5.787  47.961  1.00 21.54           C  
TER    2155      DIP D 103                                                      
HETATM 2156  O   HOH A 503      51.663  30.491  17.027  1.00 37.05           O  
HETATM 2157  H1  HOH A 503      50.889  30.982  16.751  1.00  0.00           H  
HETATM 2158  H2  HOH A 503      51.912  30.885  17.863  1.00  0.00           H  
HETATM 2159  O   HOH A 504      53.681  27.536  22.940  1.00 22.58           O  
HETATM 2160  H1  HOH A 504      53.769  27.192  22.051  1.00  0.00           H  
HETATM 2161  H2  HOH A 504      52.776  27.844  22.990  1.00  0.00           H  
HETATM 2162  O   HOH A 505      57.929  20.593  24.375  1.00 16.07           O  
HETATM 2163  H1  HOH A 505      57.700  20.570  25.304  1.00  0.00           H  
HETATM 2164  H2  HOH A 505      57.887  19.679  24.095  1.00  0.00           H  
HETATM 2165  O   HOH A 506      57.430  18.666  22.676  1.00 24.50           O  
HETATM 2166  H1  HOH A 506      57.425  19.589  22.423  1.00  0.00           H  
HETATM 2167  H2  HOH A 506      58.230  18.563  23.192  1.00  0.00           H  
HETATM 2168  O   HOH A 507      47.164  29.663  23.538  1.00 30.03           O  
HETATM 2169  H1  HOH A 507      47.647  29.101  22.932  1.00  0.00           H  
HETATM 2170  H2  HOH A 507      46.388  29.154  23.771  1.00  0.00           H  
HETATM 2171  O   HOH A 508      56.015  20.879  27.925  1.00 25.31           O  
HETATM 2172  H1  HOH A 508      56.235  21.603  28.511  1.00  0.00           H  
HETATM 2173  H2  HOH A 508      56.799  20.329  27.918  1.00  0.00           H  
HETATM 2174  O   HOH A 509      52.127  14.923  26.965  1.00 23.47           O  
HETATM 2175  H1  HOH A 509      51.479  14.970  26.262  1.00  0.00           H  
HETATM 2176  H2  HOH A 509      51.779  15.493  27.650  1.00  0.00           H  
HETATM 2177  O   HOH A 515      54.577   9.034  15.525  1.00 28.15           O  
HETATM 2178  H1  HOH A 515      55.113   9.819  15.638  1.00  0.00           H  
HETATM 2179  H2  HOH A 515      54.213   8.865  16.394  1.00  0.00           H  
HETATM 2180  O   HOH A 516      45.850   4.858  20.079  1.00 20.26           O  
HETATM 2181  H1  HOH A 516      46.543   4.917  20.736  1.00  0.00           H  
HETATM 2182  H2  HOH A 516      45.047   4.738  20.587  1.00  0.00           H  
HETATM 2183  O   HOH A 517      48.036   4.402  12.939  1.00 22.53           O  
HETATM 2184  H1  HOH A 517      48.470   4.952  12.286  1.00  0.00           H  
HETATM 2185  H2  HOH A 517      48.653   3.688  13.100  1.00  0.00           H  
HETATM 2186  O   HOH A 518      44.784  12.976   8.883  1.00 21.21           O  
HETATM 2187  H1  HOH A 518      44.095  13.410   9.385  1.00  0.00           H  
HETATM 2188  H2  HOH A 518      45.278  12.478   9.534  1.00  0.00           H  
HETATM 2189  O   HOH A 519      52.113   5.184  11.786  1.00 28.92           O  
HETATM 2190  H1  HOH A 519      51.192   5.266  11.537  1.00  0.00           H  
HETATM 2191  H2  HOH A 519      52.212   4.266  12.039  1.00  0.00           H  
HETATM 2192  O   HOH A 520      55.904   5.433   8.349  1.00 35.48           O  
HETATM 2193  H1  HOH A 520      55.695   6.124   8.978  1.00  0.00           H  
HETATM 2194  H2  HOH A 520      56.762   5.110   8.624  1.00  0.00           H  
HETATM 2195  O   HOH A 521      47.090   9.452   5.798  1.00 31.74           O  
HETATM 2196  H1  HOH A 521      47.734   8.895   5.361  1.00  0.00           H  
HETATM 2197  H2  HOH A 521      47.303  10.339   5.507  1.00  0.00           H  
HETATM 2198  O   HOH A 522      40.206  12.942   8.690  1.00 27.19           O  
HETATM 2199  H1  HOH A 522      40.241  12.017   8.446  1.00  0.00           H  
HETATM 2200  H2  HOH A 522      39.277  13.116   8.839  1.00  0.00           H  
HETATM 2201  O   HOH A 523      40.530  13.994   6.073  1.00 45.42           O  
HETATM 2202  H1  HOH A 523      39.709  14.085   6.557  1.00  0.00           H  
HETATM 2203  H2  HOH A 523      40.533  14.734   5.466  1.00  0.00           H  
HETATM 2204  O   HOH A 524      38.981   6.260   5.248  1.00 23.67           O  
HETATM 2205  H1  HOH A 524      38.430   6.969   5.579  1.00  0.00           H  
HETATM 2206  H2  HOH A 524      39.872   6.516   5.488  1.00  0.00           H  
HETATM 2207  O   HOH A 525      32.630  10.686   2.961  1.00 45.82           O  
HETATM 2208  H1  HOH A 525      32.630  11.643   2.961  1.00  0.00           H  
HETATM 2209  H2  HOH A 525      32.630  10.446   2.034  1.00  0.00           H  
HETATM 2210  O   HOH A 526      55.329  19.721  12.318  1.00 31.51           O  
HETATM 2211  H1  HOH A 526      54.783  20.443  12.006  1.00  0.00           H  
HETATM 2212  H2  HOH A 526      55.519  19.207  11.533  1.00  0.00           H  
HETATM 2213  O   HOH A 527      31.999  14.636  12.244  1.00 70.41           O  
HETATM 2214  H1  HOH A 527      31.510  15.458  12.292  1.00  0.00           H  
HETATM 2215  H2  HOH A 527      31.427  14.045  11.754  1.00  0.00           H  
HETATM 2216  O   HOH A 528      32.443  21.860  13.000  1.00 44.55           O  
HETATM 2217  H1  HOH A 528      33.298  21.860  13.430  1.00  0.00           H  
HETATM 2218  H2  HOH A 528      32.146  22.768  13.058  1.00  0.00           H  
HETATM 2219  O   HOH A 529      48.676  29.238  27.931  1.00 25.74           O  
HETATM 2220  H1  HOH A 529      49.551  29.624  27.892  1.00  0.00           H  
HETATM 2221  H2  HOH A 529      48.755  28.528  28.568  1.00  0.00           H  
HETATM 2222  O   HOH A 541      60.882  18.915  24.113  1.00 27.80           O  
HETATM 2223  H1  HOH A 541      61.776  18.742  24.408  1.00  0.00           H  
HETATM 2224  H2  HOH A 541      60.853  19.862  23.979  1.00  0.00           H  
HETATM 2225  O   HOH A 542      48.144  26.631  11.635  1.00 26.02           O  
HETATM 2226  H1  HOH A 542      48.374  27.423  12.120  1.00  0.00           H  
HETATM 2227  H2  HOH A 542      47.235  26.769  11.368  1.00  0.00           H  
HETATM 2228  O   HOH A 543      50.714  18.603  32.498  1.00 18.93           O  
HETATM 2229  H1  HOH A 543      51.462  19.109  32.181  1.00  0.00           H  
HETATM 2230  H2  HOH A 543      50.733  17.798  31.981  1.00  0.00           H  
HETATM 2231  O   HOH A 544      49.342  26.286  29.917  1.00 64.90           O  
HETATM 2232  H1  HOH A 544      49.877  25.740  30.493  1.00  0.00           H  
HETATM 2233  H2  HOH A 544      49.972  26.847  29.464  1.00  0.00           H  
HETATM 2234  O   HOH A 546      41.917  12.638  32.528  1.00 18.40           O  
HETATM 2235  H1  HOH A 546      42.607  12.076  32.881  1.00  0.00           H  
HETATM 2236  H2  HOH A 546      41.922  12.462  31.587  1.00  0.00           H  
HETATM 2237  O   HOH A 547      41.268  16.855  34.412  1.00 39.11           O  
HETATM 2238  H1  HOH A 547      41.745  17.463  34.977  1.00  0.00           H  
HETATM 2239  H2  HOH A 547      40.513  16.585  34.934  1.00  0.00           H  
HETATM 2240  O   HOH A 548      45.806  18.910  36.022  1.00 30.37           O  
HETATM 2241  H1  HOH A 548      46.124  18.809  36.919  1.00  0.00           H  
HETATM 2242  H2  HOH A 548      45.274  18.129  35.867  1.00  0.00           H  
HETATM 2243  O   HOH A 549      35.947  14.426  28.612  1.00 26.43           O  
HETATM 2244  H1  HOH A 549      36.703  14.260  28.049  1.00  0.00           H  
HETATM 2245  H2  HOH A 549      35.202  14.455  28.011  1.00  0.00           H  
HETATM 2246  O   HOH A 550      38.091  12.799  27.553  1.00 52.40           O  
HETATM 2247  H1  HOH A 550      38.050  13.262  26.716  1.00  0.00           H  
HETATM 2248  H2  HOH A 550      38.925  13.070  27.937  1.00  0.00           H  
HETATM 2249  O   HOH A 551      35.700  11.523  16.030  1.00 44.77           O  
HETATM 2250  H1  HOH A 551      35.862  11.558  16.973  1.00  0.00           H  
HETATM 2251  H2  HOH A 551      36.012  12.366  15.701  1.00  0.00           H  
HETATM 2252  O   HOH A 553      56.257  29.437  16.324  1.00 31.70           O  
HETATM 2253  H1  HOH A 553      55.713  30.143  15.975  1.00  0.00           H  
HETATM 2254  H2  HOH A 553      55.684  28.670  16.324  1.00  0.00           H  
HETATM 2255  O   HOH A 554      59.838  23.068  15.445  1.00 45.32           O  
HETATM 2256  H1  HOH A 554      59.925  22.895  16.382  1.00  0.00           H  
HETATM 2257  H2  HOH A 554      59.851  24.023  15.375  1.00  0.00           H  
HETATM 2258  O   HOH A 555      56.006  12.986  21.006  1.00 33.15           O  
HETATM 2259  H1  HOH A 555      56.924  13.215  21.149  1.00  0.00           H  
HETATM 2260  H2  HOH A 555      55.571  13.211  21.829  1.00  0.00           H  
HETATM 2261  O   HOH A 561      52.734  30.375  22.677  1.00 33.67           O  
HETATM 2262  H1  HOH A 561      52.521  29.555  22.231  1.00  0.00           H  
HETATM 2263  H2  HOH A 561      53.427  30.766  22.144  1.00  0.00           H  
HETATM 2264  O   HOH A 562      49.585  30.855  24.156  1.00 44.69           O  
HETATM 2265  H1  HOH A 562      48.810  30.482  24.575  1.00  0.00           H  
HETATM 2266  H2  HOH A 562      49.709  30.328  23.367  1.00  0.00           H  
HETATM 2267  O   HOH A 563      58.186  17.552  12.028  1.00 64.28           O  
HETATM 2268  H1  HOH A 563      58.652  17.839  12.813  1.00  0.00           H  
HETATM 2269  H2  HOH A 563      57.821  18.356  11.658  1.00  0.00           H  
HETATM 2270  O   HOH A 564      45.841  31.870  22.216  1.00 58.00           O  
HETATM 2271  H1  HOH A 564      46.197  32.325  21.453  1.00  0.00           H  
HETATM 2272  H2  HOH A 564      45.525  32.570  22.787  1.00  0.00           H  
HETATM 2273  O   HOH A 565      41.220  30.594  17.934  1.00 50.02           O  
HETATM 2274  H1  HOH A 565      41.948  30.656  17.316  1.00  0.00           H  
HETATM 2275  H2  HOH A 565      41.463  31.180  18.651  1.00  0.00           H  
HETATM 2276  O   HOH A 566      42.334  31.507  22.727  1.00 34.56           O  
HETATM 2277  H1  HOH A 566      41.695  32.133  22.387  1.00  0.00           H  
HETATM 2278  H2  HOH A 566      42.910  32.031  23.284  1.00  0.00           H  
HETATM 2279  O   HOH A 568      58.035  17.136  31.396  1.00 55.46           O  
HETATM 2280  H1  HOH A 568      58.977  17.026  31.524  1.00  0.00           H  
HETATM 2281  H2  HOH A 568      57.870  16.788  30.520  1.00  0.00           H  
HETATM 2282  O   HOH A 569      49.769  18.534  34.968  1.00 30.36           O  
HETATM 2283  H1  HOH A 569      50.140  19.284  34.503  1.00  0.00           H  
HETATM 2284  H2  HOH A 569      49.855  18.760  35.894  1.00  0.00           H  
HETATM 2285  O   HOH A 571      38.053  22.143  33.862  1.00 60.49           O  
HETATM 2286  H1  HOH A 571      38.695  22.852  33.821  1.00  0.00           H  
HETATM 2287  H2  HOH A 571      37.478  22.382  34.589  1.00  0.00           H  
HETATM 2288  O   HOH A 572      34.235  23.699  25.216  1.00 49.25           O  
HETATM 2289  H1  HOH A 572      34.804  23.947  24.488  1.00  0.00           H  
HETATM 2290  H2  HOH A 572      33.855  24.525  25.516  1.00  0.00           H  
HETATM 2291  O   HOH A 578      56.203   7.495   4.846  1.00 53.81           O  
HETATM 2292  H1  HOH A 578      56.377   8.237   5.425  1.00  0.00           H  
HETATM 2293  H2  HOH A 578      56.115   7.884   3.976  1.00  0.00           H  
HETATM 2294  O   HOH A 579      50.936   6.779   4.347  1.00 35.06           O  
HETATM 2295  H1  HOH A 579      50.987   7.726   4.218  1.00  0.00           H  
HETATM 2296  H2  HOH A 579      50.009   6.570   4.228  1.00  0.00           H  
HETATM 2297  O   HOH A 580      57.539   8.676  13.689  1.00 59.23           O  
HETATM 2298  H1  HOH A 580      56.738   9.196  13.626  1.00  0.00           H  
HETATM 2299  H2  HOH A 580      57.958   8.977  14.495  1.00  0.00           H  
HETATM 2300  O   HOH A 581      49.680  11.249   0.054  1.00 38.22           O  
HETATM 2301  H1  HOH A 581      48.892  11.601  -0.361  1.00  0.00           H  
HETATM 2302  H2  HOH A 581      49.783  11.768   0.852  1.00  0.00           H  
HETATM 2303  O   HOH A 582      21.730  16.865   2.492  1.00 70.62           O  
HETATM 2304  H1  HOH A 582      21.730  17.822   2.492  1.00  0.00           H  
HETATM 2305  H2  HOH A 582      21.730  16.625   1.565  1.00  0.00           H  
HETATM 2306  O   HOH A 583      51.739  13.077   0.157  1.00 69.47           O  
HETATM 2307  H1  HOH A 583      52.056  12.628   0.941  1.00  0.00           H  
HETATM 2308  H2  HOH A 583      52.243  12.692  -0.560  1.00  0.00           H  
HETATM 2309  O   HOH A 585      28.745  14.005  32.101  1.00 50.29           O  
HETATM 2310  H1  HOH A 585      29.486  14.184  32.680  1.00  0.00           H  
HETATM 2311  H2  HOH A 585      28.934  14.506  31.307  1.00  0.00           H  
HETATM 2312  O   HOH A 597      54.841  28.679   1.108  1.00 59.70           O  
HETATM 2313  H1  HOH A 597      54.841  29.636   1.108  1.00  0.00           H  
HETATM 2314  H2  HOH A 597      54.841  28.439   0.181  1.00  0.00           H  
HETATM 2315  O   HOH A 598      39.832  32.122  23.760  1.00 52.77           O  
HETATM 2316  H1  HOH A 598      39.601  32.082  24.688  1.00  0.00           H  
HETATM 2317  H2  HOH A 598      39.410  32.920  23.442  1.00  0.00           H  
HETATM 2318  O   HOH A 599      54.419  14.391  30.089  1.00 52.80           O  
HETATM 2319  H1  HOH A 599      53.502  14.138  30.199  1.00  0.00           H  
HETATM 2320  H2  HOH A 599      54.386  15.317  29.850  1.00  0.00           H  
HETATM 2321  O   HOH A 600      49.131  16.811  38.751  1.00 30.82           O  
HETATM 2322  H1  HOH A 600      48.845  15.952  39.062  1.00  0.00           H  
HETATM 2323  H2  HOH A 600      49.011  16.775  37.802  1.00  0.00           H  
HETATM 2324  O   HOH A 601      44.502  27.169  33.821  1.00 56.61           O  
HETATM 2325  H1  HOH A 601      44.302  28.086  34.008  1.00  0.00           H  
HETATM 2326  H2  HOH A 601      43.655  26.779  33.604  1.00  0.00           H  
HETATM 2327  O   HOH A 603      32.684   6.303  17.135  1.00 50.28           O  
HETATM 2328  H1  HOH A 603      32.599   6.876  16.373  1.00  0.00           H  
HETATM 2329  H2  HOH A 603      32.140   5.543  16.927  1.00  0.00           H  
HETATM 2330  O   HOH A 604      34.052   7.478  13.603  1.00 34.06           O  
HETATM 2331  H1  HOH A 604      34.253   7.522  14.538  1.00  0.00           H  
HETATM 2332  H2  HOH A 604      34.278   8.346  13.268  1.00  0.00           H  
HETATM 2333  O   HOH A 605      54.193   5.483   4.524  1.00 52.60           O  
HETATM 2334  H1  HOH A 605      55.112   5.689   4.694  1.00  0.00           H  
HETATM 2335  H2  HOH A 605      54.150   4.528   4.564  1.00  0.00           H  
HETATM 2336  O   HOH A 606      54.641   5.693  10.852  1.00 62.33           O  
HETATM 2337  H1  HOH A 606      55.416   5.172  10.643  1.00  0.00           H  
HETATM 2338  H2  HOH A 606      54.987   6.553  11.091  1.00  0.00           H  
HETATM 2339  O   HOH A 607      40.427  13.779   0.862  1.00 45.41           O  
HETATM 2340  H1  HOH A 607      39.800  13.899   0.149  1.00  0.00           H  
HETATM 2341  H2  HOH A 607      40.276  14.525   1.442  1.00  0.00           H  
HETATM 2342  O   HOH A 608      47.404  10.333   3.259  1.00 30.39           O  
HETATM 2343  H1  HOH A 608      47.269   9.600   2.659  1.00  0.00           H  
HETATM 2344  H2  HOH A 608      48.272  10.669   3.036  1.00  0.00           H  
HETATM 2345  O   HOH A 609      52.654  14.699   3.849  1.00 52.64           O  
HETATM 2346  H1  HOH A 609      52.509  13.772   4.039  1.00  0.00           H  
HETATM 2347  H2  HOH A 609      52.798  14.731   2.903  1.00  0.00           H  
HETATM 2348  O   HOH A 610      33.227  14.969   9.739  1.00 48.93           O  
HETATM 2349  H1  HOH A 610      33.519  15.070   8.833  1.00  0.00           H  
HETATM 2350  H2  HOH A 610      33.980  15.237  10.265  1.00  0.00           H  
HETATM 2351  O   HOH A 613      59.415   8.927  15.905  1.00 75.69           O  
HETATM 2352  H1  HOH A 613      59.762   9.453  15.184  1.00  0.00           H  
HETATM 2353  H2  HOH A 613      60.041   8.209  16.002  1.00  0.00           H  
HETATM 2354  O   HOH A 614      48.214  25.180   5.497  1.00 51.70           O  
HETATM 2355  H1  HOH A 614      48.664  26.005   5.678  1.00  0.00           H  
HETATM 2356  H2  HOH A 614      48.190  24.730   6.341  1.00  0.00           H  
HETATM 2357  O   HOH A 615      34.503   9.722  12.068  1.00 45.35           O  
HETATM 2358  H1  HOH A 615      35.021  10.480  11.798  1.00  0.00           H  
HETATM 2359  H2  HOH A 615      34.297   9.887  12.988  1.00  0.00           H  
HETATM 2360  O   HOH A 624      59.620  22.036  12.703  1.00 68.25           O  
HETATM 2361  H1  HOH A 624      59.711  22.158  13.648  1.00  0.00           H  
HETATM 2362  H2  HOH A 624      59.587  22.924  12.348  1.00  0.00           H  
HETATM 2363  O   HOH A 625      63.584  22.574  20.091  1.00 68.05           O  
HETATM 2364  H1  HOH A 625      63.373  23.255  19.452  1.00  0.00           H  
HETATM 2365  H2  HOH A 625      64.476  22.306  19.870  1.00  0.00           H  
HETATM 2366  O   HOH A 626      34.664  12.240  24.601  1.00 48.55           O  
HETATM 2367  H1  HOH A 626      34.323  13.134  24.588  1.00  0.00           H  
HETATM 2368  H2  HOH A 626      33.892  11.687  24.479  1.00  0.00           H  
HETATM 2369  O   HOH A 627      41.634  27.474  14.357  1.00 36.13           O  
HETATM 2370  H1  HOH A 627      40.977  26.809  14.151  1.00  0.00           H  
HETATM 2371  H2  HOH A 627      42.380  27.257  13.797  1.00  0.00           H  
HETATM 2372  O   HOH A 628      39.550  11.213   0.372  1.00 56.85           O  
HETATM 2373  H1  HOH A 628      40.449  10.939   0.554  1.00  0.00           H  
HETATM 2374  H2  HOH A 628      39.238  10.591  -0.286  1.00  0.00           H  
HETATM 2375  O   HOH A 629      34.062  21.506   8.154  1.00 56.24           O  
HETATM 2376  H1  HOH A 629      34.985  21.727   8.032  1.00  0.00           H  
HETATM 2377  H2  HOH A 629      33.588  22.274   7.836  1.00  0.00           H  
HETATM 2378  O   HOH A 636      68.694  13.283  15.184  1.00 92.95           O  
HETATM 2379  H1  HOH A 636      68.694  14.240  15.184  1.00  0.00           H  
HETATM 2380  H2  HOH A 636      68.694  13.043  14.257  1.00  0.00           H  
HETATM 2381  O   HOH A 637      55.545  11.292  23.140  1.00 46.98           O  
HETATM 2382  H1  HOH A 637      56.389  11.701  22.949  1.00  0.00           H  
HETATM 2383  H2  HOH A 637      55.471  10.584  22.500  1.00  0.00           H  
HETATM 2384  O   HOH A 638      60.232  16.376  23.114  1.00 47.48           O  
HETATM 2385  H1  HOH A 638      61.073  16.023  23.403  1.00  0.00           H  
HETATM 2386  H2  HOH A 638      59.579  15.852  23.578  1.00  0.00           H  
HETATM 2387  O   HOH A 639      50.391  19.636   4.205  1.00 52.18           O  
HETATM 2388  H1  HOH A 639      50.744  19.090   4.907  1.00  0.00           H  
HETATM 2389  H2  HOH A 639      50.873  20.460   4.276  1.00  0.00           H  
HETATM 2390  O   HOH A 640      46.801  22.604   5.568  1.00 38.64           O  
HETATM 2391  H1  HOH A 640      47.606  22.113   5.403  1.00  0.00           H  
HETATM 2392  H2  HOH A 640      46.566  22.973   4.716  1.00  0.00           H  
HETATM 2393  O   HOH A 641      41.269  23.284   2.587  1.00 52.88           O  
HETATM 2394  H1  HOH A 641      41.454  24.138   2.197  1.00  0.00           H  
HETATM 2395  H2  HOH A 641      41.143  22.700   1.839  1.00  0.00           H  
HETATM 2396  O   HOH A 642      33.807  17.719   7.037  1.00 39.96           O  
HETATM 2397  H1  HOH A 642      32.876  17.925   7.125  1.00  0.00           H  
HETATM 2398  H2  HOH A 642      34.181  17.928   7.893  1.00  0.00           H  
HETATM 2399  O   HOH A 643      34.801   8.450  16.255  1.00 40.44           O  
HETATM 2400  H1  HOH A 643      34.984   8.397  17.193  1.00  0.00           H  
HETATM 2401  H2  HOH A 643      34.430   7.596  16.034  1.00  0.00           H  
HETATM 2402  O   HOH A 644      41.694  27.227  29.390  1.00 30.19           O  
HETATM 2403  H1  HOH A 644      41.285  27.856  29.984  1.00  0.00           H  
HETATM 2404  H2  HOH A 644      42.457  27.688  29.042  1.00  0.00           H  
HETATM 2405  O   HOH A 645      38.406  30.152  25.011  1.00 41.79           O  
HETATM 2406  H1  HOH A 645      38.339  30.765  25.743  1.00  0.00           H  
HETATM 2407  H2  HOH A 645      38.459  29.290  25.424  1.00  0.00           H  
HETATM 2408  O   HOH A 652      49.255  37.427  13.392  1.00 66.45           O  
HETATM 2409  H1  HOH A 652      49.255  38.384  13.392  1.00  0.00           H  
HETATM 2410  H2  HOH A 652      49.255  37.187  12.465  1.00  0.00           H  
HETATM 2411  O   HOH A 653      55.403  32.671  20.407  1.00 21.71           O  
HETATM 2412  H1  HOH A 653      56.067  32.367  19.788  1.00  0.00           H  
HETATM 2413  H2  HOH A 653      55.645  33.578  20.592  1.00  0.00           H  
HETATM 2414  O   HOH A 654      54.290  31.171  16.720  1.00 44.17           O  
HETATM 2415  H1  HOH A 654      53.887  30.304  16.668  1.00  0.00           H  
HETATM 2416  H2  HOH A 654      54.588  31.243  17.627  1.00  0.00           H  
HETATM 2417  O   HOH A 655      49.140  24.044  31.741  1.00 43.19           O  
HETATM 2418  H1  HOH A 655      48.595  24.828  31.808  1.00  0.00           H  
HETATM 2419  H2  HOH A 655      49.901  24.324  31.233  1.00  0.00           H  
HETATM 2420  O   HOH A 656      32.304  22.155  24.019  1.00 38.11           O  
HETATM 2421  H1  HOH A 656      32.771  21.328  24.141  1.00  0.00           H  
HETATM 2422  H2  HOH A 656      31.394  21.951  24.233  1.00  0.00           H  
HETATM 2423  O   HOH A 657      47.788   4.964  23.670  1.00 32.78           O  
HETATM 2424  H1  HOH A 657      48.683   5.249  23.485  1.00  0.00           H  
HETATM 2425  H2  HOH A 657      47.618   4.276  23.027  1.00  0.00           H  
HETATM 2426  O   HOH A 659      67.734  24.461   9.542  1.00 57.21           O  
HETATM 2427  H1  HOH A 659      67.734  25.418   9.542  1.00  0.00           H  
HETATM 2428  H2  HOH A 659      67.734  24.221   8.615  1.00  0.00           H  
HETATM 2429  O   HOH A 660      57.922  16.695   9.455  1.00 62.76           O  
HETATM 2430  H1  HOH A 660      57.115  16.483   8.986  1.00  0.00           H  
HETATM 2431  H2  HOH A 660      58.281  15.845   9.711  1.00  0.00           H  
HETATM 2432  O   HOH A 661      50.436  16.328  -1.371  1.00 99.46           O  
HETATM 2433  H1  HOH A 661      50.591  16.594  -2.277  1.00  0.00           H  
HETATM 2434  H2  HOH A 661      51.051  15.610  -1.223  1.00  0.00           H  
HETATM 2435  O   HOH A 662      50.923  15.486   1.708  1.00 51.91           O  
HETATM 2436  H1  HOH A 662      50.953  14.808   2.383  1.00  0.00           H  
HETATM 2437  H2  HOH A 662      50.200  16.055   1.972  1.00  0.00           H  
HETATM 2438  O   HOH A 663      66.594  13.706  13.397  1.00 61.97           O  
HETATM 2439  H1  HOH A 663      66.594  14.663  13.397  1.00  0.00           H  
HETATM 2440  H2  HOH A 663      66.594  13.466  12.470  1.00  0.00           H  
HETATM 2441  O   HOH A 664      59.692  26.422  11.282  1.00 53.31           O  
HETATM 2442  H1  HOH A 664      59.567  26.783  10.404  1.00  0.00           H  
HETATM 2443  H2  HOH A 664      59.025  26.854  11.816  1.00  0.00           H  
HETATM 2444  O   HOH A 665      59.531  27.108   8.294  1.00 50.50           O  
HETATM 2445  H1  HOH A 665      59.568  26.860   9.218  1.00  0.00           H  
HETATM 2446  H2  HOH A 665      59.329  28.044   8.304  1.00  0.00           H  
HETATM 2447  O   HOH A 666      53.420  27.396  -2.739  1.00 56.38           O  
HETATM 2448  H1  HOH A 666      53.420  28.353  -2.739  1.00  0.00           H  
HETATM 2449  H2  HOH A 666      53.420  27.156  -3.666  1.00  0.00           H  
HETATM 2450  O   HOH A 667      56.826  28.551  13.683  1.00 49.53           O  
HETATM 2451  H1  HOH A 667      57.678  28.666  14.104  1.00  0.00           H  
HETATM 2452  H2  HOH A 667      56.318  28.034  14.308  1.00  0.00           H  
HETATM 2453  O   HOH A 668      44.959  28.128  14.354  1.00 65.31           O  
HETATM 2454  H1  HOH A 668      44.570  28.534  15.129  1.00  0.00           H  
HETATM 2455  H2  HOH A 668      44.269  27.561  14.009  1.00  0.00           H  
HETATM 2456  O   HOH A 671      29.920  15.478  22.443  1.00 60.22           O  
HETATM 2457  H1  HOH A 671      29.603  14.580  22.343  1.00  0.00           H  
HETATM 2458  H2  HOH A 671      30.605  15.566  21.780  1.00  0.00           H  
HETATM 2459  O   HOH A 672      46.552  32.401  25.773  1.00 64.30           O  
HETATM 2460  H1  HOH A 672      47.224  31.719  25.776  1.00  0.00           H  
HETATM 2461  H2  HOH A 672      46.991  33.169  25.407  1.00  0.00           H  
HETATM 2462  O   HOH A 673      40.523  34.088  25.450  1.00 53.76           O  
HETATM 2463  H1  HOH A 673      40.782  33.356  26.010  1.00  0.00           H  
HETATM 2464  H2  HOH A 673      39.625  34.287  25.716  1.00  0.00           H  
HETATM 2465  O   HOH A 674      41.538  33.672  27.946  1.00 73.15           O  
HETATM 2466  H1  HOH A 674      42.451  33.959  27.943  1.00  0.00           H  
HETATM 2467  H2  HOH A 674      41.532  32.900  28.511  1.00  0.00           H  
HETATM 2468  O   HOH A 685      33.318  20.190  19.297  1.00 66.10           O  
HETATM 2469  H1  HOH A 685      32.771  20.185  18.512  1.00  0.00           H  
HETATM 2470  H2  HOH A 685      32.901  19.559  19.884  1.00  0.00           H  
HETATM 2471  O   HOH A 686      34.401  21.567   5.317  1.00 72.53           O  
HETATM 2472  H1  HOH A 686      33.704  22.073   4.899  1.00  0.00           H  
HETATM 2473  H2  HOH A 686      34.265  20.671   5.010  1.00  0.00           H  
HETATM 2474  O   HOH A 687      37.287  18.282   3.032  1.00 72.16           O  
HETATM 2475  H1  HOH A 687      38.244  18.306   3.008  1.00  0.00           H  
HETATM 2476  H2  HOH A 687      37.015  18.709   2.219  1.00  0.00           H  
HETATM 2477  O   HOH A 692      35.986  29.503  14.464  1.00 41.25           O  
HETATM 2478  H1  HOH A 692      36.571  29.075  15.089  1.00  0.00           H  
HETATM 2479  H2  HOH A 692      36.561  30.060  13.940  1.00  0.00           H  
HETATM 2480  O   HOH C 500      39.203  10.605  23.308  1.00 19.25           O  
HETATM 2481  H1  HOH C 500      39.415  11.464  23.674  1.00  0.00           H  
HETATM 2482  H2  HOH C 500      38.384  10.743  22.831  1.00  0.00           H  
HETATM 2483  O   HOH C 501      43.436   8.531  17.256  1.00 20.80           O  
HETATM 2484  H1  HOH C 501      44.217   9.029  17.017  1.00  0.00           H  
HETATM 2485  H2  HOH C 501      42.731   8.930  16.745  1.00  0.00           H  
HETATM 2486  O   HOH C 574      34.487   9.694  23.553  1.00 61.18           O  
HETATM 2487  H1  HOH C 574      34.273   9.620  22.623  1.00  0.00           H  
HETATM 2488  H2  HOH C 574      35.443   9.740  23.577  1.00  0.00           H  
HETATM 2489  O   HOH C 617      37.585   6.535  22.905  1.00 34.22           O  
HETATM 2490  H1  HOH C 617      37.978   5.670  23.020  1.00  0.00           H  
HETATM 2491  H2  HOH C 617      38.134   6.962  22.248  1.00  0.00           H  
HETATM 2492  O   HOH B 502      54.475   4.932  27.265  1.00 38.67           O  
HETATM 2493  H1  HOH B 502      53.873   5.596  26.929  1.00  0.00           H  
HETATM 2494  H2  HOH B 502      54.937   5.367  27.981  1.00  0.00           H  
HETATM 2495  O   HOH B 510      52.882  11.843  34.034  1.00 32.23           O  
HETATM 2496  H1  HOH B 510      52.825  11.141  34.682  1.00  0.00           H  
HETATM 2497  H2  HOH B 510      52.353  11.535  33.299  1.00  0.00           H  
HETATM 2498  O   HOH B 511      53.775  14.188  35.040  1.00 60.33           O  
HETATM 2499  H1  HOH B 511      52.850  14.057  35.246  1.00  0.00           H  
HETATM 2500  H2  HOH B 511      53.895  13.759  34.193  1.00  0.00           H  
HETATM 2501  O   HOH B 512      50.275  11.172  33.642  1.00 23.23           O  
HETATM 2502  H1  HOH B 512      50.452  11.343  32.717  1.00  0.00           H  
HETATM 2503  H2  HOH B 512      49.555  11.763  33.861  1.00  0.00           H  
HETATM 2504  O   HOH B 513      47.072  12.347  32.385  1.00 13.92           O  
HETATM 2505  H1  HOH B 513      46.161  12.331  32.091  1.00  0.00           H  
HETATM 2506  H2  HOH B 513      47.585  12.246  31.583  1.00  0.00           H  
HETATM 2507  O   HOH B 514      47.963  17.146  36.356  1.00 23.66           O  
HETATM 2508  H1  HOH B 514      48.173  17.300  35.435  1.00  0.00           H  
HETATM 2509  H2  HOH B 514      47.825  16.201  36.416  1.00  0.00           H  
HETATM 2510  O   HOH B 530      38.162   1.231  29.354  1.00 42.49           O  
HETATM 2511  H1  HOH B 530      38.437   1.263  30.270  1.00  0.00           H  
HETATM 2512  H2  HOH B 530      38.909   1.578  28.867  1.00  0.00           H  
HETATM 2513  O   HOH B 532      24.081  -3.749  39.031  1.00 56.32           O  
HETATM 2514  H1  HOH B 532      23.459  -4.249  38.503  1.00  0.00           H  
HETATM 2515  H2  HOH B 532      23.533  -3.220  39.611  1.00  0.00           H  
HETATM 2516  O   HOH B 533      52.272  -3.412  36.744  1.00 35.37           O  
HETATM 2517  H1  HOH B 533      52.117  -3.564  37.676  1.00  0.00           H  
HETATM 2518  H2  HOH B 533      53.212  -3.553  36.631  1.00  0.00           H  
HETATM 2519  O   HOH B 535      36.680  -1.589  52.848  1.00 19.82           O  
HETATM 2520  H1  HOH B 535      37.352  -1.285  53.458  1.00  0.00           H  
HETATM 2521  H2  HOH B 535      36.078  -0.849  52.766  1.00  0.00           H  
HETATM 2522  O   HOH B 536      38.083  -3.293  50.643  1.00 18.90           O  
HETATM 2523  H1  HOH B 536      37.501  -2.674  50.203  1.00  0.00           H  
HETATM 2524  H2  HOH B 536      38.909  -2.819  50.741  1.00  0.00           H  
HETATM 2525  O   HOH B 537      34.335  -1.847  48.686  1.00 16.11           O  
HETATM 2526  H1  HOH B 537      34.464  -2.167  47.793  1.00  0.00           H  
HETATM 2527  H2  HOH B 537      35.198  -1.534  48.956  1.00  0.00           H  
HETATM 2528  O   HOH B 538      36.193  14.757  44.023  1.00 38.15           O  
HETATM 2529  H1  HOH B 538      35.348  14.311  44.080  1.00  0.00           H  
HETATM 2530  H2  HOH B 538      36.323  14.906  43.086  1.00  0.00           H  
HETATM 2531  O   HOH B 539      49.066   2.996  52.403  1.00 33.35           O  
HETATM 2532  H1  HOH B 539      48.477   2.948  51.650  1.00  0.00           H  
HETATM 2533  H2  HOH B 539      49.409   3.889  52.382  1.00  0.00           H  
HETATM 2534  O   HOH B 545      39.050   9.332  28.425  1.00 32.32           O  
HETATM 2535  H1  HOH B 545      39.126  10.017  29.089  1.00  0.00           H  
HETATM 2536  H2  HOH B 545      38.927   9.807  27.603  1.00  0.00           H  
HETATM 2537  O   HOH B 552      39.426  -1.812  20.813  1.00 54.52           O  
HETATM 2538  H1  HOH B 552      39.704  -1.962  21.717  1.00  0.00           H  
HETATM 2539  H2  HOH B 552      39.660  -2.618  20.353  1.00  0.00           H  
HETATM 2540  O   HOH B 556      28.793   8.195  41.341  1.00 24.52           O  
HETATM 2541  H1  HOH B 556      28.488   8.115  42.245  1.00  0.00           H  
HETATM 2542  H2  HOH B 556      29.552   8.776  41.395  1.00  0.00           H  
HETATM 2543  O   HOH B 557      30.938  10.007  42.086  1.00 23.33           O  
HETATM 2544  H1  HOH B 557      31.168  10.738  42.659  1.00  0.00           H  
HETATM 2545  H2  HOH B 557      31.332  10.230  41.242  1.00  0.00           H  
HETATM 2546  O   HOH B 558      26.360  11.670  42.185  1.00 47.08           O  
HETATM 2547  H1  HOH B 558      26.096  10.833  42.567  1.00  0.00           H  
HETATM 2548  H2  HOH B 558      27.178  11.890  42.631  1.00  0.00           H  
HETATM 2549  O   HOH B 559      51.199   1.221  52.400  1.00 71.20           O  
HETATM 2550  H1  HOH B 559      51.111   0.793  51.548  1.00  0.00           H  
HETATM 2551  H2  HOH B 559      50.418   0.954  52.884  1.00  0.00           H  
HETATM 2552  O   HOH B 560      42.721   3.178  57.968  1.00 35.38           O  
HETATM 2553  H1  HOH B 560      42.986   2.888  58.841  1.00  0.00           H  
HETATM 2554  H2  HOH B 560      42.267   2.423  57.592  1.00  0.00           H  
HETATM 2555  O   HOH B 567      52.980   9.661  35.736  1.00 40.71           O  
HETATM 2556  H1  HOH B 567      52.663   9.286  36.558  1.00  0.00           H  
HETATM 2557  H2  HOH B 567      53.698  10.238  35.996  1.00  0.00           H  
HETATM 2558  O   HOH B 570      48.630  14.733  40.312  1.00 42.38           O  
HETATM 2559  H1  HOH B 570      49.030  15.010  41.136  1.00  0.00           H  
HETATM 2560  H2  HOH B 570      48.751  15.479  39.724  1.00  0.00           H  
HETATM 2561  O   HOH B 573      35.654  19.449  34.297  1.00 58.36           O  
HETATM 2562  H1  HOH B 573      35.526  18.733  33.674  1.00  0.00           H  
HETATM 2563  H2  HOH B 573      35.568  20.244  33.770  1.00  0.00           H  
HETATM 2564  O   HOH B 575      40.857  13.571  34.834  1.00 27.44           O  
HETATM 2565  H1  HOH B 575      40.322  12.846  35.158  1.00  0.00           H  
HETATM 2566  H2  HOH B 575      41.402  13.820  35.581  1.00  0.00           H  
HETATM 2567  O   HOH B 576      36.598  11.320  30.876  1.00 35.09           O  
HETATM 2568  H1  HOH B 576      35.920  11.747  30.353  1.00  0.00           H  
HETATM 2569  H2  HOH B 576      36.595  11.796  31.706  1.00  0.00           H  
HETATM 2570  O   HOH B 577      42.797   4.410  23.342  1.00 29.13           O  
HETATM 2571  H1  HOH B 577      42.930   4.313  24.285  1.00  0.00           H  
HETATM 2572  H2  HOH B 577      43.672   4.580  22.992  1.00  0.00           H  
HETATM 2573  O   HOH B 584      45.559  -5.562  47.176  1.00 30.01           O  
HETATM 2574  H1  HOH B 584      45.786  -5.087  46.376  1.00  0.00           H  
HETATM 2575  H2  HOH B 584      46.065  -6.373  47.125  1.00  0.00           H  
HETATM 2576  O   HOH B 586      48.953   2.592  24.909  1.00 54.84           O  
HETATM 2577  H1  HOH B 586      48.354   1.852  25.012  1.00  0.00           H  
HETATM 2578  H2  HOH B 586      48.380   3.354  24.821  1.00  0.00           H  
HETATM 2579  O   HOH B 588      48.281  -6.002  37.884  1.00 40.40           O  
HETATM 2580  H1  HOH B 588      48.480  -5.151  38.276  1.00  0.00           H  
HETATM 2581  H2  HOH B 588      48.602  -5.933  36.985  1.00  0.00           H  
HETATM 2582  O   HOH B 590      54.329   5.250  41.758  1.00 52.49           O  
HETATM 2583  H1  HOH B 590      53.803   5.842  42.295  1.00  0.00           H  
HETATM 2584  H2  HOH B 590      55.201   5.645  41.749  1.00  0.00           H  
HETATM 2585  O   HOH B 591      48.602  -6.057  33.470  1.00 44.69           O  
HETATM 2586  H1  HOH B 591      48.114  -5.255  33.656  1.00  0.00           H  
HETATM 2587  H2  HOH B 591      47.960  -6.759  33.579  1.00  0.00           H  
HETATM 2588  O   HOH B 592      28.264  -8.289  39.005  1.00 84.42           O  
HETATM 2589  H1  HOH B 592      28.311  -8.990  38.355  1.00  0.00           H  
HETATM 2590  H2  HOH B 592      27.776  -7.590  38.569  1.00  0.00           H  
HETATM 2591  O   HOH B 593      25.019   0.543  48.368  1.00 65.92           O  
HETATM 2592  H1  HOH B 593      25.114   1.358  47.876  1.00  0.00           H  
HETATM 2593  H2  HOH B 593      24.074   0.399  48.413  1.00  0.00           H  
HETATM 2594  O   HOH B 594      43.771  -0.150  56.270  1.00 57.85           O  
HETATM 2595  H1  HOH B 594      43.222  -0.180  55.487  1.00  0.00           H  
HETATM 2596  H2  HOH B 594      43.153  -0.040  56.992  1.00  0.00           H  
HETATM 2597  O   HOH B 595      43.505  11.125  47.314  1.00 48.35           O  
HETATM 2598  H1  HOH B 595      42.796  11.767  47.353  1.00  0.00           H  
HETATM 2599  H2  HOH B 595      43.118  10.319  47.656  1.00  0.00           H  
HETATM 2600  O   HOH B 596      44.910  13.643  46.151  1.00 58.48           O  
HETATM 2601  H1  HOH B 596      44.789  14.545  46.448  1.00  0.00           H  
HETATM 2602  H2  HOH B 596      44.292  13.544  45.427  1.00  0.00           H  
HETATM 2603  O   HOH B 602      58.245  10.149  30.860  1.00 73.44           O  
HETATM 2604  H1  HOH B 602      59.060  10.367  30.407  1.00  0.00           H  
HETATM 2605  H2  HOH B 602      57.574  10.185  30.178  1.00  0.00           H  
HETATM 2606  O   HOH B 611      46.695   0.900  25.152  1.00 47.21           O  
HETATM 2607  H1  HOH B 611      47.211   1.276  24.439  1.00  0.00           H  
HETATM 2608  H2  HOH B 611      46.074   1.589  25.389  1.00  0.00           H  
HETATM 2609  O   HOH B 612      48.747  -0.335  53.708  1.00 52.79           O  
HETATM 2610  H1  HOH B 612      47.903  -0.544  54.108  1.00  0.00           H  
HETATM 2611  H2  HOH B 612      48.651  -0.599  52.793  1.00  0.00           H  
HETATM 2612  O   HOH B 616      37.756  15.784  41.491  1.00 48.02           O  
HETATM 2613  H1  HOH B 616      37.391  15.058  41.996  1.00  0.00           H  
HETATM 2614  H2  HOH B 616      37.034  16.076  40.934  1.00  0.00           H  
HETATM 2615  O   HOH B 618      37.308  -8.891  24.870  1.00 83.01           O  
HETATM 2616  H1  HOH B 618      37.063  -8.294  25.577  1.00  0.00           H  
HETATM 2617  H2  HOH B 618      37.700  -8.327  24.204  1.00  0.00           H  
HETATM 2618  O   HOH B 619      55.275   1.763  31.777  1.00 65.10           O  
HETATM 2619  H1  HOH B 619      54.565   2.354  32.027  1.00  0.00           H  
HETATM 2620  H2  HOH B 619      55.060   0.935  32.206  1.00  0.00           H  
HETATM 2621  O   HOH B 620      40.572   3.268  24.576  1.00 32.69           O  
HETATM 2622  H1  HOH B 620      39.799   3.000  24.080  1.00  0.00           H  
HETATM 2623  H2  HOH B 620      40.230   3.842  25.261  1.00  0.00           H  
HETATM 2624  O   HOH B 621      54.209  -6.778  38.545  1.00 59.16           O  
HETATM 2625  H1  HOH B 621      53.595  -7.322  38.051  1.00  0.00           H  
HETATM 2626  H2  HOH B 621      53.653  -6.244  39.113  1.00  0.00           H  
HETATM 2627  O   HOH B 622      23.297   0.379  46.125  1.00 43.10           O  
HETATM 2628  H1  HOH B 622      24.066   0.209  46.669  1.00  0.00           H  
HETATM 2629  H2  HOH B 622      23.350   1.313  45.921  1.00  0.00           H  
HETATM 2630  O   HOH B 623      47.809  -2.331  52.144  1.00 61.83           O  
HETATM 2631  H1  HOH B 623      48.708  -2.156  52.423  1.00  0.00           H  
HETATM 2632  H2  HOH B 623      47.789  -2.072  51.223  1.00  0.00           H  
HETATM 2633  O   HOH B 630      29.060  -3.164  37.606  1.00 24.87           O  
HETATM 2634  H1  HOH B 630      29.780  -3.612  37.161  1.00  0.00           H  
HETATM 2635  H2  HOH B 630      28.737  -3.802  38.242  1.00  0.00           H  
HETATM 2636  O   HOH B 631      23.817  -0.978  38.307  1.00 73.50           O  
HETATM 2637  H1  HOH B 631      23.056  -0.409  38.188  1.00  0.00           H  
HETATM 2638  H2  HOH B 631      24.093  -1.199  37.417  1.00  0.00           H  
HETATM 2639  O   HOH B 632      21.103   6.281  41.083  1.00 62.00           O  
HETATM 2640  H1  HOH B 632      21.197   7.063  40.539  1.00  0.00           H  
HETATM 2641  H2  HOH B 632      21.995   5.948  41.180  1.00  0.00           H  
HETATM 2642  O   HOH B 633      36.343   3.656  58.487  1.00 62.51           O  
HETATM 2643  H1  HOH B 633      36.573   4.017  59.343  1.00  0.00           H  
HETATM 2644  H2  HOH B 633      37.042   3.031  58.295  1.00  0.00           H  
HETATM 2645  O   HOH B 634      44.598   3.743  55.946  1.00 57.28           O  
HETATM 2646  H1  HOH B 634      43.880   3.697  55.314  1.00  0.00           H  
HETATM 2647  H2  HOH B 634      44.517   4.612  56.339  1.00  0.00           H  
HETATM 2648  O   HOH B 635      45.975  -2.537  24.909  1.00 35.50           O  
HETATM 2649  H1  HOH B 635      45.752  -1.727  25.368  1.00  0.00           H  
HETATM 2650  H2  HOH B 635      46.873  -2.402  24.606  1.00  0.00           H  
HETATM 2651  O   HOH B 646      43.541  -6.740  59.392  1.00 63.28           O  
HETATM 2652  H1  HOH B 646      43.541  -5.783  59.392  1.00  0.00           H  
HETATM 2653  H2  HOH B 646      43.541  -6.980  58.465  1.00  0.00           H  
HETATM 2654  O   HOH B 647      46.991  -5.024  50.163  1.00 55.55           O  
HETATM 2655  H1  HOH B 647      46.953  -4.070  50.227  1.00  0.00           H  
HETATM 2656  H2  HOH B 647      47.895  -5.243  50.388  1.00  0.00           H  
HETATM 2657  O   HOH B 648      37.219  13.010  45.884  1.00 50.11           O  
HETATM 2658  H1  HOH B 648      36.335  12.728  46.120  1.00  0.00           H  
HETATM 2659  H2  HOH B 648      37.728  12.200  45.850  1.00  0.00           H  
HETATM 2660  O   HOH B 649      41.756  12.959  45.791  1.00 49.72           O  
HETATM 2661  H1  HOH B 649      42.459  13.598  45.908  1.00  0.00           H  
HETATM 2662  H2  HOH B 649      41.912  12.304  46.471  1.00  0.00           H  
HETATM 2663  O   HOH B 650      39.204  11.460  51.702  1.00 26.67           O  
HETATM 2664  H1  HOH B 650      39.035  12.250  52.216  1.00  0.00           H  
HETATM 2665  H2  HOH B 650      39.888  11.718  51.084  1.00  0.00           H  
HETATM 2666  O   HOH B 651      45.041  -2.586  27.590  1.00 20.83           O  
HETATM 2667  H1  HOH B 651      45.532  -3.408  27.574  1.00  0.00           H  
HETATM 2668  H2  HOH B 651      45.659  -1.931  27.267  1.00  0.00           H  
HETATM 2669  O   HOH B 658      54.114   0.478  22.437  1.00 61.04           O  
HETATM 2670  H1  HOH B 658      54.182   0.799  23.336  1.00  0.00           H  
HETATM 2671  H2  HOH B 658      54.613  -0.339  22.435  1.00  0.00           H  
HETATM 2672  O   HOH B 669      36.128   8.889  28.423  1.00101.73           O  
HETATM 2673  H1  HOH B 669      35.336   9.397  28.247  1.00  0.00           H  
HETATM 2674  H2  HOH B 669      36.169   8.253  27.708  1.00  0.00           H  
HETATM 2675  O   HOH B 670      32.935   7.339  26.525  1.00 59.92           O  
HETATM 2676  H1  HOH B 670      32.999   6.543  27.053  1.00  0.00           H  
HETATM 2677  H2  HOH B 670      32.808   8.041  27.164  1.00  0.00           H  
HETATM 2678  O   HOH B 675      56.258   1.524  27.883  1.00 64.50           O  
HETATM 2679  H1  HOH B 675      56.610   1.357  28.757  1.00  0.00           H  
HETATM 2680  H2  HOH B 675      55.590   2.197  28.017  1.00  0.00           H  
HETATM 2681  O   HOH B 676      57.523  -0.466  26.262  1.00 74.04           O  
HETATM 2682  H1  HOH B 676      57.523   0.491  26.262  1.00  0.00           H  
HETATM 2683  H2  HOH B 676      57.523  -0.706  25.335  1.00  0.00           H  
HETATM 2684  O   HOH B 677      55.167   2.670  25.703  1.00 58.53           O  
HETATM 2685  H1  HOH B 677      54.826   3.533  25.939  1.00  0.00           H  
HETATM 2686  H2  HOH B 677      54.560   2.346  25.037  1.00  0.00           H  
HETATM 2687  O   HOH B 678      55.750   6.370  39.430  1.00 46.83           O  
HETATM 2688  H1  HOH B 678      55.743   5.438  39.647  1.00  0.00           H  
HETATM 2689  H2  HOH B 678      55.684   6.814  40.275  1.00  0.00           H  
HETATM 2690  O   HOH B 679      56.666   6.348  47.412  1.00 47.23           O  
HETATM 2691  H1  HOH B 679      56.959   6.616  46.541  1.00  0.00           H  
HETATM 2692  H2  HOH B 679      57.472   6.271  47.923  1.00  0.00           H  
HETATM 2693  O   HOH B 680      54.377   3.837  50.878  1.00 85.92           O  
HETATM 2694  H1  HOH B 680      53.889   3.533  50.113  1.00  0.00           H  
HETATM 2695  H2  HOH B 680      54.229   4.783  50.897  1.00  0.00           H  
HETATM 2696  O   HOH B 681      46.160   9.440  51.195  1.00 62.89           O  
HETATM 2697  H1  HOH B 681      45.743   9.018  50.444  1.00  0.00           H  
HETATM 2698  H2  HOH B 681      45.558   9.284  51.923  1.00  0.00           H  
HETATM 2699  O   HOH B 682      53.226  -0.096  49.960  1.00 62.17           O  
HETATM 2700  H1  HOH B 682      53.788   0.106  50.708  1.00  0.00           H  
HETATM 2701  H2  HOH B 682      52.373  -0.293  50.347  1.00  0.00           H  
HETATM 2702  O   HOH B 683      48.371  -9.883  31.515  1.00 73.95           O  
HETATM 2703  H1  HOH B 683      48.290  -9.011  31.901  1.00  0.00           H  
HETATM 2704  H2  HOH B 683      48.975  -9.765  30.782  1.00  0.00           H  
HETATM 2705  O   HOH B 684      27.604   5.047  37.251  1.00 57.52           O  
HETATM 2706  H1  HOH B 684      27.755   4.460  37.991  1.00  0.00           H  
HETATM 2707  H2  HOH B 684      28.351   4.900  36.671  1.00  0.00           H  
HETATM 2708  O   HOH B 688      37.613  -9.045  33.937  1.00 75.46           O  
HETATM 2709  H1  HOH B 688      38.445  -8.857  33.502  1.00  0.00           H  
HETATM 2710  H2  HOH B 688      37.795  -9.809  34.484  1.00  0.00           H  
HETATM 2711  O   HOH B 689      32.697  -0.778  31.311  1.00 50.08           O  
HETATM 2712  H1  HOH B 689      33.537  -0.943  31.738  1.00  0.00           H  
HETATM 2713  H2  HOH B 689      32.858  -0.964  30.386  1.00  0.00           H  
HETATM 2714  O   HOH B 690      35.600   1.134  28.491  1.00 53.34           O  
HETATM 2715  H1  HOH B 690      34.851   1.485  28.972  1.00  0.00           H  
HETATM 2716  H2  HOH B 690      35.786   1.792  27.821  1.00  0.00           H  
HETATM 2717  O   HOH B 691      31.472   1.456  32.469  1.00 39.90           O  
HETATM 2718  H1  HOH B 691      32.069   1.826  31.819  1.00  0.00           H  
HETATM 2719  H2  HOH B 691      30.619   1.832  32.252  1.00  0.00           H  
HETATM 2720  O   HOH B 693      58.684  13.237  38.449  1.00 69.72           O  
HETATM 2721  H1  HOH B 693      59.171  14.058  38.524  1.00  0.00           H  
HETATM 2722  H2  HOH B 693      58.666  13.054  37.510  1.00  0.00           H  
HETATM 2723  O   HOH D 531      40.471 -10.194  34.061  1.00 37.43           O  
HETATM 2724  H1  HOH D 531      39.651 -10.682  34.132  1.00  0.00           H  
HETATM 2725  H2  HOH D 531      41.126 -10.766  34.462  1.00  0.00           H  
HETATM 2726  O   HOH D 534      45.812  -5.997  39.213  1.00 20.89           O  
HETATM 2727  H1  HOH D 534      45.310  -6.328  38.468  1.00  0.00           H  
HETATM 2728  H2  HOH D 534      45.918  -6.755  39.787  1.00  0.00           H  
HETATM 2729  O   HOH D 540      45.124  -9.910  46.927  1.00 54.55           O  
HETATM 2730  H1  HOH D 540      44.802  -9.435  47.693  1.00  0.00           H  
HETATM 2731  H2  HOH D 540      45.306  -9.228  46.281  1.00  0.00           H  
HETATM 2732  O   HOH D 587      41.024 -10.937  36.677  1.00 33.29           O  
HETATM 2733  H1  HOH D 587      40.449 -11.590  37.076  1.00  0.00           H  
HETATM 2734  H2  HOH D 587      40.856 -11.011  35.738  1.00  0.00           H  
HETATM 2735  O   HOH D 589      42.176  -5.137  29.912  1.00 31.00           O  
HETATM 2736  H1  HOH D 589      41.838  -4.246  29.823  1.00  0.00           H  
HETATM 2737  H2  HOH D 589      41.670  -5.515  30.632  1.00  0.00           H  
CONECT  449 1063                                                                
CONECT 1049 1050 1051 1052                                                      
CONECT 1050 1049                                                                
CONECT 1051 1049                                                                
CONECT 1052 1049 1053 1070                                                      
CONECT 1053 1052 1054 1056                                                      
CONECT 1054 1053 1055 1072                                                      
CONECT 1055 1054                                                                
CONECT 1056 1053 1057                                                           
CONECT 1057 1056 1058 1059                                                      
CONECT 1058 1057 1060                                                           
CONECT 1059 1057 1061                                                           
CONECT 1060 1058 1062 1063                                                      
CONECT 1061 1059 1062                                                           
CONECT 1062 1060 1061 1064                                                      
CONECT 1063  449 1060 1069                                                      
CONECT 1064 1062 1065                                                           
CONECT 1065 1064 1066 1067 1068                                                 
CONECT 1066 1065                                                                
CONECT 1067 1065                                                                
CONECT 1068 1065                                                                
CONECT 1069 1063 1071                                                           
CONECT 1070 1052                                                                
CONECT 1071 1069                                                                
CONECT 1072 1054                                                                
CONECT 1074 1082                                                                
CONECT 1082 1074 1083 1088                                                      
CONECT 1083 1082 1084                                                           
CONECT 1084 1083 1085                                                           
CONECT 1085 1084 1086                                                           
CONECT 1086 1085 1087                                                           
CONECT 1087 1086                                                                
CONECT 1088 1082 1089                                                           
CONECT 1089 1088 1090                                                           
CONECT 1090 1089 1091                                                           
CONECT 1091 1090 1092                                                           
CONECT 1092 1091                                                                
CONECT 1504 2125                                                                
CONECT 2111 2112 2113 2114                                                      
CONECT 2112 2111                                                                
CONECT 2113 2111                                                                
CONECT 2114 2111 2115 2132                                                      
CONECT 2115 2114 2116 2118                                                      
CONECT 2116 2115 2117 2134                                                      
CONECT 2117 2116                                                                
CONECT 2118 2115 2119                                                           
CONECT 2119 2118 2120 2121                                                      
CONECT 2120 2119 2122                                                           
CONECT 2121 2119 2123                                                           
CONECT 2122 2120 2124 2125                                                      
CONECT 2123 2121 2124                                                           
CONECT 2124 2122 2123 2126                                                      
CONECT 2125 1504 2122 2131                                                      
CONECT 2126 2124 2127                                                           
CONECT 2127 2126 2128 2129 2130                                                 
CONECT 2128 2127                                                                
CONECT 2129 2127                                                                
CONECT 2130 2127                                                                
CONECT 2131 2125 2133                                                           
CONECT 2132 2114                                                                
CONECT 2133 2131                                                                
CONECT 2134 2116                                                                
CONECT 2136 2144                                                                
CONECT 2144 2136 2145 2150                                                      
CONECT 2145 2144 2146                                                           
CONECT 2146 2145 2147                                                           
CONECT 2147 2146 2148                                                           
CONECT 2148 2147 2149                                                           
CONECT 2149 2148                                                                
CONECT 2150 2144 2151                                                           
CONECT 2151 2150 2152                                                           
CONECT 2152 2151 2153                                                           
CONECT 2153 2152 2154                                                           
CONECT 2154 2153                                                                
MASTER      387    0    6    5    6    0    2    9 1934    4   74   20          
END                                                                             
