# Supplementary material for: PHARMIP: An insilico method to predict genetics that underpin adverse drug reactions
Source: MethodsX. 2019 Dec 19;7:100775. doi: 10.1016/j.mex.2019.100775 (PMC7036477; doi:10.1016/j.mex.2019.100775)
Supplement: Supplementary file 1 [file mmc1.zip › 1eho(BCHE).pdb]

HEADER    HYDROLASE                               22-FEB-00   1EHO              
TITLE     MODEL OF (-)-COCAINE-BOUND BCHE COMPLEX.                              
CAVEAT     1EHO    CHIRALITY ERROR AT THE CA CENTER OF ASP 1.                   
COMPND    MOL_ID: 1;                                                            
COMPND   2 MOLECULE: BUTYRYLCHOLINE ESTERASE;                                   
COMPND   3 CHAIN: A;                                                            
COMPND   4 EC: 3.1.1.8                                                          
SOURCE    MOL_ID: 1;                                                            
SOURCE   2 ORGANISM_SCIENTIFIC: HOMO SAPIENS;                                   
SOURCE   3 ORGANISM_COMMON: HUMAN                                               
KEYWDS    PROTEIN-COMPOUND COMPLEX                                              
EXPDTA    THEORETICAL MODEL                                                     
AUTHOR    H.SUN,J.EL YAZAL,W.S.BRIMIJOIN,Y.P.PANG                               
REVDAT   1   08-AUG-01 1EHO    0                                                
JRNL        AUTH   H.SUN,J.EL YAZAL,O.LOCKRIDGE,L.M.SCHOPFER,                   
JRNL        AUTH 2 S.BRIMIJOIN,Y.P.PANG                                         
JRNL        TITL   PREDICTED MICHAELIS-MENTEN COMPLEXES OF                      
JRNL        TITL 2 COCAINE-BUTYRYLCHOLINESTERASE. ENGINEERING                   
JRNL        TITL 3 EFFECTIVE BUTYRYLCHOLINESTERASE MUTANTS FOR                  
JRNL        TITL 4 COCAINE DETOXICATION.                                        
JRNL        REF    J.BIOL.CHEM.                  V. 276  9330 2001              
JRNL        REFN   ASTM JBCHA3  US ISSN 0021-9258                               
REMARK   1                                                                      
REMARK   2                                                                      
REMARK   2 RESOLUTION. NOT APPLICABLE.                                          
REMARK   3                                                                      
REMARK   3 REFINEMENT.                                                          
REMARK   3   PROGRAM     : NULL                                                 
REMARK   3   AUTHORS     : NULL                                                 
REMARK   3                                                                      
REMARK   3  OTHER REFINEMENT REMARKS: NULL                                      
REMARK   4                                                                      
REMARK   4 1EHO COMPLIES WITH FORMAT V. 2.3, 09-JULY-1998                       
REMARK 100                                                                      
REMARK 100 THIS ENTRY HAS BEEN PROCESSED BY RCSB ON 29-FEB-2000.                
REMARK 100 THE RCSB ID CODE IS RCSB010583.                                      
REMARK 220                                                                      
REMARK 220 EXPERIMENTAL DETAILS                                                 
REMARK 220  EXPERIMENT TYPE                : THEORETICAL MODELLING              
REMARK 220                                                                      
REMARK 220 REMARK: NULL                                                         
REMARK 225                                                                      
REMARK 225 THEORETICAL MODEL                                                    
REMARK 225 THE COORDINATES IN THIS ENTRY REPRESENT A MODEL STRUCTURE.           
REMARK 225 PROTEIN DATA BANK CONVENTIONS REQUIRE THAT CRYST1 AND                
REMARK 225 SCALE RECORDS BE INCLUDED, BUT THE VALUES ON THESE                   
REMARK 225 RECORDS ARE MEANINGLESS.                                             
REMARK 465                                                                      
REMARK 465 MISSING RESIDUES                                                     
REMARK 465 THE FOLLOWING RESIDUES WERE NOT LOCATED IN THE                       
REMARK 465 EXPERIMENT. (M=MODEL NUMBER; RES=RESIDUE NAME; C=CHAIN               
REMARK 465 IDENTIFIER; SSSEQ=SEQUENCE NUMBER; I=INSERTION CODE.)                
REMARK 465                                                                      
REMARK 465   M RES C SSSEQI                                                     
REMARK 465     THR A   482                                                      
REMARK 465     GLN A   483                                                      
REMARK 465     ASN A   484                                                      
REMARK 465     ASN A   485                                                      
REMARK 465     SER A   486                                                      
REMARK 500                                                                      
REMARK 500 GEOMETRY AND STEREOCHEMISTRY                                         
REMARK 500 SUBTOPIC: COVALENT BOND LENGTHS                                      
REMARK 500                                                                      
REMARK 500 THE STEREOCHEMICAL PARAMETERS OF THE FOLLOWING RESIDUES              
REMARK 500 HAVE VALUES WHICH DEVIATE FROM EXPECTED VALUES BY MORE               
REMARK 500 THAN 6*RMSD (M=MODEL NUMBER; RES=RESIDUE NAME; C=CHAIN               
REMARK 500 IDENTIFIER; SSEQ=SEQUENCE NUMBER; I=INSERTION CODE).                 
REMARK 500                                                                      
REMARK 500 STANDARD TABLE:                                                      
REMARK 500 FORMAT: (10X,I3,1X,2(A3,1X,A1,I4,A1,1X,A4,3X),F6.3)                  
REMARK 500                                                                      
REMARK 500 EXPECTED VALUES: ENGH AND HUBER, 1991                                
REMARK 500                                                                      
REMARK 500  M RES CSSEQI ATM1   RES CSSEQI ATM2   DEVIATION                     
REMARK 500    ILE A 112   CG1   ILE A 112   CD1    1.724                        
REMARK 500                                                                      
REMARK 500 GEOMETRY AND STEREOCHEMISTRY                                         
REMARK 500 SUBTOPIC: COVALENT BOND ANGLES                                       
REMARK 500                                                                      
REMARK 500 THE STEREOCHEMICAL PARAMETERS OF THE FOLLOWING RESIDUES              
REMARK 500 HAVE VALUES WHICH DEVIATE FROM EXPECTED VALUES BY MORE               
REMARK 500 THAN 6*RMSD (M=MODEL NUMBER; RES=RESIDUE NAME; C=CHAIN               
REMARK 500 IDENTIFIER; SSEQ=SEQUENCE NUMBER; I=INSERTION CODE).                 
REMARK 500                                                                      
REMARK 500 STANDARD TABLE:                                                      
REMARK 500 FORMAT: (10X,I3,1X,A3,1X,A1,I4,A1,3(1X,A4,2X),12X,F5.1)              
REMARK 500                                                                      
REMARK 500 EXPECTED VALUES: ENGH AND HUBER, 1991                                
REMARK 500                                                                      
REMARK 500  M RES CSSEQI ATM1   ATM2   ATM3                                     
REMARK 500    LYS A  59   CG  -  CD  -  CE  ANGL. DEV. = 22.0 DEGREES           
REMARK 500    ILE A 112   CB  -  CG1 -  CD1 ANGL. DEV. =-62.4 DEGREES           
REMARK 500                                                                      
REMARK 500 GEOMETRY AND STEREOCHEMISTRY                                         
REMARK 500 SUBTOPIC: TORSION ANGLES                                             
REMARK 500                                                                      
REMARK 500 TORSION ANGLES OUTSIDE THE EXPECTED RAMACHANDRAN REGIONS:            
REMARK 500 (M=MODEL NUMBER; RES=RESIDUE NAME; C=CHAIN IDENTIFIER;               
REMARK 500 SSEQ=SEQUENCE NUMBER; I=INSERTION CODE).                             
REMARK 500                                                                      
REMARK 500 STANDARD TABLE:                                                      
REMARK 500 FORMAT:(10X,I3,1X,A3,1X,A1,I4,A1,4X,F7.2,3X,F7.2)                    
REMARK 500                                                                      
REMARK 500  M RES CSSEQI        PSI       PHI                                   
REMARK 500    ASP A  53      -50.48     67.90                                   
REMARK 500    SER A 197      -97.65     53.36                                   
REMARK 500    PHE A 297      -40.39     63.88                                   
REMARK 500                                                                      
REMARK 500 GEOMETRY AND STEREOCHEMISTRY                                         
REMARK 500 SUBTOPIC: NON-CIS, NON-TRANS                                         
REMARK 500                                                                      
REMARK 500 THE FOLLOWING PEPTIDE BONDS DEVIATE SIGNIFICANTLY FROM BOTH          
REMARK 500 CIS AND TRANS CONFORMATION.  CIS BONDS, IF ANY, ARE LISTED           
REMARK 500 ON CISPEP RECORDS.  TRANS IS DEFINED AS 180 +/- 30 AND               
REMARK 500 CIS IS DEFINED AS 0 +/- 30 DEGREES.                                  
REMARK 500                                 MODEL     OMEGA                      
REMARK 500 THR A   85    ASP A   86                 -140.79                     
REMARK 500 TYR A  113    GLY A  114                  134.77                     
REMARK 500 TYR A  127    ASN A  128                 -143.79                     
REMARK 500 VAL A  376    ASP A  377                  143.85                     
REMARK 500 ASN A  454    TYR A  455                  130.27                     
REMARK 900                                                                      
REMARK 900 RELATED ENTRIES                                                      
REMARK 900 RELATED ID: 1EHQ   RELATED DB: PDB                                   
REMARK 900 MODEL OF (+)-COCAINE-BOUND BCHE COMPLEX                              
DBREF  1EHO A    1   531  UNP    P06276   CHLE_HUMAN      30    560             
SEQADV 1EHO ASN A  128  UNP  P06276    ASP   157 CONFLICT                       
SEQADV 1EHO TYR A  131  UNP  P06276    PHE   160 CONFLICT                       
SEQRES   1 A  531  ASP ASP ILE ILE ILE ALA THR LYS ASN GLY LYS VAL ARG          
SEQRES   2 A  531  GLY MET ASN LEU THR VAL PHE GLY GLY THR VAL THR ALA          
SEQRES   3 A  531  PHE LEU GLY ILE PRO TYR ALA GLN PRO PRO LEU GLY ARG          
SEQRES   4 A  531  LEU ARG PHE LYS LYS PRO GLN SER LEU THR LYS TRP SER          
SEQRES   5 A  531  ASP ILE TRP ASN ALA THR LYS TYR ALA ASN SER CYS CYS          
SEQRES   6 A  531  GLN ASN ILE ASP GLN SER PHE PRO GLY PHE HIS GLY SER          
SEQRES   7 A  531  GLU MET TRP ASN PRO ASN THR ASP LEU SER GLU ASP CYS          
SEQRES   8 A  531  LEU TYR LEU ASN VAL TRP ILE PRO ALA PRO LYS PRO LYS          
SEQRES   9 A  531  ASN ALA THR VAL LEU ILE TRP ILE TYR GLY GLY GLY PHE          
SEQRES  10 A  531  GLN THR GLY THR SER SER LEU HIS VAL TYR ASN GLY LYS          
SEQRES  11 A  531  TYR LEU ALA ARG VAL GLU ARG VAL ILE VAL VAL SER MET          
SEQRES  12 A  531  ASN TYR ARG VAL GLY ALA LEU GLY PHE LEU ALA LEU PRO          
SEQRES  13 A  531  GLY ASN PRO GLU ALA PRO GLY ASN MET GLY LEU PHE ASP          
SEQRES  14 A  531  GLN GLN LEU ALA LEU GLN TRP VAL GLN LYS ASN ILE ALA          
SEQRES  15 A  531  ALA PHE GLY GLY ASN PRO LYS SER VAL THR LEU PHE GLY          
SEQRES  16 A  531  GLU SER ALA GLY ALA ALA SER VAL SER LEU HIS LEU LEU          
SEQRES  17 A  531  SER PRO GLY SER HIS SER LEU PHE THR ARG ALA ILE LEU          
SEQRES  18 A  531  GLN SER GLY SER PHE ASN ALA PRO TRP ALA VAL THR SER          
SEQRES  19 A  531  LEU TYR GLU ALA ARG ASN ARG THR LEU ASN LEU ALA LYS          
SEQRES  20 A  531  LEU THR GLY CYS SER ARG GLU ASN GLU THR GLU ILE ILE          
SEQRES  21 A  531  LYS CYS LEU ARG ASN LYS ASP PRO GLN GLU ILE LEU LEU          
SEQRES  22 A  531  ASN GLU ALA PHE VAL VAL PRO TYR GLY THR PRO LEU SER          
SEQRES  23 A  531  VAL ASN PHE GLY PRO THR VAL ASP GLY ASP PHE LEU THR          
SEQRES  24 A  531  ASP MET PRO ASP ILE LEU LEU GLU LEU GLY GLN PHE LYS          
SEQRES  25 A  531  LYS THR GLN ILE LEU VAL GLY VAL ASN LYS ASP GLU GLY          
SEQRES  26 A  531  THR ALA PHE LEU VAL TYR GLY ALA PRO GLY PHE SER LYS          
SEQRES  27 A  531  ASP ASN ASN SER ILE ILE THR ARG LYS GLU PHE GLN GLU          
SEQRES  28 A  531  GLY LEU LYS ILE PHE PHE PRO GLY VAL SER GLU PHE GLY          
SEQRES  29 A  531  LYS GLU SER ILE LEU PHE HIS TYR THR ASP TRP VAL ASP          
SEQRES  30 A  531  ASP GLN ARG PRO GLU ASN TYR ARG GLU ALA LEU GLY ASP          
SEQRES  31 A  531  VAL VAL GLY ASP TYR ASN PHE ILE CYS PRO ALA LEU GLU          
SEQRES  32 A  531  PHE THR LYS LYS PHE SER GLU TRP GLY ASN ASN ALA PHE          
SEQRES  33 A  531  PHE TYR TYR PHE GLU HIS ARG SER SER LYS LEU PRO TRP          
SEQRES  34 A  531  PRO GLU TRP MET GLY VAL MET HIS GLY TYR GLU ILE GLU          
SEQRES  35 A  531  PHE VAL PHE GLY LEU PRO LEU GLU ARG ARG ASP ASN TYR          
SEQRES  36 A  531  THR LYS ALA GLU GLU ILE LEU SER ARG SER ILE VAL LYS          
SEQRES  37 A  531  ARG TRP ALA ASN PHE ALA LYS TYR GLY ASN PRO ASN GLU          
SEQRES  38 A  531  THR GLN ASN ASN SER THR SER TRP PRO VAL PHE LYS SER          
SEQRES  39 A  531  THR GLU GLN LYS TYR LEU THR LEU ASN THR GLU SER THR          
SEQRES  40 A  531  ARG ILE MET THR LYS LEU ARG ALA GLN GLN CYS ARG PHE          
SEQRES  41 A  531  TRP THR SER PHE PHE PRO LYS VAL LEU GLU MET                  
MODRES 1EHO HIS A   76  HIS  ND1-PHOSPHONOHISTIDINE                             
MODRES 1EHO HIS A  422  HIS  ND1-PHOSPHONOHISTIDINE                             
MODRES 1EHO GLU A  440                                                          
HET    CCA   10000     22                                                       
HETNAM     CCA 2-BENZOYLOXY-8-METHYL-8-AZA-BICYCLO[3.2.1]OCTANE-3-              
HETNAM   2 CCA  CARBOXYLIC ACID METHYL ESTER                                    
HETSYN     CCA COCAINE                                                          
FORMUL   2  CCA    C17 H22 N O4 1+                                              
HELIX    1   1 LEU A   37  ARG A   41  5                                   5    
HELIX    2   2 PHE A   75  MET A   80  1                                   6    
HELIX    3   3 GLY A  129  GLU A  136  1                                   8    
HELIX    4   4 GLY A  148  LEU A  153  1                                   6    
HELIX    5   5 ASN A  164  GLY A  185  1                                  22    
HELIX    6   6 SER A  197  SER A  209  1                                  13    
HELIX    7   7 PRO A  210  PHE A  216  5                                   7    
HELIX    8   8 LEU A  235  GLY A  250  1                                  16    
HELIX    9   9 ASN A  255  LYS A  266  1                                  12    
HELIX   10  10 ASP A  267  ALA A  276  1                                  10    
HELIX   11  11 MET A  301  GLY A  309  1                                   9    
HELIX   12  12 GLU A  324  TYR A  331  5                                   8    
HELIX   13  13 THR A  345  PHE A  357  1                                  13    
HELIX   14  14 SER A  361  TYR A  372  1                                  12    
HELIX   15  15 ARG A  380  PHE A  397  1                                  18    
HELIX   16  16 PHE A  397  GLY A  412  1                                  16    
HELIX   17  17 GLU A  440  GLY A  446  1                                   7    
HELIX   18  18 LEU A  447  GLU A  450  5                                   4    
HELIX   19  19 THR A  456  GLY A  477  1                                  22    
SHEET    1   A 3 ILE A   4  THR A   7  0                                        
SHEET    2   A 3 GLY A  10  ARG A  13 -1  O  GLY A  10   N  THR A   7           
SHEET    3   A 3 ILE A  54  ASN A  56  1  O  TRP A  55   N  ARG A  13           
SHEET    1   B11 MET A  15  THR A  18  0                                        
SHEET    2   B11 THR A  23  PRO A  31 -1  O  VAL A  24   N  LEU A  17           
SHEET    3   B11 TYR A  93  PRO A  99 -1  O  LEU A  94   N  ILE A  30           
SHEET    4   B11 VAL A 140  MET A 143 -1  O  VAL A 140   N  TRP A  97           
SHEET    5   B11 VAL A 108  ILE A 112  1  O  LEU A 109   N  VAL A 141           
SHEET    6   B11 VAL A 191  GLU A 196  1  N  THR A 192   O  VAL A 108           
SHEET    7   B11 ARG A 218  GLN A 222  1  O  ARG A 218   N  LEU A 193           
SHEET    8   B11 ILE A 316  ASN A 321  1  O  LEU A 317   N  LEU A 221           
SHEET    9   B11 ALA A 415  PHE A 420  1  N  PHE A 416   O  ILE A 316           
SHEET    1   C 2 ALA A  33  GLN A  34  0                                        
SHEET    2   C 2 GLN A  46  SER A  47 -1  O  GLN A  46   N  GLN A  34           
SHEET    1   D 2 THR A 233  SER A 234  0                                        
SHEET    2   D 2 THR A 292  VAL A 293  1  N  VAL A 293   O  THR A 233           
SSBOND   1 CYS A   64    CYS A   91                                             
SSBOND   2 CYS A  251    CYS A  262                                             
SSBOND   3 CYS A  399    CYS A  518                                             
CISPEP   1 ALA A  100    PRO A  101          0         3.26                     
CRYST1    1.000    1.000    1.000  90.00  90.00  90.00 P 1           1          
ORIGX1      1.000000  0.000000  0.000000        0.00000                         
ORIGX2      0.000000  1.000000  0.000000        0.00000                         
ORIGX3      0.000000  0.000000  1.000000        0.00000                         
SCALE1      1.000000  0.000000  0.000000        0.00000                         
SCALE2      0.000000  1.000000  0.000000        0.00000                         
SCALE3      0.000000  0.000000  1.000000        0.00000                         
ATOM      1  N   ASP A   1      15.619  31.000  34.355  1.00  0.00           N  
ATOM      2  CA  ASP A   1      15.160  30.786  32.982  1.00  0.00           C  
ATOM      3  C   ASP A   1      16.312  30.386  32.048  1.00  0.00           C  
ATOM      4  O   ASP A   1      17.436  30.868  32.186  1.00  0.00           O  
ATOM      5  CB  ASP A   1      14.509  32.070  32.452  1.00  0.00           C  
ATOM      6  CG  ASP A   1      13.724  31.825  31.157  1.00  0.00           C  
ATOM      7  OD1 ASP A   1      14.270  31.927  30.035  1.00  0.00           O  
ATOM      8  OD2 ASP A   1      12.528  31.456  31.239  1.00  0.00           O  
ATOM      9  N   ASP A   2      16.003  29.554  31.060  1.00  0.00           N  
ATOM     10  CA  ASP A   2      16.867  29.138  29.954  1.00  0.00           C  
ATOM     11  C   ASP A   2      17.536  30.292  29.172  1.00  0.00           C  
ATOM     12  O   ASP A   2      18.726  30.174  28.861  1.00  0.00           O  
ATOM     13  CB  ASP A   2      16.059  28.208  29.031  1.00  0.00           C  
ATOM     14  CG  ASP A   2      14.692  28.789  28.661  1.00  0.00           C  
ATOM     15  OD1 ASP A   2      13.755  28.733  29.494  1.00  0.00           O  
ATOM     16  OD2 ASP A   2      14.531  29.352  27.559  1.00  0.00           O  
ATOM     17  N   ILE A   3      16.827  31.389  28.862  1.00  0.00           N  
ATOM     18  CA  ILE A   3      17.300  32.470  27.967  1.00  0.00           C  
ATOM     19  C   ILE A   3      17.032  33.902  28.461  1.00  0.00           C  
ATOM     20  O   ILE A   3      17.822  34.800  28.159  1.00  0.00           O  
ATOM     21  CB  ILE A   3      16.753  32.257  26.532  1.00  0.00           C  
ATOM     22  CG1 ILE A   3      17.416  33.161  25.468  1.00  0.00           C  
ATOM     23  CG2 ILE A   3      15.230  32.474  26.447  1.00  0.00           C  
ATOM     24  CD1 ILE A   3      18.934  32.993  25.349  1.00  0.00           C  
ATOM     25  N   ILE A   4      15.932  34.147  29.183  1.00  0.00           N  
ATOM     26  CA  ILE A   4      15.467  35.489  29.577  1.00  0.00           C  
ATOM     27  C   ILE A   4      15.128  35.542  31.073  1.00  0.00           C  
ATOM     28  O   ILE A   4      14.145  34.957  31.527  1.00  0.00           O  
ATOM     29  CB  ILE A   4      14.330  35.971  28.641  1.00  0.00           C  
ATOM     30  CG1 ILE A   4      13.978  37.443  28.951  1.00  0.00           C  
ATOM     31  CG2 ILE A   4      13.080  35.069  28.647  1.00  0.00           C  
ATOM     32  CD1 ILE A   4      13.121  38.105  27.863  1.00  0.00           C  
ATOM     33  N   ILE A   5      15.968  36.211  31.869  1.00  0.00           N  
ATOM     34  CA  ILE A   5      16.036  36.039  33.330  1.00  0.00           C  
ATOM     35  C   ILE A   5      16.057  37.370  34.101  1.00  0.00           C  
ATOM     36  O   ILE A   5      16.793  38.294  33.760  1.00  0.00           O  
ATOM     37  CB  ILE A   5      17.222  35.109  33.677  1.00  0.00           C  
ATOM     38  CG1 ILE A   5      17.069  34.567  35.113  1.00  0.00           C  
ATOM     39  CG2 ILE A   5      18.597  35.768  33.450  1.00  0.00           C  
ATOM     40  CD1 ILE A   5      18.034  33.421  35.424  1.00  0.00           C  
ATOM     41  N   ALA A   6      15.225  37.479  35.138  1.00  0.00           N  
ATOM     42  CA  ALA A   6      15.101  38.644  36.016  1.00  0.00           C  
ATOM     43  C   ALA A   6      16.283  38.777  37.004  1.00  0.00           C  
ATOM     44  O   ALA A   6      16.603  37.837  37.735  1.00  0.00           O  
ATOM     45  CB  ALA A   6      13.754  38.540  36.742  1.00  0.00           C  
ATOM     46  N   THR A   7      16.899  39.963  37.089  1.00  0.00           N  
ATOM     47  CA  THR A   7      18.005  40.315  38.015  1.00  0.00           C  
ATOM     48  C   THR A   7      17.672  41.581  38.821  1.00  0.00           C  
ATOM     49  O   THR A   7      16.686  42.247  38.508  1.00  0.00           O  
ATOM     50  CB  THR A   7      19.341  40.514  37.269  1.00  0.00           C  
ATOM     51  OG1 THR A   7      19.394  41.768  36.619  1.00  0.00           O  
ATOM     52  CG2 THR A   7      19.646  39.441  36.224  1.00  0.00           C  
ATOM     53  N   LYS A   8      18.494  41.982  39.810  1.00  0.00           N  
ATOM     54  CA  LYS A   8      18.278  43.206  40.624  1.00  0.00           C  
ATOM     55  C   LYS A   8      17.962  44.431  39.751  1.00  0.00           C  
ATOM     56  O   LYS A   8      16.947  45.097  39.924  1.00  0.00           O  
ATOM     57  CB  LYS A   8      19.489  43.475  41.544  1.00  0.00           C  
ATOM     58  CG  LYS A   8      19.182  44.603  42.549  1.00  0.00           C  
ATOM     59  CD  LYS A   8      20.433  45.165  43.239  1.00  0.00           C  
ATOM     60  CE  LYS A   8      20.044  46.433  44.007  1.00  0.00           C  
ATOM     61  NZ  LYS A   8      21.220  47.215  44.455  1.00  0.00           N  
ATOM     62  N   ASN A   9      18.839  44.673  38.781  1.00  0.00           N  
ATOM     63  CA  ASN A   9      18.850  45.804  37.848  1.00  0.00           C  
ATOM     64  C   ASN A   9      17.703  45.798  36.812  1.00  0.00           C  
ATOM     65  O   ASN A   9      17.431  46.838  36.217  1.00  0.00           O  
ATOM     66  CB  ASN A   9      20.213  45.878  37.116  1.00  0.00           C  
ATOM     67  CG  ASN A   9      21.323  45.038  37.725  1.00  0.00           C  
ATOM     68  OD1 ASN A   9      22.151  45.494  38.497  1.00  0.00           O  
ATOM     69  ND2 ASN A   9      21.334  43.751  37.471  1.00  0.00           N  
ATOM     70  N   GLY A  10      17.093  44.635  36.555  1.00  0.00           N  
ATOM     71  CA  GLY A  10      16.116  44.377  35.488  1.00  0.00           C  
ATOM     72  C   GLY A  10      16.271  42.968  34.889  1.00  0.00           C  
ATOM     73  O   GLY A  10      17.164  42.209  35.281  1.00  0.00           O  
ATOM     74  N   LYS A  11      15.427  42.580  33.928  1.00  0.00           N  
ATOM     75  CA  LYS A  11      15.563  41.328  33.155  1.00  0.00           C  
ATOM     76  C   LYS A  11      16.714  41.414  32.153  1.00  0.00           C  
ATOM     77  O   LYS A  11      17.023  42.496  31.659  1.00  0.00           O  
ATOM     78  CB  LYS A  11      14.266  41.005  32.390  1.00  0.00           C  
ATOM     79  CG  LYS A  11      12.995  40.889  33.248  1.00  0.00           C  
ATOM     80  CD  LYS A  11      11.755  40.972  32.346  1.00  0.00           C  
ATOM     81  CE  LYS A  11      10.476  40.886  33.180  1.00  0.00           C  
ATOM     82  NZ  LYS A  11       9.288  41.285  32.397  1.00  0.00           N  
ATOM     83  N   VAL A  12      17.303  40.279  31.790  1.00  0.00           N  
ATOM     84  CA  VAL A  12      18.319  40.163  30.733  1.00  0.00           C  
ATOM     85  C   VAL A  12      17.958  38.996  29.815  1.00  0.00           C  
ATOM     86  O   VAL A  12      17.668  37.913  30.310  1.00  0.00           O  
ATOM     87  CB  VAL A  12      19.738  39.954  31.306  1.00  0.00           C  
ATOM     88  CG1 VAL A  12      20.784  40.258  30.228  1.00  0.00           C  
ATOM     89  CG2 VAL A  12      20.075  40.884  32.475  1.00  0.00           C  
ATOM     90  N   ARG A  13      17.981  39.196  28.492  1.00  0.00           N  
ATOM     91  CA  ARG A  13      18.005  38.126  27.479  1.00  0.00           C  
ATOM     92  C   ARG A  13      19.449  37.875  27.036  1.00  0.00           C  
ATOM     93  O   ARG A  13      20.216  38.832  26.922  1.00  0.00           O  
ATOM     94  CB  ARG A  13      17.106  38.493  26.284  1.00  0.00           C  
ATOM     95  CG  ARG A  13      16.813  37.258  25.418  1.00  0.00           C  
ATOM     96  CD  ARG A  13      15.943  37.596  24.200  1.00  0.00           C  
ATOM     97  NE  ARG A  13      15.421  36.383  23.549  1.00  0.00           N  
ATOM     98  CZ  ARG A  13      16.061  35.407  22.932  1.00  0.00           C  
ATOM     99  NH1 ARG A  13      17.343  35.378  22.732  1.00  0.00           N  
ATOM    100  NH2 ARG A  13      15.400  34.384  22.494  1.00  0.00           N  
ATOM    101  N   GLY A  14      19.822  36.613  26.833  1.00  0.00           N  
ATOM    102  CA  GLY A  14      21.200  36.192  26.562  1.00  0.00           C  
ATOM    103  C   GLY A  14      21.435  35.667  25.145  1.00  0.00           C  
ATOM    104  O   GLY A  14      21.114  36.323  24.156  1.00  0.00           O  
ATOM    105  N   MET A  15      22.068  34.499  25.054  1.00  0.00           N  
ATOM    106  CA  MET A  15      22.453  33.790  23.836  1.00  0.00           C  
ATOM    107  C   MET A  15      22.688  32.306  24.165  1.00  0.00           C  
ATOM    108  O   MET A  15      23.749  31.938  24.671  1.00  0.00           O  
ATOM    109  CB  MET A  15      23.728  34.442  23.267  1.00  0.00           C  
ATOM    110  CG  MET A  15      24.077  33.903  21.879  1.00  0.00           C  
ATOM    111  SD  MET A  15      25.549  34.672  21.151  1.00  0.00           S  
ATOM    112  CE  MET A  15      25.403  33.998  19.476  1.00  0.00           C  
ATOM    113  N   ASN A  16      21.708  31.437  23.908  1.00  0.00           N  
ATOM    114  CA  ASN A  16      21.906  29.987  24.017  1.00  0.00           C  
ATOM    115  C   ASN A  16      22.827  29.493  22.882  1.00  0.00           C  
ATOM    116  O   ASN A  16      22.697  29.943  21.738  1.00  0.00           O  
ATOM    117  CB  ASN A  16      20.542  29.291  24.041  1.00  0.00           C  
ATOM    118  CG  ASN A  16      20.660  27.818  24.377  1.00  0.00           C  
ATOM    119  OD1 ASN A  16      20.606  26.966  23.507  1.00  0.00           O  
ATOM    120  ND2 ASN A  16      20.807  27.468  25.631  1.00  0.00           N  
ATOM    121  N   LEU A  17      23.806  28.651  23.218  1.00  0.00           N  
ATOM    122  CA  LEU A  17      24.991  28.394  22.404  1.00  0.00           C  
ATOM    123  C   LEU A  17      25.537  26.974  22.619  1.00  0.00           C  
ATOM    124  O   LEU A  17      25.928  26.597  23.725  1.00  0.00           O  
ATOM    125  CB  LEU A  17      26.035  29.470  22.774  1.00  0.00           C  
ATOM    126  CG  LEU A  17      27.411  29.315  22.105  1.00  0.00           C  
ATOM    127  CD1 LEU A  17      27.329  29.360  20.579  1.00  0.00           C  
ATOM    128  CD2 LEU A  17      28.338  30.442  22.566  1.00  0.00           C  
ATOM    129  N   THR A  18      25.629  26.196  21.541  1.00  0.00           N  
ATOM    130  CA  THR A  18      26.338  24.904  21.520  1.00  0.00           C  
ATOM    131  C   THR A  18      27.831  25.063  21.847  1.00  0.00           C  
ATOM    132  O   THR A  18      28.507  25.962  21.338  1.00  0.00           O  
ATOM    133  CB  THR A  18      26.176  24.173  20.176  1.00  0.00           C  
ATOM    134  OG1 THR A  18      26.426  25.028  19.077  1.00  0.00           O  
ATOM    135  CG2 THR A  18      24.765  23.619  20.004  1.00  0.00           C  
ATOM    136  N   VAL A  19      28.377  24.178  22.683  1.00  0.00           N  
ATOM    137  CA  VAL A  19      29.804  24.098  23.038  1.00  0.00           C  
ATOM    138  C   VAL A  19      30.188  22.647  23.328  1.00  0.00           C  
ATOM    139  O   VAL A  19      29.468  21.939  24.023  1.00  0.00           O  
ATOM    140  CB  VAL A  19      30.155  25.033  24.212  1.00  0.00           C  
ATOM    141  CG1 VAL A  19      29.422  24.703  25.514  1.00  0.00           C  
ATOM    142  CG2 VAL A  19      31.668  25.044  24.472  1.00  0.00           C  
ATOM    143  N   PHE A  20      31.309  22.209  22.747  1.00  0.00           N  
ATOM    144  CA  PHE A  20      31.731  20.805  22.656  1.00  0.00           C  
ATOM    145  C   PHE A  20      30.579  19.884  22.186  1.00  0.00           C  
ATOM    146  O   PHE A  20      29.703  20.321  21.431  1.00  0.00           O  
ATOM    147  CB  PHE A  20      32.364  20.361  23.990  1.00  0.00           C  
ATOM    148  CG  PHE A  20      33.387  21.292  24.614  1.00  0.00           C  
ATOM    149  CD1 PHE A  20      34.347  21.953  23.821  1.00  0.00           C  
ATOM    150  CD2 PHE A  20      33.411  21.452  26.013  1.00  0.00           C  
ATOM    151  CE1 PHE A  20      35.304  22.783  24.425  1.00  0.00           C  
ATOM    152  CE2 PHE A  20      34.387  22.260  26.618  1.00  0.00           C  
ATOM    153  CZ  PHE A  20      35.336  22.921  25.823  1.00  0.00           C  
ATOM    154  N   GLY A  21      30.525  18.635  22.661  1.00  0.00           N  
ATOM    155  CA  GLY A  21      29.275  17.874  22.713  1.00  0.00           C  
ATOM    156  C   GLY A  21      28.422  18.397  23.870  1.00  0.00           C  
ATOM    157  O   GLY A  21      28.571  17.929  25.011  1.00  0.00           O  
ATOM    158  N   GLY A  22      27.600  19.414  23.599  1.00  0.00           N  
ATOM    159  CA  GLY A  22      26.802  20.119  24.602  1.00  0.00           C  
ATOM    160  C   GLY A  22      26.369  21.536  24.222  1.00  0.00           C  
ATOM    161  O   GLY A  22      26.548  21.986  23.082  1.00  0.00           O  
ATOM    162  N   THR A  23      25.809  22.237  25.215  1.00  0.00           N  
ATOM    163  CA  THR A  23      25.195  23.577  25.136  1.00  0.00           C  
ATOM    164  C   THR A  23      25.371  24.341  26.460  1.00  0.00           C  
ATOM    165  O   THR A  23      25.583  23.741  27.512  1.00  0.00           O  
ATOM    166  CB  THR A  23      23.703  23.438  24.762  1.00  0.00           C  
ATOM    167  OG1 THR A  23      23.624  22.918  23.457  1.00  0.00           O  
ATOM    168  CG2 THR A  23      22.894  24.734  24.727  1.00  0.00           C  
ATOM    169  N   VAL A  24      25.324  25.674  26.396  1.00  0.00           N  
ATOM    170  CA  VAL A  24      25.288  26.648  27.506  1.00  0.00           C  
ATOM    171  C   VAL A  24      24.360  27.810  27.137  1.00  0.00           C  
ATOM    172  O   VAL A  24      24.072  28.009  25.956  1.00  0.00           O  
ATOM    173  CB  VAL A  24      26.690  27.222  27.821  1.00  0.00           C  
ATOM    174  CG1 VAL A  24      27.589  26.173  28.472  1.00  0.00           C  
ATOM    175  CG2 VAL A  24      27.411  27.810  26.598  1.00  0.00           C  
ATOM    176  N   THR A  25      23.983  28.654  28.100  1.00  0.00           N  
ATOM    177  CA  THR A  25      23.485  30.010  27.799  1.00  0.00           C  
ATOM    178  C   THR A  25      24.527  31.038  28.223  1.00  0.00           C  
ATOM    179  O   THR A  25      25.021  31.019  29.350  1.00  0.00           O  
ATOM    180  CB  THR A  25      22.099  30.300  28.400  1.00  0.00           C  
ATOM    181  OG1 THR A  25      21.144  29.421  27.838  1.00  0.00           O  
ATOM    182  CG2 THR A  25      21.614  31.709  28.045  1.00  0.00           C  
ATOM    183  N   ALA A  26      24.895  31.916  27.294  1.00  0.00           N  
ATOM    184  CA  ALA A  26      25.758  33.065  27.519  1.00  0.00           C  
ATOM    185  C   ALA A  26      24.929  34.353  27.656  1.00  0.00           C  
ATOM    186  O   ALA A  26      23.811  34.432  27.155  1.00  0.00           O  
ATOM    187  CB  ALA A  26      26.734  33.160  26.342  1.00  0.00           C  
ATOM    188  N   PHE A  27      25.495  35.383  28.277  1.00  0.00           N  
ATOM    189  CA  PHE A  27      24.979  36.753  28.295  1.00  0.00           C  
ATOM    190  C   PHE A  27      26.174  37.692  28.089  1.00  0.00           C  
ATOM    191  O   PHE A  27      27.099  37.721  28.902  1.00  0.00           O  
ATOM    192  CB  PHE A  27      24.240  37.044  29.612  1.00  0.00           C  
ATOM    193  CG  PHE A  27      22.997  36.213  29.891  1.00  0.00           C  
ATOM    194  CD1 PHE A  27      21.714  36.753  29.690  1.00  0.00           C  
ATOM    195  CD2 PHE A  27      23.119  34.906  30.394  1.00  0.00           C  
ATOM    196  CE1 PHE A  27      20.568  35.989  29.976  1.00  0.00           C  
ATOM    197  CE2 PHE A  27      21.973  34.138  30.675  1.00  0.00           C  
ATOM    198  CZ  PHE A  27      20.696  34.679  30.462  1.00  0.00           C  
ATOM    199  N   LEU A  28      26.199  38.405  26.963  1.00  0.00           N  
ATOM    200  CA  LEU A  28      27.357  39.150  26.465  1.00  0.00           C  
ATOM    201  C   LEU A  28      27.104  40.660  26.569  1.00  0.00           C  
ATOM    202  O   LEU A  28      26.175  41.177  25.952  1.00  0.00           O  
ATOM    203  CB  LEU A  28      27.652  38.749  25.004  1.00  0.00           C  
ATOM    204  CG  LEU A  28      27.964  37.276  24.672  1.00  0.00           C  
ATOM    205  CD1 LEU A  28      28.960  36.638  25.640  1.00  0.00           C  
ATOM    206  CD2 LEU A  28      26.724  36.387  24.560  1.00  0.00           C  
ATOM    207  N   GLY A  29      27.905  41.370  27.358  1.00  0.00           N  
ATOM    208  CA  GLY A  29      27.755  42.808  27.572  1.00  0.00           C  
ATOM    209  C   GLY A  29      26.568  43.169  28.468  1.00  0.00           C  
ATOM    210  O   GLY A  29      25.723  43.980  28.085  1.00  0.00           O  
ATOM    211  N   ILE A  30      26.529  42.627  29.689  1.00  0.00           N  
ATOM    212  CA  ILE A  30      25.689  43.171  30.771  1.00  0.00           C  
ATOM    213  C   ILE A  30      26.450  44.346  31.414  1.00  0.00           C  
ATOM    214  O   ILE A  30      27.607  44.147  31.798  1.00  0.00           O  
ATOM    215  CB  ILE A  30      25.349  42.126  31.862  1.00  0.00           C  
ATOM    216  CG1 ILE A  30      24.927  40.752  31.291  1.00  0.00           C  
ATOM    217  CG2 ILE A  30      24.222  42.720  32.733  1.00  0.00           C  
ATOM    218  CD1 ILE A  30      24.706  39.683  32.371  1.00  0.00           C  
ATOM    219  N   PRO A  31      25.882  45.565  31.509  1.00  0.00           N  
ATOM    220  CA  PRO A  31      26.533  46.683  32.188  1.00  0.00           C  
ATOM    221  C   PRO A  31      26.502  46.457  33.701  1.00  0.00           C  
ATOM    222  O   PRO A  31      25.456  46.119  34.254  1.00  0.00           O  
ATOM    223  CB  PRO A  31      25.746  47.935  31.790  1.00  0.00           C  
ATOM    224  CG  PRO A  31      24.347  47.401  31.487  1.00  0.00           C  
ATOM    225  CD  PRO A  31      24.592  45.977  30.981  1.00  0.00           C  
ATOM    226  N   TYR A  32      27.634  46.672  34.372  1.00  0.00           N  
ATOM    227  CA  TYR A  32      27.769  46.458  35.820  1.00  0.00           C  
ATOM    228  C   TYR A  32      27.858  47.769  36.626  1.00  0.00           C  
ATOM    229  O   TYR A  32      27.700  47.771  37.846  1.00  0.00           O  
ATOM    230  CB  TYR A  32      28.956  45.520  36.088  1.00  0.00           C  
ATOM    231  CG  TYR A  32      30.327  46.162  36.025  1.00  0.00           C  
ATOM    232  CD1 TYR A  32      30.776  46.935  37.113  1.00  0.00           C  
ATOM    233  CD2 TYR A  32      31.169  45.954  34.916  1.00  0.00           C  
ATOM    234  CE1 TYR A  32      32.049  47.524  37.087  1.00  0.00           C  
ATOM    235  CE2 TYR A  32      32.457  46.525  34.896  1.00  0.00           C  
ATOM    236  CZ  TYR A  32      32.895  47.309  35.984  1.00  0.00           C  
ATOM    237  OH  TYR A  32      34.156  47.797  36.030  1.00  0.00           O  
ATOM    238  N   ALA A  33      28.134  48.894  35.958  1.00  0.00           N  
ATOM    239  CA  ALA A  33      28.331  50.208  36.568  1.00  0.00           C  
ATOM    240  C   ALA A  33      27.943  51.358  35.624  1.00  0.00           C  
ATOM    241  O   ALA A  33      27.809  51.178  34.411  1.00  0.00           O  
ATOM    242  CB  ALA A  33      29.805  50.315  36.970  1.00  0.00           C  
ATOM    243  N   GLN A  34      27.821  52.569  36.173  1.00  0.00           N  
ATOM    244  CA  GLN A  34      27.893  53.805  35.396  1.00  0.00           C  
ATOM    245  C   GLN A  34      29.367  54.180  35.159  1.00  0.00           C  
ATOM    246  O   GLN A  34      30.131  54.287  36.130  1.00  0.00           O  
ATOM    247  CB  GLN A  34      27.157  54.955  36.109  1.00  0.00           C  
ATOM    248  CG  GLN A  34      25.649  54.713  36.270  1.00  0.00           C  
ATOM    249  CD  GLN A  34      25.017  54.196  34.987  1.00  0.00           C  
ATOM    250  OE1 GLN A  34      24.615  53.042  34.900  1.00  0.00           O  
ATOM    251  NE2 GLN A  34      24.943  54.994  33.951  1.00  0.00           N  
ATOM    252  N   PRO A  35      29.791  54.403  33.903  1.00  0.00           N  
ATOM    253  CA  PRO A  35      31.191  54.647  33.571  1.00  0.00           C  
ATOM    254  C   PRO A  35      31.686  56.014  34.076  1.00  0.00           C  
ATOM    255  O   PRO A  35      30.914  56.981  34.095  1.00  0.00           O  
ATOM    256  CB  PRO A  35      31.256  54.557  32.046  1.00  0.00           C  
ATOM    257  CG  PRO A  35      29.860  54.990  31.603  1.00  0.00           C  
ATOM    258  CD  PRO A  35      28.981  54.389  32.692  1.00  0.00           C  
ATOM    259  N   PRO A  36      32.962  56.139  34.485  1.00  0.00           N  
ATOM    260  CA  PRO A  36      33.608  57.428  34.716  1.00  0.00           C  
ATOM    261  C   PRO A  36      33.868  58.104  33.362  1.00  0.00           C  
ATOM    262  O   PRO A  36      34.948  57.996  32.783  1.00  0.00           O  
ATOM    263  CB  PRO A  36      34.877  57.105  35.502  1.00  0.00           C  
ATOM    264  CG  PRO A  36      35.238  55.695  35.046  1.00  0.00           C  
ATOM    265  CD  PRO A  36      33.902  55.050  34.697  1.00  0.00           C  
ATOM    266  N   LEU A  37      32.829  58.775  32.862  1.00  0.00           N  
ATOM    267  CA  LEU A  37      32.630  59.208  31.477  1.00  0.00           C  
ATOM    268  C   LEU A  37      32.515  60.737  31.393  1.00  0.00           C  
ATOM    269  O   LEU A  37      32.016  61.362  32.329  1.00  0.00           O  
ATOM    270  CB  LEU A  37      31.379  58.462  30.959  1.00  0.00           C  
ATOM    271  CG  LEU A  37      30.893  58.778  29.527  1.00  0.00           C  
ATOM    272  CD1 LEU A  37      30.158  57.568  28.942  1.00  0.00           C  
ATOM    273  CD2 LEU A  37      29.901  59.942  29.481  1.00  0.00           C  
ATOM    274  N   GLY A  38      33.003  61.330  30.299  1.00  0.00           N  
ATOM    275  CA  GLY A  38      32.959  62.757  29.948  1.00  0.00           C  
ATOM    276  C   GLY A  38      33.332  63.699  31.094  1.00  0.00           C  
ATOM    277  O   GLY A  38      34.509  63.896  31.402  1.00  0.00           O  
ATOM    278  N   ARG A  39      32.329  64.248  31.782  1.00  0.00           N  
ATOM    279  CA  ARG A  39      32.443  65.070  33.004  1.00  0.00           C  
ATOM    280  C   ARG A  39      33.278  64.410  34.106  1.00  0.00           C  
ATOM    281  O   ARG A  39      33.938  65.100  34.881  1.00  0.00           O  
ATOM    282  CB  ARG A  39      31.030  65.389  33.512  1.00  0.00           C  
ATOM    283  CG  ARG A  39      30.256  66.265  32.514  1.00  0.00           C  
ATOM    284  CD  ARG A  39      28.767  66.327  32.851  1.00  0.00           C  
ATOM    285  NE  ARG A  39      28.473  67.304  33.915  1.00  0.00           N  
ATOM    286  CZ  ARG A  39      27.294  67.868  34.092  1.00  0.00           C  
ATOM    287  NH1 ARG A  39      26.240  67.453  33.470  1.00  0.00           N  
ATOM    288  NH2 ARG A  39      27.129  68.879  34.886  1.00  0.00           N  
ATOM    289  N   LEU A  40      33.296  63.077  34.145  1.00  0.00           N  
ATOM    290  CA  LEU A  40      34.063  62.228  35.060  1.00  0.00           C  
ATOM    291  C   LEU A  40      35.102  61.338  34.333  1.00  0.00           C  
ATOM    292  O   LEU A  40      35.668  60.438  34.956  1.00  0.00           O  
ATOM    293  CB  LEU A  40      33.078  61.395  35.910  1.00  0.00           C  
ATOM    294  CG  LEU A  40      31.995  62.197  36.665  1.00  0.00           C  
ATOM    295  CD1 LEU A  40      31.129  61.226  37.468  1.00  0.00           C  
ATOM    296  CD2 LEU A  40      32.569  63.228  37.640  1.00  0.00           C  
ATOM    297  N   ARG A  41      35.416  61.601  33.050  1.00  0.00           N  
ATOM    298  CA  ARG A  41      36.487  60.939  32.268  1.00  0.00           C  
ATOM    299  C   ARG A  41      37.804  61.019  33.037  1.00  0.00           C  
ATOM    300  O   ARG A  41      38.284  62.119  33.305  1.00  0.00           O  
ATOM    301  CB  ARG A  41      36.595  61.594  30.876  1.00  0.00           C  
ATOM    302  CG  ARG A  41      37.505  60.891  29.852  1.00  0.00           C  
ATOM    303  CD  ARG A  41      37.514  61.622  28.493  1.00  0.00           C  
ATOM    304  NE  ARG A  41      36.187  61.600  27.861  1.00  0.00           N  
ATOM    305  CZ  ARG A  41      35.661  62.451  27.005  1.00  0.00           C  
ATOM    306  NH1 ARG A  41      36.351  63.396  26.448  1.00  0.00           N  
ATOM    307  NH2 ARG A  41      34.408  62.368  26.682  1.00  0.00           N  
ATOM    308  N   PHE A  42      38.353  59.869  33.435  1.00  0.00           N  
ATOM    309  CA  PHE A  42      39.437  59.695  34.424  1.00  0.00           C  
ATOM    310  C   PHE A  42      38.984  60.001  35.881  1.00  0.00           C  
ATOM    311  O   PHE A  42      39.482  60.928  36.526  1.00  0.00           O  
ATOM    312  CB  PHE A  42      40.729  60.460  34.032  1.00  0.00           C  
ATOM    313  CG  PHE A  42      41.312  60.216  32.644  1.00  0.00           C  
ATOM    314  CD1 PHE A  42      42.393  59.331  32.470  1.00  0.00           C  
ATOM    315  CD2 PHE A  42      40.859  60.957  31.535  1.00  0.00           C  
ATOM    316  CE1 PHE A  42      43.010  59.205  31.211  1.00  0.00           C  
ATOM    317  CE2 PHE A  42      41.459  60.817  30.273  1.00  0.00           C  
ATOM    318  CZ  PHE A  42      42.541  59.940  30.111  1.00  0.00           C  
ATOM    319  N   LYS A  43      38.063  59.194  36.433  1.00  0.00           N  
ATOM    320  CA  LYS A  43      37.684  59.113  37.867  1.00  0.00           C  
ATOM    321  C   LYS A  43      37.471  57.641  38.271  1.00  0.00           C  
ATOM    322  O   LYS A  43      37.521  56.756  37.421  1.00  0.00           O  
ATOM    323  CB  LYS A  43      36.432  59.990  38.135  1.00  0.00           C  
ATOM    324  CG  LYS A  43      36.101  60.160  39.635  1.00  0.00           C  
ATOM    325  CD  LYS A  43      35.042  61.221  39.948  1.00  0.00           C  
ATOM    326  CE  LYS A  43      34.843  61.264  41.472  1.00  0.00           C  
ATOM    327  NZ  LYS A  43      33.826  62.257  41.884  1.00  0.00           N  
ATOM    328  N   LYS A  44      37.239  57.344  39.555  1.00  0.00           N  
ATOM    329  CA  LYS A  44      36.580  56.104  40.025  1.00  0.00           C  
ATOM    330  C   LYS A  44      35.178  55.939  39.394  1.00  0.00           C  
ATOM    331  O   LYS A  44      34.575  56.953  39.036  1.00  0.00           O  
ATOM    332  CB  LYS A  44      36.449  56.135  41.558  1.00  0.00           C  
ATOM    333  CG  LYS A  44      37.807  56.062  42.267  1.00  0.00           C  
ATOM    334  CD  LYS A  44      37.601  55.913  43.776  1.00  0.00           C  
ATOM    335  CE  LYS A  44      38.934  55.970  44.526  1.00  0.00           C  
ATOM    336  NZ  LYS A  44      38.752  55.626  45.951  1.00  0.00           N  
ATOM    337  N   PRO A  45      34.667  54.704  39.237  1.00  0.00           N  
ATOM    338  CA  PRO A  45      33.334  54.444  38.685  1.00  0.00           C  
ATOM    339  C   PRO A  45      32.230  54.728  39.721  1.00  0.00           C  
ATOM    340  O   PRO A  45      32.514  55.160  40.841  1.00  0.00           O  
ATOM    341  CB  PRO A  45      33.374  52.960  38.313  1.00  0.00           C  
ATOM    342  CG  PRO A  45      34.172  52.396  39.484  1.00  0.00           C  
ATOM    343  CD  PRO A  45      35.278  53.440  39.633  1.00  0.00           C  
ATOM    344  N   GLN A  46      30.970  54.479  39.354  1.00  0.00           N  
ATOM    345  CA  GLN A  46      29.785  54.687  40.199  1.00  0.00           C  
ATOM    346  C   GLN A  46      28.770  53.553  39.945  1.00  0.00           C  
ATOM    347  O   GLN A  46      28.668  53.083  38.812  1.00  0.00           O  
ATOM    348  CB  GLN A  46      29.174  56.069  39.885  1.00  0.00           C  
ATOM    349  CG  GLN A  46      30.183  57.234  40.009  1.00  0.00           C  
ATOM    350  CD  GLN A  46      29.585  58.598  39.697  1.00  0.00           C  
ATOM    351  OE1 GLN A  46      29.651  59.537  40.480  1.00  0.00           O  
ATOM    352  NE2 GLN A  46      29.000  58.803  38.543  1.00  0.00           N  
ATOM    353  N   SER A  47      28.044  53.090  40.968  1.00  0.00           N  
ATOM    354  CA  SER A  47      27.100  51.958  40.861  1.00  0.00           C  
ATOM    355  C   SER A  47      26.017  52.164  39.789  1.00  0.00           C  
ATOM    356  O   SER A  47      25.536  53.277  39.571  1.00  0.00           O  
ATOM    357  CB  SER A  47      26.448  51.671  42.218  1.00  0.00           C  
ATOM    358  OG  SER A  47      27.434  51.231  43.134  1.00  0.00           O  
ATOM    359  N   LEU A  48      25.632  51.077  39.117  1.00  0.00           N  
ATOM    360  CA  LEU A  48      24.747  51.019  37.946  1.00  0.00           C  
ATOM    361  C   LEU A  48      23.365  51.676  38.154  1.00  0.00           C  
ATOM    362  O   LEU A  48      22.702  51.428  39.167  1.00  0.00           O  
ATOM    363  CB  LEU A  48      24.589  49.523  37.621  1.00  0.00           C  
ATOM    364  CG  LEU A  48      23.788  49.205  36.350  1.00  0.00           C  
ATOM    365  CD1 LEU A  48      24.577  49.505  35.080  1.00  0.00           C  
ATOM    366  CD2 LEU A  48      23.411  47.735  36.352  1.00  0.00           C  
ATOM    367  N   THR A  49      22.881  52.436  37.164  1.00  0.00           N  
ATOM    368  CA  THR A  49      21.455  52.803  37.040  1.00  0.00           C  
ATOM    369  C   THR A  49      20.704  51.755  36.209  1.00  0.00           C  
ATOM    370  O   THR A  49      21.234  51.252  35.214  1.00  0.00           O  
ATOM    371  CB  THR A  49      21.267  54.217  36.461  1.00  0.00           C  
ATOM    372  OG1 THR A  49      19.971  54.671  36.769  1.00  0.00           O  
ATOM    373  CG2 THR A  49      21.389  54.369  34.948  1.00  0.00           C  
ATOM    374  N   LYS A  50      19.477  51.405  36.616  1.00  0.00           N  
ATOM    375  CA  LYS A  50      18.657  50.345  35.998  1.00  0.00           C  
ATOM    376  C   LYS A  50      18.369  50.569  34.507  1.00  0.00           C  
ATOM    377  O   LYS A  50      18.552  51.666  33.970  1.00  0.00           O  
ATOM    378  CB  LYS A  50      17.341  50.173  36.779  1.00  0.00           C  
ATOM    379  CG  LYS A  50      17.575  49.596  38.182  1.00  0.00           C  
ATOM    380  CD  LYS A  50      16.292  48.952  38.724  1.00  0.00           C  
ATOM    381  CE  LYS A  50      16.575  48.278  40.067  1.00  0.00           C  
ATOM    382  NZ  LYS A  50      15.396  47.544  40.568  1.00  0.00           N  
ATOM    383  N   TRP A  51      17.868  49.531  33.845  1.00  0.00           N  
ATOM    384  CA  TRP A  51      17.375  49.552  32.463  1.00  0.00           C  
ATOM    385  C   TRP A  51      15.873  49.214  32.439  1.00  0.00           C  
ATOM    386  O   TRP A  51      15.383  48.493  33.310  1.00  0.00           O  
ATOM    387  CB  TRP A  51      18.224  48.591  31.617  1.00  0.00           C  
ATOM    388  CG  TRP A  51      18.298  47.173  32.104  1.00  0.00           C  
ATOM    389  CD1 TRP A  51      17.282  46.288  32.020  1.00  0.00           C  
ATOM    390  CD2 TRP A  51      19.417  46.445  32.711  1.00  0.00           C  
ATOM    391  NE1 TRP A  51      17.690  45.070  32.519  1.00  0.00           N  
ATOM    392  CE2 TRP A  51      18.971  45.124  33.012  1.00  0.00           C  
ATOM    393  CE3 TRP A  51      20.764  46.741  33.026  1.00  0.00           C  
ATOM    394  CZ2 TRP A  51      19.785  44.168  33.633  1.00  0.00           C  
ATOM    395  CZ3 TRP A  51      21.611  45.766  33.598  1.00  0.00           C  
ATOM    396  CH2 TRP A  51      21.124  44.484  33.907  1.00  0.00           C  
ATOM    397  N   SER A  52      15.127  49.767  31.480  1.00  0.00           N  
ATOM    398  CA  SER A  52      13.656  49.706  31.447  1.00  0.00           C  
ATOM    399  C   SER A  52      13.135  48.292  31.157  1.00  0.00           C  
ATOM    400  O   SER A  52      12.982  47.887  30.006  1.00  0.00           O  
ATOM    401  CB  SER A  52      13.086  50.705  30.434  1.00  0.00           C  
ATOM    402  OG  SER A  52      13.413  52.026  30.822  1.00  0.00           O  
ATOM    403  N   ASP A  53      12.851  47.537  32.220  1.00  0.00           N  
ATOM    404  CA  ASP A  53      12.380  46.142  32.260  1.00  0.00           C  
ATOM    405  C   ASP A  53      13.402  45.100  31.789  1.00  0.00           C  
ATOM    406  O   ASP A  53      13.608  44.109  32.482  1.00  0.00           O  
ATOM    407  CB  ASP A  53      11.034  45.969  31.535  1.00  0.00           C  
ATOM    408  CG  ASP A  53      10.159  44.905  32.202  1.00  0.00           C  
ATOM    409  OD1 ASP A  53       9.727  45.147  33.352  1.00  0.00           O  
ATOM    410  OD2 ASP A  53       9.802  43.882  31.573  1.00  0.00           O  
ATOM    411  N   ILE A  54      14.012  45.293  30.616  1.00  0.00           N  
ATOM    412  CA  ILE A  54      14.782  44.298  29.854  1.00  0.00           C  
ATOM    413  C   ILE A  54      16.058  44.897  29.236  1.00  0.00           C  
ATOM    414  O   ILE A  54      16.119  46.083  28.915  1.00  0.00           O  
ATOM    415  CB  ILE A  54      13.856  43.646  28.791  1.00  0.00           C  
ATOM    416  CG1 ILE A  54      14.486  42.497  27.969  1.00  0.00           C  
ATOM    417  CG2 ILE A  54      13.309  44.683  27.795  1.00  0.00           C  
ATOM    418  CD1 ILE A  54      14.948  41.302  28.808  1.00  0.00           C  
ATOM    419  N   TRP A  55      17.072  44.052  29.053  1.00  0.00           N  
ATOM    420  CA  TRP A  55      18.326  44.291  28.331  1.00  0.00           C  
ATOM    421  C   TRP A  55      18.646  43.058  27.473  1.00  0.00           C  
ATOM    422  O   TRP A  55      18.388  41.935  27.910  1.00  0.00           O  
ATOM    423  CB  TRP A  55      19.432  44.544  29.365  1.00  0.00           C  
ATOM    424  CG  TRP A  55      20.785  44.900  28.830  1.00  0.00           C  
ATOM    425  CD1 TRP A  55      21.771  44.029  28.506  1.00  0.00           C  
ATOM    426  CD2 TRP A  55      21.338  46.232  28.606  1.00  0.00           C  
ATOM    427  NE1 TRP A  55      22.890  44.729  28.094  1.00  0.00           N  
ATOM    428  CE2 TRP A  55      22.675  46.088  28.138  1.00  0.00           C  
ATOM    429  CE3 TRP A  55      20.852  47.549  28.756  1.00  0.00           C  
ATOM    430  CZ2 TRP A  55      23.487  47.188  27.832  1.00  0.00           C  
ATOM    431  CZ3 TRP A  55      21.663  48.663  28.461  1.00  0.00           C  
ATOM    432  CH2 TRP A  55      22.980  48.487  28.001  1.00  0.00           C  
ATOM    433  N   ASN A  56      19.203  43.222  26.269  1.00  0.00           N  
ATOM    434  CA  ASN A  56      19.651  42.099  25.436  1.00  0.00           C  
ATOM    435  C   ASN A  56      21.184  42.019  25.450  1.00  0.00           C  
ATOM    436  O   ASN A  56      21.875  42.754  24.740  1.00  0.00           O  
ATOM    437  CB  ASN A  56      19.055  42.212  24.020  1.00  0.00           C  
ATOM    438  CG  ASN A  56      19.406  41.016  23.148  1.00  0.00           C  
ATOM    439  OD1 ASN A  56      19.954  40.019  23.591  1.00  0.00           O  
ATOM    440  ND2 ASN A  56      19.077  41.047  21.881  1.00  0.00           N  
ATOM    441  N   ALA A  57      21.725  41.140  26.291  1.00  0.00           N  
ATOM    442  CA  ALA A  57      23.154  40.904  26.434  1.00  0.00           C  
ATOM    443  C   ALA A  57      23.645  39.958  25.321  1.00  0.00           C  
ATOM    444  O   ALA A  57      23.746  38.742  25.504  1.00  0.00           O  
ATOM    445  CB  ALA A  57      23.412  40.371  27.847  1.00  0.00           C  
ATOM    446  N   THR A  58      23.956  40.538  24.158  1.00  0.00           N  
ATOM    447  CA  THR A  58      24.344  39.815  22.937  1.00  0.00           C  
ATOM    448  C   THR A  58      25.630  40.320  22.258  1.00  0.00           C  
ATOM    449  O   THR A  58      26.270  39.548  21.537  1.00  0.00           O  
ATOM    450  CB  THR A  58      23.147  39.751  21.977  1.00  0.00           C  
ATOM    451  OG1 THR A  58      23.430  38.891  20.901  1.00  0.00           O  
ATOM    452  CG2 THR A  58      22.716  41.098  21.404  1.00  0.00           C  
ATOM    453  N   LYS A  59      26.049  41.579  22.457  1.00  0.00           N  
ATOM    454  CA  LYS A  59      27.341  42.112  21.974  1.00  0.00           C  
ATOM    455  C   LYS A  59      28.425  41.873  23.019  1.00  0.00           C  
ATOM    456  O   LYS A  59      28.274  42.273  24.170  1.00  0.00           O  
ATOM    457  CB  LYS A  59      27.228  43.618  21.695  1.00  0.00           C  
ATOM    458  CG  LYS A  59      28.532  44.261  21.165  1.00  0.00           C  
ATOM    459  CD  LYS A  59      28.516  45.806  21.083  1.00  0.00           C  
ATOM    460  CE  LYS A  59      27.457  46.871  21.428  1.00  0.00           C  
ATOM    461  NZ  LYS A  59      27.971  48.224  21.146  1.00  0.00           N  
ATOM    462  N   TYR A  60      29.530  41.259  22.613  1.00  0.00           N  
ATOM    463  CA  TYR A  60      30.692  41.052  23.476  1.00  0.00           C  
ATOM    464  C   TYR A  60      31.216  42.398  24.007  1.00  0.00           C  
ATOM    465  O   TYR A  60      31.572  43.281  23.224  1.00  0.00           O  
ATOM    466  CB  TYR A  60      31.748  40.235  22.722  1.00  0.00           C  
ATOM    467  CG  TYR A  60      31.287  38.822  22.402  1.00  0.00           C  
ATOM    468  CD1 TYR A  60      30.472  38.575  21.278  1.00  0.00           C  
ATOM    469  CD2 TYR A  60      31.634  37.760  23.261  1.00  0.00           C  
ATOM    470  CE1 TYR A  60      29.969  37.283  21.035  1.00  0.00           C  
ATOM    471  CE2 TYR A  60      31.162  36.459  23.002  1.00  0.00           C  
ATOM    472  CZ  TYR A  60      30.312  36.225  21.902  1.00  0.00           C  
ATOM    473  OH  TYR A  60      29.825  34.976  21.675  1.00  0.00           O  
ATOM    474  N   ALA A  61      31.204  42.530  25.338  1.00  0.00           N  
ATOM    475  CA  ALA A  61      31.481  43.711  26.162  1.00  0.00           C  
ATOM    476  C   ALA A  61      32.413  44.764  25.521  1.00  0.00           C  
ATOM    477  O   ALA A  61      33.619  44.520  25.399  1.00  0.00           O  
ATOM    478  CB  ALA A  61      32.037  43.181  27.493  1.00  0.00           C  
ATOM    479  N   ASN A  62      31.862  45.934  25.153  1.00  0.00           N  
ATOM    480  CA  ASN A  62      32.581  47.094  24.584  1.00  0.00           C  
ATOM    481  C   ASN A  62      33.874  47.405  25.358  1.00  0.00           C  
ATOM    482  O   ASN A  62      33.825  47.747  26.542  1.00  0.00           O  
ATOM    483  CB  ASN A  62      31.667  48.343  24.580  1.00  0.00           C  
ATOM    484  CG  ASN A  62      31.134  48.730  23.215  1.00  0.00           C  
ATOM    485  OD1 ASN A  62      29.931  48.794  23.007  1.00  0.00           O  
ATOM    486  ND2 ASN A  62      31.982  49.034  22.258  1.00  0.00           N  
ATOM    487  N   SER A  63      35.031  47.289  24.702  1.00  0.00           N  
ATOM    488  CA  SER A  63      36.346  47.425  25.344  1.00  0.00           C  
ATOM    489  C   SER A  63      36.548  48.838  25.874  1.00  0.00           C  
ATOM    490  O   SER A  63      36.335  49.805  25.147  1.00  0.00           O  
ATOM    491  CB  SER A  63      37.486  47.144  24.360  1.00  0.00           C  
ATOM    492  OG  SER A  63      37.245  45.966  23.618  1.00  0.00           O  
ATOM    493  N   CYS A  64      37.019  48.992  27.110  1.00  0.00           N  
ATOM    494  CA  CYS A  64      37.365  50.323  27.605  1.00  0.00           C  
ATOM    495  C   CYS A  64      38.457  50.978  26.751  1.00  0.00           C  
ATOM    496  O   CYS A  64      39.423  50.307  26.372  1.00  0.00           O  
ATOM    497  CB  CYS A  64      37.771  50.243  29.078  1.00  0.00           C  
ATOM    498  SG  CYS A  64      36.426  49.771  30.198  1.00  0.00           S  
ATOM    499  N   CYS A  65      38.322  52.281  26.477  1.00  0.00           N  
ATOM    500  CA  CYS A  65      39.398  53.116  25.939  1.00  0.00           C  
ATOM    501  C   CYS A  65      40.691  52.855  26.723  1.00  0.00           C  
ATOM    502  O   CYS A  65      40.679  52.820  27.957  1.00  0.00           O  
ATOM    503  CB  CYS A  65      39.006  54.594  26.016  1.00  0.00           C  
ATOM    504  SG  CYS A  65      37.794  55.027  24.743  1.00  0.00           S  
ATOM    505  N   GLN A  66      41.776  52.589  26.001  1.00  0.00           N  
ATOM    506  CA  GLN A  66      43.011  52.040  26.560  1.00  0.00           C  
ATOM    507  C   GLN A  66      44.245  52.314  25.699  1.00  0.00           C  
ATOM    508  O   GLN A  66      44.141  52.795  24.566  1.00  0.00           O  
ATOM    509  CB  GLN A  66      42.841  50.528  26.743  1.00  0.00           C  
ATOM    510  CG  GLN A  66      42.550  49.766  25.441  1.00  0.00           C  
ATOM    511  CD  GLN A  66      42.273  48.307  25.737  1.00  0.00           C  
ATOM    512  OE1 GLN A  66      43.107  47.428  25.563  1.00  0.00           O  
ATOM    513  NE2 GLN A  66      41.089  48.004  26.212  1.00  0.00           N  
ATOM    514  N   ASN A  67      45.410  51.961  26.241  1.00  0.00           N  
ATOM    515  CA  ASN A  67      46.632  51.791  25.473  1.00  0.00           C  
ATOM    516  C   ASN A  67      46.440  50.635  24.471  1.00  0.00           C  
ATOM    517  O   ASN A  67      45.891  49.588  24.818  1.00  0.00           O  
ATOM    518  CB  ASN A  67      47.775  51.522  26.459  1.00  0.00           C  
ATOM    519  CG  ASN A  67      49.094  52.019  25.924  1.00  0.00           C  
ATOM    520  OD1 ASN A  67      49.728  51.389  25.094  1.00  0.00           O  
ATOM    521  ND2 ASN A  67      49.535  53.160  26.378  1.00  0.00           N  
ATOM    522  N   ILE A  68      46.841  50.840  23.220  1.00  0.00           N  
ATOM    523  CA  ILE A  68      46.508  49.979  22.074  1.00  0.00           C  
ATOM    524  C   ILE A  68      47.758  49.638  21.268  1.00  0.00           C  
ATOM    525  O   ILE A  68      48.798  50.289  21.404  1.00  0.00           O  
ATOM    526  CB  ILE A  68      45.421  50.631  21.184  1.00  0.00           C  
ATOM    527  CG1 ILE A  68      45.688  52.132  20.917  1.00  0.00           C  
ATOM    528  CG2 ILE A  68      44.043  50.421  21.825  1.00  0.00           C  
ATOM    529  CD1 ILE A  68      44.824  52.717  19.793  1.00  0.00           C  
ATOM    530  N   ASP A  69      47.695  48.606  20.425  1.00  0.00           N  
ATOM    531  CA  ASP A  69      48.854  48.153  19.650  1.00  0.00           C  
ATOM    532  C   ASP A  69      49.118  49.004  18.390  1.00  0.00           C  
ATOM    533  O   ASP A  69      49.249  48.482  17.280  1.00  0.00           O  
ATOM    534  CB  ASP A  69      48.791  46.648  19.362  1.00  0.00           C  
ATOM    535  CG  ASP A  69      50.126  46.178  18.777  1.00  0.00           C  
ATOM    536  OD1 ASP A  69      50.112  45.619  17.657  1.00  0.00           O  
ATOM    537  OD2 ASP A  69      51.177  46.433  19.406  1.00  0.00           O  
ATOM    538  N   GLN A  70      49.342  50.307  18.583  1.00  0.00           N  
ATOM    539  CA  GLN A  70      50.036  51.182  17.629  1.00  0.00           C  
ATOM    540  C   GLN A  70      51.566  50.976  17.741  1.00  0.00           C  
ATOM    541  O   GLN A  70      52.345  51.927  17.809  1.00  0.00           O  
ATOM    542  CB  GLN A  70      49.609  52.652  17.845  1.00  0.00           C  
ATOM    543  CG  GLN A  70      48.094  52.851  17.662  1.00  0.00           C  
ATOM    544  CD  GLN A  70      47.685  54.319  17.549  1.00  0.00           C  
ATOM    545  OE1 GLN A  70      47.322  54.986  18.508  1.00  0.00           O  
ATOM    546  NE2 GLN A  70      47.680  54.887  16.362  1.00  0.00           N  
ATOM    547  N   SER A  71      52.001  49.709  17.754  1.00  0.00           N  
ATOM    548  CA  SER A  71      53.406  49.264  17.790  1.00  0.00           C  
ATOM    549  C   SER A  71      53.704  48.144  16.784  1.00  0.00           C  
ATOM    550  O   SER A  71      54.851  48.023  16.351  1.00  0.00           O  
ATOM    551  CB  SER A  71      53.866  48.870  19.198  1.00  0.00           C  
ATOM    552  OG  SER A  71      53.744  49.967  20.092  1.00  0.00           O  
ATOM    553  N   PHE A  72      52.694  47.426  16.279  1.00  0.00           N  
ATOM    554  CA  PHE A  72      52.796  46.618  15.053  1.00  0.00           C  
ATOM    555  C   PHE A  72      51.625  46.936  14.101  1.00  0.00           C  
ATOM    556  O   PHE A  72      50.476  46.917  14.546  1.00  0.00           O  
ATOM    557  CB  PHE A  72      52.869  45.128  15.400  1.00  0.00           C  
ATOM    558  CG  PHE A  72      53.972  44.809  16.390  1.00  0.00           C  
ATOM    559  CD1 PHE A  72      53.661  44.586  17.744  1.00  0.00           C  
ATOM    560  CD2 PHE A  72      55.317  44.833  15.974  1.00  0.00           C  
ATOM    561  CE1 PHE A  72      54.688  44.388  18.681  1.00  0.00           C  
ATOM    562  CE2 PHE A  72      56.347  44.650  16.914  1.00  0.00           C  
ATOM    563  CZ  PHE A  72      56.029  44.435  18.266  1.00  0.00           C  
ATOM    564  N   PRO A  73      51.877  47.285  12.825  1.00  0.00           N  
ATOM    565  CA  PRO A  73      50.843  47.719  11.886  1.00  0.00           C  
ATOM    566  C   PRO A  73      50.120  46.513  11.260  1.00  0.00           C  
ATOM    567  O   PRO A  73      50.360  46.138  10.107  1.00  0.00           O  
ATOM    568  CB  PRO A  73      51.597  48.580  10.863  1.00  0.00           C  
ATOM    569  CG  PRO A  73      52.970  47.913  10.801  1.00  0.00           C  
ATOM    570  CD  PRO A  73      53.197  47.430  12.226  1.00  0.00           C  
ATOM    571  N   GLY A  74      49.237  45.862  12.018  1.00  0.00           N  
ATOM    572  CA  GLY A  74      48.456  44.710  11.565  1.00  0.00           C  
ATOM    573  C   GLY A  74      49.258  43.416  11.550  1.00  0.00           C  
ATOM    574  O   GLY A  74      49.590  42.920  10.470  1.00  0.00           O  
ATOM    575  N   PHE A  75      49.541  42.859  12.725  1.00  0.00           N  
ATOM    576  CA  PHE A  75      50.301  41.616  12.893  1.00  0.00           C  
ATOM    577  C   PHE A  75      49.595  40.713  13.905  1.00  0.00           C  
ATOM    578  O   PHE A  75      49.443  41.089  15.064  1.00  0.00           O  
ATOM    579  CB  PHE A  75      51.725  41.949  13.351  1.00  0.00           C  
ATOM    580  CG  PHE A  75      52.541  40.721  13.701  1.00  0.00           C  
ATOM    581  CD1 PHE A  75      52.982  39.854  12.683  1.00  0.00           C  
ATOM    582  CD2 PHE A  75      52.847  40.437  15.047  1.00  0.00           C  
ATOM    583  CE1 PHE A  75      53.732  38.710  13.011  1.00  0.00           C  
ATOM    584  CE2 PHE A  75      53.595  39.290  15.369  1.00  0.00           C  
ATOM    585  CZ  PHE A  75      54.035  38.425  14.353  1.00  0.00           C  
ATOM    586  N   HIS A  76      49.117  39.532  13.488  1.00  0.00           N  
ATOM    587  CA  HIS A  76      48.172  38.729  14.289  1.00  0.00           C  
ATOM    588  C   HIS A  76      48.640  38.475  15.730  1.00  0.00           C  
ATOM    589  O   HIS A  76      47.835  38.622  16.639  1.00  0.00           O  
ATOM    590  CB  HIS A  76      47.811  37.430  13.562  1.00  0.00           C  
ATOM    591  CG  HIS A  76      46.721  36.638  14.247  1.00  0.00           C  
ATOM    592  ND1 HIS A  76      45.375  36.960  14.293  1.00  0.00           N  
ATOM    593  CD2 HIS A  76      46.893  35.456  14.911  1.00  0.00           C  
ATOM    594  CE1 HIS A  76      44.741  35.979  14.961  1.00  0.00           C  
ATOM    595  NE2 HIS A  76      45.645  35.062  15.352  1.00  0.00           N  
ATOM    596  N   GLY A  77      49.927  38.172  15.941  1.00  0.00           N  
ATOM    597  CA  GLY A  77      50.554  37.992  17.261  1.00  0.00           C  
ATOM    598  C   GLY A  77      50.328  39.113  18.292  1.00  0.00           C  
ATOM    599  O   GLY A  77      50.498  38.865  19.486  1.00  0.00           O  
ATOM    600  N   SER A  78      49.962  40.323  17.863  1.00  0.00           N  
ATOM    601  CA  SER A  78      49.520  41.437  18.714  1.00  0.00           C  
ATOM    602  C   SER A  78      48.070  41.851  18.419  1.00  0.00           C  
ATOM    603  O   SER A  78      47.295  42.065  19.349  1.00  0.00           O  
ATOM    604  CB  SER A  78      50.480  42.619  18.595  1.00  0.00           C  
ATOM    605  OG  SER A  78      50.540  43.080  17.263  1.00  0.00           O  
ATOM    606  N   GLU A  79      47.660  41.911  17.149  1.00  0.00           N  
ATOM    607  CA  GLU A  79      46.288  42.221  16.714  1.00  0.00           C  
ATOM    608  C   GLU A  79      45.204  41.289  17.279  1.00  0.00           C  
ATOM    609  O   GLU A  79      44.065  41.718  17.417  1.00  0.00           O  
ATOM    610  CB  GLU A  79      46.196  42.279  15.174  1.00  0.00           C  
ATOM    611  CG  GLU A  79      45.887  43.687  14.656  1.00  0.00           C  
ATOM    612  CD  GLU A  79      46.940  44.702  15.109  1.00  0.00           C  
ATOM    613  OE1 GLU A  79      46.654  45.523  16.009  1.00  0.00           O  
ATOM    614  OE2 GLU A  79      48.080  44.692  14.591  1.00  0.00           O  
ATOM    615  N   MET A  80      45.514  40.032  17.613  1.00  0.00           N  
ATOM    616  CA  MET A  80      44.592  39.114  18.310  1.00  0.00           C  
ATOM    617  C   MET A  80      44.378  39.448  19.802  1.00  0.00           C  
ATOM    618  O   MET A  80      43.577  38.798  20.469  1.00  0.00           O  
ATOM    619  CB  MET A  80      45.076  37.669  18.125  1.00  0.00           C  
ATOM    620  CG  MET A  80      46.297  37.325  18.983  1.00  0.00           C  
ATOM    621  SD  MET A  80      47.254  35.893  18.421  1.00  0.00           S  
ATOM    622  CE  MET A  80      46.118  34.550  18.848  1.00  0.00           C  
ATOM    623  N   TRP A  81      45.093  40.449  20.324  1.00  0.00           N  
ATOM    624  CA  TRP A  81      45.056  40.930  21.710  1.00  0.00           C  
ATOM    625  C   TRP A  81      44.638  42.405  21.791  1.00  0.00           C  
ATOM    626  O   TRP A  81      43.941  42.807  22.722  1.00  0.00           O  
ATOM    627  CB  TRP A  81      46.417  40.684  22.378  1.00  0.00           C  
ATOM    628  CG  TRP A  81      46.965  39.296  22.219  1.00  0.00           C  
ATOM    629  CD1 TRP A  81      48.155  38.983  21.660  1.00  0.00           C  
ATOM    630  CD2 TRP A  81      46.342  38.020  22.565  1.00  0.00           C  
ATOM    631  NE1 TRP A  81      48.328  37.612  21.664  1.00  0.00           N  
ATOM    632  CE2 TRP A  81      47.236  36.968  22.202  1.00  0.00           C  
ATOM    633  CE3 TRP A  81      45.110  37.643  23.141  1.00  0.00           C  
ATOM    634  CZ2 TRP A  81      46.921  35.616  22.395  1.00  0.00           C  
ATOM    635  CZ3 TRP A  81      44.779  36.288  23.321  1.00  0.00           C  
ATOM    636  CH2 TRP A  81      45.680  35.275  22.956  1.00  0.00           C  
ATOM    637  N   ASN A  82      45.048  43.220  20.816  1.00  0.00           N  
ATOM    638  CA  ASN A  82      44.534  44.570  20.576  1.00  0.00           C  
ATOM    639  C   ASN A  82      42.980  44.547  20.470  1.00  0.00           C  
ATOM    640  O   ASN A  82      42.457  43.662  19.789  1.00  0.00           O  
ATOM    641  CB  ASN A  82      45.227  45.071  19.291  1.00  0.00           C  
ATOM    642  CG  ASN A  82      45.157  46.572  19.097  1.00  0.00           C  
ATOM    643  OD1 ASN A  82      45.073  47.342  20.037  1.00  0.00           O  
ATOM    644  ND2 ASN A  82      45.250  47.038  17.876  1.00  0.00           N  
ATOM    645  N   PRO A  83      42.218  45.435  21.146  1.00  0.00           N  
ATOM    646  CA  PRO A  83      40.748  45.391  21.216  1.00  0.00           C  
ATOM    647  C   PRO A  83      39.988  45.165  19.900  1.00  0.00           C  
ATOM    648  O   PRO A  83      40.332  45.736  18.867  1.00  0.00           O  
ATOM    649  CB  PRO A  83      40.344  46.729  21.834  1.00  0.00           C  
ATOM    650  CG  PRO A  83      41.485  46.982  22.806  1.00  0.00           C  
ATOM    651  CD  PRO A  83      42.701  46.495  22.023  1.00  0.00           C  
ATOM    652  N   ASN A  84      38.914  44.371  19.966  1.00  0.00           N  
ATOM    653  CA  ASN A  84      38.097  43.897  18.835  1.00  0.00           C  
ATOM    654  C   ASN A  84      36.638  44.406  18.835  1.00  0.00           C  
ATOM    655  O   ASN A  84      35.902  44.210  17.872  1.00  0.00           O  
ATOM    656  CB  ASN A  84      38.109  42.361  18.873  1.00  0.00           C  
ATOM    657  CG  ASN A  84      37.355  41.795  20.069  1.00  0.00           C  
ATOM    658  OD1 ASN A  84      37.628  42.122  21.217  1.00  0.00           O  
ATOM    659  ND2 ASN A  84      36.371  40.960  19.849  1.00  0.00           N  
ATOM    660  N   THR A  85      36.193  45.015  19.932  1.00  0.00           N  
ATOM    661  CA  THR A  85      34.832  45.532  20.164  1.00  0.00           C  
ATOM    662  C   THR A  85      34.984  46.910  20.809  1.00  0.00           C  
ATOM    663  O   THR A  85      35.695  47.030  21.807  1.00  0.00           O  
ATOM    664  CB  THR A  85      34.018  44.527  21.004  1.00  0.00           C  
ATOM    665  OG1 THR A  85      32.700  44.974  21.221  1.00  0.00           O  
ATOM    666  CG2 THR A  85      34.617  44.214  22.369  1.00  0.00           C  
ATOM    667  N   ASP A  86      34.496  47.968  20.160  1.00  0.00           N  
ATOM    668  CA  ASP A  86      35.193  49.267  20.122  1.00  0.00           C  
ATOM    669  C   ASP A  86      35.550  49.917  21.470  1.00  0.00           C  
ATOM    670  O   ASP A  86      34.795  49.856  22.445  1.00  0.00           O  
ATOM    671  CB  ASP A  86      34.421  50.280  19.270  1.00  0.00           C  
ATOM    672  CG  ASP A  86      35.318  51.461  18.875  1.00  0.00           C  
ATOM    673  OD1 ASP A  86      35.019  52.621  19.227  1.00  0.00           O  
ATOM    674  OD2 ASP A  86      36.359  51.230  18.214  1.00  0.00           O  
ATOM    675  N   LEU A  87      36.697  50.606  21.448  1.00  0.00           N  
ATOM    676  CA  LEU A  87      37.242  51.497  22.473  1.00  0.00           C  
ATOM    677  C   LEU A  87      36.170  52.480  22.958  1.00  0.00           C  
ATOM    678  O   LEU A  87      35.654  53.267  22.166  1.00  0.00           O  
ATOM    679  CB  LEU A  87      38.428  52.270  21.860  1.00  0.00           C  
ATOM    680  CG  LEU A  87      39.603  51.393  21.392  1.00  0.00           C  
ATOM    681  CD1 LEU A  87      40.532  52.204  20.490  1.00  0.00           C  
ATOM    682  CD2 LEU A  87      40.408  50.866  22.579  1.00  0.00           C  
ATOM    683  N   SER A  88      35.807  52.416  24.238  1.00  0.00           N  
ATOM    684  CA  SER A  88      34.669  53.152  24.793  1.00  0.00           C  
ATOM    685  C   SER A  88      34.901  53.705  26.201  1.00  0.00           C  
ATOM    686  O   SER A  88      35.626  53.129  27.008  1.00  0.00           O  
ATOM    687  CB  SER A  88      33.429  52.248  24.772  1.00  0.00           C  
ATOM    688  OG  SER A  88      33.141  51.825  23.452  1.00  0.00           O  
ATOM    689  N   GLU A  89      34.244  54.822  26.517  1.00  0.00           N  
ATOM    690  CA  GLU A  89      33.953  55.226  27.897  1.00  0.00           C  
ATOM    691  C   GLU A  89      32.798  54.391  28.462  1.00  0.00           C  
ATOM    692  O   GLU A  89      32.889  53.862  29.569  1.00  0.00           O  
ATOM    693  CB  GLU A  89      33.577  56.709  27.971  1.00  0.00           C  
ATOM    694  CG  GLU A  89      34.711  57.645  27.560  1.00  0.00           C  
ATOM    695  CD  GLU A  89      34.340  59.076  27.937  1.00  0.00           C  
ATOM    696  OE1 GLU A  89      33.664  59.787  27.165  1.00  0.00           O  
ATOM    697  OE2 GLU A  89      34.746  59.547  29.019  1.00  0.00           O  
ATOM    698  N   ASP A  90      31.707  54.271  27.699  1.00  0.00           N  
ATOM    699  CA  ASP A  90      30.632  53.300  27.916  1.00  0.00           C  
ATOM    700  C   ASP A  90      31.179  51.879  27.697  1.00  0.00           C  
ATOM    701  O   ASP A  90      31.079  51.322  26.605  1.00  0.00           O  
ATOM    702  CB  ASP A  90      29.455  53.647  26.983  1.00  0.00           C  
ATOM    703  CG  ASP A  90      28.262  52.694  27.111  1.00  0.00           C  
ATOM    704  OD1 ASP A  90      28.040  52.110  28.198  1.00  0.00           O  
ATOM    705  OD2 ASP A  90      27.504  52.544  26.125  1.00  0.00           O  
ATOM    706  N   CYS A  91      31.842  51.338  28.724  1.00  0.00           N  
ATOM    707  CA  CYS A  91      32.663  50.128  28.626  1.00  0.00           C  
ATOM    708  C   CYS A  91      32.598  49.180  29.833  1.00  0.00           C  
ATOM    709  O   CYS A  91      33.092  48.053  29.747  1.00  0.00           O  
ATOM    710  CB  CYS A  91      34.111  50.544  28.399  1.00  0.00           C  
ATOM    711  SG  CYS A  91      34.997  51.188  29.850  1.00  0.00           S  
ATOM    712  N   LEU A  92      32.015  49.620  30.957  1.00  0.00           N  
ATOM    713  CA  LEU A  92      31.934  48.847  32.202  1.00  0.00           C  
ATOM    714  C   LEU A  92      30.866  47.742  32.096  1.00  0.00           C  
ATOM    715  O   LEU A  92      29.759  47.830  32.633  1.00  0.00           O  
ATOM    716  CB  LEU A  92      31.746  49.783  33.411  1.00  0.00           C  
ATOM    717  CG  LEU A  92      32.862  50.834  33.608  1.00  0.00           C  
ATOM    718  CD1 LEU A  92      32.741  51.446  35.003  1.00  0.00           C  
ATOM    719  CD2 LEU A  92      34.290  50.296  33.479  1.00  0.00           C  
ATOM    720  N   TYR A  93      31.260  46.691  31.382  1.00  0.00           N  
ATOM    721  CA  TYR A  93      30.483  45.543  30.934  1.00  0.00           C  
ATOM    722  C   TYR A  93      31.157  44.227  31.337  1.00  0.00           C  
ATOM    723  O   TYR A  93      32.355  44.179  31.620  1.00  0.00           O  
ATOM    724  CB  TYR A  93      30.368  45.586  29.400  1.00  0.00           C  
ATOM    725  CG  TYR A  93      29.452  46.650  28.849  1.00  0.00           C  
ATOM    726  CD1 TYR A  93      29.982  47.763  28.176  1.00  0.00           C  
ATOM    727  CD2 TYR A  93      28.064  46.519  29.009  1.00  0.00           C  
ATOM    728  CE1 TYR A  93      29.126  48.801  27.766  1.00  0.00           C  
ATOM    729  CE2 TYR A  93      27.207  47.549  28.591  1.00  0.00           C  
ATOM    730  CZ  TYR A  93      27.743  48.711  28.008  1.00  0.00           C  
ATOM    731  OH  TYR A  93      26.934  49.757  27.713  1.00  0.00           O  
ATOM    732  N   LEU A  94      30.395  43.137  31.299  1.00  0.00           N  
ATOM    733  CA  LEU A  94      30.911  41.777  31.441  1.00  0.00           C  
ATOM    734  C   LEU A  94      30.201  40.785  30.511  1.00  0.00           C  
ATOM    735  O   LEU A  94      29.107  41.057  30.007  1.00  0.00           O  
ATOM    736  CB  LEU A  94      30.902  41.379  32.932  1.00  0.00           C  
ATOM    737  CG  LEU A  94      29.580  41.544  33.709  1.00  0.00           C  
ATOM    738  CD1 LEU A  94      28.557  40.448  33.403  1.00  0.00           C  
ATOM    739  CD2 LEU A  94      29.895  41.498  35.203  1.00  0.00           C  
ATOM    740  N   ASN A  95      30.847  39.643  30.286  1.00  0.00           N  
ATOM    741  CA  ASN A  95      30.379  38.505  29.500  1.00  0.00           C  
ATOM    742  C   ASN A  95      30.330  37.276  30.428  1.00  0.00           C  
ATOM    743  O   ASN A  95      31.328  36.973  31.076  1.00  0.00           O  
ATOM    744  CB  ASN A  95      31.354  38.271  28.326  1.00  0.00           C  
ATOM    745  CG  ASN A  95      31.529  39.444  27.369  1.00  0.00           C  
ATOM    746  OD1 ASN A  95      30.583  40.074  26.914  1.00  0.00           O  
ATOM    747  ND2 ASN A  95      32.748  39.744  26.982  1.00  0.00           N  
ATOM    748  N   VAL A  96      29.198  36.576  30.534  1.00  0.00           N  
ATOM    749  CA  VAL A  96      28.999  35.438  31.460  1.00  0.00           C  
ATOM    750  C   VAL A  96      28.407  34.222  30.747  1.00  0.00           C  
ATOM    751  O   VAL A  96      27.642  34.372  29.798  1.00  0.00           O  
ATOM    752  CB  VAL A  96      28.177  35.865  32.698  1.00  0.00           C  
ATOM    753  CG1 VAL A  96      26.776  36.379  32.361  1.00  0.00           C  
ATOM    754  CG2 VAL A  96      28.038  34.751  33.743  1.00  0.00           C  
ATOM    755  N   TRP A  97      28.773  33.019  31.196  1.00  0.00           N  
ATOM    756  CA  TRP A  97      28.363  31.735  30.629  1.00  0.00           C  
ATOM    757  C   TRP A  97      27.889  30.777  31.726  1.00  0.00           C  
ATOM    758  O   TRP A  97      28.573  30.557  32.728  1.00  0.00           O  
ATOM    759  CB  TRP A  97      29.522  31.119  29.846  1.00  0.00           C  
ATOM    760  CG  TRP A  97      29.979  31.883  28.638  1.00  0.00           C  
ATOM    761  CD1 TRP A  97      29.619  31.611  27.364  1.00  0.00           C  
ATOM    762  CD2 TRP A  97      30.893  33.022  28.560  1.00  0.00           C  
ATOM    763  NE1 TRP A  97      30.285  32.463  26.502  1.00  0.00           N  
ATOM    764  CE2 TRP A  97      31.093  33.344  27.184  1.00  0.00           C  
ATOM    765  CE3 TRP A  97      31.605  33.796  29.502  1.00  0.00           C  
ATOM    766  CZ2 TRP A  97      31.964  34.357  26.763  1.00  0.00           C  
ATOM    767  CZ3 TRP A  97      32.482  34.815  29.091  1.00  0.00           C  
ATOM    768  CH2 TRP A  97      32.664  35.099  27.728  1.00  0.00           C  
ATOM    769  N   ILE A  98      26.703  30.206  31.517  1.00  0.00           N  
ATOM    770  CA  ILE A  98      25.936  29.413  32.478  1.00  0.00           C  
ATOM    771  C   ILE A  98      25.691  28.010  31.887  1.00  0.00           C  
ATOM    772  O   ILE A  98      25.335  27.906  30.707  1.00  0.00           O  
ATOM    773  CB  ILE A  98      24.602  30.130  32.814  1.00  0.00           C  
ATOM    774  CG1 ILE A  98      24.773  31.552  33.402  1.00  0.00           C  
ATOM    775  CG2 ILE A  98      23.803  29.321  33.847  1.00  0.00           C  
ATOM    776  CD1 ILE A  98      24.943  32.661  32.363  1.00  0.00           C  
ATOM    777  N   PRO A  99      25.888  26.916  32.653  1.00  0.00           N  
ATOM    778  CA  PRO A  99      25.533  25.565  32.212  1.00  0.00           C  
ATOM    779  C   PRO A  99      24.072  25.467  31.749  1.00  0.00           C  
ATOM    780  O   PRO A  99      23.202  26.150  32.286  1.00  0.00           O  
ATOM    781  CB  PRO A  99      25.779  24.648  33.415  1.00  0.00           C  
ATOM    782  CG  PRO A  99      26.755  25.426  34.291  1.00  0.00           C  
ATOM    783  CD  PRO A  99      26.387  26.881  34.019  1.00  0.00           C  
ATOM    784  N   ALA A 100      23.797  24.580  30.793  1.00  0.00           N  
ATOM    785  CA  ALA A 100      22.443  24.218  30.377  1.00  0.00           C  
ATOM    786  C   ALA A 100      22.209  22.722  30.691  1.00  0.00           C  
ATOM    787  O   ALA A 100      22.986  21.901  30.184  1.00  0.00           O  
ATOM    788  CB  ALA A 100      22.280  24.548  28.889  1.00  0.00           C  
ATOM    789  N   PRO A 101      21.216  22.345  31.523  1.00  0.00           N  
ATOM    790  CA  PRO A 101      20.217  23.205  32.171  1.00  0.00           C  
ATOM    791  C   PRO A 101      20.822  24.127  33.241  1.00  0.00           C  
ATOM    792  O   PRO A 101      21.907  23.867  33.771  1.00  0.00           O  
ATOM    793  CB  PRO A 101      19.203  22.244  32.800  1.00  0.00           C  
ATOM    794  CG  PRO A 101      20.045  21.013  33.117  1.00  0.00           C  
ATOM    795  CD  PRO A 101      21.019  20.964  31.940  1.00  0.00           C  
ATOM    796  N   LYS A 102      20.121  25.225  33.536  1.00  0.00           N  
ATOM    797  CA  LYS A 102      20.554  26.285  34.450  1.00  0.00           C  
ATOM    798  C   LYS A 102      20.639  25.780  35.903  1.00  0.00           C  
ATOM    799  O   LYS A 102      19.621  25.331  36.442  1.00  0.00           O  
ATOM    800  CB  LYS A 102      19.570  27.464  34.344  1.00  0.00           C  
ATOM    801  CG  LYS A 102      20.178  28.764  34.881  1.00  0.00           C  
ATOM    802  CD  LYS A 102      19.128  29.857  35.110  1.00  0.00           C  
ATOM    803  CE  LYS A 102      18.342  29.682  36.416  1.00  0.00           C  
ATOM    804  NZ  LYS A 102      19.154  29.974  37.621  1.00  0.00           N  
ATOM    805  N   PRO A 103      21.783  25.928  36.596  1.00  0.00           N  
ATOM    806  CA  PRO A 103      21.864  25.649  38.026  1.00  0.00           C  
ATOM    807  C   PRO A 103      21.108  26.707  38.847  1.00  0.00           C  
ATOM    808  O   PRO A 103      20.775  27.794  38.362  1.00  0.00           O  
ATOM    809  CB  PRO A 103      23.362  25.649  38.345  1.00  0.00           C  
ATOM    810  CG  PRO A 103      23.938  26.638  37.335  1.00  0.00           C  
ATOM    811  CD  PRO A 103      23.051  26.449  36.105  1.00  0.00           C  
ATOM    812  N   LYS A 104      20.893  26.414  40.130  1.00  0.00           N  
ATOM    813  CA  LYS A 104      20.395  27.347  41.153  1.00  0.00           C  
ATOM    814  C   LYS A 104      21.503  27.773  42.117  1.00  0.00           C  
ATOM    815  O   LYS A 104      21.482  28.916  42.572  1.00  0.00           O  
ATOM    816  CB  LYS A 104      19.177  26.729  41.857  1.00  0.00           C  
ATOM    817  CG  LYS A 104      17.908  26.904  41.010  1.00  0.00           C  
ATOM    818  CD  LYS A 104      16.855  25.836  41.325  1.00  0.00           C  
ATOM    819  CE  LYS A 104      15.556  26.238  40.629  1.00  0.00           C  
ATOM    820  NZ  LYS A 104      14.589  25.126  40.526  1.00  0.00           N  
ATOM    821  N   ASN A 105      22.486  26.917  42.399  1.00  0.00           N  
ATOM    822  CA  ASN A 105      23.751  27.316  43.027  1.00  0.00           C  
ATOM    823  C   ASN A 105      24.955  26.696  42.282  1.00  0.00           C  
ATOM    824  O   ASN A 105      24.885  25.561  41.804  1.00  0.00           O  
ATOM    825  CB  ASN A 105      23.705  26.979  44.535  1.00  0.00           C  
ATOM    826  CG  ASN A 105      24.767  27.714  45.340  1.00  0.00           C  
ATOM    827  OD1 ASN A 105      25.642  28.373  44.797  1.00  0.00           O  
ATOM    828  ND2 ASN A 105      24.766  27.615  46.645  1.00  0.00           N  
ATOM    829  N   ALA A 106      26.052  27.447  42.160  1.00  0.00           N  
ATOM    830  CA  ALA A 106      27.307  27.087  41.495  1.00  0.00           C  
ATOM    831  C   ALA A 106      28.456  27.977  42.007  1.00  0.00           C  
ATOM    832  O   ALA A 106      28.321  29.201  42.014  1.00  0.00           O  
ATOM    833  CB  ALA A 106      27.133  27.254  39.978  1.00  0.00           C  
ATOM    834  N   THR A 107      29.580  27.391  42.430  1.00  0.00           N  
ATOM    835  CA  THR A 107      30.764  28.146  42.884  1.00  0.00           C  
ATOM    836  C   THR A 107      31.389  28.890  41.697  1.00  0.00           C  
ATOM    837  O   THR A 107      31.865  28.266  40.748  1.00  0.00           O  
ATOM    838  CB  THR A 107      31.820  27.236  43.545  1.00  0.00           C  
ATOM    839  OG1 THR A 107      31.268  26.035  44.050  1.00  0.00           O  
ATOM    840  CG2 THR A 107      32.491  27.948  44.717  1.00  0.00           C  
ATOM    841  N   VAL A 108      31.316  30.223  41.698  1.00  0.00           N  
ATOM    842  CA  VAL A 108      31.536  31.067  40.503  1.00  0.00           C  
ATOM    843  C   VAL A 108      33.026  31.301  40.225  1.00  0.00           C  
ATOM    844  O   VAL A 108      33.818  31.408  41.164  1.00  0.00           O  
ATOM    845  CB  VAL A 108      30.817  32.426  40.660  1.00  0.00           C  
ATOM    846  CG1 VAL A 108      30.776  33.250  39.364  1.00  0.00           C  
ATOM    847  CG2 VAL A 108      29.363  32.245  41.120  1.00  0.00           C  
ATOM    848  N   LEU A 109      33.392  31.448  38.945  1.00  0.00           N  
ATOM    849  CA  LEU A 109      34.720  31.872  38.475  1.00  0.00           C  
ATOM    850  C   LEU A 109      34.668  33.223  37.736  1.00  0.00           C  
ATOM    851  O   LEU A 109      33.873  33.396  36.817  1.00  0.00           O  
ATOM    852  CB  LEU A 109      35.330  30.759  37.601  1.00  0.00           C  
ATOM    853  CG  LEU A 109      36.266  29.834  38.392  1.00  0.00           C  
ATOM    854  CD1 LEU A 109      36.609  28.597  37.563  1.00  0.00           C  
ATOM    855  CD2 LEU A 109      37.585  30.524  38.758  1.00  0.00           C  
ATOM    856  N   ILE A 110      35.507  34.184  38.133  1.00  0.00           N  
ATOM    857  CA  ILE A 110      35.366  35.614  37.801  1.00  0.00           C  
ATOM    858  C   ILE A 110      36.675  36.171  37.211  1.00  0.00           C  
ATOM    859  O   ILE A 110      37.610  36.475  37.951  1.00  0.00           O  
ATOM    860  CB  ILE A 110      34.902  36.396  39.062  1.00  0.00           C  
ATOM    861  CG1 ILE A 110      33.625  35.783  39.693  1.00  0.00           C  
ATOM    862  CG2 ILE A 110      34.672  37.876  38.711  1.00  0.00           C  
ATOM    863  CD1 ILE A 110      33.154  36.456  40.987  1.00  0.00           C  
ATOM    864  N   TRP A 111      36.775  36.271  35.881  1.00  0.00           N  
ATOM    865  CA  TRP A 111      38.001  36.661  35.171  1.00  0.00           C  
ATOM    866  C   TRP A 111      38.152  38.175  34.986  1.00  0.00           C  
ATOM    867  O   TRP A 111      37.221  38.867  34.563  1.00  0.00           O  
ATOM    868  CB  TRP A 111      38.107  35.974  33.804  1.00  0.00           C  
ATOM    869  CG  TRP A 111      39.461  36.088  33.154  1.00  0.00           C  
ATOM    870  CD1 TRP A 111      39.955  37.160  32.485  1.00  0.00           C  
ATOM    871  CD2 TRP A 111      40.533  35.099  33.142  1.00  0.00           C  
ATOM    872  NE1 TRP A 111      41.255  36.895  32.087  1.00  0.00           N  
ATOM    873  CE2 TRP A 111      41.622  35.607  32.386  1.00  0.00           C  
ATOM    874  CE3 TRP A 111      40.691  33.806  33.668  1.00  0.00           C  
ATOM    875  CZ2 TRP A 111      42.769  34.851  32.108  1.00  0.00           C  
ATOM    876  CZ3 TRP A 111      41.858  33.055  33.451  1.00  0.00           C  
ATOM    877  CH2 TRP A 111      42.893  33.562  32.649  1.00  0.00           C  
ATOM    878  N   ILE A 112      39.371  38.672  35.195  1.00  0.00           N  
ATOM    879  CA  ILE A 112      39.794  40.049  34.929  1.00  0.00           C  
ATOM    880  C   ILE A 112      41.197  40.054  34.287  1.00  0.00           C  
ATOM    881  O   ILE A 112      42.026  39.211  34.613  1.00  0.00           O  
ATOM    882  CB  ILE A 112      39.667  40.839  36.248  1.00  0.00           C  
ATOM    883  CG1 ILE A 112      39.445  42.317  35.926  1.00  0.00           C  
ATOM    884  CG2 ILE A 112      40.845  40.607  37.223  1.00  0.00           C  
ATOM    885  CD1 ILE A 112      40.519  40.986  38.674  1.00  0.00           C  
ATOM    886  N   TYR A 113      41.460  40.923  33.305  1.00  0.00           N  
ATOM    887  CA  TYR A 113      42.490  40.680  32.272  1.00  0.00           C  
ATOM    888  C   TYR A 113      43.733  41.590  32.302  1.00  0.00           C  
ATOM    889  O   TYR A 113      43.767  42.613  32.986  1.00  0.00           O  
ATOM    890  CB  TYR A 113      41.809  40.778  30.893  1.00  0.00           C  
ATOM    891  CG  TYR A 113      41.067  42.084  30.633  1.00  0.00           C  
ATOM    892  CD1 TYR A 113      41.726  43.335  30.633  1.00  0.00           C  
ATOM    893  CD2 TYR A 113      39.681  42.044  30.419  1.00  0.00           C  
ATOM    894  CE1 TYR A 113      41.005  44.532  30.457  1.00  0.00           C  
ATOM    895  CE2 TYR A 113      38.967  43.233  30.211  1.00  0.00           C  
ATOM    896  CZ  TYR A 113      39.616  44.485  30.240  1.00  0.00           C  
ATOM    897  OH  TYR A 113      38.913  45.632  30.042  1.00  0.00           O  
ATOM    898  N   GLY A 114      44.705  41.302  31.426  1.00  0.00           N  
ATOM    899  CA  GLY A 114      45.386  42.319  30.612  1.00  0.00           C  
ATOM    900  C   GLY A 114      46.869  42.075  30.302  1.00  0.00           C  
ATOM    901  O   GLY A 114      47.603  41.420  31.037  1.00  0.00           O  
ATOM    902  N   GLY A 115      47.357  42.704  29.232  1.00  0.00           N  
ATOM    903  CA  GLY A 115      48.771  42.785  28.864  1.00  0.00           C  
ATOM    904  C   GLY A 115      49.491  43.899  29.628  1.00  0.00           C  
ATOM    905  O   GLY A 115      49.551  45.040  29.161  1.00  0.00           O  
ATOM    906  N   GLY A 116      50.044  43.568  30.800  1.00  0.00           N  
ATOM    907  CA  GLY A 116      50.857  44.463  31.637  1.00  0.00           C  
ATOM    908  C   GLY A 116      50.200  45.820  31.931  1.00  0.00           C  
ATOM    909  O   GLY A 116      50.698  46.846  31.481  1.00  0.00           O  
ATOM    910  N   PHE A 117      49.069  45.804  32.645  1.00  0.00           N  
ATOM    911  CA  PHE A 117      48.123  46.884  32.999  1.00  0.00           C  
ATOM    912  C   PHE A 117      47.661  47.869  31.910  1.00  0.00           C  
ATOM    913  O   PHE A 117      46.754  48.654  32.175  1.00  0.00           O  
ATOM    914  CB  PHE A 117      48.573  47.595  34.289  1.00  0.00           C  
ATOM    915  CG  PHE A 117      48.313  46.783  35.544  1.00  0.00           C  
ATOM    916  CD1 PHE A 117      46.999  46.380  35.863  1.00  0.00           C  
ATOM    917  CD2 PHE A 117      49.370  46.439  36.406  1.00  0.00           C  
ATOM    918  CE1 PHE A 117      46.751  45.605  37.008  1.00  0.00           C  
ATOM    919  CE2 PHE A 117      49.118  45.674  37.559  1.00  0.00           C  
ATOM    920  CZ  PHE A 117      47.812  45.250  37.856  1.00  0.00           C  
ATOM    921  N   GLN A 118      48.198  47.810  30.692  1.00  0.00           N  
ATOM    922  CA  GLN A 118      48.026  48.831  29.654  1.00  0.00           C  
ATOM    923  C   GLN A 118      46.942  48.483  28.618  1.00  0.00           C  
ATOM    924  O   GLN A 118      46.185  49.365  28.220  1.00  0.00           O  
ATOM    925  CB  GLN A 118      49.409  49.149  29.063  1.00  0.00           C  
ATOM    926  CG  GLN A 118      50.188  50.042  30.053  1.00  0.00           C  
ATOM    927  CD  GLN A 118      51.698  49.942  29.908  1.00  0.00           C  
ATOM    928  OE1 GLN A 118      52.400  50.906  29.639  1.00  0.00           O  
ATOM    929  NE2 GLN A 118      52.277  48.791  30.161  1.00  0.00           N  
ATOM    930  N   THR A 119      46.804  47.209  28.232  1.00  0.00           N  
ATOM    931  CA  THR A 119      45.812  46.735  27.242  1.00  0.00           C  
ATOM    932  C   THR A 119      45.060  45.474  27.705  1.00  0.00           C  
ATOM    933  O   THR A 119      45.573  44.714  28.525  1.00  0.00           O  
ATOM    934  CB  THR A 119      46.493  46.528  25.875  1.00  0.00           C  
ATOM    935  OG1 THR A 119      45.547  46.132  24.904  1.00  0.00           O  
ATOM    936  CG2 THR A 119      47.618  45.488  25.893  1.00  0.00           C  
ATOM    937  N   GLY A 120      43.840  45.244  27.205  1.00  0.00           N  
ATOM    938  CA  GLY A 120      43.010  44.052  27.436  1.00  0.00           C  
ATOM    939  C   GLY A 120      41.506  44.300  27.225  1.00  0.00           C  
ATOM    940  O   GLY A 120      41.037  45.435  27.311  1.00  0.00           O  
ATOM    941  N   THR A 121      40.732  43.246  26.948  1.00  0.00           N  
ATOM    942  CA  THR A 121      39.257  43.284  26.850  1.00  0.00           C  
ATOM    943  C   THR A 121      38.664  41.886  27.036  1.00  0.00           C  
ATOM    944  O   THR A 121      39.218  40.921  26.518  1.00  0.00           O  
ATOM    945  CB  THR A 121      38.797  43.893  25.517  1.00  0.00           C  
ATOM    946  OG1 THR A 121      37.396  43.989  25.516  1.00  0.00           O  
ATOM    947  CG2 THR A 121      39.198  43.129  24.255  1.00  0.00           C  
ATOM    948  N   SER A 122      37.540  41.745  27.749  1.00  0.00           N  
ATOM    949  CA  SER A 122      36.906  40.450  28.092  1.00  0.00           C  
ATOM    950  C   SER A 122      36.202  39.753  26.913  1.00  0.00           C  
ATOM    951  O   SER A 122      35.452  38.796  27.092  1.00  0.00           O  
ATOM    952  CB  SER A 122      35.913  40.643  29.247  1.00  0.00           C  
ATOM    953  OG  SER A 122      34.853  41.506  28.891  1.00  0.00           O  
ATOM    954  N   SER A 123      36.454  40.218  25.689  1.00  0.00           N  
ATOM    955  CA  SER A 123      35.635  39.986  24.492  1.00  0.00           C  
ATOM    956  C   SER A 123      36.399  39.315  23.342  1.00  0.00           C  
ATOM    957  O   SER A 123      35.918  39.274  22.206  1.00  0.00           O  
ATOM    958  CB  SER A 123      35.072  41.340  24.064  1.00  0.00           C  
ATOM    959  OG  SER A 123      34.162  41.787  25.054  1.00  0.00           O  
ATOM    960  N   LEU A 124      37.565  38.744  23.654  1.00  0.00           N  
ATOM    961  CA  LEU A 124      38.435  37.963  22.771  1.00  0.00           C  
ATOM    962  C   LEU A 124      38.345  36.468  23.114  1.00  0.00           C  
ATOM    963  O   LEU A 124      38.167  36.098  24.273  1.00  0.00           O  
ATOM    964  CB  LEU A 124      39.881  38.465  22.929  1.00  0.00           C  
ATOM    965  CG  LEU A 124      40.122  39.870  22.348  1.00  0.00           C  
ATOM    966  CD1 LEU A 124      41.446  40.412  22.878  1.00  0.00           C  
ATOM    967  CD2 LEU A 124      40.191  39.836  20.821  1.00  0.00           C  
ATOM    968  N   HIS A 125      38.537  35.605  22.111  1.00  0.00           N  
ATOM    969  CA  HIS A 125      38.177  34.174  22.101  1.00  0.00           C  
ATOM    970  C   HIS A 125      38.685  33.322  23.277  1.00  0.00           C  
ATOM    971  O   HIS A 125      38.123  32.256  23.525  1.00  0.00           O  
ATOM    972  CB  HIS A 125      38.659  33.531  20.790  1.00  0.00           C  
ATOM    973  CG  HIS A 125      38.153  34.179  19.528  1.00  0.00           C  
ATOM    974  ND1 HIS A 125      37.164  35.129  19.424  1.00  0.00           N  
ATOM    975  CD2 HIS A 125      38.616  33.929  18.267  1.00  0.00           C  
ATOM    976  CE1 HIS A 125      37.042  35.469  18.135  1.00  0.00           C  
ATOM    977  NE2 HIS A 125      37.895  34.749  17.386  1.00  0.00           N  
ATOM    978  N   VAL A 126      39.748  33.759  23.953  1.00  0.00           N  
ATOM    979  CA  VAL A 126      40.304  33.167  25.179  1.00  0.00           C  
ATOM    980  C   VAL A 126      39.398  33.334  26.405  1.00  0.00           C  
ATOM    981  O   VAL A 126      39.178  32.350  27.098  1.00  0.00           O  
ATOM    982  CB  VAL A 126      41.724  33.690  25.475  1.00  0.00           C  
ATOM    983  CG1 VAL A 126      42.716  33.131  24.447  1.00  0.00           C  
ATOM    984  CG2 VAL A 126      41.834  35.222  25.468  1.00  0.00           C  
ATOM    985  N   TYR A 127      38.881  34.537  26.689  1.00  0.00           N  
ATOM    986  CA  TYR A 127      38.217  34.912  27.953  1.00  0.00           C  
ATOM    987  C   TYR A 127      36.755  34.431  28.020  1.00  0.00           C  
ATOM    988  O   TYR A 127      35.827  35.213  28.238  1.00  0.00           O  
ATOM    989  CB  TYR A 127      38.283  36.441  28.114  1.00  0.00           C  
ATOM    990  CG  TYR A 127      39.661  37.055  27.990  1.00  0.00           C  
ATOM    991  CD1 TYR A 127      40.679  36.701  28.893  1.00  0.00           C  
ATOM    992  CD2 TYR A 127      39.920  37.995  26.976  1.00  0.00           C  
ATOM    993  CE1 TYR A 127      41.941  37.319  28.809  1.00  0.00           C  
ATOM    994  CE2 TYR A 127      41.183  38.610  26.887  1.00  0.00           C  
ATOM    995  CZ  TYR A 127      42.189  38.293  27.819  1.00  0.00           C  
ATOM    996  OH  TYR A 127      43.379  38.944  27.758  1.00  0.00           O  
ATOM    997  N   ASN A 128      36.542  33.143  27.770  1.00  0.00           N  
ATOM    998  CA  ASN A 128      35.369  32.647  27.060  1.00  0.00           C  
ATOM    999  C   ASN A 128      34.739  31.472  27.816  1.00  0.00           C  
ATOM   1000  O   ASN A 128      35.050  30.303  27.589  1.00  0.00           O  
ATOM   1001  CB  ASN A 128      35.851  32.312  25.644  1.00  0.00           C  
ATOM   1002  CG  ASN A 128      34.761  32.102  24.619  1.00  0.00           C  
ATOM   1003  OD1 ASN A 128      33.568  32.085  24.885  1.00  0.00           O  
ATOM   1004  ND2 ASN A 128      35.167  31.974  23.380  1.00  0.00           N  
ATOM   1005  N   GLY A 129      33.863  31.804  28.763  1.00  0.00           N  
ATOM   1006  CA  GLY A 129      33.359  30.908  29.805  1.00  0.00           C  
ATOM   1007  C   GLY A 129      32.785  29.575  29.319  1.00  0.00           C  
ATOM   1008  O   GLY A 129      32.971  28.574  30.003  1.00  0.00           O  
ATOM   1009  N   LYS A 130      32.106  29.546  28.155  1.00  0.00           N  
ATOM   1010  CA  LYS A 130      31.388  28.387  27.569  1.00  0.00           C  
ATOM   1011  C   LYS A 130      32.062  27.030  27.807  1.00  0.00           C  
ATOM   1012  O   LYS A 130      31.384  26.065  28.149  1.00  0.00           O  
ATOM   1013  CB  LYS A 130      31.081  28.607  26.067  1.00  0.00           C  
ATOM   1014  CG  LYS A 130      32.313  28.820  25.168  1.00  0.00           C  
ATOM   1015  CD  LYS A 130      31.979  28.842  23.669  1.00  0.00           C  
ATOM   1016  CE  LYS A 130      33.271  29.177  22.918  1.00  0.00           C  
ATOM   1017  NZ  LYS A 130      33.267  28.774  21.489  1.00  0.00           N  
ATOM   1018  N   TYR A 131      33.374  26.980  27.588  1.00  0.00           N  
ATOM   1019  CA  TYR A 131      34.258  25.825  27.688  1.00  0.00           C  
ATOM   1020  C   TYR A 131      34.199  25.179  29.086  1.00  0.00           C  
ATOM   1021  O   TYR A 131      33.494  24.186  29.280  1.00  0.00           O  
ATOM   1022  CB  TYR A 131      35.668  26.311  27.306  1.00  0.00           C  
ATOM   1023  CG  TYR A 131      35.827  26.917  25.921  1.00  0.00           C  
ATOM   1024  CD1 TYR A 131      35.352  26.241  24.785  1.00  0.00           C  
ATOM   1025  CD2 TYR A 131      36.482  28.154  25.761  1.00  0.00           C  
ATOM   1026  CE1 TYR A 131      35.595  26.757  23.502  1.00  0.00           C  
ATOM   1027  CE2 TYR A 131      36.707  28.684  24.476  1.00  0.00           C  
ATOM   1028  CZ  TYR A 131      36.308  27.964  23.337  1.00  0.00           C  
ATOM   1029  OH  TYR A 131      36.536  28.479  22.099  1.00  0.00           O  
ATOM   1030  N   LEU A 132      34.898  25.784  30.053  1.00  0.00           N  
ATOM   1031  CA  LEU A 132      34.888  25.485  31.486  1.00  0.00           C  
ATOM   1032  C   LEU A 132      33.452  25.318  32.016  1.00  0.00           C  
ATOM   1033  O   LEU A 132      33.139  24.264  32.578  1.00  0.00           O  
ATOM   1034  CB  LEU A 132      35.705  26.596  32.188  1.00  0.00           C  
ATOM   1035  CG  LEU A 132      36.138  26.313  33.640  1.00  0.00           C  
ATOM   1036  CD1 LEU A 132      37.246  27.286  34.049  1.00  0.00           C  
ATOM   1037  CD2 LEU A 132      35.000  26.475  34.642  1.00  0.00           C  
ATOM   1038  N   ALA A 133      32.588  26.320  31.781  1.00  0.00           N  
ATOM   1039  CA  ALA A 133      31.192  26.375  32.225  1.00  0.00           C  
ATOM   1040  C   ALA A 133      30.445  25.057  32.009  1.00  0.00           C  
ATOM   1041  O   ALA A 133      29.943  24.476  32.969  1.00  0.00           O  
ATOM   1042  CB  ALA A 133      30.443  27.528  31.534  1.00  0.00           C  
ATOM   1043  N   ARG A 134      30.368  24.591  30.752  1.00  0.00           N  
ATOM   1044  CA  ARG A 134      29.738  23.313  30.402  1.00  0.00           C  
ATOM   1045  C   ARG A 134      30.439  22.163  31.117  1.00  0.00           C  
ATOM   1046  O   ARG A 134      29.835  21.536  31.976  1.00  0.00           O  
ATOM   1047  CB  ARG A 134      29.700  23.121  28.872  1.00  0.00           C  
ATOM   1048  CG  ARG A 134      28.679  22.074  28.384  1.00  0.00           C  
ATOM   1049  CD  ARG A 134      28.908  20.662  28.948  1.00  0.00           C  
ATOM   1050  NE  ARG A 134      28.305  19.618  28.112  1.00  0.00           N  
ATOM   1051  CZ  ARG A 134      27.036  19.273  28.026  1.00  0.00           C  
ATOM   1052  NH1 ARG A 134      26.093  19.864  28.696  1.00  0.00           N  
ATOM   1053  NH2 ARG A 134      26.669  18.335  27.208  1.00  0.00           N  
ATOM   1054  N   VAL A 135      31.671  21.843  30.716  1.00  0.00           N  
ATOM   1055  CA  VAL A 135      32.291  20.537  30.999  1.00  0.00           C  
ATOM   1056  C   VAL A 135      32.428  20.247  32.500  1.00  0.00           C  
ATOM   1057  O   VAL A 135      31.999  19.184  32.942  1.00  0.00           O  
ATOM   1058  CB  VAL A 135      33.574  20.342  30.165  1.00  0.00           C  
ATOM   1059  CG1 VAL A 135      34.766  21.198  30.599  1.00  0.00           C  
ATOM   1060  CG2 VAL A 135      34.002  18.875  30.111  1.00  0.00           C  
ATOM   1061  N   GLU A 136      32.891  21.211  33.302  1.00  0.00           N  
ATOM   1062  CA  GLU A 136      33.055  21.045  34.759  1.00  0.00           C  
ATOM   1063  C   GLU A 136      31.898  21.621  35.598  1.00  0.00           C  
ATOM   1064  O   GLU A 136      31.987  21.627  36.827  1.00  0.00           O  
ATOM   1065  CB  GLU A 136      34.384  21.665  35.218  1.00  0.00           C  
ATOM   1066  CG  GLU A 136      35.622  21.129  34.496  1.00  0.00           C  
ATOM   1067  CD  GLU A 136      35.735  19.599  34.556  1.00  0.00           C  
ATOM   1068  OE1 GLU A 136      36.087  19.052  35.628  1.00  0.00           O  
ATOM   1069  OE2 GLU A 136      35.584  18.923  33.514  1.00  0.00           O  
ATOM   1070  N   ARG A 137      30.809  22.074  34.960  1.00  0.00           N  
ATOM   1071  CA  ARG A 137      29.567  22.591  35.567  1.00  0.00           C  
ATOM   1072  C   ARG A 137      29.785  23.630  36.673  1.00  0.00           C  
ATOM   1073  O   ARG A 137      29.589  23.367  37.860  1.00  0.00           O  
ATOM   1074  CB  ARG A 137      28.665  21.430  36.027  1.00  0.00           C  
ATOM   1075  CG  ARG A 137      27.960  20.699  34.877  1.00  0.00           C  
ATOM   1076  CD  ARG A 137      28.807  19.624  34.188  1.00  0.00           C  
ATOM   1077  NE  ARG A 137      28.096  19.146  32.998  1.00  0.00           N  
ATOM   1078  CZ  ARG A 137      28.481  18.278  32.091  1.00  0.00           C  
ATOM   1079  NH1 ARG A 137      29.677  17.775  32.053  1.00  0.00           N  
ATOM   1080  NH2 ARG A 137      27.631  17.866  31.201  1.00  0.00           N  
ATOM   1081  N   VAL A 138      30.103  24.856  36.262  1.00  0.00           N  
ATOM   1082  CA  VAL A 138      30.037  26.085  37.083  1.00  0.00           C  
ATOM   1083  C   VAL A 138      29.585  27.265  36.220  1.00  0.00           C  
ATOM   1084  O   VAL A 138      29.579  27.163  34.994  1.00  0.00           O  
ATOM   1085  CB  VAL A 138      31.377  26.435  37.774  1.00  0.00           C  
ATOM   1086  CG1 VAL A 138      31.795  25.386  38.806  1.00  0.00           C  
ATOM   1087  CG2 VAL A 138      32.529  26.619  36.784  1.00  0.00           C  
ATOM   1088  N   ILE A 139      29.234  28.395  36.837  1.00  0.00           N  
ATOM   1089  CA  ILE A 139      29.072  29.669  36.123  1.00  0.00           C  
ATOM   1090  C   ILE A 139      30.415  30.402  36.115  1.00  0.00           C  
ATOM   1091  O   ILE A 139      31.080  30.495  37.148  1.00  0.00           O  
ATOM   1092  CB  ILE A 139      27.951  30.529  36.745  1.00  0.00           C  
ATOM   1093  CG1 ILE A 139      26.618  29.751  36.663  1.00  0.00           C  
ATOM   1094  CG2 ILE A 139      27.860  31.875  36.003  1.00  0.00           C  
ATOM   1095  CD1 ILE A 139      25.393  30.530  37.145  1.00  0.00           C  
ATOM   1096  N   VAL A 140      30.804  30.929  34.954  1.00  0.00           N  
ATOM   1097  CA  VAL A 140      32.049  31.686  34.774  1.00  0.00           C  
ATOM   1098  C   VAL A 140      31.814  32.944  33.936  1.00  0.00           C  
ATOM   1099  O   VAL A 140      31.097  32.921  32.935  1.00  0.00           O  
ATOM   1100  CB  VAL A 140      33.200  30.790  34.259  1.00  0.00           C  
ATOM   1101  CG1 VAL A 140      32.770  29.848  33.135  1.00  0.00           C  
ATOM   1102  CG2 VAL A 140      34.433  31.575  33.793  1.00  0.00           C  
ATOM   1103  N   VAL A 141      32.417  34.051  34.369  1.00  0.00           N  
ATOM   1104  CA  VAL A 141      32.272  35.416  33.837  1.00  0.00           C  
ATOM   1105  C   VAL A 141      33.643  36.029  33.549  1.00  0.00           C  
ATOM   1106  O   VAL A 141      34.624  35.694  34.210  1.00  0.00           O  
ATOM   1107  CB  VAL A 141      31.429  36.275  34.813  1.00  0.00           C  
ATOM   1108  CG1 VAL A 141      32.020  36.372  36.222  1.00  0.00           C  
ATOM   1109  CG2 VAL A 141      31.190  37.717  34.353  1.00  0.00           C  
ATOM   1110  N   SER A 142      33.725  36.936  32.578  1.00  0.00           N  
ATOM   1111  CA  SER A 142      34.889  37.779  32.285  1.00  0.00           C  
ATOM   1112  C   SER A 142      34.462  39.250  32.181  1.00  0.00           C  
ATOM   1113  O   SER A 142      33.384  39.561  31.671  1.00  0.00           O  
ATOM   1114  CB  SER A 142      35.629  37.266  31.039  1.00  0.00           C  
ATOM   1115  OG  SER A 142      34.804  37.243  29.891  1.00  0.00           O  
ATOM   1116  N   MET A 143      35.258  40.161  32.752  1.00  0.00           N  
ATOM   1117  CA  MET A 143      34.832  41.533  33.079  1.00  0.00           C  
ATOM   1118  C   MET A 143      35.753  42.596  32.471  1.00  0.00           C  
ATOM   1119  O   MET A 143      36.978  42.448  32.503  1.00  0.00           O  
ATOM   1120  CB  MET A 143      34.799  41.718  34.607  1.00  0.00           C  
ATOM   1121  CG  MET A 143      34.018  40.629  35.355  1.00  0.00           C  
ATOM   1122  SD  MET A 143      33.807  40.912  37.136  1.00  0.00           S  
ATOM   1123  CE  MET A 143      35.523  41.146  37.680  1.00  0.00           C  
ATOM   1124  N   ASN A 144      35.179  43.684  31.947  1.00  0.00           N  
ATOM   1125  CA  ASN A 144      35.928  44.864  31.511  1.00  0.00           C  
ATOM   1126  C   ASN A 144      36.292  45.798  32.671  1.00  0.00           C  
ATOM   1127  O   ASN A 144      35.560  45.945  33.643  1.00  0.00           O  
ATOM   1128  CB  ASN A 144      35.175  45.622  30.401  1.00  0.00           C  
ATOM   1129  CG  ASN A 144      35.245  44.949  29.042  1.00  0.00           C  
ATOM   1130  OD1 ASN A 144      35.875  43.920  28.837  1.00  0.00           O  
ATOM   1131  ND2 ASN A 144      34.618  45.518  28.047  1.00  0.00           N  
ATOM   1132  N   TYR A 145      37.441  46.453  32.523  1.00  0.00           N  
ATOM   1133  CA  TYR A 145      37.896  47.602  33.301  1.00  0.00           C  
ATOM   1134  C   TYR A 145      38.848  48.458  32.454  1.00  0.00           C  
ATOM   1135  O   TYR A 145      39.367  48.007  31.421  1.00  0.00           O  
ATOM   1136  CB  TYR A 145      38.570  47.148  34.602  1.00  0.00           C  
ATOM   1137  CG  TYR A 145      39.969  46.576  34.467  1.00  0.00           C  
ATOM   1138  CD1 TYR A 145      41.080  47.355  34.847  1.00  0.00           C  
ATOM   1139  CD2 TYR A 145      40.161  45.262  34.003  1.00  0.00           C  
ATOM   1140  CE1 TYR A 145      42.378  46.816  34.789  1.00  0.00           C  
ATOM   1141  CE2 TYR A 145      41.461  44.726  33.931  1.00  0.00           C  
ATOM   1142  CZ  TYR A 145      42.573  45.495  34.337  1.00  0.00           C  
ATOM   1143  OH  TYR A 145      43.831  44.982  34.266  1.00  0.00           O  
ATOM   1144  N   ARG A 146      39.066  49.712  32.854  1.00  0.00           N  
ATOM   1145  CA  ARG A 146      39.944  50.638  32.126  1.00  0.00           C  
ATOM   1146  C   ARG A 146      41.413  50.293  32.370  1.00  0.00           C  
ATOM   1147  O   ARG A 146      41.855  50.195  33.512  1.00  0.00           O  
ATOM   1148  CB  ARG A 146      39.644  52.070  32.564  1.00  0.00           C  
ATOM   1149  CG  ARG A 146      38.194  52.493  32.263  1.00  0.00           C  
ATOM   1150  CD  ARG A 146      37.867  53.806  32.970  1.00  0.00           C  
ATOM   1151  NE  ARG A 146      37.919  53.630  34.427  1.00  0.00           N  
ATOM   1152  CZ  ARG A 146      38.350  54.462  35.343  1.00  0.00           C  
ATOM   1153  NH1 ARG A 146      38.161  54.208  36.595  1.00  0.00           N  
ATOM   1154  NH2 ARG A 146      38.957  55.577  35.065  1.00  0.00           N  
ATOM   1155  N   VAL A 147      42.181  50.181  31.289  1.00  0.00           N  
ATOM   1156  CA  VAL A 147      43.608  49.813  31.289  1.00  0.00           C  
ATOM   1157  C   VAL A 147      44.458  50.889  30.605  1.00  0.00           C  
ATOM   1158  O   VAL A 147      43.964  51.669  29.786  1.00  0.00           O  
ATOM   1159  CB  VAL A 147      43.838  48.395  30.714  1.00  0.00           C  
ATOM   1160  CG1 VAL A 147      43.548  47.338  31.776  1.00  0.00           C  
ATOM   1161  CG2 VAL A 147      42.983  48.039  29.493  1.00  0.00           C  
ATOM   1162  N   GLY A 148      45.716  50.994  31.031  1.00  0.00           N  
ATOM   1163  CA  GLY A 148      46.615  52.119  30.766  1.00  0.00           C  
ATOM   1164  C   GLY A 148      46.155  53.388  31.480  1.00  0.00           C  
ATOM   1165  O   GLY A 148      45.395  53.343  32.456  1.00  0.00           O  
ATOM   1166  N   ALA A 149      46.561  54.542  30.960  1.00  0.00           N  
ATOM   1167  CA  ALA A 149      46.225  55.861  31.485  1.00  0.00           C  
ATOM   1168  C   ALA A 149      44.725  56.033  31.807  1.00  0.00           C  
ATOM   1169  O   ALA A 149      44.375  56.579  32.849  1.00  0.00           O  
ATOM   1170  CB  ALA A 149      46.747  56.915  30.506  1.00  0.00           C  
ATOM   1171  N   LEU A 150      43.813  55.536  30.967  1.00  0.00           N  
ATOM   1172  CA  LEU A 150      42.360  55.637  31.178  1.00  0.00           C  
ATOM   1173  C   LEU A 150      41.892  55.039  32.524  1.00  0.00           C  
ATOM   1174  O   LEU A 150      40.914  55.518  33.104  1.00  0.00           O  
ATOM   1175  CB  LEU A 150      41.633  55.043  29.952  1.00  0.00           C  
ATOM   1176  CG  LEU A 150      40.426  55.822  29.384  1.00  0.00           C  
ATOM   1177  CD1 LEU A 150      39.163  55.684  30.226  1.00  0.00           C  
ATOM   1178  CD2 LEU A 150      40.676  57.315  29.167  1.00  0.00           C  
ATOM   1179  N   GLY A 151      42.611  54.039  33.051  1.00  0.00           N  
ATOM   1180  CA  GLY A 151      42.418  53.439  34.378  1.00  0.00           C  
ATOM   1181  C   GLY A 151      43.374  53.939  35.470  1.00  0.00           C  
ATOM   1182  O   GLY A 151      43.049  53.829  36.654  1.00  0.00           O  
ATOM   1183  N   PHE A 152      44.546  54.473  35.113  1.00  0.00           N  
ATOM   1184  CA  PHE A 152      45.663  54.658  36.053  1.00  0.00           C  
ATOM   1185  C   PHE A 152      46.353  56.038  36.033  1.00  0.00           C  
ATOM   1186  O   PHE A 152      47.200  56.315  36.881  1.00  0.00           O  
ATOM   1187  CB  PHE A 152      46.650  53.507  35.823  1.00  0.00           C  
ATOM   1188  CG  PHE A 152      46.070  52.130  36.103  1.00  0.00           C  
ATOM   1189  CD1 PHE A 152      45.641  51.802  37.403  1.00  0.00           C  
ATOM   1190  CD2 PHE A 152      45.927  51.189  35.065  1.00  0.00           C  
ATOM   1191  CE1 PHE A 152      45.052  50.552  37.657  1.00  0.00           C  
ATOM   1192  CE2 PHE A 152      45.349  49.933  35.323  1.00  0.00           C  
ATOM   1193  CZ  PHE A 152      44.907  49.616  36.619  1.00  0.00           C  
ATOM   1194  N   LEU A 153      45.990  56.935  35.113  1.00  0.00           N  
ATOM   1195  CA  LEU A 153      46.399  58.343  35.121  1.00  0.00           C  
ATOM   1196  C   LEU A 153      45.671  59.067  36.261  1.00  0.00           C  
ATOM   1197  O   LEU A 153      44.469  59.325  36.181  1.00  0.00           O  
ATOM   1198  CB  LEU A 153      46.112  58.940  33.731  1.00  0.00           C  
ATOM   1199  CG  LEU A 153      46.683  60.333  33.439  1.00  0.00           C  
ATOM   1200  CD1 LEU A 153      46.511  60.656  31.956  1.00  0.00           C  
ATOM   1201  CD2 LEU A 153      45.986  61.455  34.213  1.00  0.00           C  
ATOM   1202  N   ALA A 154      46.399  59.380  37.331  1.00  0.00           N  
ATOM   1203  CA  ALA A 154      45.856  59.917  38.576  1.00  0.00           C  
ATOM   1204  C   ALA A 154      46.773  60.976  39.214  1.00  0.00           C  
ATOM   1205  O   ALA A 154      47.943  61.113  38.852  1.00  0.00           O  
ATOM   1206  CB  ALA A 154      45.627  58.738  39.530  1.00  0.00           C  
ATOM   1207  N   LEU A 155      46.228  61.694  40.196  1.00  0.00           N  
ATOM   1208  CA  LEU A 155      46.907  62.678  41.039  1.00  0.00           C  
ATOM   1209  C   LEU A 155      47.076  62.131  42.474  1.00  0.00           C  
ATOM   1210  O   LEU A 155      46.283  61.284  42.895  1.00  0.00           O  
ATOM   1211  CB  LEU A 155      46.078  63.977  41.034  1.00  0.00           C  
ATOM   1212  CG  LEU A 155      46.067  64.716  39.682  1.00  0.00           C  
ATOM   1213  CD1 LEU A 155      44.977  65.787  39.704  1.00  0.00           C  
ATOM   1214  CD2 LEU A 155      47.408  65.396  39.396  1.00  0.00           C  
ATOM   1215  N   PRO A 156      48.079  62.604  43.246  1.00  0.00           N  
ATOM   1216  CA  PRO A 156      48.375  62.140  44.607  1.00  0.00           C  
ATOM   1217  C   PRO A 156      47.166  62.037  45.539  1.00  0.00           C  
ATOM   1218  O   PRO A 156      46.906  60.979  46.109  1.00  0.00           O  
ATOM   1219  CB  PRO A 156      49.401  63.132  45.153  1.00  0.00           C  
ATOM   1220  CG  PRO A 156      50.176  63.518  43.906  1.00  0.00           C  
ATOM   1221  CD  PRO A 156      49.081  63.585  42.843  1.00  0.00           C  
ATOM   1222  N   GLY A 157      46.446  63.142  45.725  1.00  0.00           N  
ATOM   1223  CA  GLY A 157      45.259  63.206  46.569  1.00  0.00           C  
ATOM   1224  C   GLY A 157      44.267  64.202  46.001  1.00  0.00           C  
ATOM   1225  O   GLY A 157      44.151  65.321  46.507  1.00  0.00           O  
ATOM   1226  N   ASN A 158      43.573  63.807  44.933  1.00  0.00           N  
ATOM   1227  CA  ASN A 158      42.505  64.587  44.324  1.00  0.00           C  
ATOM   1228  C   ASN A 158      41.229  63.737  44.175  1.00  0.00           C  
ATOM   1229  O   ASN A 158      41.234  62.785  43.395  1.00  0.00           O  
ATOM   1230  CB  ASN A 158      42.954  65.160  42.975  1.00  0.00           C  
ATOM   1231  CG  ASN A 158      41.979  66.242  42.552  1.00  0.00           C  
ATOM   1232  OD1 ASN A 158      40.784  66.016  42.423  1.00  0.00           O  
ATOM   1233  ND2 ASN A 158      42.440  67.454  42.387  1.00  0.00           N  
ATOM   1234  N   PRO A 159      40.125  64.085  44.862  1.00  0.00           N  
ATOM   1235  CA  PRO A 159      38.850  63.372  44.789  1.00  0.00           C  
ATOM   1236  C   PRO A 159      38.316  63.061  43.382  1.00  0.00           C  
ATOM   1237  O   PRO A 159      37.626  62.054  43.199  1.00  0.00           O  
ATOM   1238  CB  PRO A 159      37.862  64.254  45.548  1.00  0.00           C  
ATOM   1239  CG  PRO A 159      38.727  64.976  46.567  1.00  0.00           C  
ATOM   1240  CD  PRO A 159      40.038  65.176  45.825  1.00  0.00           C  
ATOM   1241  N   GLU A 160      38.581  63.930  42.403  1.00  0.00           N  
ATOM   1242  CA  GLU A 160      38.121  63.805  41.017  1.00  0.00           C  
ATOM   1243  C   GLU A 160      38.998  62.899  40.138  1.00  0.00           C  
ATOM   1244  O   GLU A 160      38.477  62.349  39.166  1.00  0.00           O  
ATOM   1245  CB  GLU A 160      37.998  65.201  40.386  1.00  0.00           C  
ATOM   1246  CG  GLU A 160      36.659  65.869  40.709  1.00  0.00           C  
ATOM   1247  CD  GLU A 160      35.486  65.171  40.016  1.00  0.00           C  
ATOM   1248  OE1 GLU A 160      35.371  65.252  38.772  1.00  0.00           O  
ATOM   1249  OE2 GLU A 160      34.648  64.561  40.720  1.00  0.00           O  
ATOM   1250  N   ALA A 161      40.283  62.715  40.456  1.00  0.00           N  
ATOM   1251  CA  ALA A 161      41.181  61.786  39.758  1.00  0.00           C  
ATOM   1252  C   ALA A 161      42.191  61.111  40.723  1.00  0.00           C  
ATOM   1253  O   ALA A 161      43.398  61.336  40.602  1.00  0.00           O  
ATOM   1254  CB  ALA A 161      41.861  62.542  38.606  1.00  0.00           C  
ATOM   1255  N   PRO A 162      41.721  60.284  41.680  1.00  0.00           N  
ATOM   1256  CA  PRO A 162      42.567  59.673  42.707  1.00  0.00           C  
ATOM   1257  C   PRO A 162      43.247  58.383  42.225  1.00  0.00           C  
ATOM   1258  O   PRO A 162      42.821  57.756  41.246  1.00  0.00           O  
ATOM   1259  CB  PRO A 162      41.606  59.369  43.861  1.00  0.00           C  
ATOM   1260  CG  PRO A 162      40.324  58.997  43.119  1.00  0.00           C  
ATOM   1261  CD  PRO A 162      40.322  59.963  41.937  1.00  0.00           C  
ATOM   1262  N   GLY A 163      44.275  57.953  42.963  1.00  0.00           N  
ATOM   1263  CA  GLY A 163      44.985  56.693  42.744  1.00  0.00           C  
ATOM   1264  C   GLY A 163      44.073  55.461  42.640  1.00  0.00           C  
ATOM   1265  O   GLY A 163      42.990  55.394  43.227  1.00  0.00           O  
ATOM   1266  N   ASN A 164      44.545  54.460  41.891  1.00  0.00           N  
ATOM   1267  CA  ASN A 164      43.935  53.133  41.728  1.00  0.00           C  
ATOM   1268  C   ASN A 164      42.474  53.119  41.237  1.00  0.00           C  
ATOM   1269  O   ASN A 164      41.778  52.121  41.413  1.00  0.00           O  
ATOM   1270  CB  ASN A 164      44.150  52.329  43.027  1.00  0.00           C  
ATOM   1271  CG  ASN A 164      45.623  52.102  43.269  1.00  0.00           C  
ATOM   1272  OD1 ASN A 164      46.326  51.622  42.397  1.00  0.00           O  
ATOM   1273  ND2 ASN A 164      46.136  52.490  44.405  1.00  0.00           N  
ATOM   1274  N   MET A 165      41.997  54.160  40.544  1.00  0.00           N  
ATOM   1275  CA  MET A 165      40.633  54.191  39.989  1.00  0.00           C  
ATOM   1276  C   MET A 165      40.271  52.960  39.127  1.00  0.00           C  
ATOM   1277  O   MET A 165      39.159  52.450  39.245  1.00  0.00           O  
ATOM   1278  CB  MET A 165      40.347  55.527  39.291  1.00  0.00           C  
ATOM   1279  CG  MET A 165      41.185  55.764  38.038  1.00  0.00           C  
ATOM   1280  SD  MET A 165      40.840  57.314  37.175  1.00  0.00           S  
ATOM   1281  CE  MET A 165      42.200  57.242  35.981  1.00  0.00           C  
ATOM   1282  N   GLY A 166      41.205  52.444  38.321  1.00  0.00           N  
ATOM   1283  CA  GLY A 166      41.070  51.204  37.544  1.00  0.00           C  
ATOM   1284  C   GLY A 166      40.980  49.914  38.375  1.00  0.00           C  
ATOM   1285  O   GLY A 166      40.564  48.889  37.848  1.00  0.00           O  
ATOM   1286  N   LEU A 167      41.350  49.918  39.662  1.00  0.00           N  
ATOM   1287  CA  LEU A 167      41.003  48.846  40.612  1.00  0.00           C  
ATOM   1288  C   LEU A 167      39.571  49.007  41.129  1.00  0.00           C  
ATOM   1289  O   LEU A 167      38.840  48.027  41.176  1.00  0.00           O  
ATOM   1290  CB  LEU A 167      41.992  48.775  41.792  1.00  0.00           C  
ATOM   1291  CG  LEU A 167      43.165  47.796  41.637  1.00  0.00           C  
ATOM   1292  CD1 LEU A 167      42.714  46.337  41.550  1.00  0.00           C  
ATOM   1293  CD2 LEU A 167      44.046  48.132  40.434  1.00  0.00           C  
ATOM   1294  N   PHE A 168      39.141  50.224  41.479  1.00  0.00           N  
ATOM   1295  CA  PHE A 168      37.741  50.490  41.844  1.00  0.00           C  
ATOM   1296  C   PHE A 168      36.738  50.071  40.746  1.00  0.00           C  
ATOM   1297  O   PHE A 168      35.658  49.594  41.083  1.00  0.00           O  
ATOM   1298  CB  PHE A 168      37.552  51.940  42.313  1.00  0.00           C  
ATOM   1299  CG  PHE A 168      38.199  52.231  43.658  1.00  0.00           C  
ATOM   1300  CD1 PHE A 168      39.496  52.772  43.728  1.00  0.00           C  
ATOM   1301  CD2 PHE A 168      37.514  51.931  44.851  1.00  0.00           C  
ATOM   1302  CE1 PHE A 168      40.119  52.984  44.971  1.00  0.00           C  
ATOM   1303  CE2 PHE A 168      38.129  52.155  46.097  1.00  0.00           C  
ATOM   1304  CZ  PHE A 168      39.438  52.664  46.159  1.00  0.00           C  
ATOM   1305  N   ASP A 169      37.092  50.173  39.454  1.00  0.00           N  
ATOM   1306  CA  ASP A 169      36.384  49.491  38.345  1.00  0.00           C  
ATOM   1307  C   ASP A 169      36.131  48.003  38.646  1.00  0.00           C  
ATOM   1308  O   ASP A 169      34.992  47.542  38.609  1.00  0.00           O  
ATOM   1309  CB  ASP A 169      37.166  49.585  37.024  1.00  0.00           C  
ATOM   1310  CG  ASP A 169      37.184  50.938  36.318  1.00  0.00           C  
ATOM   1311  OD1 ASP A 169      37.779  51.006  35.219  1.00  0.00           O  
ATOM   1312  OD2 ASP A 169      36.677  51.952  36.848  1.00  0.00           O  
ATOM   1313  N   GLN A 170      37.204  47.254  38.897  1.00  0.00           N  
ATOM   1314  CA  GLN A 170      37.231  45.803  39.099  1.00  0.00           C  
ATOM   1315  C   GLN A 170      36.526  45.388  40.401  1.00  0.00           C  
ATOM   1316  O   GLN A 170      35.722  44.462  40.384  1.00  0.00           O  
ATOM   1317  CB  GLN A 170      38.689  45.317  39.051  1.00  0.00           C  
ATOM   1318  CG  GLN A 170      39.349  45.633  37.696  1.00  0.00           C  
ATOM   1319  CD  GLN A 170      40.839  45.327  37.698  1.00  0.00           C  
ATOM   1320  OE1 GLN A 170      41.285  44.204  37.551  1.00  0.00           O  
ATOM   1321  NE2 GLN A 170      41.688  46.304  37.896  1.00  0.00           N  
ATOM   1322  N   GLN A 171      36.764  46.101  41.507  1.00  0.00           N  
ATOM   1323  CA  GLN A 171      36.042  45.946  42.775  1.00  0.00           C  
ATOM   1324  C   GLN A 171      34.524  46.098  42.584  1.00  0.00           C  
ATOM   1325  O   GLN A 171      33.753  45.272  43.072  1.00  0.00           O  
ATOM   1326  CB  GLN A 171      36.585  46.949  43.809  1.00  0.00           C  
ATOM   1327  CG  GLN A 171      36.013  46.707  45.218  1.00  0.00           C  
ATOM   1328  CD  GLN A 171      36.457  47.764  46.226  1.00  0.00           C  
ATOM   1329  OE1 GLN A 171      37.387  47.585  47.000  1.00  0.00           O  
ATOM   1330  NE2 GLN A 171      35.796  48.898  46.302  1.00  0.00           N  
ATOM   1331  N   LEU A 172      34.071  47.149  41.890  1.00  0.00           N  
ATOM   1332  CA  LEU A 172      32.652  47.356  41.579  1.00  0.00           C  
ATOM   1333  C   LEU A 172      32.073  46.253  40.669  1.00  0.00           C  
ATOM   1334  O   LEU A 172      30.934  45.839  40.875  1.00  0.00           O  
ATOM   1335  CB  LEU A 172      32.468  48.775  41.015  1.00  0.00           C  
ATOM   1336  CG  LEU A 172      31.008  49.165  40.715  1.00  0.00           C  
ATOM   1337  CD1 LEU A 172      30.091  49.084  41.937  1.00  0.00           C  
ATOM   1338  CD2 LEU A 172      30.981  50.608  40.218  1.00  0.00           C  
ATOM   1339  N   ALA A 173      32.841  45.759  39.693  1.00  0.00           N  
ATOM   1340  CA  ALA A 173      32.482  44.589  38.883  1.00  0.00           C  
ATOM   1341  C   ALA A 173      32.258  43.346  39.762  1.00  0.00           C  
ATOM   1342  O   ALA A 173      31.183  42.750  39.743  1.00  0.00           O  
ATOM   1343  CB  ALA A 173      33.555  44.354  37.810  1.00  0.00           C  
ATOM   1344  N   LEU A 174      33.256  43.000  40.580  1.00  0.00           N  
ATOM   1345  CA  LEU A 174      33.230  41.915  41.559  1.00  0.00           C  
ATOM   1346  C   LEU A 174      32.016  42.017  42.504  1.00  0.00           C  
ATOM   1347  O   LEU A 174      31.291  41.035  42.660  1.00  0.00           O  
ATOM   1348  CB  LEU A 174      34.592  41.900  42.279  1.00  0.00           C  
ATOM   1349  CG  LEU A 174      34.827  40.703  43.215  1.00  0.00           C  
ATOM   1350  CD1 LEU A 174      34.857  39.366  42.475  1.00  0.00           C  
ATOM   1351  CD2 LEU A 174      36.174  40.875  43.918  1.00  0.00           C  
ATOM   1352  N   GLN A 175      31.750  43.198  43.085  1.00  0.00           N  
ATOM   1353  CA  GLN A 175      30.509  43.505  43.819  1.00  0.00           C  
ATOM   1354  C   GLN A 175      29.256  43.160  42.992  1.00  0.00           C  
ATOM   1355  O   GLN A 175      28.416  42.389  43.448  1.00  0.00           O  
ATOM   1356  CB  GLN A 175      30.447  44.989  44.235  1.00  0.00           C  
ATOM   1357  CG  GLN A 175      31.328  45.399  45.426  1.00  0.00           C  
ATOM   1358  CD  GLN A 175      31.249  46.903  45.709  1.00  0.00           C  
ATOM   1359  OE1 GLN A 175      30.848  47.715  44.882  1.00  0.00           O  
ATOM   1360  NE2 GLN A 175      31.628  47.374  46.874  1.00  0.00           N  
ATOM   1361  N   TRP A 176      29.096  43.738  41.794  1.00  0.00           N  
ATOM   1362  CA  TRP A 176      27.942  43.493  40.916  1.00  0.00           C  
ATOM   1363  C   TRP A 176      27.709  42.002  40.648  1.00  0.00           C  
ATOM   1364  O   TRP A 176      26.571  41.533  40.755  1.00  0.00           O  
ATOM   1365  CB  TRP A 176      28.075  44.268  39.600  1.00  0.00           C  
ATOM   1366  CG  TRP A 176      26.849  44.203  38.734  1.00  0.00           C  
ATOM   1367  CD1 TRP A 176      25.899  45.162  38.663  1.00  0.00           C  
ATOM   1368  CD2 TRP A 176      26.395  43.127  37.849  1.00  0.00           C  
ATOM   1369  NE1 TRP A 176      24.888  44.750  37.817  1.00  0.00           N  
ATOM   1370  CE2 TRP A 176      25.135  43.499  37.295  1.00  0.00           C  
ATOM   1371  CE3 TRP A 176      26.902  41.862  37.475  1.00  0.00           C  
ATOM   1372  CZ2 TRP A 176      24.409  42.656  36.440  1.00  0.00           C  
ATOM   1373  CZ3 TRP A 176      26.178  41.000  36.629  1.00  0.00           C  
ATOM   1374  CH2 TRP A 176      24.931  41.391  36.116  1.00  0.00           C  
ATOM   1375  N   VAL A 177      28.764  41.253  40.306  1.00  0.00           N  
ATOM   1376  CA  VAL A 177      28.708  39.792  40.132  1.00  0.00           C  
ATOM   1377  C   VAL A 177      28.202  39.135  41.413  1.00  0.00           C  
ATOM   1378  O   VAL A 177      27.167  38.477  41.371  1.00  0.00           O  
ATOM   1379  CB  VAL A 177      30.057  39.201  39.674  1.00  0.00           C  
ATOM   1380  CG1 VAL A 177      30.015  37.667  39.612  1.00  0.00           C  
ATOM   1381  CG2 VAL A 177      30.409  39.691  38.265  1.00  0.00           C  
ATOM   1382  N   GLN A 178      28.877  39.345  42.547  1.00  0.00           N  
ATOM   1383  CA  GLN A 178      28.505  38.789  43.853  1.00  0.00           C  
ATOM   1384  C   GLN A 178      27.009  38.990  44.186  1.00  0.00           C  
ATOM   1385  O   GLN A 178      26.345  38.048  44.611  1.00  0.00           O  
ATOM   1386  CB  GLN A 178      29.433  39.379  44.931  1.00  0.00           C  
ATOM   1387  CG  GLN A 178      29.499  38.514  46.199  1.00  0.00           C  
ATOM   1388  CD  GLN A 178      29.369  39.338  47.475  1.00  0.00           C  
ATOM   1389  OE1 GLN A 178      30.043  40.335  47.684  1.00  0.00           O  
ATOM   1390  NE2 GLN A 178      28.482  38.960  48.366  1.00  0.00           N  
ATOM   1391  N   LYS A 179      26.465  40.195  43.945  1.00  0.00           N  
ATOM   1392  CA  LYS A 179      25.025  40.519  44.028  1.00  0.00           C  
ATOM   1393  C   LYS A 179      24.164  39.654  43.091  1.00  0.00           C  
ATOM   1394  O   LYS A 179      23.257  38.953  43.537  1.00  0.00           O  
ATOM   1395  CB  LYS A 179      24.779  42.009  43.708  1.00  0.00           C  
ATOM   1396  CG  LYS A 179      25.407  43.015  44.682  1.00  0.00           C  
ATOM   1397  CD  LYS A 179      25.279  44.442  44.120  1.00  0.00           C  
ATOM   1398  CE  LYS A 179      26.221  45.414  44.842  1.00  0.00           C  
ATOM   1399  NZ  LYS A 179      25.816  46.826  44.634  1.00  0.00           N  
ATOM   1400  N   ASN A 180      24.378  39.778  41.778  1.00  0.00           N  
ATOM   1401  CA  ASN A 180      23.433  39.360  40.732  1.00  0.00           C  
ATOM   1402  C   ASN A 180      23.540  37.888  40.319  1.00  0.00           C  
ATOM   1403  O   ASN A 180      22.558  37.318  39.838  1.00  0.00           O  
ATOM   1404  CB  ASN A 180      23.605  40.257  39.497  1.00  0.00           C  
ATOM   1405  CG  ASN A 180      23.078  41.647  39.761  1.00  0.00           C  
ATOM   1406  OD1 ASN A 180      21.901  41.925  39.578  1.00  0.00           O  
ATOM   1407  ND2 ASN A 180      23.927  42.535  40.207  1.00  0.00           N  
ATOM   1408  N   ILE A 181      24.718  37.271  40.449  1.00  0.00           N  
ATOM   1409  CA  ILE A 181      24.989  35.904  39.976  1.00  0.00           C  
ATOM   1410  C   ILE A 181      24.027  34.859  40.567  1.00  0.00           C  
ATOM   1411  O   ILE A 181      23.708  33.868  39.911  1.00  0.00           O  
ATOM   1412  CB  ILE A 181      26.481  35.571  40.173  1.00  0.00           C  
ATOM   1413  CG1 ILE A 181      26.987  34.527  39.160  1.00  0.00           C  
ATOM   1414  CG2 ILE A 181      26.804  35.182  41.625  1.00  0.00           C  
ATOM   1415  CD1 ILE A 181      27.066  35.093  37.734  1.00  0.00           C  
ATOM   1416  N   ALA A 182      23.483  35.133  41.756  1.00  0.00           N  
ATOM   1417  CA  ALA A 182      22.362  34.447  42.395  1.00  0.00           C  
ATOM   1418  C   ALA A 182      21.195  34.107  41.439  1.00  0.00           C  
ATOM   1419  O   ALA A 182      20.696  32.976  41.462  1.00  0.00           O  
ATOM   1420  CB  ALA A 182      21.912  35.327  43.567  1.00  0.00           C  
ATOM   1421  N   ALA A 183      20.754  35.063  40.610  1.00  0.00           N  
ATOM   1422  CA  ALA A 183      19.704  34.875  39.604  1.00  0.00           C  
ATOM   1423  C   ALA A 183      20.127  33.867  38.518  1.00  0.00           C  
ATOM   1424  O   ALA A 183      19.489  32.831  38.322  1.00  0.00           O  
ATOM   1425  CB  ALA A 183      19.341  36.241  39.005  1.00  0.00           C  
ATOM   1426  N   PHE A 184      21.242  34.152  37.840  1.00  0.00           N  
ATOM   1427  CA  PHE A 184      21.873  33.285  36.839  1.00  0.00           C  
ATOM   1428  C   PHE A 184      22.062  31.844  37.341  1.00  0.00           C  
ATOM   1429  O   PHE A 184      21.758  30.903  36.618  1.00  0.00           O  
ATOM   1430  CB  PHE A 184      23.179  33.935  36.367  1.00  0.00           C  
ATOM   1431  CG  PHE A 184      22.944  35.247  35.641  1.00  0.00           C  
ATOM   1432  CD1 PHE A 184      23.082  36.476  36.316  1.00  0.00           C  
ATOM   1433  CD2 PHE A 184      22.519  35.236  34.299  1.00  0.00           C  
ATOM   1434  CE1 PHE A 184      22.798  37.684  35.654  1.00  0.00           C  
ATOM   1435  CE2 PHE A 184      22.227  36.443  33.641  1.00  0.00           C  
ATOM   1436  CZ  PHE A 184      22.361  37.665  34.318  1.00  0.00           C  
ATOM   1437  N   GLY A 185      22.477  31.664  38.595  1.00  0.00           N  
ATOM   1438  CA  GLY A 185      22.495  30.374  39.299  1.00  0.00           C  
ATOM   1439  C   GLY A 185      23.775  30.103  40.080  1.00  0.00           C  
ATOM   1440  O   GLY A 185      24.140  28.946  40.265  1.00  0.00           O  
ATOM   1441  N   GLY A 186      24.469  31.157  40.507  1.00  0.00           N  
ATOM   1442  CA  GLY A 186      25.778  31.111  41.149  1.00  0.00           C  
ATOM   1443  C   GLY A 186      25.716  31.538  42.611  1.00  0.00           C  
ATOM   1444  O   GLY A 186      24.747  32.148  43.061  1.00  0.00           O  
ATOM   1445  N   ASN A 187      26.753  31.200  43.368  1.00  0.00           N  
ATOM   1446  CA  ASN A 187      26.796  31.434  44.806  1.00  0.00           C  
ATOM   1447  C   ASN A 187      26.888  32.946  45.150  1.00  0.00           C  
ATOM   1448  O   ASN A 187      27.773  33.621  44.618  1.00  0.00           O  
ATOM   1449  CB  ASN A 187      27.984  30.639  45.367  1.00  0.00           C  
ATOM   1450  CG  ASN A 187      27.805  30.409  46.850  1.00  0.00           C  
ATOM   1451  OD1 ASN A 187      27.721  31.357  47.607  1.00  0.00           O  
ATOM   1452  ND2 ASN A 187      27.719  29.178  47.295  1.00  0.00           N  
ATOM   1453  N   PRO A 188      26.033  33.493  46.042  1.00  0.00           N  
ATOM   1454  CA  PRO A 188      26.056  34.912  46.436  1.00  0.00           C  
ATOM   1455  C   PRO A 188      27.189  35.289  47.412  1.00  0.00           C  
ATOM   1456  O   PRO A 188      27.302  36.451  47.804  1.00  0.00           O  
ATOM   1457  CB  PRO A 188      24.686  35.156  47.079  1.00  0.00           C  
ATOM   1458  CG  PRO A 188      24.372  33.807  47.721  1.00  0.00           C  
ATOM   1459  CD  PRO A 188      24.907  32.823  46.683  1.00  0.00           C  
ATOM   1460  N   LYS A 189      28.022  34.326  47.831  1.00  0.00           N  
ATOM   1461  CA  LYS A 189      29.153  34.500  48.763  1.00  0.00           C  
ATOM   1462  C   LYS A 189      30.422  33.794  48.266  1.00  0.00           C  
ATOM   1463  O   LYS A 189      31.477  34.418  48.156  1.00  0.00           O  
ATOM   1464  CB  LYS A 189      28.744  34.090  50.201  1.00  0.00           C  
ATOM   1465  CG  LYS A 189      28.153  32.673  50.299  1.00  0.00           C  
ATOM   1466  CD  LYS A 189      27.888  32.145  51.706  1.00  0.00           C  
ATOM   1467  CE  LYS A 189      27.624  30.643  51.531  1.00  0.00           C  
ATOM   1468  NZ  LYS A 189      27.047  30.016  52.734  1.00  0.00           N  
ATOM   1469  N   SER A 190      30.332  32.500  47.963  1.00  0.00           N  
ATOM   1470  CA  SER A 190      31.480  31.624  47.735  1.00  0.00           C  
ATOM   1471  C   SER A 190      31.896  31.619  46.262  1.00  0.00           C  
ATOM   1472  O   SER A 190      31.392  30.844  45.447  1.00  0.00           O  
ATOM   1473  CB  SER A 190      31.210  30.209  48.258  1.00  0.00           C  
ATOM   1474  OG  SER A 190      30.891  30.250  49.638  1.00  0.00           O  
ATOM   1475  N   VAL A 191      32.822  32.511  45.911  1.00  0.00           N  
ATOM   1476  CA  VAL A 191      33.256  32.780  44.529  1.00  0.00           C  
ATOM   1477  C   VAL A 191      34.779  32.888  44.415  1.00  0.00           C  
ATOM   1478  O   VAL A 191      35.482  33.136  45.395  1.00  0.00           O  
ATOM   1479  CB  VAL A 191      32.558  34.028  43.945  1.00  0.00           C  
ATOM   1480  CG1 VAL A 191      31.029  33.933  44.039  1.00  0.00           C  
ATOM   1481  CG2 VAL A 191      32.981  35.340  44.610  1.00  0.00           C  
ATOM   1482  N   THR A 192      35.309  32.697  43.210  1.00  0.00           N  
ATOM   1483  CA  THR A 192      36.749  32.676  42.909  1.00  0.00           C  
ATOM   1484  C   THR A 192      37.060  33.654  41.787  1.00  0.00           C  
ATOM   1485  O   THR A 192      36.397  33.609  40.755  1.00  0.00           O  
ATOM   1486  CB  THR A 192      37.175  31.262  42.491  1.00  0.00           C  
ATOM   1487  OG1 THR A 192      36.895  30.374  43.547  1.00  0.00           O  
ATOM   1488  CG2 THR A 192      38.664  31.124  42.170  1.00  0.00           C  
ATOM   1489  N   LEU A 193      38.074  34.505  41.952  1.00  0.00           N  
ATOM   1490  CA  LEU A 193      38.513  35.432  40.901  1.00  0.00           C  
ATOM   1491  C   LEU A 193      39.869  35.031  40.306  1.00  0.00           C  
ATOM   1492  O   LEU A 193      40.735  34.478  40.989  1.00  0.00           O  
ATOM   1493  CB  LEU A 193      38.416  36.898  41.367  1.00  0.00           C  
ATOM   1494  CG  LEU A 193      39.582  37.445  42.209  1.00  0.00           C  
ATOM   1495  CD1 LEU A 193      39.296  38.900  42.572  1.00  0.00           C  
ATOM   1496  CD2 LEU A 193      39.797  36.670  43.503  1.00  0.00           C  
ATOM   1497  N   PHE A 194      40.031  35.263  39.007  1.00  0.00           N  
ATOM   1498  CA  PHE A 194      41.205  34.850  38.240  1.00  0.00           C  
ATOM   1499  C   PHE A 194      41.531  35.801  37.081  1.00  0.00           C  
ATOM   1500  O   PHE A 194      40.798  36.754  36.831  1.00  0.00           O  
ATOM   1501  CB  PHE A 194      41.119  33.353  37.866  1.00  0.00           C  
ATOM   1502  CG  PHE A 194      40.084  32.791  36.898  1.00  0.00           C  
ATOM   1503  CD1 PHE A 194      38.823  33.382  36.694  1.00  0.00           C  
ATOM   1504  CD2 PHE A 194      40.379  31.576  36.243  1.00  0.00           C  
ATOM   1505  CE1 PHE A 194      37.885  32.791  35.826  1.00  0.00           C  
ATOM   1506  CE2 PHE A 194      39.443  30.977  35.380  1.00  0.00           C  
ATOM   1507  CZ  PHE A 194      38.196  31.589  35.166  1.00  0.00           C  
ATOM   1508  N   GLY A 195      42.685  35.617  36.439  1.00  0.00           N  
ATOM   1509  CA  GLY A 195      43.224  36.600  35.497  1.00  0.00           C  
ATOM   1510  C   GLY A 195      44.676  36.362  35.094  1.00  0.00           C  
ATOM   1511  O   GLY A 195      45.437  35.733  35.834  1.00  0.00           O  
ATOM   1512  N   GLU A 196      45.092  36.893  33.944  1.00  0.00           N  
ATOM   1513  CA  GLU A 196      46.434  36.728  33.372  1.00  0.00           C  
ATOM   1514  C   GLU A 196      47.263  38.014  33.387  1.00  0.00           C  
ATOM   1515  O   GLU A 196      46.739  39.079  33.079  1.00  0.00           O  
ATOM   1516  CB  GLU A 196      46.362  36.145  31.950  1.00  0.00           C  
ATOM   1517  CG  GLU A 196      46.139  37.122  30.771  1.00  0.00           C  
ATOM   1518  CD  GLU A 196      44.865  37.988  30.799  1.00  0.00           C  
ATOM   1519  OE1 GLU A 196      43.935  37.749  31.594  1.00  0.00           O  
ATOM   1520  OE2 GLU A 196      44.759  38.900  29.948  1.00  0.00           O  
ATOM   1521  N   SER A 197      48.561  37.928  33.702  1.00  0.00           N  
ATOM   1522  CA  SER A 197      49.508  39.062  33.660  1.00  0.00           C  
ATOM   1523  C   SER A 197      49.031  40.285  34.466  1.00  0.00           C  
ATOM   1524  O   SER A 197      49.181  40.284  35.687  1.00  0.00           O  
ATOM   1525  CB  SER A 197      49.875  39.356  32.200  1.00  0.00           C  
ATOM   1526  OG  SER A 197      50.777  40.441  32.073  1.00  0.00           O  
ATOM   1527  N   ALA A 198      48.422  41.299  33.840  1.00  0.00           N  
ATOM   1528  CA  ALA A 198      47.730  42.396  34.523  1.00  0.00           C  
ATOM   1529  C   ALA A 198      46.574  41.890  35.394  1.00  0.00           C  
ATOM   1530  O   ALA A 198      46.422  42.321  36.529  1.00  0.00           O  
ATOM   1531  CB  ALA A 198      47.196  43.375  33.486  1.00  0.00           C  
ATOM   1532  N   GLY A 199      45.787  40.954  34.866  1.00  0.00           N  
ATOM   1533  CA  GLY A 199      44.792  40.175  35.588  1.00  0.00           C  
ATOM   1534  C   GLY A 199      45.388  39.503  36.818  1.00  0.00           C  
ATOM   1535  O   GLY A 199      44.937  39.747  37.926  1.00  0.00           O  
ATOM   1536  N   ALA A 200      46.437  38.694  36.652  1.00  0.00           N  
ATOM   1537  CA  ALA A 200      47.126  38.014  37.755  1.00  0.00           C  
ATOM   1538  C   ALA A 200      47.651  38.988  38.831  1.00  0.00           C  
ATOM   1539  O   ALA A 200      47.485  38.747  40.025  1.00  0.00           O  
ATOM   1540  CB  ALA A 200      48.244  37.142  37.179  1.00  0.00           C  
ATOM   1541  N   ALA A 201      48.272  40.096  38.418  1.00  0.00           N  
ATOM   1542  CA  ALA A 201      48.647  41.208  39.289  1.00  0.00           C  
ATOM   1543  C   ALA A 201      47.429  41.847  39.992  1.00  0.00           C  
ATOM   1544  O   ALA A 201      47.470  42.085  41.195  1.00  0.00           O  
ATOM   1545  CB  ALA A 201      49.459  42.213  38.467  1.00  0.00           C  
ATOM   1546  N   SER A 202      46.328  42.107  39.287  1.00  0.00           N  
ATOM   1547  CA  SER A 202      45.071  42.598  39.865  1.00  0.00           C  
ATOM   1548  C   SER A 202      44.488  41.637  40.905  1.00  0.00           C  
ATOM   1549  O   SER A 202      44.178  42.051  42.016  1.00  0.00           O  
ATOM   1550  CB  SER A 202      44.041  42.875  38.775  1.00  0.00           C  
ATOM   1551  OG  SER A 202      42.944  43.504  39.391  1.00  0.00           O  
ATOM   1552  N   VAL A 203      44.366  40.347  40.587  1.00  0.00           N  
ATOM   1553  CA  VAL A 203      43.984  39.255  41.499  1.00  0.00           C  
ATOM   1554  C   VAL A 203      44.881  39.248  42.746  1.00  0.00           C  
ATOM   1555  O   VAL A 203      44.385  39.226  43.870  1.00  0.00           O  
ATOM   1556  CB  VAL A 203      44.026  37.908  40.748  1.00  0.00           C  
ATOM   1557  CG1 VAL A 203      43.775  36.714  41.671  1.00  0.00           C  
ATOM   1558  CG2 VAL A 203      42.975  37.831  39.634  1.00  0.00           C  
ATOM   1559  N   SER A 204      46.204  39.304  42.560  1.00  0.00           N  
ATOM   1560  CA  SER A 204      47.210  39.485  43.618  1.00  0.00           C  
ATOM   1561  C   SER A 204      46.950  40.734  44.486  1.00  0.00           C  
ATOM   1562  O   SER A 204      47.046  40.652  45.707  1.00  0.00           O  
ATOM   1563  CB  SER A 204      48.600  39.471  42.969  1.00  0.00           C  
ATOM   1564  OG  SER A 204      49.673  39.572  43.883  1.00  0.00           O  
ATOM   1565  N   LEU A 205      46.571  41.874  43.900  1.00  0.00           N  
ATOM   1566  CA  LEU A 205      46.143  43.086  44.616  1.00  0.00           C  
ATOM   1567  C   LEU A 205      44.781  42.941  45.332  1.00  0.00           C  
ATOM   1568  O   LEU A 205      44.643  43.416  46.449  1.00  0.00           O  
ATOM   1569  CB  LEU A 205      46.204  44.283  43.649  1.00  0.00           C  
ATOM   1570  CG  LEU A 205      45.814  45.655  44.236  1.00  0.00           C  
ATOM   1571  CD1 LEU A 205      46.482  46.009  45.568  1.00  0.00           C  
ATOM   1572  CD2 LEU A 205      46.189  46.737  43.225  1.00  0.00           C  
ATOM   1573  N   HIS A 206      43.773  42.272  44.770  1.00  0.00           N  
ATOM   1574  CA  HIS A 206      42.516  41.947  45.475  1.00  0.00           C  
ATOM   1575  C   HIS A 206      42.740  40.995  46.673  1.00  0.00           C  
ATOM   1576  O   HIS A 206      42.068  41.104  47.701  1.00  0.00           O  
ATOM   1577  CB  HIS A 206      41.491  41.361  44.496  1.00  0.00           C  
ATOM   1578  CG  HIS A 206      40.898  42.366  43.535  1.00  0.00           C  
ATOM   1579  ND1 HIS A 206      41.480  42.819  42.373  1.00  0.00           N  
ATOM   1580  CD2 HIS A 206      39.664  42.956  43.629  1.00  0.00           C  
ATOM   1581  CE1 HIS A 206      40.614  43.651  41.773  1.00  0.00           C  
ATOM   1582  NE2 HIS A 206      39.497  43.770  42.504  1.00  0.00           N  
ATOM   1583  N   LEU A 207      43.694  40.061  46.559  1.00  0.00           N  
ATOM   1584  CA  LEU A 207      44.231  39.278  47.680  1.00  0.00           C  
ATOM   1585  C   LEU A 207      44.949  40.136  48.731  1.00  0.00           C  
ATOM   1586  O   LEU A 207      44.978  39.727  49.885  1.00  0.00           O  
ATOM   1587  CB  LEU A 207      45.186  38.187  47.168  1.00  0.00           C  
ATOM   1588  CG  LEU A 207      44.507  36.978  46.511  1.00  0.00           C  
ATOM   1589  CD1 LEU A 207      45.582  36.173  45.783  1.00  0.00           C  
ATOM   1590  CD2 LEU A 207      43.851  36.060  47.547  1.00  0.00           C  
ATOM   1591  N   LEU A 208      45.544  41.270  48.355  1.00  0.00           N  
ATOM   1592  CA  LEU A 208      46.276  42.199  49.226  1.00  0.00           C  
ATOM   1593  C   LEU A 208      45.338  43.205  49.930  1.00  0.00           C  
ATOM   1594  O   LEU A 208      45.269  43.251  51.152  1.00  0.00           O  
ATOM   1595  CB  LEU A 208      47.337  42.908  48.360  1.00  0.00           C  
ATOM   1596  CG  LEU A 208      48.472  43.556  49.166  1.00  0.00           C  
ATOM   1597  CD1 LEU A 208      49.546  42.523  49.501  1.00  0.00           C  
ATOM   1598  CD2 LEU A 208      49.127  44.652  48.326  1.00  0.00           C  
ATOM   1599  N   SER A 209      44.598  44.008  49.158  1.00  0.00           N  
ATOM   1600  CA  SER A 209      43.695  45.077  49.608  1.00  0.00           C  
ATOM   1601  C   SER A 209      42.542  44.522  50.474  1.00  0.00           C  
ATOM   1602  O   SER A 209      41.670  43.819  49.947  1.00  0.00           O  
ATOM   1603  CB  SER A 209      43.150  45.835  48.394  1.00  0.00           C  
ATOM   1604  OG  SER A 209      42.568  47.063  48.794  1.00  0.00           O  
ATOM   1605  N   PRO A 210      42.519  44.782  51.798  1.00  0.00           N  
ATOM   1606  CA  PRO A 210      41.618  44.120  52.753  1.00  0.00           C  
ATOM   1607  C   PRO A 210      40.122  44.253  52.452  1.00  0.00           C  
ATOM   1608  O   PRO A 210      39.364  43.299  52.645  1.00  0.00           O  
ATOM   1609  CB  PRO A 210      41.967  44.678  54.128  1.00  0.00           C  
ATOM   1610  CG  PRO A 210      43.409  45.137  53.962  1.00  0.00           C  
ATOM   1611  CD  PRO A 210      43.473  45.612  52.523  1.00  0.00           C  
ATOM   1612  N   GLY A 211      39.679  45.423  51.986  1.00  0.00           N  
ATOM   1613  CA  GLY A 211      38.309  45.682  51.533  1.00  0.00           C  
ATOM   1614  C   GLY A 211      37.783  44.611  50.570  1.00  0.00           C  
ATOM   1615  O   GLY A 211      36.704  44.057  50.773  1.00  0.00           O  
ATOM   1616  N   SER A 212      38.544  44.289  49.525  1.00  0.00           N  
ATOM   1617  CA  SER A 212      38.201  43.267  48.526  1.00  0.00           C  
ATOM   1618  C   SER A 212      37.941  41.875  49.115  1.00  0.00           C  
ATOM   1619  O   SER A 212      37.232  41.086  48.497  1.00  0.00           O  
ATOM   1620  CB  SER A 212      39.306  43.160  47.471  1.00  0.00           C  
ATOM   1621  OG  SER A 212      39.368  44.338  46.695  1.00  0.00           O  
ATOM   1622  N   HIS A 213      38.513  41.542  50.280  1.00  0.00           N  
ATOM   1623  CA  HIS A 213      38.492  40.189  50.848  1.00  0.00           C  
ATOM   1624  C   HIS A 213      37.090  39.619  51.099  1.00  0.00           C  
ATOM   1625  O   HIS A 213      36.924  38.405  50.979  1.00  0.00           O  
ATOM   1626  CB  HIS A 213      39.292  40.124  52.155  1.00  0.00           C  
ATOM   1627  CG  HIS A 213      40.763  40.433  52.050  1.00  0.00           C  
ATOM   1628  ND1 HIS A 213      41.452  40.932  50.961  1.00  0.00           N  
ATOM   1629  CD2 HIS A 213      41.659  40.285  53.073  1.00  0.00           C  
ATOM   1630  CE1 HIS A 213      42.730  41.092  51.332  1.00  0.00           C  
ATOM   1631  NE2 HIS A 213      42.905  40.702  52.602  1.00  0.00           N  
ATOM   1632  N   SER A 214      36.101  40.446  51.458  1.00  0.00           N  
ATOM   1633  CA  SER A 214      34.708  40.005  51.637  1.00  0.00           C  
ATOM   1634  C   SER A 214      34.126  39.389  50.364  1.00  0.00           C  
ATOM   1635  O   SER A 214      33.512  38.323  50.415  1.00  0.00           O  
ATOM   1636  CB  SER A 214      33.816  41.156  52.122  1.00  0.00           C  
ATOM   1637  OG  SER A 214      33.904  42.288  51.275  1.00  0.00           O  
ATOM   1638  N   LEU A 215      34.334  40.056  49.230  1.00  0.00           N  
ATOM   1639  CA  LEU A 215      33.692  39.816  47.936  1.00  0.00           C  
ATOM   1640  C   LEU A 215      34.005  38.447  47.300  1.00  0.00           C  
ATOM   1641  O   LEU A 215      33.306  38.034  46.380  1.00  0.00           O  
ATOM   1642  CB  LEU A 215      34.080  40.955  46.973  1.00  0.00           C  
ATOM   1643  CG  LEU A 215      33.907  42.395  47.500  1.00  0.00           C  
ATOM   1644  CD1 LEU A 215      34.398  43.391  46.448  1.00  0.00           C  
ATOM   1645  CD2 LEU A 215      32.451  42.722  47.831  1.00  0.00           C  
ATOM   1646  N   PHE A 216      35.055  37.742  47.746  1.00  0.00           N  
ATOM   1647  CA  PHE A 216      35.471  36.449  47.183  1.00  0.00           C  
ATOM   1648  C   PHE A 216      36.062  35.481  48.221  1.00  0.00           C  
ATOM   1649  O   PHE A 216      36.565  35.897  49.265  1.00  0.00           O  
ATOM   1650  CB  PHE A 216      36.474  36.697  46.046  1.00  0.00           C  
ATOM   1651  CG  PHE A 216      37.842  37.175  46.504  1.00  0.00           C  
ATOM   1652  CD1 PHE A 216      38.082  38.539  46.747  1.00  0.00           C  
ATOM   1653  CD2 PHE A 216      38.885  36.247  46.678  1.00  0.00           C  
ATOM   1654  CE1 PHE A 216      39.358  38.970  47.150  1.00  0.00           C  
ATOM   1655  CE2 PHE A 216      40.163  36.676  47.069  1.00  0.00           C  
ATOM   1656  CZ  PHE A 216      40.399  38.041  47.307  1.00  0.00           C  
ATOM   1657  N   THR A 217      36.042  34.181  47.924  1.00  0.00           N  
ATOM   1658  CA  THR A 217      36.654  33.096  48.711  1.00  0.00           C  
ATOM   1659  C   THR A 217      38.153  32.985  48.445  1.00  0.00           C  
ATOM   1660  O   THR A 217      38.962  33.117  49.360  1.00  0.00           O  
ATOM   1661  CB  THR A 217      36.022  31.734  48.368  1.00  0.00           C  
ATOM   1662  OG1 THR A 217      34.629  31.802  48.447  1.00  0.00           O  
ATOM   1663  CG2 THR A 217      36.495  30.616  49.295  1.00  0.00           C  
ATOM   1664  N   ARG A 218      38.531  32.677  47.200  1.00  0.00           N  
ATOM   1665  CA  ARG A 218      39.870  32.220  46.784  1.00  0.00           C  
ATOM   1666  C   ARG A 218      40.230  32.726  45.383  1.00  0.00           C  
ATOM   1667  O   ARG A 218      39.430  33.425  44.761  1.00  0.00           O  
ATOM   1668  CB  ARG A 218      39.922  30.684  46.906  1.00  0.00           C  
ATOM   1669  CG  ARG A 218      38.925  29.954  45.994  1.00  0.00           C  
ATOM   1670  CD  ARG A 218      38.995  28.435  46.175  1.00  0.00           C  
ATOM   1671  NE  ARG A 218      37.700  27.857  46.585  1.00  0.00           N  
ATOM   1672  CZ  ARG A 218      37.316  27.456  47.783  1.00  0.00           C  
ATOM   1673  NH1 ARG A 218      38.047  27.577  48.852  1.00  0.00           N  
ATOM   1674  NH2 ARG A 218      36.161  26.892  47.942  1.00  0.00           N  
ATOM   1675  N   ALA A 219      41.428  32.413  44.889  1.00  0.00           N  
ATOM   1676  CA  ALA A 219      41.968  33.053  43.686  1.00  0.00           C  
ATOM   1677  C   ALA A 219      42.862  32.148  42.819  1.00  0.00           C  
ATOM   1678  O   ALA A 219      43.538  31.260  43.339  1.00  0.00           O  
ATOM   1679  CB  ALA A 219      42.754  34.274  44.158  1.00  0.00           C  
ATOM   1680  N   ILE A 220      42.913  32.417  41.507  1.00  0.00           N  
ATOM   1681  CA  ILE A 220      43.809  31.732  40.557  1.00  0.00           C  
ATOM   1682  C   ILE A 220      44.633  32.754  39.760  1.00  0.00           C  
ATOM   1683  O   ILE A 220      44.069  33.647  39.132  1.00  0.00           O  
ATOM   1684  CB  ILE A 220      43.065  30.757  39.609  1.00  0.00           C  
ATOM   1685  CG1 ILE A 220      42.001  29.888  40.316  1.00  0.00           C  
ATOM   1686  CG2 ILE A 220      44.103  29.871  38.905  1.00  0.00           C  
ATOM   1687  CD1 ILE A 220      41.150  29.030  39.368  1.00  0.00           C  
ATOM   1688  N   LEU A 221      45.960  32.615  39.757  1.00  0.00           N  
ATOM   1689  CA  LEU A 221      46.922  33.562  39.185  1.00  0.00           C  
ATOM   1690  C   LEU A 221      47.758  32.883  38.089  1.00  0.00           C  
ATOM   1691  O   LEU A 221      48.469  31.918  38.361  1.00  0.00           O  
ATOM   1692  CB  LEU A 221      47.857  34.103  40.287  1.00  0.00           C  
ATOM   1693  CG  LEU A 221      47.211  34.980  41.377  1.00  0.00           C  
ATOM   1694  CD1 LEU A 221      46.564  34.172  42.508  1.00  0.00           C  
ATOM   1695  CD2 LEU A 221      48.292  35.841  42.031  1.00  0.00           C  
ATOM   1696  N   GLN A 222      47.719  33.412  36.863  1.00  0.00           N  
ATOM   1697  CA  GLN A 222      48.468  32.873  35.722  1.00  0.00           C  
ATOM   1698  C   GLN A 222      49.347  33.949  35.069  1.00  0.00           C  
ATOM   1699  O   GLN A 222      48.872  34.993  34.626  1.00  0.00           O  
ATOM   1700  CB  GLN A 222      47.554  32.124  34.721  1.00  0.00           C  
ATOM   1701  CG  GLN A 222      46.150  32.676  34.424  1.00  0.00           C  
ATOM   1702  CD  GLN A 222      45.121  32.229  35.464  1.00  0.00           C  
ATOM   1703  OE1 GLN A 222      44.708  31.081  35.525  1.00  0.00           O  
ATOM   1704  NE2 GLN A 222      44.675  33.110  36.326  1.00  0.00           N  
ATOM   1705  N   SER A 223      50.657  33.705  35.021  1.00  0.00           N  
ATOM   1706  CA  SER A 223      51.671  34.579  34.410  1.00  0.00           C  
ATOM   1707  C   SER A 223      51.810  35.963  35.069  1.00  0.00           C  
ATOM   1708  O   SER A 223      52.079  36.944  34.377  1.00  0.00           O  
ATOM   1709  CB  SER A 223      51.441  34.664  32.893  1.00  0.00           C  
ATOM   1710  OG  SER A 223      51.669  33.386  32.338  1.00  0.00           O  
ATOM   1711  N   GLY A 224      51.710  36.050  36.403  1.00  0.00           N  
ATOM   1712  CA  GLY A 224      52.011  37.277  37.154  1.00  0.00           C  
ATOM   1713  C   GLY A 224      51.640  37.258  38.643  1.00  0.00           C  
ATOM   1714  O   GLY A 224      50.973  36.349  39.131  1.00  0.00           O  
ATOM   1715  N   SER A 225      52.078  38.300  39.352  1.00  0.00           N  
ATOM   1716  CA  SER A 225      51.678  38.710  40.708  1.00  0.00           C  
ATOM   1717  C   SER A 225      51.950  40.217  40.873  1.00  0.00           C  
ATOM   1718  O   SER A 225      52.481  40.846  39.956  1.00  0.00           O  
ATOM   1719  CB  SER A 225      52.418  37.897  41.781  1.00  0.00           C  
ATOM   1720  OG  SER A 225      53.799  38.193  41.779  1.00  0.00           O  
ATOM   1721  N   PHE A 226      51.580  40.824  42.007  1.00  0.00           N  
ATOM   1722  CA  PHE A 226      51.637  42.283  42.191  1.00  0.00           C  
ATOM   1723  C   PHE A 226      52.923  42.817  42.848  1.00  0.00           C  
ATOM   1724  O   PHE A 226      53.293  43.963  42.608  1.00  0.00           O  
ATOM   1725  CB  PHE A 226      50.385  42.747  42.945  1.00  0.00           C  
ATOM   1726  CG  PHE A 226      50.151  44.244  42.911  1.00  0.00           C  
ATOM   1727  CD1 PHE A 226      50.244  44.965  41.705  1.00  0.00           C  
ATOM   1728  CD2 PHE A 226      49.848  44.925  44.099  1.00  0.00           C  
ATOM   1729  CE1 PHE A 226      50.126  46.363  41.700  1.00  0.00           C  
ATOM   1730  CE2 PHE A 226      49.713  46.321  44.089  1.00  0.00           C  
ATOM   1731  CZ  PHE A 226      49.885  47.047  42.900  1.00  0.00           C  
ATOM   1732  N   ASN A 227      53.635  41.997  43.624  1.00  0.00           N  
ATOM   1733  CA  ASN A 227      54.986  42.257  44.143  1.00  0.00           C  
ATOM   1734  C   ASN A 227      56.057  42.211  43.023  1.00  0.00           C  
ATOM   1735  O   ASN A 227      57.040  41.473  43.111  1.00  0.00           O  
ATOM   1736  CB  ASN A 227      55.268  41.247  45.280  1.00  0.00           C  
ATOM   1737  CG  ASN A 227      55.285  39.796  44.814  1.00  0.00           C  
ATOM   1738  OD1 ASN A 227      54.378  39.335  44.132  1.00  0.00           O  
ATOM   1739  ND2 ASN A 227      56.292  39.027  45.150  1.00  0.00           N  
ATOM   1740  N   ALA A 228      55.864  43.002  41.965  1.00  0.00           N  
ATOM   1741  CA  ALA A 228      56.590  42.922  40.703  1.00  0.00           C  
ATOM   1742  C   ALA A 228      57.009  44.324  40.192  1.00  0.00           C  
ATOM   1743  O   ALA A 228      56.166  45.222  40.136  1.00  0.00           O  
ATOM   1744  CB  ALA A 228      55.699  42.203  39.686  1.00  0.00           C  
ATOM   1745  N   PRO A 229      58.278  44.522  39.777  1.00  0.00           N  
ATOM   1746  CA  PRO A 229      58.850  45.800  39.326  1.00  0.00           C  
ATOM   1747  C   PRO A 229      58.001  46.629  38.349  1.00  0.00           C  
ATOM   1748  O   PRO A 229      57.870  47.845  38.516  1.00  0.00           O  
ATOM   1749  CB  PRO A 229      60.209  45.439  38.719  1.00  0.00           C  
ATOM   1750  CG  PRO A 229      60.632  44.230  39.545  1.00  0.00           C  
ATOM   1751  CD  PRO A 229      59.323  43.508  39.809  1.00  0.00           C  
ATOM   1752  N   TRP A 230      57.452  46.002  37.306  1.00  0.00           N  
ATOM   1753  CA  TRP A 230      56.569  46.635  36.317  1.00  0.00           C  
ATOM   1754  C   TRP A 230      55.166  46.961  36.852  1.00  0.00           C  
ATOM   1755  O   TRP A 230      54.528  47.892  36.368  1.00  0.00           O  
ATOM   1756  CB  TRP A 230      56.426  45.706  35.104  1.00  0.00           C  
ATOM   1757  CG  TRP A 230      55.674  44.436  35.376  1.00  0.00           C  
ATOM   1758  CD1 TRP A 230      56.215  43.324  35.914  1.00  0.00           C  
ATOM   1759  CD2 TRP A 230      54.241  44.158  35.258  1.00  0.00           C  
ATOM   1760  NE1 TRP A 230      55.242  42.363  36.083  1.00  0.00           N  
ATOM   1761  CE2 TRP A 230      53.998  42.838  35.744  1.00  0.00           C  
ATOM   1762  CE3 TRP A 230      53.113  44.910  34.861  1.00  0.00           C  
ATOM   1763  CZ2 TRP A 230      52.712  42.290  35.835  1.00  0.00           C  
ATOM   1764  CZ3 TRP A 230      51.813  44.380  34.978  1.00  0.00           C  
ATOM   1765  CH2 TRP A 230      51.611  43.072  35.454  1.00  0.00           C  
ATOM   1766  N   ALA A 231      54.644  46.153  37.780  1.00  0.00           N  
ATOM   1767  CA  ALA A 231      53.224  46.097  38.123  1.00  0.00           C  
ATOM   1768  C   ALA A 231      52.716  47.328  38.883  1.00  0.00           C  
ATOM   1769  O   ALA A 231      51.536  47.661  38.775  1.00  0.00           O  
ATOM   1770  CB  ALA A 231      52.966  44.810  38.912  1.00  0.00           C  
ATOM   1771  N   VAL A 232      53.585  47.982  39.655  1.00  0.00           N  
ATOM   1772  CA  VAL A 232      53.252  49.097  40.549  1.00  0.00           C  
ATOM   1773  C   VAL A 232      54.095  50.334  40.231  1.00  0.00           C  
ATOM   1774  O   VAL A 232      55.306  50.249  40.021  1.00  0.00           O  
ATOM   1775  CB  VAL A 232      53.364  48.648  42.023  1.00  0.00           C  
ATOM   1776  CG1 VAL A 232      54.773  48.192  42.431  1.00  0.00           C  
ATOM   1777  CG2 VAL A 232      52.895  49.736  42.994  1.00  0.00           C  
ATOM   1778  N   THR A 233      53.450  51.496  40.208  1.00  0.00           N  
ATOM   1779  CA  THR A 233      54.074  52.827  40.241  1.00  0.00           C  
ATOM   1780  C   THR A 233      53.594  53.573  41.494  1.00  0.00           C  
ATOM   1781  O   THR A 233      52.991  52.956  42.369  1.00  0.00           O  
ATOM   1782  CB  THR A 233      53.839  53.564  38.913  1.00  0.00           C  
ATOM   1783  OG1 THR A 233      54.713  54.666  38.811  1.00  0.00           O  
ATOM   1784  CG2 THR A 233      52.411  54.068  38.702  1.00  0.00           C  
ATOM   1785  N   SER A 234      53.882  54.865  41.654  1.00  0.00           N  
ATOM   1786  CA  SER A 234      53.855  55.513  42.980  1.00  0.00           C  
ATOM   1787  C   SER A 234      53.257  56.921  42.951  1.00  0.00           C  
ATOM   1788  O   SER A 234      53.349  57.600  41.935  1.00  0.00           O  
ATOM   1789  CB  SER A 234      55.282  55.556  43.544  1.00  0.00           C  
ATOM   1790  OG  SER A 234      55.932  54.303  43.402  1.00  0.00           O  
ATOM   1791  N   LEU A 235      52.680  57.383  44.064  1.00  0.00           N  
ATOM   1792  CA  LEU A 235      52.016  58.687  44.252  1.00  0.00           C  
ATOM   1793  C   LEU A 235      52.714  59.874  43.547  1.00  0.00           C  
ATOM   1794  O   LEU A 235      52.145  60.565  42.704  1.00  0.00           O  
ATOM   1795  CB  LEU A 235      51.901  58.881  45.778  1.00  0.00           C  
ATOM   1796  CG  LEU A 235      51.272  60.216  46.215  1.00  0.00           C  
ATOM   1797  CD1 LEU A 235      50.076  59.987  47.136  1.00  0.00           C  
ATOM   1798  CD2 LEU A 235      52.291  61.093  46.949  1.00  0.00           C  
ATOM   1799  N   TYR A 236      53.968  60.117  43.919  1.00  0.00           N  
ATOM   1800  CA  TYR A 236      54.872  61.121  43.348  1.00  0.00           C  
ATOM   1801  C   TYR A 236      55.146  60.893  41.854  1.00  0.00           C  
ATOM   1802  O   TYR A 236      55.172  61.836  41.072  1.00  0.00           O  
ATOM   1803  CB  TYR A 236      56.178  61.114  44.160  1.00  0.00           C  
ATOM   1804  CG  TYR A 236      56.670  59.726  44.544  1.00  0.00           C  
ATOM   1805  CD1 TYR A 236      57.531  59.005  43.694  1.00  0.00           C  
ATOM   1806  CD2 TYR A 236      56.210  59.133  45.736  1.00  0.00           C  
ATOM   1807  CE1 TYR A 236      57.948  57.707  44.046  1.00  0.00           C  
ATOM   1808  CE2 TYR A 236      56.608  57.829  46.078  1.00  0.00           C  
ATOM   1809  CZ  TYR A 236      57.504  57.124  45.250  1.00  0.00           C  
ATOM   1810  OH  TYR A 236      57.961  55.908  45.654  1.00  0.00           O  
ATOM   1811  N   GLU A 237      55.359  59.642  41.456  1.00  0.00           N  
ATOM   1812  CA  GLU A 237      55.571  59.205  40.075  1.00  0.00           C  
ATOM   1813  C   GLU A 237      54.358  59.466  39.168  1.00  0.00           C  
ATOM   1814  O   GLU A 237      54.525  59.947  38.051  1.00  0.00           O  
ATOM   1815  CB  GLU A 237      55.980  57.725  40.073  1.00  0.00           C  
ATOM   1816  CG  GLU A 237      57.491  57.576  39.898  1.00  0.00           C  
ATOM   1817  CD  GLU A 237      57.831  57.660  38.413  1.00  0.00           C  
ATOM   1818  OE1 GLU A 237      58.033  58.767  37.863  1.00  0.00           O  
ATOM   1819  OE2 GLU A 237      57.818  56.596  37.760  1.00  0.00           O  
ATOM   1820  N   ALA A 238      53.137  59.194  39.635  1.00  0.00           N  
ATOM   1821  CA  ALA A 238      51.899  59.553  38.946  1.00  0.00           C  
ATOM   1822  C   ALA A 238      51.857  61.061  38.626  1.00  0.00           C  
ATOM   1823  O   ALA A 238      51.652  61.444  37.473  1.00  0.00           O  
ATOM   1824  CB  ALA A 238      50.705  59.077  39.783  1.00  0.00           C  
ATOM   1825  N   ARG A 239      52.108  61.925  39.622  1.00  0.00           N  
ATOM   1826  CA  ARG A 239      52.249  63.388  39.461  1.00  0.00           C  
ATOM   1827  C   ARG A 239      53.355  63.782  38.469  1.00  0.00           C  
ATOM   1828  O   ARG A 239      53.108  64.518  37.519  1.00  0.00           O  
ATOM   1829  CB  ARG A 239      52.459  64.039  40.834  1.00  0.00           C  
ATOM   1830  CG  ARG A 239      52.266  65.562  40.760  1.00  0.00           C  
ATOM   1831  CD  ARG A 239      52.427  66.218  42.132  1.00  0.00           C  
ATOM   1832  NE  ARG A 239      53.800  66.090  42.646  1.00  0.00           N  
ATOM   1833  CZ  ARG A 239      54.361  66.832  43.576  1.00  0.00           C  
ATOM   1834  NH1 ARG A 239      55.642  66.750  43.765  1.00  0.00           N  
ATOM   1835  NH2 ARG A 239      53.681  67.657  44.319  1.00  0.00           N  
ATOM   1836  N   ASN A 240      54.571  63.276  38.674  1.00  0.00           N  
ATOM   1837  CA  ASN A 240      55.738  63.432  37.797  1.00  0.00           C  
ATOM   1838  C   ASN A 240      55.388  63.176  36.318  1.00  0.00           C  
ATOM   1839  O   ASN A 240      55.540  64.057  35.472  1.00  0.00           O  
ATOM   1840  CB  ASN A 240      56.832  62.487  38.330  1.00  0.00           C  
ATOM   1841  CG  ASN A 240      58.096  62.482  37.501  1.00  0.00           C  
ATOM   1842  OD1 ASN A 240      58.808  63.471  37.418  1.00  0.00           O  
ATOM   1843  ND2 ASN A 240      58.479  61.363  36.936  1.00  0.00           N  
ATOM   1844  N   ARG A 241      54.884  61.972  36.025  1.00  0.00           N  
ATOM   1845  CA  ARG A 241      54.421  61.523  34.705  1.00  0.00           C  
ATOM   1846  C   ARG A 241      53.314  62.416  34.146  1.00  0.00           C  
ATOM   1847  O   ARG A 241      53.512  63.030  33.104  1.00  0.00           O  
ATOM   1848  CB  ARG A 241      54.006  60.046  34.793  1.00  0.00           C  
ATOM   1849  CG  ARG A 241      55.235  59.142  34.983  1.00  0.00           C  
ATOM   1850  CD  ARG A 241      54.815  57.690  35.206  1.00  0.00           C  
ATOM   1851  NE  ARG A 241      55.979  56.868  35.582  1.00  0.00           N  
ATOM   1852  CZ  ARG A 241      56.384  55.734  35.053  1.00  0.00           C  
ATOM   1853  NH1 ARG A 241      57.467  55.188  35.478  1.00  0.00           N  
ATOM   1854  NH2 ARG A 241      55.738  55.104  34.128  1.00  0.00           N  
ATOM   1855  N   THR A 242      52.177  62.542  34.841  1.00  0.00           N  
ATOM   1856  CA  THR A 242      51.031  63.378  34.414  1.00  0.00           C  
ATOM   1857  C   THR A 242      51.421  64.794  34.007  1.00  0.00           C  
ATOM   1858  O   THR A 242      51.014  65.247  32.940  1.00  0.00           O  
ATOM   1859  CB  THR A 242      49.898  63.478  35.450  1.00  0.00           C  
ATOM   1860  OG1 THR A 242      50.371  63.743  36.739  1.00  0.00           O  
ATOM   1861  CG2 THR A 242      49.089  62.198  35.526  1.00  0.00           C  
ATOM   1862  N   LEU A 243      52.199  65.509  34.825  1.00  0.00           N  
ATOM   1863  CA  LEU A 243      52.603  66.888  34.536  1.00  0.00           C  
ATOM   1864  C   LEU A 243      53.405  67.024  33.227  1.00  0.00           C  
ATOM   1865  O   LEU A 243      53.221  67.994  32.484  1.00  0.00           O  
ATOM   1866  CB  LEU A 243      53.374  67.451  35.739  1.00  0.00           C  
ATOM   1867  CG  LEU A 243      53.364  68.988  35.753  1.00  0.00           C  
ATOM   1868  CD1 LEU A 243      52.020  69.532  36.237  1.00  0.00           C  
ATOM   1869  CD2 LEU A 243      54.446  69.507  36.689  1.00  0.00           C  
ATOM   1870  N   ASN A 244      54.289  66.064  32.940  1.00  0.00           N  
ATOM   1871  CA  ASN A 244      54.994  65.974  31.663  1.00  0.00           C  
ATOM   1872  C   ASN A 244      54.055  65.547  30.518  1.00  0.00           C  
ATOM   1873  O   ASN A 244      53.883  66.303  29.566  1.00  0.00           O  
ATOM   1874  CB  ASN A 244      56.221  65.061  31.819  1.00  0.00           C  
ATOM   1875  CG  ASN A 244      57.108  65.082  30.586  1.00  0.00           C  
ATOM   1876  OD1 ASN A 244      57.413  64.054  30.005  1.00  0.00           O  
ATOM   1877  ND2 ASN A 244      57.551  66.248  30.173  1.00  0.00           N  
ATOM   1878  N   LEU A 245      53.401  64.382  30.624  1.00  0.00           N  
ATOM   1879  CA  LEU A 245      52.402  63.840  29.685  1.00  0.00           C  
ATOM   1880  C   LEU A 245      51.417  64.913  29.197  1.00  0.00           C  
ATOM   1881  O   LEU A 245      51.201  65.062  28.001  1.00  0.00           O  
ATOM   1882  CB  LEU A 245      51.657  62.681  30.374  1.00  0.00           C  
ATOM   1883  CG  LEU A 245      50.609  61.977  29.482  1.00  0.00           C  
ATOM   1884  CD1 LEU A 245      51.193  60.781  28.738  1.00  0.00           C  
ATOM   1885  CD2 LEU A 245      49.441  61.499  30.340  1.00  0.00           C  
ATOM   1886  N   ALA A 246      50.835  65.690  30.113  1.00  0.00           N  
ATOM   1887  CA  ALA A 246      49.965  66.830  29.828  1.00  0.00           C  
ATOM   1888  C   ALA A 246      50.567  67.828  28.817  1.00  0.00           C  
ATOM   1889  O   ALA A 246      49.885  68.211  27.869  1.00  0.00           O  
ATOM   1890  CB  ALA A 246      49.610  67.488  31.159  1.00  0.00           C  
ATOM   1891  N   LYS A 247      51.847  68.207  28.953  1.00  0.00           N  
ATOM   1892  CA  LYS A 247      52.594  68.991  27.945  1.00  0.00           C  
ATOM   1893  C   LYS A 247      52.654  68.283  26.588  1.00  0.00           C  
ATOM   1894  O   LYS A 247      52.560  68.921  25.544  1.00  0.00           O  
ATOM   1895  CB  LYS A 247      54.024  69.299  28.444  1.00  0.00           C  
ATOM   1896  CG  LYS A 247      54.631  70.509  27.712  1.00  0.00           C  
ATOM   1897  CD  LYS A 247      55.963  70.967  28.326  1.00  0.00           C  
ATOM   1898  CE  LYS A 247      55.738  71.809  29.588  1.00  0.00           C  
ATOM   1899  NZ  LYS A 247      57.006  72.099  30.289  1.00  0.00           N  
ATOM   1900  N   LEU A 248      52.858  66.967  26.592  1.00  0.00           N  
ATOM   1901  CA  LEU A 248      53.131  66.157  25.402  1.00  0.00           C  
ATOM   1902  C   LEU A 248      51.871  65.782  24.598  1.00  0.00           C  
ATOM   1903  O   LEU A 248      51.888  65.945  23.379  1.00  0.00           O  
ATOM   1904  CB  LEU A 248      54.024  64.962  25.787  1.00  0.00           C  
ATOM   1905  CG  LEU A 248      55.334  65.363  26.502  1.00  0.00           C  
ATOM   1906  CD1 LEU A 248      56.248  64.153  26.663  1.00  0.00           C  
ATOM   1907  CD2 LEU A 248      56.113  66.458  25.773  1.00  0.00           C  
ATOM   1908  N   THR A 249      50.765  65.346  25.217  1.00  0.00           N  
ATOM   1909  CA  THR A 249      49.433  65.316  24.559  1.00  0.00           C  
ATOM   1910  C   THR A 249      48.897  66.730  24.276  1.00  0.00           C  
ATOM   1911  O   THR A 249      48.219  66.955  23.275  1.00  0.00           O  
ATOM   1912  CB  THR A 249      48.395  64.468  25.323  1.00  0.00           C  
ATOM   1913  OG1 THR A 249      47.228  64.339  24.541  1.00  0.00           O  
ATOM   1914  CG2 THR A 249      47.939  65.039  26.667  1.00  0.00           C  
ATOM   1915  N   GLY A 250      49.193  67.691  25.155  1.00  0.00           N  
ATOM   1916  CA  GLY A 250      48.940  69.120  24.975  1.00  0.00           C  
ATOM   1917  C   GLY A 250      47.682  69.602  25.693  1.00  0.00           C  
ATOM   1918  O   GLY A 250      46.594  69.524  25.123  1.00  0.00           O  
ATOM   1919  N   CYS A 251      47.832  70.117  26.919  1.00  0.00           N  
ATOM   1920  CA  CYS A 251      46.845  70.898  27.680  1.00  0.00           C  
ATOM   1921  C   CYS A 251      47.454  71.502  28.974  1.00  0.00           C  
ATOM   1922  O   CYS A 251      48.677  71.600  29.102  1.00  0.00           O  
ATOM   1923  CB  CYS A 251      45.626  70.022  28.000  1.00  0.00           C  
ATOM   1924  SG  CYS A 251      45.930  68.676  29.165  1.00  0.00           S  
ATOM   1925  N   SER A 252      46.602  71.906  29.926  1.00  0.00           N  
ATOM   1926  CA  SER A 252      46.903  72.468  31.256  1.00  0.00           C  
ATOM   1927  C   SER A 252      47.777  71.575  32.147  1.00  0.00           C  
ATOM   1928  O   SER A 252      47.742  70.353  32.018  1.00  0.00           O  
ATOM   1929  CB  SER A 252      45.581  72.704  31.995  1.00  0.00           C  
ATOM   1930  OG  SER A 252      44.731  73.559  31.249  1.00  0.00           O  
ATOM   1931  N   ARG A 253      48.565  72.170  33.060  1.00  0.00           N  
ATOM   1932  CA  ARG A 253      49.569  71.458  33.880  1.00  0.00           C  
ATOM   1933  C   ARG A 253      49.581  71.854  35.358  1.00  0.00           C  
ATOM   1934  O   ARG A 253      49.021  71.119  36.167  1.00  0.00           O  
ATOM   1935  CB  ARG A 253      50.952  71.599  33.238  1.00  0.00           C  
ATOM   1936  CG  ARG A 253      51.057  70.865  31.892  1.00  0.00           C  
ATOM   1937  CD  ARG A 253      52.349  71.146  31.123  1.00  0.00           C  
ATOM   1938  NE  ARG A 253      53.550  70.832  31.916  1.00  0.00           N  
ATOM   1939  CZ  ARG A 253      54.161  71.683  32.718  1.00  0.00           C  
ATOM   1940  NH1 ARG A 253      53.856  72.943  32.767  1.00  0.00           N  
ATOM   1941  NH2 ARG A 253      55.093  71.286  33.523  1.00  0.00           N  
ATOM   1942  N   GLU A 254      50.259  72.936  35.766  1.00  0.00           N  
ATOM   1943  CA  GLU A 254      50.344  73.326  37.188  1.00  0.00           C  
ATOM   1944  C   GLU A 254      49.054  74.014  37.690  1.00  0.00           C  
ATOM   1945  O   GLU A 254      49.068  75.165  38.134  1.00  0.00           O  
ATOM   1946  CB  GLU A 254      51.597  74.173  37.504  1.00  0.00           C  
ATOM   1947  CG  GLU A 254      52.943  73.450  37.312  1.00  0.00           C  
ATOM   1948  CD  GLU A 254      53.519  73.533  35.893  1.00  0.00           C  
ATOM   1949  OE1 GLU A 254      52.890  74.140  35.001  1.00  0.00           O  
ATOM   1950  OE2 GLU A 254      54.631  73.005  35.648  1.00  0.00           O  
ATOM   1951  N   ASN A 255      47.947  73.274  37.657  1.00  0.00           N  
ATOM   1952  CA  ASN A 255      46.720  73.451  38.428  1.00  0.00           C  
ATOM   1953  C   ASN A 255      45.910  72.147  38.336  1.00  0.00           C  
ATOM   1954  O   ASN A 255      45.507  71.761  37.238  1.00  0.00           O  
ATOM   1955  CB  ASN A 255      45.899  74.633  37.892  1.00  0.00           C  
ATOM   1956  CG  ASN A 255      44.563  74.706  38.609  1.00  0.00           C  
ATOM   1957  OD1 ASN A 255      43.601  74.062  38.235  1.00  0.00           O  
ATOM   1958  ND2 ASN A 255      44.471  75.410  39.708  1.00  0.00           N  
ATOM   1959  N   GLU A 256      45.676  71.471  39.465  1.00  0.00           N  
ATOM   1960  CA  GLU A 256      45.008  70.159  39.473  1.00  0.00           C  
ATOM   1961  C   GLU A 256      43.622  70.150  38.799  1.00  0.00           C  
ATOM   1962  O   GLU A 256      43.335  69.234  38.028  1.00  0.00           O  
ATOM   1963  CB  GLU A 256      44.939  69.554  40.882  1.00  0.00           C  
ATOM   1964  CG  GLU A 256      46.317  69.080  41.387  1.00  0.00           C  
ATOM   1965  CD  GLU A 256      46.237  68.103  42.574  1.00  0.00           C  
ATOM   1966  OE1 GLU A 256      45.128  67.833  43.084  1.00  0.00           O  
ATOM   1967  OE2 GLU A 256      47.296  67.575  42.988  1.00  0.00           O  
ATOM   1968  N   THR A 257      42.750  71.133  39.061  1.00  0.00           N  
ATOM   1969  CA  THR A 257      41.414  71.148  38.435  1.00  0.00           C  
ATOM   1970  C   THR A 257      41.465  71.397  36.925  1.00  0.00           C  
ATOM   1971  O   THR A 257      40.734  70.755  36.182  1.00  0.00           O  
ATOM   1972  CB  THR A 257      40.395  72.032  39.168  1.00  0.00           C  
ATOM   1973  OG1 THR A 257      39.092  71.639  38.805  1.00  0.00           O  
ATOM   1974  CG2 THR A 257      40.488  73.538  38.942  1.00  0.00           C  
ATOM   1975  N   GLU A 258      42.343  72.266  36.417  1.00  0.00           N  
ATOM   1976  CA  GLU A 258      42.516  72.480  34.972  1.00  0.00           C  
ATOM   1977  C   GLU A 258      43.111  71.264  34.230  1.00  0.00           C  
ATOM   1978  O   GLU A 258      42.684  70.995  33.104  1.00  0.00           O  
ATOM   1979  CB  GLU A 258      43.305  73.766  34.682  1.00  0.00           C  
ATOM   1980  CG  GLU A 258      42.542  75.067  35.002  1.00  0.00           C  
ATOM   1981  CD  GLU A 258      41.367  75.381  34.055  1.00  0.00           C  
ATOM   1982  OE1 GLU A 258      41.032  74.602  33.135  1.00  0.00           O  
ATOM   1983  OE2 GLU A 258      40.703  76.433  34.217  1.00  0.00           O  
ATOM   1984  N   ILE A 259      44.050  70.494  34.808  1.00  0.00           N  
ATOM   1985  CA  ILE A 259      44.409  69.176  34.232  1.00  0.00           C  
ATOM   1986  C   ILE A 259      43.228  68.189  34.292  1.00  0.00           C  
ATOM   1987  O   ILE A 259      42.969  67.505  33.305  1.00  0.00           O  
ATOM   1988  CB  ILE A 259      45.744  68.582  34.751  1.00  0.00           C  
ATOM   1989  CG1 ILE A 259      46.102  67.210  34.130  1.00  0.00           C  
ATOM   1990  CG2 ILE A 259      45.784  68.399  36.269  1.00  0.00           C  
ATOM   1991  CD1 ILE A 259      46.220  67.196  32.602  1.00  0.00           C  
ATOM   1992  N   ILE A 260      42.466  68.124  35.389  1.00  0.00           N  
ATOM   1993  CA  ILE A 260      41.214  67.345  35.464  1.00  0.00           C  
ATOM   1994  C   ILE A 260      40.226  67.736  34.353  1.00  0.00           C  
ATOM   1995  O   ILE A 260      39.770  66.867  33.612  1.00  0.00           O  
ATOM   1996  CB  ILE A 260      40.626  67.416  36.890  1.00  0.00           C  
ATOM   1997  CG1 ILE A 260      41.396  66.410  37.772  1.00  0.00           C  
ATOM   1998  CG2 ILE A 260      39.116  67.117  36.937  1.00  0.00           C  
ATOM   1999  CD1 ILE A 260      41.315  66.727  39.264  1.00  0.00           C  
ATOM   2000  N   LYS A 261      39.912  69.024  34.188  1.00  0.00           N  
ATOM   2001  CA  LYS A 261      39.105  69.574  33.087  1.00  0.00           C  
ATOM   2002  C   LYS A 261      39.667  69.168  31.722  1.00  0.00           C  
ATOM   2003  O   LYS A 261      38.916  68.663  30.883  1.00  0.00           O  
ATOM   2004  CB  LYS A 261      38.985  71.098  33.218  1.00  0.00           C  
ATOM   2005  CG  LYS A 261      38.117  71.559  34.405  1.00  0.00           C  
ATOM   2006  CD  LYS A 261      38.277  73.064  34.664  1.00  0.00           C  
ATOM   2007  CE  LYS A 261      37.829  73.881  33.446  1.00  0.00           C  
ATOM   2008  NZ  LYS A 261      38.194  75.305  33.572  1.00  0.00           N  
ATOM   2009  N   CYS A 262      40.979  69.294  31.500  1.00  0.00           N  
ATOM   2010  CA  CYS A 262      41.637  68.746  30.309  1.00  0.00           C  
ATOM   2011  C   CYS A 262      41.297  67.262  30.111  1.00  0.00           C  
ATOM   2012  O   CYS A 262      40.798  66.892  29.056  1.00  0.00           O  
ATOM   2013  CB  CYS A 262      43.151  68.976  30.355  1.00  0.00           C  
ATOM   2014  SG  CYS A 262      44.083  67.872  29.252  1.00  0.00           S  
ATOM   2015  N   LEU A 263      41.523  66.413  31.114  1.00  0.00           N  
ATOM   2016  CA  LEU A 263      41.175  64.988  31.109  1.00  0.00           C  
ATOM   2017  C   LEU A 263      39.682  64.733  30.805  1.00  0.00           C  
ATOM   2018  O   LEU A 263      39.364  63.749  30.145  1.00  0.00           O  
ATOM   2019  CB  LEU A 263      41.633  64.357  32.438  1.00  0.00           C  
ATOM   2020  CG  LEU A 263      43.163  64.298  32.614  1.00  0.00           C  
ATOM   2021  CD1 LEU A 263      43.501  64.016  34.079  1.00  0.00           C  
ATOM   2022  CD2 LEU A 263      43.810  63.216  31.750  1.00  0.00           C  
ATOM   2023  N   ARG A 264      38.769  65.619  31.234  1.00  0.00           N  
ATOM   2024  CA  ARG A 264      37.334  65.613  30.872  1.00  0.00           C  
ATOM   2025  C   ARG A 264      37.072  65.954  29.401  1.00  0.00           C  
ATOM   2026  O   ARG A 264      36.167  65.391  28.785  1.00  0.00           O  
ATOM   2027  CB  ARG A 264      36.497  66.540  31.777  1.00  0.00           C  
ATOM   2028  CG  ARG A 264      36.592  66.340  33.302  1.00  0.00           C  
ATOM   2029  CD  ARG A 264      36.946  64.914  33.747  1.00  0.00           C  
ATOM   2030  NE  ARG A 264      36.702  64.702  35.186  1.00  0.00           N  
ATOM   2031  CZ  ARG A 264      37.411  63.966  36.020  1.00  0.00           C  
ATOM   2032  NH1 ARG A 264      37.023  63.774  37.236  1.00  0.00           N  
ATOM   2033  NH2 ARG A 264      38.513  63.378  35.680  1.00  0.00           N  
ATOM   2034  N   ASN A 265      37.817  66.912  28.852  1.00  0.00           N  
ATOM   2035  CA  ASN A 265      37.677  67.441  27.494  1.00  0.00           C  
ATOM   2036  C   ASN A 265      38.379  66.586  26.426  1.00  0.00           C  
ATOM   2037  O   ASN A 265      37.773  66.299  25.394  1.00  0.00           O  
ATOM   2038  CB  ASN A 265      38.179  68.894  27.469  1.00  0.00           C  
ATOM   2039  CG  ASN A 265      37.119  69.846  27.976  1.00  0.00           C  
ATOM   2040  OD1 ASN A 265      36.348  70.402  27.198  1.00  0.00           O  
ATOM   2041  ND2 ASN A 265      37.024  70.052  29.264  1.00  0.00           N  
ATOM   2042  N   LYS A 266      39.638  66.199  26.639  1.00  0.00           N  
ATOM   2043  CA  LYS A 266      40.449  65.356  25.750  1.00  0.00           C  
ATOM   2044  C   LYS A 266      39.693  64.106  25.308  1.00  0.00           C  
ATOM   2045  O   LYS A 266      39.095  63.416  26.134  1.00  0.00           O  
ATOM   2046  CB  LYS A 266      41.742  64.943  26.479  1.00  0.00           C  
ATOM   2047  CG  LYS A 266      42.881  65.970  26.366  1.00  0.00           C  
ATOM   2048  CD  LYS A 266      43.604  65.815  25.023  1.00  0.00           C  
ATOM   2049  CE  LYS A 266      44.740  66.823  24.835  1.00  0.00           C  
ATOM   2050  NZ  LYS A 266      45.490  66.513  23.596  1.00  0.00           N  
ATOM   2051  N   ASP A 267      39.748  63.799  24.014  1.00  0.00           N  
ATOM   2052  CA  ASP A 267      39.430  62.458  23.522  1.00  0.00           C  
ATOM   2053  C   ASP A 267      40.307  61.426  24.261  1.00  0.00           C  
ATOM   2054  O   ASP A 267      41.517  61.653  24.362  1.00  0.00           O  
ATOM   2055  CB  ASP A 267      39.704  62.404  22.016  1.00  0.00           C  
ATOM   2056  CG  ASP A 267      39.315  61.069  21.389  1.00  0.00           C  
ATOM   2057  OD1 ASP A 267      40.045  60.070  21.573  1.00  0.00           O  
ATOM   2058  OD2 ASP A 267      38.301  61.036  20.658  1.00  0.00           O  
ATOM   2059  N   PRO A 268      39.750  60.312  24.774  1.00  0.00           N  
ATOM   2060  CA  PRO A 268      40.523  59.256  25.424  1.00  0.00           C  
ATOM   2061  C   PRO A 268      41.837  58.919  24.706  1.00  0.00           C  
ATOM   2062  O   PRO A 268      42.911  58.952  25.312  1.00  0.00           O  
ATOM   2063  CB  PRO A 268      39.571  58.060  25.501  1.00  0.00           C  
ATOM   2064  CG  PRO A 268      38.202  58.720  25.643  1.00  0.00           C  
ATOM   2065  CD  PRO A 268      38.335  59.958  24.758  1.00  0.00           C  
ATOM   2066  N   GLN A 269      41.775  58.615  23.407  1.00  0.00           N  
ATOM   2067  CA  GLN A 269      42.934  58.156  22.647  1.00  0.00           C  
ATOM   2068  C   GLN A 269      43.969  59.265  22.365  1.00  0.00           C  
ATOM   2069  O   GLN A 269      45.095  58.938  21.995  1.00  0.00           O  
ATOM   2070  CB  GLN A 269      42.502  57.410  21.371  1.00  0.00           C  
ATOM   2071  CG  GLN A 269      41.511  56.245  21.596  1.00  0.00           C  
ATOM   2072  CD  GLN A 269      41.952  55.182  22.608  1.00  0.00           C  
ATOM   2073  OE1 GLN A 269      41.207  54.806  23.502  1.00  0.00           O  
ATOM   2074  NE2 GLN A 269      43.146  54.637  22.500  1.00  0.00           N  
ATOM   2075  N   GLU A 270      43.667  60.555  22.571  1.00  0.00           N  
ATOM   2076  CA  GLU A 270      44.687  61.626  22.577  1.00  0.00           C  
ATOM   2077  C   GLU A 270      45.666  61.504  23.755  1.00  0.00           C  
ATOM   2078  O   GLU A 270      46.843  61.836  23.605  1.00  0.00           O  
ATOM   2079  CB  GLU A 270      44.062  63.030  22.606  1.00  0.00           C  
ATOM   2080  CG  GLU A 270      43.502  63.481  21.256  1.00  0.00           C  
ATOM   2081  CD  GLU A 270      42.826  64.849  21.390  1.00  0.00           C  
ATOM   2082  OE1 GLU A 270      43.521  65.840  21.716  1.00  0.00           O  
ATOM   2083  OE2 GLU A 270      41.588  64.953  21.217  1.00  0.00           O  
ATOM   2084  N   ILE A 271      45.204  61.059  24.930  1.00  0.00           N  
ATOM   2085  CA  ILE A 271      46.099  60.641  26.022  1.00  0.00           C  
ATOM   2086  C   ILE A 271      46.817  59.351  25.614  1.00  0.00           C  
ATOM   2087  O   ILE A 271      48.036  59.281  25.692  1.00  0.00           O  
ATOM   2088  CB  ILE A 271      45.344  60.491  27.371  1.00  0.00           C  
ATOM   2089  CG1 ILE A 271      45.216  61.834  28.122  1.00  0.00           C  
ATOM   2090  CG2 ILE A 271      46.042  59.527  28.347  1.00  0.00           C  
ATOM   2091  CD1 ILE A 271      44.316  62.853  27.429  1.00  0.00           C  
ATOM   2092  N   LEU A 272      46.064  58.322  25.225  1.00  0.00           N  
ATOM   2093  CA  LEU A 272      46.541  56.934  25.169  1.00  0.00           C  
ATOM   2094  C   LEU A 272      47.545  56.668  24.032  1.00  0.00           C  
ATOM   2095  O   LEU A 272      48.467  55.874  24.211  1.00  0.00           O  
ATOM   2096  CB  LEU A 272      45.331  55.989  25.135  1.00  0.00           C  
ATOM   2097  CG  LEU A 272      44.413  56.168  26.365  1.00  0.00           C  
ATOM   2098  CD1 LEU A 272      42.983  55.746  26.062  1.00  0.00           C  
ATOM   2099  CD2 LEU A 272      44.926  55.375  27.562  1.00  0.00           C  
ATOM   2100  N   LEU A 273      47.424  57.364  22.895  1.00  0.00           N  
ATOM   2101  CA  LEU A 273      48.487  57.463  21.885  1.00  0.00           C  
ATOM   2102  C   LEU A 273      49.788  57.993  22.501  1.00  0.00           C  
ATOM   2103  O   LEU A 273      50.849  57.399  22.324  1.00  0.00           O  
ATOM   2104  CB  LEU A 273      48.009  58.366  20.732  1.00  0.00           C  
ATOM   2105  CG  LEU A 273      49.106  58.808  19.742  1.00  0.00           C  
ATOM   2106  CD1 LEU A 273      49.661  57.643  18.924  1.00  0.00           C  
ATOM   2107  CD2 LEU A 273      48.546  59.859  18.788  1.00  0.00           C  
ATOM   2108  N   ASN A 274      49.718  59.139  23.184  1.00  0.00           N  
ATOM   2109  CA  ASN A 274      50.878  59.738  23.834  1.00  0.00           C  
ATOM   2110  C   ASN A 274      51.453  58.803  24.914  1.00  0.00           C  
ATOM   2111  O   ASN A 274      52.663  58.609  24.960  1.00  0.00           O  
ATOM   2112  CB  ASN A 274      50.515  61.143  24.341  1.00  0.00           C  
ATOM   2113  CG  ASN A 274      51.740  61.956  24.710  1.00  0.00           C  
ATOM   2114  OD1 ASN A 274      51.897  62.407  25.829  1.00  0.00           O  
ATOM   2115  ND2 ASN A 274      52.640  62.197  23.784  1.00  0.00           N  
ATOM   2116  N   GLU A 275      50.615  58.150  25.724  1.00  0.00           N  
ATOM   2117  CA  GLU A 275      51.021  57.088  26.652  1.00  0.00           C  
ATOM   2118  C   GLU A 275      51.824  55.969  25.952  1.00  0.00           C  
ATOM   2119  O   GLU A 275      52.904  55.602  26.420  1.00  0.00           O  
ATOM   2120  CB  GLU A 275      49.803  56.513  27.402  1.00  0.00           C  
ATOM   2121  CG  GLU A 275      50.302  55.642  28.564  1.00  0.00           C  
ATOM   2122  CD  GLU A 275      49.270  54.724  29.226  1.00  0.00           C  
ATOM   2123  OE1 GLU A 275      49.532  54.291  30.369  1.00  0.00           O  
ATOM   2124  OE2 GLU A 275      48.252  54.380  28.583  1.00  0.00           O  
ATOM   2125  N   ALA A 276      51.316  55.424  24.838  1.00  0.00           N  
ATOM   2126  CA  ALA A 276      51.983  54.419  23.996  1.00  0.00           C  
ATOM   2127  C   ALA A 276      53.320  54.889  23.368  1.00  0.00           C  
ATOM   2128  O   ALA A 276      54.059  54.077  22.798  1.00  0.00           O  
ATOM   2129  CB  ALA A 276      50.987  53.960  22.921  1.00  0.00           C  
ATOM   2130  N   PHE A 277      53.642  56.184  23.478  1.00  0.00           N  
ATOM   2131  CA  PHE A 277      54.939  56.788  23.174  1.00  0.00           C  
ATOM   2132  C   PHE A 277      55.782  56.994  24.447  1.00  0.00           C  
ATOM   2133  O   PHE A 277      56.854  56.396  24.564  1.00  0.00           O  
ATOM   2134  CB  PHE A 277      54.764  58.119  22.417  1.00  0.00           C  
ATOM   2135  CG  PHE A 277      54.588  58.023  20.913  1.00  0.00           C  
ATOM   2136  CD1 PHE A 277      55.451  58.748  20.067  1.00  0.00           C  
ATOM   2137  CD2 PHE A 277      53.534  57.274  20.351  1.00  0.00           C  
ATOM   2138  CE1 PHE A 277      55.262  58.725  18.675  1.00  0.00           C  
ATOM   2139  CE2 PHE A 277      53.352  57.243  18.958  1.00  0.00           C  
ATOM   2140  CZ  PHE A 277      54.218  57.967  18.122  1.00  0.00           C  
ATOM   2141  N   VAL A 278      55.364  57.879  25.360  1.00  0.00           N  
ATOM   2142  CA  VAL A 278      56.261  58.608  26.281  1.00  0.00           C  
ATOM   2143  C   VAL A 278      56.530  57.867  27.600  1.00  0.00           C  
ATOM   2144  O   VAL A 278      56.352  58.390  28.702  1.00  0.00           O  
ATOM   2145  CB  VAL A 278      55.816  60.084  26.456  1.00  0.00           C  
ATOM   2146  CG1 VAL A 278      55.627  60.743  25.079  1.00  0.00           C  
ATOM   2147  CG2 VAL A 278      54.520  60.312  27.248  1.00  0.00           C  
ATOM   2148  N   VAL A 279      57.015  56.628  27.497  1.00  0.00           N  
ATOM   2149  CA  VAL A 279      57.586  55.863  28.623  1.00  0.00           C  
ATOM   2150  C   VAL A 279      58.843  56.560  29.183  1.00  0.00           C  
ATOM   2151  O   VAL A 279      59.519  57.270  28.433  1.00  0.00           O  
ATOM   2152  CB  VAL A 279      57.901  54.408  28.211  1.00  0.00           C  
ATOM   2153  CG1 VAL A 279      56.604  53.639  27.936  1.00  0.00           C  
ATOM   2154  CG2 VAL A 279      58.821  54.289  26.990  1.00  0.00           C  
ATOM   2155  N   PRO A 280      59.203  56.377  30.471  1.00  0.00           N  
ATOM   2156  CA  PRO A 280      60.352  57.059  31.083  1.00  0.00           C  
ATOM   2157  C   PRO A 280      61.680  56.691  30.408  1.00  0.00           C  
ATOM   2158  O   PRO A 280      62.512  57.560  30.158  1.00  0.00           O  
ATOM   2159  CB  PRO A 280      60.329  56.681  32.568  1.00  0.00           C  
ATOM   2160  CG  PRO A 280      59.577  55.354  32.574  1.00  0.00           C  
ATOM   2161  CD  PRO A 280      58.537  55.550  31.471  1.00  0.00           C  
ATOM   2162  N   TYR A 281      61.888  55.409  30.097  1.00  0.00           N  
ATOM   2163  CA  TYR A 281      62.965  54.934  29.227  1.00  0.00           C  
ATOM   2164  C   TYR A 281      62.508  53.706  28.430  1.00  0.00           C  
ATOM   2165  O   TYR A 281      61.843  52.817  28.973  1.00  0.00           O  
ATOM   2166  CB  TYR A 281      64.237  54.646  30.044  1.00  0.00           C  
ATOM   2167  CG  TYR A 281      64.148  53.532  31.075  1.00  0.00           C  
ATOM   2168  CD1 TYR A 281      64.567  52.228  30.742  1.00  0.00           C  
ATOM   2169  CD2 TYR A 281      63.714  53.810  32.387  1.00  0.00           C  
ATOM   2170  CE1 TYR A 281      64.569  51.215  31.721  1.00  0.00           C  
ATOM   2171  CE2 TYR A 281      63.707  52.794  33.364  1.00  0.00           C  
ATOM   2172  CZ  TYR A 281      64.152  51.496  33.037  1.00  0.00           C  
ATOM   2173  OH  TYR A 281      64.160  50.513  33.973  1.00  0.00           O  
ATOM   2174  N   GLY A 282      62.854  53.647  27.143  1.00  0.00           N  
ATOM   2175  CA  GLY A 282      62.541  52.514  26.279  1.00  0.00           C  
ATOM   2176  C   GLY A 282      63.301  51.255  26.702  1.00  0.00           C  
ATOM   2177  O   GLY A 282      64.533  51.245  26.775  1.00  0.00           O  
ATOM   2178  N   THR A 283      62.559  50.198  27.021  1.00  0.00           N  
ATOM   2179  CA  THR A 283      63.047  48.954  27.639  1.00  0.00           C  
ATOM   2180  C   THR A 283      62.122  47.783  27.238  1.00  0.00           C  
ATOM   2181  O   THR A 283      61.140  48.039  26.530  1.00  0.00           O  
ATOM   2182  CB  THR A 283      63.141  49.205  29.157  1.00  0.00           C  
ATOM   2183  OG1 THR A 283      64.187  48.459  29.709  1.00  0.00           O  
ATOM   2184  CG2 THR A 283      61.869  48.917  29.954  1.00  0.00           C  
ATOM   2185  N   PRO A 284      62.361  46.506  27.607  1.00  0.00           N  
ATOM   2186  CA  PRO A 284      61.440  45.409  27.289  1.00  0.00           C  
ATOM   2187  C   PRO A 284      60.024  45.660  27.835  1.00  0.00           C  
ATOM   2188  O   PRO A 284      59.070  45.756  27.065  1.00  0.00           O  
ATOM   2189  CB  PRO A 284      62.084  44.132  27.854  1.00  0.00           C  
ATOM   2190  CG  PRO A 284      63.566  44.494  27.931  1.00  0.00           C  
ATOM   2191  CD  PRO A 284      63.524  45.973  28.299  1.00  0.00           C  
ATOM   2192  N   LEU A 285      59.894  45.791  29.157  1.00  0.00           N  
ATOM   2193  CA  LEU A 285      58.631  45.873  29.891  1.00  0.00           C  
ATOM   2194  C   LEU A 285      58.683  46.970  30.958  1.00  0.00           C  
ATOM   2195  O   LEU A 285      59.519  46.925  31.861  1.00  0.00           O  
ATOM   2196  CB  LEU A 285      58.358  44.495  30.528  1.00  0.00           C  
ATOM   2197  CG  LEU A 285      57.278  44.458  31.629  1.00  0.00           C  
ATOM   2198  CD1 LEU A 285      55.887  44.916  31.185  1.00  0.00           C  
ATOM   2199  CD2 LEU A 285      57.149  43.020  32.116  1.00  0.00           C  
ATOM   2200  N   SER A 286      57.723  47.889  30.893  1.00  0.00           N  
ATOM   2201  CA  SER A 286      57.222  48.630  32.056  1.00  0.00           C  
ATOM   2202  C   SER A 286      55.748  49.028  31.888  1.00  0.00           C  
ATOM   2203  O   SER A 286      55.109  48.670  30.891  1.00  0.00           O  
ATOM   2204  CB  SER A 286      58.088  49.867  32.317  1.00  0.00           C  
ATOM   2205  OG  SER A 286      58.011  50.148  33.700  1.00  0.00           O  
ATOM   2206  N   VAL A 287      55.217  49.790  32.844  1.00  0.00           N  
ATOM   2207  CA  VAL A 287      53.988  50.581  32.689  1.00  0.00           C  
ATOM   2208  C   VAL A 287      54.340  52.045  32.458  1.00  0.00           C  
ATOM   2209  O   VAL A 287      55.266  52.567  33.077  1.00  0.00           O  
ATOM   2210  CB  VAL A 287      53.015  50.442  33.879  1.00  0.00           C  
ATOM   2211  CG1 VAL A 287      52.483  49.008  33.975  1.00  0.00           C  
ATOM   2212  CG2 VAL A 287      53.603  50.874  35.229  1.00  0.00           C  
ATOM   2213  N   ASN A 288      53.597  52.728  31.588  1.00  0.00           N  
ATOM   2214  CA  ASN A 288      53.519  54.184  31.643  1.00  0.00           C  
ATOM   2215  C   ASN A 288      52.572  54.592  32.793  1.00  0.00           C  
ATOM   2216  O   ASN A 288      53.027  55.208  33.755  1.00  0.00           O  
ATOM   2217  CB  ASN A 288      53.144  54.750  30.273  1.00  0.00           C  
ATOM   2218  CG  ASN A 288      53.598  56.195  30.116  1.00  0.00           C  
ATOM   2219  OD1 ASN A 288      53.853  56.910  31.070  1.00  0.00           O  
ATOM   2220  ND2 ASN A 288      53.787  56.665  28.909  1.00  0.00           N  
ATOM   2221  N   PHE A 289      51.316  54.127  32.783  1.00  0.00           N  
ATOM   2222  CA  PHE A 289      50.441  54.140  33.961  1.00  0.00           C  
ATOM   2223  C   PHE A 289      49.925  52.737  34.326  1.00  0.00           C  
ATOM   2224  O   PHE A 289      49.519  51.944  33.478  1.00  0.00           O  
ATOM   2225  CB  PHE A 289      49.302  55.145  33.765  1.00  0.00           C  
ATOM   2226  CG  PHE A 289      49.770  56.583  33.695  1.00  0.00           C  
ATOM   2227  CD1 PHE A 289      50.130  57.144  32.458  1.00  0.00           C  
ATOM   2228  CD2 PHE A 289      49.904  57.342  34.874  1.00  0.00           C  
ATOM   2229  CE1 PHE A 289      50.621  58.457  32.397  1.00  0.00           C  
ATOM   2230  CE2 PHE A 289      50.386  58.662  34.812  1.00  0.00           C  
ATOM   2231  CZ  PHE A 289      50.738  59.221  33.571  1.00  0.00           C  
ATOM   2232  N   GLY A 290      49.949  52.447  35.627  1.00  0.00           N  
ATOM   2233  CA  GLY A 290      49.466  51.232  36.287  1.00  0.00           C  
ATOM   2234  C   GLY A 290      49.072  51.545  37.741  1.00  0.00           C  
ATOM   2235  O   GLY A 290      49.133  52.711  38.132  1.00  0.00           O  
ATOM   2236  N   PRO A 291      48.654  50.551  38.545  1.00  0.00           N  
ATOM   2237  CA  PRO A 291      48.341  50.733  39.966  1.00  0.00           C  
ATOM   2238  C   PRO A 291      49.418  51.496  40.754  1.00  0.00           C  
ATOM   2239  O   PRO A 291      50.614  51.320  40.521  1.00  0.00           O  
ATOM   2240  CB  PRO A 291      48.155  49.323  40.523  1.00  0.00           C  
ATOM   2241  CG  PRO A 291      47.692  48.522  39.312  1.00  0.00           C  
ATOM   2242  CD  PRO A 291      48.446  49.170  38.152  1.00  0.00           C  
ATOM   2243  N   THR A 292      48.982  52.304  41.717  1.00  0.00           N  
ATOM   2244  CA  THR A 292      49.769  53.354  42.376  1.00  0.00           C  
ATOM   2245  C   THR A 292      49.884  53.089  43.877  1.00  0.00           C  
ATOM   2246  O   THR A 292      48.858  53.010  44.547  1.00  0.00           O  
ATOM   2247  CB  THR A 292      49.106  54.729  42.165  1.00  0.00           C  
ATOM   2248  OG1 THR A 292      48.812  54.958  40.807  1.00  0.00           O  
ATOM   2249  CG2 THR A 292      50.015  55.882  42.577  1.00  0.00           C  
ATOM   2250  N   VAL A 293      51.091  52.995  44.449  1.00  0.00           N  
ATOM   2251  CA  VAL A 293      51.266  53.108  45.909  1.00  0.00           C  
ATOM   2252  C   VAL A 293      50.934  54.540  46.346  1.00  0.00           C  
ATOM   2253  O   VAL A 293      51.683  55.490  46.109  1.00  0.00           O  
ATOM   2254  CB  VAL A 293      52.626  52.582  46.412  1.00  0.00           C  
ATOM   2255  CG1 VAL A 293      53.875  53.198  45.782  1.00  0.00           C  
ATOM   2256  CG2 VAL A 293      52.726  52.763  47.927  1.00  0.00           C  
ATOM   2257  N   ASP A 294      49.745  54.702  46.924  1.00  0.00           N  
ATOM   2258  CA  ASP A 294      48.980  55.953  46.913  1.00  0.00           C  
ATOM   2259  C   ASP A 294      48.465  56.376  48.295  1.00  0.00           C  
ATOM   2260  O   ASP A 294      48.378  57.573  48.583  1.00  0.00           O  
ATOM   2261  CB  ASP A 294      47.795  55.789  45.945  1.00  0.00           C  
ATOM   2262  CG  ASP A 294      46.903  57.022  46.000  1.00  0.00           C  
ATOM   2263  OD1 ASP A 294      45.956  57.054  46.811  1.00  0.00           O  
ATOM   2264  OD2 ASP A 294      47.261  58.062  45.415  1.00  0.00           O  
ATOM   2265  N   GLY A 295      48.022  55.404  49.091  1.00  0.00           N  
ATOM   2266  CA  GLY A 295      47.110  55.606  50.209  1.00  0.00           C  
ATOM   2267  C   GLY A 295      45.760  54.934  49.957  1.00  0.00           C  
ATOM   2268  O   GLY A 295      45.233  54.276  50.853  1.00  0.00           O  
ATOM   2269  N   ASP A 296      45.159  55.133  48.783  1.00  0.00           N  
ATOM   2270  CA  ASP A 296      43.822  54.656  48.409  1.00  0.00           C  
ATOM   2271  C   ASP A 296      43.885  53.352  47.584  1.00  0.00           C  
ATOM   2272  O   ASP A 296      44.665  53.254  46.641  1.00  0.00           O  
ATOM   2273  CB  ASP A 296      43.117  55.783  47.635  1.00  0.00           C  
ATOM   2274  CG  ASP A 296      41.595  55.746  47.724  1.00  0.00           C  
ATOM   2275  OD1 ASP A 296      40.950  56.688  47.214  1.00  0.00           O  
ATOM   2276  OD2 ASP A 296      41.002  54.841  48.355  1.00  0.00           O  
ATOM   2277  N   PHE A 297      43.112  52.325  47.962  1.00  0.00           N  
ATOM   2278  CA  PHE A 297      43.214  50.901  47.566  1.00  0.00           C  
ATOM   2279  C   PHE A 297      44.513  50.204  48.019  1.00  0.00           C  
ATOM   2280  O   PHE A 297      44.477  49.040  48.424  1.00  0.00           O  
ATOM   2281  CB  PHE A 297      42.953  50.698  46.060  1.00  0.00           C  
ATOM   2282  CG  PHE A 297      42.250  49.395  45.709  1.00  0.00           C  
ATOM   2283  CD1 PHE A 297      40.864  49.393  45.461  1.00  0.00           C  
ATOM   2284  CD2 PHE A 297      42.960  48.179  45.638  1.00  0.00           C  
ATOM   2285  CE1 PHE A 297      40.191  48.200  45.150  1.00  0.00           C  
ATOM   2286  CE2 PHE A 297      42.282  46.982  45.335  1.00  0.00           C  
ATOM   2287  CZ  PHE A 297      40.900  46.991  45.085  1.00  0.00           C  
ATOM   2288  N   LEU A 298      45.649  50.905  47.927  1.00  0.00           N  
ATOM   2289  CA  LEU A 298      47.008  50.450  48.211  1.00  0.00           C  
ATOM   2290  C   LEU A 298      47.747  51.486  49.077  1.00  0.00           C  
ATOM   2291  O   LEU A 298      48.108  52.567  48.603  1.00  0.00           O  
ATOM   2292  CB  LEU A 298      47.710  50.216  46.862  1.00  0.00           C  
ATOM   2293  CG  LEU A 298      49.166  49.737  46.972  1.00  0.00           C  
ATOM   2294  CD1 LEU A 298      49.252  48.348  47.600  1.00  0.00           C  
ATOM   2295  CD2 LEU A 298      49.761  49.674  45.570  1.00  0.00           C  
ATOM   2296  N   THR A 299      47.953  51.158  50.353  1.00  0.00           N  
ATOM   2297  CA  THR A 299      48.557  52.026  51.378  1.00  0.00           C  
ATOM   2298  C   THR A 299      50.056  52.256  51.168  1.00  0.00           C  
ATOM   2299  O   THR A 299      50.501  53.400  51.094  1.00  0.00           O  
ATOM   2300  CB  THR A 299      48.332  51.452  52.787  1.00  0.00           C  
ATOM   2301  OG1 THR A 299      48.708  50.093  52.825  1.00  0.00           O  
ATOM   2302  CG2 THR A 299      46.870  51.540  53.220  1.00  0.00           C  
ATOM   2303  N   ASP A 300      50.848  51.186  51.116  1.00  0.00           N  
ATOM   2304  CA  ASP A 300      52.313  51.160  51.001  1.00  0.00           C  
ATOM   2305  C   ASP A 300      52.778  50.119  49.958  1.00  0.00           C  
ATOM   2306  O   ASP A 300      51.960  49.588  49.209  1.00  0.00           O  
ATOM   2307  CB  ASP A 300      52.921  50.921  52.397  1.00  0.00           C  
ATOM   2308  CG  ASP A 300      52.948  52.179  53.270  1.00  0.00           C  
ATOM   2309  OD1 ASP A 300      53.179  53.295  52.742  1.00  0.00           O  
ATOM   2310  OD2 ASP A 300      52.779  52.029  54.505  1.00  0.00           O  
ATOM   2311  N   MET A 301      54.091  49.873  49.841  1.00  0.00           N  
ATOM   2312  CA  MET A 301      54.644  49.015  48.786  1.00  0.00           C  
ATOM   2313  C   MET A 301      54.047  47.594  48.821  1.00  0.00           C  
ATOM   2314  O   MET A 301      54.088  46.953  49.875  1.00  0.00           O  
ATOM   2315  CB  MET A 301      56.178  48.947  48.877  1.00  0.00           C  
ATOM   2316  CG  MET A 301      56.844  50.189  48.277  1.00  0.00           C  
ATOM   2317  SD  MET A 301      56.578  50.366  46.489  1.00  0.00           S  
ATOM   2318  CE  MET A 301      57.547  51.865  46.177  1.00  0.00           C  
ATOM   2319  N   PRO A 302      53.539  47.060  47.687  1.00  0.00           N  
ATOM   2320  CA  PRO A 302      52.905  45.737  47.607  1.00  0.00           C  
ATOM   2321  C   PRO A 302      53.719  44.617  48.245  1.00  0.00           C  
ATOM   2322  O   PRO A 302      53.184  43.763  48.941  1.00  0.00           O  
ATOM   2323  CB  PRO A 302      52.707  45.457  46.117  1.00  0.00           C  
ATOM   2324  CG  PRO A 302      52.558  46.853  45.535  1.00  0.00           C  
ATOM   2325  CD  PRO A 302      53.504  47.698  46.377  1.00  0.00           C  
ATOM   2326  N   ASP A 303      55.021  44.633  47.971  1.00  0.00           N  
ATOM   2327  CA  ASP A 303      56.026  43.703  48.469  1.00  0.00           C  
ATOM   2328  C   ASP A 303      56.103  43.685  50.007  1.00  0.00           C  
ATOM   2329  O   ASP A 303      56.073  42.624  50.621  1.00  0.00           O  
ATOM   2330  CB  ASP A 303      57.353  44.120  47.818  1.00  0.00           C  
ATOM   2331  CG  ASP A 303      58.374  42.995  47.773  1.00  0.00           C  
ATOM   2332  OD1 ASP A 303      59.595  43.269  47.845  1.00  0.00           O  
ATOM   2333  OD2 ASP A 303      58.003  41.840  47.501  1.00  0.00           O  
ATOM   2334  N   ILE A 304      56.161  44.865  50.631  1.00  0.00           N  
ATOM   2335  CA  ILE A 304      56.146  45.062  52.089  1.00  0.00           C  
ATOM   2336  C   ILE A 304      54.828  44.572  52.708  1.00  0.00           C  
ATOM   2337  O   ILE A 304      54.855  43.864  53.712  1.00  0.00           O  
ATOM   2338  CB  ILE A 304      56.479  46.542  52.417  1.00  0.00           C  
ATOM   2339  CG1 ILE A 304      58.002  46.739  52.207  1.00  0.00           C  
ATOM   2340  CG2 ILE A 304      56.052  46.948  53.838  1.00  0.00           C  
ATOM   2341  CD1 ILE A 304      58.512  48.176  52.365  1.00  0.00           C  
ATOM   2342  N   LEU A 305      53.684  44.933  52.121  1.00  0.00           N  
ATOM   2343  CA  LEU A 305      52.350  44.500  52.558  1.00  0.00           C  
ATOM   2344  C   LEU A 305      52.175  42.970  52.502  1.00  0.00           C  
ATOM   2345  O   LEU A 305      51.733  42.359  53.476  1.00  0.00           O  
ATOM   2346  CB  LEU A 305      51.290  45.226  51.712  1.00  0.00           C  
ATOM   2347  CG  LEU A 305      51.261  46.753  51.896  1.00  0.00           C  
ATOM   2348  CD1 LEU A 305      50.206  47.341  50.964  1.00  0.00           C  
ATOM   2349  CD2 LEU A 305      50.928  47.181  53.323  1.00  0.00           C  
ATOM   2350  N   LEU A 306      52.542  42.354  51.374  1.00  0.00           N  
ATOM   2351  CA  LEU A 306      52.636  40.904  51.195  1.00  0.00           C  
ATOM   2352  C   LEU A 306      53.473  40.277  52.315  1.00  0.00           C  
ATOM   2353  O   LEU A 306      53.029  39.359  52.996  1.00  0.00           O  
ATOM   2354  CB  LEU A 306      53.244  40.631  49.804  1.00  0.00           C  
ATOM   2355  CG  LEU A 306      53.688  39.176  49.558  1.00  0.00           C  
ATOM   2356  CD1 LEU A 306      52.487  38.235  49.461  1.00  0.00           C  
ATOM   2357  CD2 LEU A 306      54.510  39.111  48.272  1.00  0.00           C  
ATOM   2358  N   GLU A 307      54.703  40.758  52.467  1.00  0.00           N  
ATOM   2359  CA  GLU A 307      55.691  40.246  53.408  1.00  0.00           C  
ATOM   2360  C   GLU A 307      55.258  40.336  54.879  1.00  0.00           C  
ATOM   2361  O   GLU A 307      55.500  39.398  55.635  1.00  0.00           O  
ATOM   2362  CB  GLU A 307      57.006  40.972  53.119  1.00  0.00           C  
ATOM   2363  CG  GLU A 307      58.169  40.379  53.897  1.00  0.00           C  
ATOM   2364  CD  GLU A 307      59.489  40.760  53.249  1.00  0.00           C  
ATOM   2365  OE1 GLU A 307      60.267  41.576  53.792  1.00  0.00           O  
ATOM   2366  OE2 GLU A 307      59.797  40.260  52.146  1.00  0.00           O  
ATOM   2367  N   LEU A 308      54.607  41.436  55.267  1.00  0.00           N  
ATOM   2368  CA  LEU A 308      53.972  41.668  56.569  1.00  0.00           C  
ATOM   2369  C   LEU A 308      52.925  40.599  56.939  1.00  0.00           C  
ATOM   2370  O   LEU A 308      52.864  40.144  58.084  1.00  0.00           O  
ATOM   2371  CB  LEU A 308      53.350  43.082  56.519  1.00  0.00           C  
ATOM   2372  CG  LEU A 308      52.469  43.487  57.714  1.00  0.00           C  
ATOM   2373  CD1 LEU A 308      53.273  43.510  59.007  1.00  0.00           C  
ATOM   2374  CD2 LEU A 308      51.906  44.888  57.471  1.00  0.00           C  
ATOM   2375  N   GLY A 309      52.049  40.282  55.982  1.00  0.00           N  
ATOM   2376  CA  GLY A 309      50.827  39.498  56.182  1.00  0.00           C  
ATOM   2377  C   GLY A 309      49.537  40.294  55.936  1.00  0.00           C  
ATOM   2378  O   GLY A 309      48.454  39.848  56.318  1.00  0.00           O  
ATOM   2379  N   GLN A 310      49.610  41.459  55.279  1.00  0.00           N  
ATOM   2380  CA  GLN A 310      48.449  42.231  54.812  1.00  0.00           C  
ATOM   2381  C   GLN A 310      47.925  41.612  53.500  1.00  0.00           C  
ATOM   2382  O   GLN A 310      48.028  42.185  52.417  1.00  0.00           O  
ATOM   2383  CB  GLN A 310      48.853  43.711  54.663  1.00  0.00           C  
ATOM   2384  CG  GLN A 310      47.681  44.672  54.375  1.00  0.00           C  
ATOM   2385  CD  GLN A 310      47.039  45.275  55.622  1.00  0.00           C  
ATOM   2386  OE1 GLN A 310      45.855  45.121  55.889  1.00  0.00           O  
ATOM   2387  NE2 GLN A 310      47.752  46.038  56.410  1.00  0.00           N  
ATOM   2388  N   PHE A 311      47.395  40.392  53.601  1.00  0.00           N  
ATOM   2389  CA  PHE A 311      46.717  39.671  52.526  1.00  0.00           C  
ATOM   2390  C   PHE A 311      45.710  38.654  53.086  1.00  0.00           C  
ATOM   2391  O   PHE A 311      45.799  38.235  54.241  1.00  0.00           O  
ATOM   2392  CB  PHE A 311      47.743  38.982  51.609  1.00  0.00           C  
ATOM   2393  CG  PHE A 311      48.547  37.868  52.254  1.00  0.00           C  
ATOM   2394  CD1 PHE A 311      48.003  36.573  52.360  1.00  0.00           C  
ATOM   2395  CD2 PHE A 311      49.848  38.117  52.730  1.00  0.00           C  
ATOM   2396  CE1 PHE A 311      48.745  35.537  52.950  1.00  0.00           C  
ATOM   2397  CE2 PHE A 311      50.600  37.076  53.300  1.00  0.00           C  
ATOM   2398  CZ  PHE A 311      50.042  35.792  53.420  1.00  0.00           C  
ATOM   2399  N   LYS A 312      44.753  38.234  52.254  1.00  0.00           N  
ATOM   2400  CA  LYS A 312      43.641  37.332  52.585  1.00  0.00           C  
ATOM   2401  C   LYS A 312      44.120  35.928  52.968  1.00  0.00           C  
ATOM   2402  O   LYS A 312      44.656  35.210  52.121  1.00  0.00           O  
ATOM   2403  CB  LYS A 312      42.675  37.279  51.388  1.00  0.00           C  
ATOM   2404  CG  LYS A 312      41.348  36.611  51.773  1.00  0.00           C  
ATOM   2405  CD  LYS A 312      40.374  36.576  50.590  1.00  0.00           C  
ATOM   2406  CE  LYS A 312      39.207  35.613  50.823  1.00  0.00           C  
ATOM   2407  NZ  LYS A 312      38.255  36.047  51.867  1.00  0.00           N  
ATOM   2408  N   LYS A 313      43.866  35.489  54.204  1.00  0.00           N  
ATOM   2409  CA  LYS A 313      44.025  34.086  54.625  1.00  0.00           C  
ATOM   2410  C   LYS A 313      43.008  33.195  53.896  1.00  0.00           C  
ATOM   2411  O   LYS A 313      41.845  33.084  54.273  1.00  0.00           O  
ATOM   2412  CB  LYS A 313      43.890  33.960  56.151  1.00  0.00           C  
ATOM   2413  CG  LYS A 313      45.038  34.627  56.931  1.00  0.00           C  
ATOM   2414  CD  LYS A 313      44.831  34.403  58.433  1.00  0.00           C  
ATOM   2415  CE  LYS A 313      46.067  34.744  59.276  1.00  0.00           C  
ATOM   2416  NZ  LYS A 313      45.779  34.615  60.725  1.00  0.00           N  
ATOM   2417  N   THR A 314      43.434  32.587  52.792  1.00  0.00           N  
ATOM   2418  CA  THR A 314      42.660  31.654  51.947  1.00  0.00           C  
ATOM   2419  C   THR A 314      43.633  30.703  51.229  1.00  0.00           C  
ATOM   2420  O   THR A 314      44.752  30.531  51.717  1.00  0.00           O  
ATOM   2421  CB  THR A 314      41.728  32.444  51.004  1.00  0.00           C  
ATOM   2422  OG1 THR A 314      40.901  31.564  50.292  1.00  0.00           O  
ATOM   2423  CG2 THR A 314      42.426  33.329  49.967  1.00  0.00           C  
ATOM   2424  N   GLN A 315      43.286  30.099  50.088  1.00  0.00           N  
ATOM   2425  CA  GLN A 315      44.249  29.428  49.203  1.00  0.00           C  
ATOM   2426  C   GLN A 315      44.309  30.020  47.790  1.00  0.00           C  
ATOM   2427  O   GLN A 315      43.389  30.712  47.344  1.00  0.00           O  
ATOM   2428  CB  GLN A 315      44.085  27.898  49.206  1.00  0.00           C  
ATOM   2429  CG  GLN A 315      42.807  27.325  48.588  1.00  0.00           C  
ATOM   2430  CD  GLN A 315      41.567  27.541  49.434  1.00  0.00           C  
ATOM   2431  OE1 GLN A 315      40.702  28.335  49.095  1.00  0.00           O  
ATOM   2432  NE2 GLN A 315      41.401  26.827  50.521  1.00  0.00           N  
ATOM   2433  N   ILE A 316      45.413  29.734  47.093  1.00  0.00           N  
ATOM   2434  CA  ILE A 316      45.694  30.177  45.720  1.00  0.00           C  
ATOM   2435  C   ILE A 316      46.202  29.030  44.842  1.00  0.00           C  
ATOM   2436  O   ILE A 316      46.953  28.170  45.299  1.00  0.00           O  
ATOM   2437  CB  ILE A 316      46.671  31.379  45.684  1.00  0.00           C  
ATOM   2438  CG1 ILE A 316      48.062  31.059  46.278  1.00  0.00           C  
ATOM   2439  CG2 ILE A 316      46.030  32.589  46.379  1.00  0.00           C  
ATOM   2440  CD1 ILE A 316      49.078  32.202  46.154  1.00  0.00           C  
ATOM   2441  N   LEU A 317      45.829  29.052  43.565  1.00  0.00           N  
ATOM   2442  CA  LEU A 317      46.407  28.237  42.493  1.00  0.00           C  
ATOM   2443  C   LEU A 317      47.155  29.193  41.559  1.00  0.00           C  
ATOM   2444  O   LEU A 317      46.585  30.162  41.070  1.00  0.00           O  
ATOM   2445  CB  LEU A 317      45.275  27.427  41.836  1.00  0.00           C  
ATOM   2446  CG  LEU A 317      45.618  26.668  40.541  1.00  0.00           C  
ATOM   2447  CD1 LEU A 317      46.710  25.614  40.731  1.00  0.00           C  
ATOM   2448  CD2 LEU A 317      44.358  25.955  40.050  1.00  0.00           C  
ATOM   2449  N   VAL A 318      48.462  29.008  41.412  1.00  0.00           N  
ATOM   2450  CA  VAL A 318      49.377  30.084  41.008  1.00  0.00           C  
ATOM   2451  C   VAL A 318      50.481  29.551  40.101  1.00  0.00           C  
ATOM   2452  O   VAL A 318      51.001  28.463  40.322  1.00  0.00           O  
ATOM   2453  CB  VAL A 318      49.918  30.810  42.263  1.00  0.00           C  
ATOM   2454  CG1 VAL A 318      50.479  29.866  43.335  1.00  0.00           C  
ATOM   2455  CG2 VAL A 318      50.975  31.870  41.929  1.00  0.00           C  
ATOM   2456  N   GLY A 319      50.859  30.293  39.064  1.00  0.00           N  
ATOM   2457  CA  GLY A 319      51.986  29.885  38.230  1.00  0.00           C  
ATOM   2458  C   GLY A 319      52.237  30.754  37.010  1.00  0.00           C  
ATOM   2459  O   GLY A 319      51.690  31.845  36.862  1.00  0.00           O  
ATOM   2460  N   VAL A 320      53.146  30.273  36.166  1.00  0.00           N  
ATOM   2461  CA  VAL A 320      53.795  31.008  35.069  1.00  0.00           C  
ATOM   2462  C   VAL A 320      54.236  30.047  33.958  1.00  0.00           C  
ATOM   2463  O   VAL A 320      54.349  28.841  34.180  1.00  0.00           O  
ATOM   2464  CB  VAL A 320      55.018  31.800  35.593  1.00  0.00           C  
ATOM   2465  CG1 VAL A 320      54.644  32.896  36.601  1.00  0.00           C  
ATOM   2466  CG2 VAL A 320      56.058  30.886  36.257  1.00  0.00           C  
ATOM   2467  N   ASN A 321      54.503  30.566  32.763  1.00  0.00           N  
ATOM   2468  CA  ASN A 321      55.170  29.870  31.661  1.00  0.00           C  
ATOM   2469  C   ASN A 321      56.667  29.646  31.949  1.00  0.00           C  
ATOM   2470  O   ASN A 321      57.223  30.235  32.875  1.00  0.00           O  
ATOM   2471  CB  ASN A 321      54.994  30.694  30.372  1.00  0.00           C  
ATOM   2472  CG  ASN A 321      53.544  30.824  29.962  1.00  0.00           C  
ATOM   2473  OD1 ASN A 321      52.913  29.875  29.534  1.00  0.00           O  
ATOM   2474  ND2 ASN A 321      52.967  31.989  30.093  1.00  0.00           N  
ATOM   2475  N   LYS A 322      57.347  28.855  31.102  1.00  0.00           N  
ATOM   2476  CA  LYS A 322      58.820  28.736  31.119  1.00  0.00           C  
ATOM   2477  C   LYS A 322      59.507  30.102  31.081  1.00  0.00           C  
ATOM   2478  O   LYS A 322      60.421  30.360  31.862  1.00  0.00           O  
ATOM   2479  CB  LYS A 322      59.369  27.865  29.976  1.00  0.00           C  
ATOM   2480  CG  LYS A 322      60.764  27.331  30.338  1.00  0.00           C  
ATOM   2481  CD  LYS A 322      61.491  26.744  29.125  1.00  0.00           C  
ATOM   2482  CE  LYS A 322      62.860  26.213  29.560  1.00  0.00           C  
ATOM   2483  NZ  LYS A 322      62.773  24.853  30.135  1.00  0.00           N  
ATOM   2484  N   ASP A 323      59.065  30.915  30.126  1.00  0.00           N  
ATOM   2485  CA  ASP A 323      59.618  32.192  29.702  1.00  0.00           C  
ATOM   2486  C   ASP A 323      58.481  33.180  29.431  1.00  0.00           C  
ATOM   2487  O   ASP A 323      57.858  33.151  28.373  1.00  0.00           O  
ATOM   2488  CB  ASP A 323      60.423  31.990  28.412  1.00  0.00           C  
ATOM   2489  CG  ASP A 323      61.819  31.465  28.676  1.00  0.00           C  
ATOM   2490  OD1 ASP A 323      62.065  30.238  28.602  1.00  0.00           O  
ATOM   2491  OD2 ASP A 323      62.742  32.286  28.854  1.00  0.00           O  
ATOM   2492  N   GLU A 324      58.219  34.076  30.377  1.00  0.00           N  
ATOM   2493  CA  GLU A 324      57.352  35.232  30.134  1.00  0.00           C  
ATOM   2494  C   GLU A 324      58.134  36.293  29.324  1.00  0.00           C  
ATOM   2495  O   GLU A 324      57.827  36.598  28.171  1.00  0.00           O  
ATOM   2496  CB  GLU A 324      56.832  35.787  31.477  1.00  0.00           C  
ATOM   2497  CG  GLU A 324      56.121  34.761  32.384  1.00  0.00           C  
ATOM   2498  CD  GLU A 324      54.792  34.213  31.853  1.00  0.00           C  
ATOM   2499  OE1 GLU A 324      54.272  34.671  30.818  1.00  0.00           O  
ATOM   2500  OE2 GLU A 324      54.235  33.281  32.465  1.00  0.00           O  
ATOM   2501  N   GLY A 325      59.213  36.805  29.927  1.00  0.00           N  
ATOM   2502  CA  GLY A 325      60.022  37.950  29.496  1.00  0.00           C  
ATOM   2503  C   GLY A 325      60.538  37.967  28.056  1.00  0.00           C  
ATOM   2504  O   GLY A 325      60.672  39.055  27.501  1.00  0.00           O  
ATOM   2505  N   THR A 326      60.842  36.811  27.447  1.00  0.00           N  
ATOM   2506  CA  THR A 326      61.328  36.723  26.052  1.00  0.00           C  
ATOM   2507  C   THR A 326      60.468  37.546  25.083  1.00  0.00           C  
ATOM   2508  O   THR A 326      61.014  38.229  24.222  1.00  0.00           O  
ATOM   2509  CB  THR A 326      61.445  35.267  25.554  1.00  0.00           C  
ATOM   2510  OG1 THR A 326      62.385  34.520  26.308  1.00  0.00           O  
ATOM   2511  CG2 THR A 326      61.936  35.200  24.105  1.00  0.00           C  
ATOM   2512  N   ALA A 327      59.139  37.502  25.222  1.00  0.00           N  
ATOM   2513  CA  ALA A 327      58.204  38.228  24.360  1.00  0.00           C  
ATOM   2514  C   ALA A 327      58.471  39.745  24.291  1.00  0.00           C  
ATOM   2515  O   ALA A 327      58.504  40.328  23.210  1.00  0.00           O  
ATOM   2516  CB  ALA A 327      56.781  37.920  24.838  1.00  0.00           C  
ATOM   2517  N   PHE A 328      58.645  40.387  25.448  1.00  0.00           N  
ATOM   2518  CA  PHE A 328      58.805  41.838  25.596  1.00  0.00           C  
ATOM   2519  C   PHE A 328      60.038  42.416  24.888  1.00  0.00           C  
ATOM   2520  O   PHE A 328      60.037  43.585  24.502  1.00  0.00           O  
ATOM   2521  CB  PHE A 328      58.819  42.174  27.088  1.00  0.00           C  
ATOM   2522  CG  PHE A 328      57.457  42.039  27.733  1.00  0.00           C  
ATOM   2523  CD1 PHE A 328      57.124  40.885  28.465  1.00  0.00           C  
ATOM   2524  CD2 PHE A 328      56.515  43.075  27.588  1.00  0.00           C  
ATOM   2525  CE1 PHE A 328      55.858  40.778  29.066  1.00  0.00           C  
ATOM   2526  CE2 PHE A 328      55.239  42.954  28.163  1.00  0.00           C  
ATOM   2527  CZ  PHE A 328      54.917  41.813  28.918  1.00  0.00           C  
ATOM   2528  N   LEU A 329      61.084  41.610  24.689  1.00  0.00           N  
ATOM   2529  CA  LEU A 329      62.331  42.000  24.023  1.00  0.00           C  
ATOM   2530  C   LEU A 329      62.137  42.576  22.610  1.00  0.00           C  
ATOM   2531  O   LEU A 329      62.977  43.336  22.132  1.00  0.00           O  
ATOM   2532  CB  LEU A 329      63.268  40.790  23.954  1.00  0.00           C  
ATOM   2533  CG  LEU A 329      63.674  40.162  25.292  1.00  0.00           C  
ATOM   2534  CD1 LEU A 329      64.567  38.971  24.968  1.00  0.00           C  
ATOM   2535  CD2 LEU A 329      64.442  41.137  26.179  1.00  0.00           C  
ATOM   2536  N   VAL A 330      61.037  42.245  21.925  1.00  0.00           N  
ATOM   2537  CA  VAL A 330      60.672  42.864  20.637  1.00  0.00           C  
ATOM   2538  C   VAL A 330      60.686  44.403  20.690  1.00  0.00           C  
ATOM   2539  O   VAL A 330      61.110  45.046  19.726  1.00  0.00           O  
ATOM   2540  CB  VAL A 330      59.332  42.303  20.125  1.00  0.00           C  
ATOM   2541  CG1 VAL A 330      58.125  42.771  20.946  1.00  0.00           C  
ATOM   2542  CG2 VAL A 330      59.128  42.659  18.652  1.00  0.00           C  
ATOM   2543  N   TYR A 331      60.256  44.993  21.813  1.00  0.00           N  
ATOM   2544  CA  TYR A 331      60.264  46.433  22.076  1.00  0.00           C  
ATOM   2545  C   TYR A 331      61.699  46.940  22.351  1.00  0.00           C  
ATOM   2546  O   TYR A 331      62.511  47.014  21.426  1.00  0.00           O  
ATOM   2547  CB  TYR A 331      59.265  46.750  23.207  1.00  0.00           C  
ATOM   2548  CG  TYR A 331      57.839  46.252  23.005  1.00  0.00           C  
ATOM   2549  CD1 TYR A 331      57.201  45.535  24.037  1.00  0.00           C  
ATOM   2550  CD2 TYR A 331      57.135  46.527  21.814  1.00  0.00           C  
ATOM   2551  CE1 TYR A 331      55.869  45.104  23.889  1.00  0.00           C  
ATOM   2552  CE2 TYR A 331      55.805  46.091  21.658  1.00  0.00           C  
ATOM   2553  CZ  TYR A 331      55.169  45.375  22.695  1.00  0.00           C  
ATOM   2554  OH  TYR A 331      53.882  44.962  22.547  1.00  0.00           O  
ATOM   2555  N   GLY A 332      62.046  47.300  23.591  1.00  0.00           N  
ATOM   2556  CA  GLY A 332      63.347  47.879  23.929  1.00  0.00           C  
ATOM   2557  C   GLY A 332      64.379  46.833  24.337  1.00  0.00           C  
ATOM   2558  O   GLY A 332      64.706  46.724  25.513  1.00  0.00           O  
ATOM   2559  N   ALA A 333      64.938  46.097  23.376  1.00  0.00           N  
ATOM   2560  CA  ALA A 333      66.120  45.253  23.575  1.00  0.00           C  
ATOM   2561  C   ALA A 333      67.038  45.285  22.335  1.00  0.00           C  
ATOM   2562  O   ALA A 333      66.545  45.470  21.217  1.00  0.00           O  
ATOM   2563  CB  ALA A 333      65.678  43.826  23.921  1.00  0.00           C  
ATOM   2564  N   PRO A 334      68.363  45.121  22.498  1.00  0.00           N  
ATOM   2565  CA  PRO A 334      69.327  45.269  21.411  1.00  0.00           C  
ATOM   2566  C   PRO A 334      69.311  44.033  20.505  1.00  0.00           C  
ATOM   2567  O   PRO A 334      69.367  42.905  20.994  1.00  0.00           O  
ATOM   2568  CB  PRO A 334      70.678  45.436  22.109  1.00  0.00           C  
ATOM   2569  CG  PRO A 334      70.517  44.595  23.372  1.00  0.00           C  
ATOM   2570  CD  PRO A 334      69.036  44.708  23.721  1.00  0.00           C  
ATOM   2571  N   GLY A 335      69.209  44.222  19.187  1.00  0.00           N  
ATOM   2572  CA  GLY A 335      69.346  43.152  18.192  1.00  0.00           C  
ATOM   2573  C   GLY A 335      68.110  42.259  18.061  1.00  0.00           C  
ATOM   2574  O   GLY A 335      67.690  41.943  16.945  1.00  0.00           O  
ATOM   2575  N   PHE A 336      67.541  41.819  19.188  1.00  0.00           N  
ATOM   2576  CA  PHE A 336      66.337  40.992  19.301  1.00  0.00           C  
ATOM   2577  C   PHE A 336      65.201  41.544  18.428  1.00  0.00           C  
ATOM   2578  O   PHE A 336      64.879  42.734  18.495  1.00  0.00           O  
ATOM   2579  CB  PHE A 336      65.918  40.880  20.770  1.00  0.00           C  
ATOM   2580  CG  PHE A 336      64.885  39.794  21.006  1.00  0.00           C  
ATOM   2581  CD1 PHE A 336      65.270  38.561  21.566  1.00  0.00           C  
ATOM   2582  CD2 PHE A 336      63.535  40.015  20.670  1.00  0.00           C  
ATOM   2583  CE1 PHE A 336      64.308  37.566  21.813  1.00  0.00           C  
ATOM   2584  CE2 PHE A 336      62.575  39.015  20.903  1.00  0.00           C  
ATOM   2585  CZ  PHE A 336      62.960  37.796  21.485  1.00  0.00           C  
ATOM   2586  N   SER A 337      64.617  40.697  17.582  1.00  0.00           N  
ATOM   2587  CA  SER A 337      63.732  41.113  16.489  1.00  0.00           C  
ATOM   2588  C   SER A 337      62.324  40.507  16.606  1.00  0.00           C  
ATOM   2589  O   SER A 337      62.084  39.633  17.436  1.00  0.00           O  
ATOM   2590  CB  SER A 337      64.440  40.839  15.150  1.00  0.00           C  
ATOM   2591  OG  SER A 337      63.868  39.776  14.406  1.00  0.00           O  
ATOM   2592  N   LYS A 338      61.374  40.988  15.794  1.00  0.00           N  
ATOM   2593  CA  LYS A 338      60.022  40.419  15.674  1.00  0.00           C  
ATOM   2594  C   LYS A 338      60.027  39.139  14.835  1.00  0.00           C  
ATOM   2595  O   LYS A 338      59.505  38.120  15.267  1.00  0.00           O  
ATOM   2596  CB  LYS A 338      59.067  41.482  15.097  1.00  0.00           C  
ATOM   2597  CG  LYS A 338      57.680  40.911  14.757  1.00  0.00           C  
ATOM   2598  CD  LYS A 338      56.683  42.013  14.375  1.00  0.00           C  
ATOM   2599  CE  LYS A 338      55.702  41.506  13.317  1.00  0.00           C  
ATOM   2600  NZ  LYS A 338      56.277  41.577  11.954  1.00  0.00           N  
ATOM   2601  N   ASP A 339      60.540  39.229  13.609  1.00  0.00           N  
ATOM   2602  CA  ASP A 339      60.316  38.240  12.551  1.00  0.00           C  
ATOM   2603  C   ASP A 339      61.391  37.141  12.483  1.00  0.00           C  
ATOM   2604  O   ASP A 339      61.088  36.044  12.017  1.00  0.00           O  
ATOM   2605  CB  ASP A 339      60.204  38.952  11.189  1.00  0.00           C  
ATOM   2606  CG  ASP A 339      58.980  39.870  11.087  1.00  0.00           C  
ATOM   2607  OD1 ASP A 339      58.943  40.927  11.752  1.00  0.00           O  
ATOM   2608  OD2 ASP A 339      58.030  39.579  10.327  1.00  0.00           O  
ATOM   2609  N   ASN A 340      62.646  37.408  12.871  1.00  0.00           N  
ATOM   2610  CA  ASN A 340      63.813  36.546  12.602  1.00  0.00           C  
ATOM   2611  C   ASN A 340      64.752  36.393  13.814  1.00  0.00           C  
ATOM   2612  O   ASN A 340      64.901  37.327  14.605  1.00  0.00           O  
ATOM   2613  CB  ASN A 340      64.575  37.138  11.406  1.00  0.00           C  
ATOM   2614  CG  ASN A 340      65.710  36.247  10.932  1.00  0.00           C  
ATOM   2615  OD1 ASN A 340      65.591  35.030  10.890  1.00  0.00           O  
ATOM   2616  ND2 ASN A 340      66.834  36.807  10.566  1.00  0.00           N  
ATOM   2617  N   ASN A 341      65.392  35.225  13.954  1.00  0.00           N  
ATOM   2618  CA  ASN A 341      66.216  34.885  15.117  1.00  0.00           C  
ATOM   2619  C   ASN A 341      67.513  35.703  15.185  1.00  0.00           C  
ATOM   2620  O   ASN A 341      68.454  35.466  14.427  1.00  0.00           O  
ATOM   2621  CB  ASN A 341      66.529  33.377  15.134  1.00  0.00           C  
ATOM   2622  CG  ASN A 341      66.985  32.919  16.510  1.00  0.00           C  
ATOM   2623  OD1 ASN A 341      67.189  33.697  17.429  1.00  0.00           O  
ATOM   2624  ND2 ASN A 341      67.139  31.635  16.712  1.00  0.00           N  
ATOM   2625  N   SER A 342      67.579  36.655  16.109  1.00  0.00           N  
ATOM   2626  CA  SER A 342      68.754  37.499  16.334  1.00  0.00           C  
ATOM   2627  C   SER A 342      69.907  36.740  16.997  1.00  0.00           C  
ATOM   2628  O   SER A 342      69.698  35.935  17.909  1.00  0.00           O  
ATOM   2629  CB  SER A 342      68.376  38.677  17.229  1.00  0.00           C  
ATOM   2630  OG  SER A 342      67.257  39.340  16.676  1.00  0.00           O  
ATOM   2631  N   ILE A 343      71.136  37.041  16.575  1.00  0.00           N  
ATOM   2632  CA  ILE A 343      72.354  36.685  17.309  1.00  0.00           C  
ATOM   2633  C   ILE A 343      72.600  37.709  18.436  1.00  0.00           C  
ATOM   2634  O   ILE A 343      72.511  38.920  18.219  1.00  0.00           O  
ATOM   2635  CB  ILE A 343      73.533  36.520  16.319  1.00  0.00           C  
ATOM   2636  CG1 ILE A 343      74.629  35.639  16.946  1.00  0.00           C  
ATOM   2637  CG2 ILE A 343      74.086  37.857  15.794  1.00  0.00           C  
ATOM   2638  CD1 ILE A 343      75.697  35.190  15.940  1.00  0.00           C  
ATOM   2639  N   ILE A 344      72.836  37.207  19.650  1.00  0.00           N  
ATOM   2640  CA  ILE A 344      72.997  37.948  20.912  1.00  0.00           C  
ATOM   2641  C   ILE A 344      74.111  37.250  21.696  1.00  0.00           C  
ATOM   2642  O   ILE A 344      73.987  36.061  21.958  1.00  0.00           O  
ATOM   2643  CB  ILE A 344      71.685  37.882  21.744  1.00  0.00           C  
ATOM   2644  CG1 ILE A 344      70.423  38.402  21.018  1.00  0.00           C  
ATOM   2645  CG2 ILE A 344      71.794  38.521  23.144  1.00  0.00           C  
ATOM   2646  CD1 ILE A 344      70.417  39.899  20.693  1.00  0.00           C  
ATOM   2647  N   THR A 345      75.187  37.922  22.100  1.00  0.00           N  
ATOM   2648  CA  THR A 345      76.225  37.323  22.962  1.00  0.00           C  
ATOM   2649  C   THR A 345      76.706  38.303  24.042  1.00  0.00           C  
ATOM   2650  O   THR A 345      75.972  39.211  24.423  1.00  0.00           O  
ATOM   2651  CB  THR A 345      77.340  36.679  22.109  1.00  0.00           C  
ATOM   2652  OG1 THR A 345      78.144  35.865  22.932  1.00  0.00           O  
ATOM   2653  CG2 THR A 345      78.298  37.657  21.428  1.00  0.00           C  
ATOM   2654  N   ARG A 346      77.915  38.121  24.583  1.00  0.00           N  
ATOM   2655  CA  ARG A 346      78.553  38.891  25.666  1.00  0.00           C  
ATOM   2656  C   ARG A 346      78.360  40.410  25.538  1.00  0.00           C  
ATOM   2657  O   ARG A 346      78.063  41.053  26.543  1.00  0.00           O  
ATOM   2658  CB  ARG A 346      80.031  38.470  25.716  1.00  0.00           C  
ATOM   2659  CG  ARG A 346      80.834  38.890  26.953  1.00  0.00           C  
ATOM   2660  CD  ARG A 346      80.299  38.270  28.251  1.00  0.00           C  
ATOM   2661  NE  ARG A 346      81.379  38.025  29.225  1.00  0.00           N  
ATOM   2662  CZ  ARG A 346      82.108  38.899  29.892  1.00  0.00           C  
ATOM   2663  NH1 ARG A 346      81.904  40.185  29.857  1.00  0.00           N  
ATOM   2664  NH2 ARG A 346      83.099  38.481  30.613  1.00  0.00           N  
ATOM   2665  N   LYS A 347      78.503  40.981  24.334  1.00  0.00           N  
ATOM   2666  CA  LYS A 347      78.129  42.363  23.968  1.00  0.00           C  
ATOM   2667  C   LYS A 347      76.632  42.614  24.167  1.00  0.00           C  
ATOM   2668  O   LYS A 347      76.263  43.369  25.059  1.00  0.00           O  
ATOM   2669  CB  LYS A 347      78.596  42.656  22.525  1.00  0.00           C  
ATOM   2670  CG  LYS A 347      78.059  43.938  21.859  1.00  0.00           C  
ATOM   2671  CD  LYS A 347      78.446  45.258  22.537  1.00  0.00           C  
ATOM   2672  CE  LYS A 347      77.917  46.395  21.653  1.00  0.00           C  
ATOM   2673  NZ  LYS A 347      78.126  47.737  22.242  1.00  0.00           N  
ATOM   2674  N   GLU A 348      75.775  42.019  23.339  1.00  0.00           N  
ATOM   2675  CA  GLU A 348      74.336  42.313  23.281  1.00  0.00           C  
ATOM   2676  C   GLU A 348      73.604  42.033  24.601  1.00  0.00           C  
ATOM   2677  O   GLU A 348      72.685  42.762  24.951  1.00  0.00           O  
ATOM   2678  CB  GLU A 348      73.657  41.551  22.135  1.00  0.00           C  
ATOM   2679  CG  GLU A 348      74.153  41.937  20.733  1.00  0.00           C  
ATOM   2680  CD  GLU A 348      75.559  41.415  20.416  1.00  0.00           C  
ATOM   2681  OE1 GLU A 348      76.281  42.051  19.618  1.00  0.00           O  
ATOM   2682  OE2 GLU A 348      75.961  40.354  20.944  1.00  0.00           O  
ATOM   2683  N   PHE A 349      74.009  41.016  25.363  1.00  0.00           N  
ATOM   2684  CA  PHE A 349      73.510  40.778  26.719  1.00  0.00           C  
ATOM   2685  C   PHE A 349      73.846  41.941  27.670  1.00  0.00           C  
ATOM   2686  O   PHE A 349      72.962  42.463  28.341  1.00  0.00           O  
ATOM   2687  CB  PHE A 349      74.035  39.432  27.232  1.00  0.00           C  
ATOM   2688  CG  PHE A 349      73.405  38.992  28.540  1.00  0.00           C  
ATOM   2689  CD1 PHE A 349      72.025  38.710  28.596  1.00  0.00           C  
ATOM   2690  CD2 PHE A 349      74.196  38.834  29.695  1.00  0.00           C  
ATOM   2691  CE1 PHE A 349      71.440  38.277  29.799  1.00  0.00           C  
ATOM   2692  CE2 PHE A 349      73.611  38.379  30.889  1.00  0.00           C  
ATOM   2693  CZ  PHE A 349      72.236  38.103  30.941  1.00  0.00           C  
ATOM   2694  N   GLN A 350      75.103  42.399  27.711  1.00  0.00           N  
ATOM   2695  CA  GLN A 350      75.503  43.585  28.486  1.00  0.00           C  
ATOM   2696  C   GLN A 350      74.803  44.879  28.025  1.00  0.00           C  
ATOM   2697  O   GLN A 350      74.461  45.715  28.863  1.00  0.00           O  
ATOM   2698  CB  GLN A 350      77.029  43.749  28.476  1.00  0.00           C  
ATOM   2699  CG  GLN A 350      77.716  42.680  29.338  1.00  0.00           C  
ATOM   2700  CD  GLN A 350      79.229  42.836  29.299  1.00  0.00           C  
ATOM   2701  OE1 GLN A 350      79.817  43.586  30.061  1.00  0.00           O  
ATOM   2702  NE2 GLN A 350      79.911  42.177  28.392  1.00  0.00           N  
ATOM   2703  N   GLU A 351      74.576  45.061  26.719  1.00  0.00           N  
ATOM   2704  CA  GLU A 351      73.660  46.086  26.190  1.00  0.00           C  
ATOM   2705  C   GLU A 351      72.242  45.920  26.765  1.00  0.00           C  
ATOM   2706  O   GLU A 351      71.693  46.875  27.303  1.00  0.00           O  
ATOM   2707  CB  GLU A 351      73.628  46.085  24.650  1.00  0.00           C  
ATOM   2708  CG  GLU A 351      74.942  46.473  23.963  1.00  0.00           C  
ATOM   2709  CD  GLU A 351      75.404  47.890  24.300  1.00  0.00           C  
ATOM   2710  OE1 GLU A 351      74.586  48.835  24.366  1.00  0.00           O  
ATOM   2711  OE2 GLU A 351      76.621  48.101  24.497  1.00  0.00           O  
ATOM   2712  N   GLY A 352      71.664  44.718  26.693  1.00  0.00           N  
ATOM   2713  CA  GLY A 352      70.366  44.342  27.262  1.00  0.00           C  
ATOM   2714  C   GLY A 352      70.215  44.757  28.721  1.00  0.00           C  
ATOM   2715  O   GLY A 352      69.342  45.549  29.048  1.00  0.00           O  
ATOM   2716  N   LEU A 353      71.110  44.279  29.587  1.00  0.00           N  
ATOM   2717  CA  LEU A 353      71.241  44.665  30.997  1.00  0.00           C  
ATOM   2718  C   LEU A 353      71.239  46.193  31.192  1.00  0.00           C  
ATOM   2719  O   LEU A 353      70.496  46.700  32.024  1.00  0.00           O  
ATOM   2720  CB  LEU A 353      72.516  44.006  31.562  1.00  0.00           C  
ATOM   2721  CG  LEU A 353      72.335  42.587  32.144  1.00  0.00           C  
ATOM   2722  CD1 LEU A 353      71.450  41.632  31.339  1.00  0.00           C  
ATOM   2723  CD2 LEU A 353      73.711  41.933  32.279  1.00  0.00           C  
ATOM   2724  N   LYS A 354      72.048  46.931  30.424  1.00  0.00           N  
ATOM   2725  CA  LYS A 354      72.114  48.406  30.392  1.00  0.00           C  
ATOM   2726  C   LYS A 354      70.825  49.096  29.898  1.00  0.00           C  
ATOM   2727  O   LYS A 354      70.549  50.224  30.295  1.00  0.00           O  
ATOM   2728  CB  LYS A 354      73.351  48.773  29.556  1.00  0.00           C  
ATOM   2729  CG  LYS A 354      73.476  50.249  29.155  1.00  0.00           C  
ATOM   2730  CD  LYS A 354      74.810  50.538  28.455  1.00  0.00           C  
ATOM   2731  CE  LYS A 354      75.034  49.649  27.229  1.00  0.00           C  
ATOM   2732  NZ  LYS A 354      76.296  49.968  26.528  1.00  0.00           N  
ATOM   2733  N   ILE A 355      70.053  48.479  29.007  1.00  0.00           N  
ATOM   2734  CA  ILE A 355      68.745  48.968  28.525  1.00  0.00           C  
ATOM   2735  C   ILE A 355      67.629  48.689  29.550  1.00  0.00           C  
ATOM   2736  O   ILE A 355      66.757  49.527  29.776  1.00  0.00           O  
ATOM   2737  CB  ILE A 355      68.451  48.349  27.140  1.00  0.00           C  
ATOM   2738  CG1 ILE A 355      69.378  48.976  26.073  1.00  0.00           C  
ATOM   2739  CG2 ILE A 355      66.985  48.557  26.728  1.00  0.00           C  
ATOM   2740  CD1 ILE A 355      69.586  48.071  24.854  1.00  0.00           C  
ATOM   2741  N   PHE A 356      67.645  47.501  30.150  1.00  0.00           N  
ATOM   2742  CA  PHE A 356      66.784  47.036  31.240  1.00  0.00           C  
ATOM   2743  C   PHE A 356      66.968  47.901  32.507  1.00  0.00           C  
ATOM   2744  O   PHE A 356      65.997  48.361  33.118  1.00  0.00           O  
ATOM   2745  CB  PHE A 356      67.117  45.546  31.444  1.00  0.00           C  
ATOM   2746  CG  PHE A 356      66.174  44.675  32.250  1.00  0.00           C  
ATOM   2747  CD1 PHE A 356      66.545  43.334  32.465  1.00  0.00           C  
ATOM   2748  CD2 PHE A 356      64.948  45.147  32.761  1.00  0.00           C  
ATOM   2749  CE1 PHE A 356      65.724  42.483  33.222  1.00  0.00           C  
ATOM   2750  CE2 PHE A 356      64.123  44.293  33.512  1.00  0.00           C  
ATOM   2751  CZ  PHE A 356      64.515  42.964  33.745  1.00  0.00           C  
ATOM   2752  N   PHE A 357      68.227  48.175  32.859  1.00  0.00           N  
ATOM   2753  CA  PHE A 357      68.665  48.956  34.016  1.00  0.00           C  
ATOM   2754  C   PHE A 357      69.602  50.104  33.571  1.00  0.00           C  
ATOM   2755  O   PHE A 357      70.824  49.939  33.573  1.00  0.00           O  
ATOM   2756  CB  PHE A 357      69.331  48.007  35.031  1.00  0.00           C  
ATOM   2757  CG  PHE A 357      68.503  46.785  35.382  1.00  0.00           C  
ATOM   2758  CD1 PHE A 357      67.355  46.928  36.178  1.00  0.00           C  
ATOM   2759  CD2 PHE A 357      68.848  45.514  34.882  1.00  0.00           C  
ATOM   2760  CE1 PHE A 357      66.547  45.815  36.458  1.00  0.00           C  
ATOM   2761  CE2 PHE A 357      68.047  44.397  35.182  1.00  0.00           C  
ATOM   2762  CZ  PHE A 357      66.893  44.547  35.968  1.00  0.00           C  
ATOM   2763  N   PRO A 358      69.062  51.275  33.170  1.00  0.00           N  
ATOM   2764  CA  PRO A 358      69.855  52.404  32.677  1.00  0.00           C  
ATOM   2765  C   PRO A 358      70.619  53.105  33.807  1.00  0.00           C  
ATOM   2766  O   PRO A 358      71.841  52.967  33.901  1.00  0.00           O  
ATOM   2767  CB  PRO A 358      68.864  53.318  31.949  1.00  0.00           C  
ATOM   2768  CG  PRO A 358      67.536  53.034  32.644  1.00  0.00           C  
ATOM   2769  CD  PRO A 358      67.642  51.552  33.005  1.00  0.00           C  
ATOM   2770  N   GLY A 359      69.922  53.854  34.668  1.00  0.00           N  
ATOM   2771  CA  GLY A 359      70.488  54.554  35.822  1.00  0.00           C  
ATOM   2772  C   GLY A 359      70.790  53.583  36.961  1.00  0.00           C  
ATOM   2773  O   GLY A 359      70.097  53.568  37.975  1.00  0.00           O  
ATOM   2774  N   VAL A 360      71.823  52.759  36.789  1.00  0.00           N  
ATOM   2775  CA  VAL A 360      72.168  51.644  37.680  1.00  0.00           C  
ATOM   2776  C   VAL A 360      73.613  51.741  38.165  1.00  0.00           C  
ATOM   2777  O   VAL A 360      74.496  52.241  37.456  1.00  0.00           O  
ATOM   2778  CB  VAL A 360      71.867  50.296  36.985  1.00  0.00           C  
ATOM   2779  CG1 VAL A 360      72.907  49.895  35.930  1.00  0.00           C  
ATOM   2780  CG2 VAL A 360      71.711  49.154  37.994  1.00  0.00           C  
ATOM   2781  N   SER A 361      73.854  51.240  39.373  1.00  0.00           N  
ATOM   2782  CA  SER A 361      75.181  50.899  39.877  1.00  0.00           C  
ATOM   2783  C   SER A 361      75.853  49.851  38.980  1.00  0.00           C  
ATOM   2784  O   SER A 361      75.242  48.882  38.523  1.00  0.00           O  
ATOM   2785  CB  SER A 361      75.070  50.409  41.326  1.00  0.00           C  
ATOM   2786  OG  SER A 361      73.976  49.521  41.480  1.00  0.00           O  
ATOM   2787  N   GLU A 362      77.130  50.062  38.680  1.00  0.00           N  
ATOM   2788  CA  GLU A 362      77.926  49.192  37.810  1.00  0.00           C  
ATOM   2789  C   GLU A 362      78.034  47.757  38.352  1.00  0.00           C  
ATOM   2790  O   GLU A 362      77.973  46.814  37.560  1.00  0.00           O  
ATOM   2791  CB  GLU A 362      79.292  49.837  37.534  1.00  0.00           C  
ATOM   2792  CG  GLU A 362      79.273  50.770  36.310  1.00  0.00           C  
ATOM   2793  CD  GLU A 362      78.185  51.855  36.338  1.00  0.00           C  
ATOM   2794  OE1 GLU A 362      77.368  51.935  35.386  1.00  0.00           O  
ATOM   2795  OE2 GLU A 362      78.110  52.660  37.291  1.00  0.00           O  
ATOM   2796  N   PHE A 363      78.101  47.576  39.678  1.00  0.00           N  
ATOM   2797  CA  PHE A 363      77.971  46.263  40.322  1.00  0.00           C  
ATOM   2798  C   PHE A 363      76.632  45.562  40.007  1.00  0.00           C  
ATOM   2799  O   PHE A 363      76.606  44.350  39.831  1.00  0.00           O  
ATOM   2800  CB  PHE A 363      78.212  46.366  41.837  1.00  0.00           C  
ATOM   2801  CG  PHE A 363      78.187  45.024  42.557  1.00  0.00           C  
ATOM   2802  CD1 PHE A 363      79.024  43.970  42.136  1.00  0.00           C  
ATOM   2803  CD2 PHE A 363      77.311  44.814  43.639  1.00  0.00           C  
ATOM   2804  CE1 PHE A 363      78.956  42.715  42.767  1.00  0.00           C  
ATOM   2805  CE2 PHE A 363      77.245  43.560  44.272  1.00  0.00           C  
ATOM   2806  CZ  PHE A 363      78.061  42.506  43.828  1.00  0.00           C  
ATOM   2807  N   GLY A 364      75.509  46.281  39.887  1.00  0.00           N  
ATOM   2808  CA  GLY A 364      74.214  45.711  39.471  1.00  0.00           C  
ATOM   2809  C   GLY A 364      74.288  45.058  38.088  1.00  0.00           C  
ATOM   2810  O   GLY A 364      73.965  43.890  37.904  1.00  0.00           O  
ATOM   2811  N   LYS A 365      74.763  45.821  37.105  1.00  0.00           N  
ATOM   2812  CA  LYS A 365      75.074  45.375  35.735  1.00  0.00           C  
ATOM   2813  C   LYS A 365      76.040  44.169  35.712  1.00  0.00           C  
ATOM   2814  O   LYS A 365      75.790  43.183  35.023  1.00  0.00           O  
ATOM   2815  CB  LYS A 365      75.566  46.634  35.006  1.00  0.00           C  
ATOM   2816  CG  LYS A 365      76.029  46.497  33.547  1.00  0.00           C  
ATOM   2817  CD  LYS A 365      76.231  47.883  32.889  1.00  0.00           C  
ATOM   2818  CE  LYS A 365      76.975  48.870  33.807  1.00  0.00           C  
ATOM   2819  NZ  LYS A 365      77.214  50.195  33.193  1.00  0.00           N  
ATOM   2820  N   GLU A 366      77.130  44.237  36.476  1.00  0.00           N  
ATOM   2821  CA  GLU A 366      78.178  43.209  36.613  1.00  0.00           C  
ATOM   2822  C   GLU A 366      77.717  41.902  37.288  1.00  0.00           C  
ATOM   2823  O   GLU A 366      78.165  40.809  36.926  1.00  0.00           O  
ATOM   2824  CB  GLU A 366      79.317  43.825  37.429  1.00  0.00           C  
ATOM   2825  CG  GLU A 366      80.582  42.970  37.483  1.00  0.00           C  
ATOM   2826  CD  GLU A 366      81.679  43.795  38.148  1.00  0.00           C  
ATOM   2827  OE1 GLU A 366      82.270  44.664  37.460  1.00  0.00           O  
ATOM   2828  OE2 GLU A 366      81.880  43.652  39.374  1.00  0.00           O  
ATOM   2829  N   SER A 367      76.877  42.012  38.317  1.00  0.00           N  
ATOM   2830  CA  SER A 367      76.303  40.890  39.064  1.00  0.00           C  
ATOM   2831  C   SER A 367      75.278  40.113  38.238  1.00  0.00           C  
ATOM   2832  O   SER A 367      75.354  38.886  38.219  1.00  0.00           O  
ATOM   2833  CB  SER A 367      75.756  41.328  40.429  1.00  0.00           C  
ATOM   2834  OG  SER A 367      74.821  42.375  40.319  1.00  0.00           O  
ATOM   2835  N   ILE A 368      74.377  40.779  37.498  1.00  0.00           N  
ATOM   2836  CA  ILE A 368      73.491  40.089  36.536  1.00  0.00           C  
ATOM   2837  C   ILE A 368      74.333  39.319  35.508  1.00  0.00           C  
ATOM   2838  O   ILE A 368      74.114  38.129  35.309  1.00  0.00           O  
ATOM   2839  CB  ILE A 368      72.507  41.037  35.816  1.00  0.00           C  
ATOM   2840  CG1 ILE A 368      71.623  41.854  36.780  1.00  0.00           C  
ATOM   2841  CG2 ILE A 368      71.576  40.213  34.897  1.00  0.00           C  
ATOM   2842  CD1 ILE A 368      71.098  43.128  36.107  1.00  0.00           C  
ATOM   2843  N   LEU A 369      75.307  39.985  34.873  1.00  0.00           N  
ATOM   2844  CA  LEU A 369      76.268  39.375  33.943  1.00  0.00           C  
ATOM   2845  C   LEU A 369      76.878  38.075  34.499  1.00  0.00           C  
ATOM   2846  O   LEU A 369      76.880  37.053  33.812  1.00  0.00           O  
ATOM   2847  CB  LEU A 369      77.325  40.434  33.571  1.00  0.00           C  
ATOM   2848  CG  LEU A 369      78.551  39.901  32.807  1.00  0.00           C  
ATOM   2849  CD1 LEU A 369      78.179  39.360  31.426  1.00  0.00           C  
ATOM   2850  CD2 LEU A 369      79.565  41.032  32.638  1.00  0.00           C  
ATOM   2851  N   PHE A 370      77.400  38.119  35.727  1.00  0.00           N  
ATOM   2852  CA  PHE A 370      77.964  36.962  36.421  1.00  0.00           C  
ATOM   2853  C   PHE A 370      76.941  35.839  36.674  1.00  0.00           C  
ATOM   2854  O   PHE A 370      77.192  34.684  36.330  1.00  0.00           O  
ATOM   2855  CB  PHE A 370      78.619  37.426  37.728  1.00  0.00           C  
ATOM   2856  CG  PHE A 370      79.301  36.312  38.497  1.00  0.00           C  
ATOM   2857  CD1 PHE A 370      80.349  35.579  37.907  1.00  0.00           C  
ATOM   2858  CD2 PHE A 370      78.879  35.997  39.802  1.00  0.00           C  
ATOM   2859  CE1 PHE A 370      80.956  34.523  38.608  1.00  0.00           C  
ATOM   2860  CE2 PHE A 370      79.503  34.959  40.512  1.00  0.00           C  
ATOM   2861  CZ  PHE A 370      80.527  34.210  39.908  1.00  0.00           C  
ATOM   2862  N   HIS A 371      75.817  36.180  37.311  1.00  0.00           N  
ATOM   2863  CA  HIS A 371      74.767  35.268  37.790  1.00  0.00           C  
ATOM   2864  C   HIS A 371      73.897  34.663  36.672  1.00  0.00           C  
ATOM   2865  O   HIS A 371      73.211  33.667  36.906  1.00  0.00           O  
ATOM   2866  CB  HIS A 371      73.914  36.036  38.813  1.00  0.00           C  
ATOM   2867  CG  HIS A 371      73.180  35.180  39.813  1.00  0.00           C  
ATOM   2868  ND1 HIS A 371      73.684  34.819  41.063  1.00  0.00           N  
ATOM   2869  CD2 HIS A 371      71.895  34.736  39.709  1.00  0.00           C  
ATOM   2870  CE1 HIS A 371      72.689  34.175  41.692  1.00  0.00           C  
ATOM   2871  NE2 HIS A 371      71.604  34.106  40.902  1.00  0.00           N  
ATOM   2872  N   TYR A 372      73.911  35.257  35.474  1.00  0.00           N  
ATOM   2873  CA  TYR A 372      73.181  34.822  34.279  1.00  0.00           C  
ATOM   2874  C   TYR A 372      74.132  34.723  33.075  1.00  0.00           C  
ATOM   2875  O   TYR A 372      74.103  35.533  32.150  1.00  0.00           O  
ATOM   2876  CB  TYR A 372      71.998  35.762  34.007  1.00  0.00           C  
ATOM   2877  CG  TYR A 372      70.910  35.729  35.060  1.00  0.00           C  
ATOM   2878  CD1 TYR A 372      70.992  36.561  36.195  1.00  0.00           C  
ATOM   2879  CD2 TYR A 372      69.796  34.887  34.881  1.00  0.00           C  
ATOM   2880  CE1 TYR A 372      69.975  36.537  37.168  1.00  0.00           C  
ATOM   2881  CE2 TYR A 372      68.771  34.871  35.841  1.00  0.00           C  
ATOM   2882  CZ  TYR A 372      68.869  35.677  36.992  1.00  0.00           C  
ATOM   2883  OH  TYR A 372      67.900  35.596  37.934  1.00  0.00           O  
ATOM   2884  N   THR A 373      74.989  33.705  33.103  1.00  0.00           N  
ATOM   2885  CA  THR A 373      75.870  33.269  32.011  1.00  0.00           C  
ATOM   2886  C   THR A 373      76.086  31.765  32.166  1.00  0.00           C  
ATOM   2887  O   THR A 373      76.408  31.304  33.259  1.00  0.00           O  
ATOM   2888  CB  THR A 373      77.225  34.007  32.065  1.00  0.00           C  
ATOM   2889  OG1 THR A 373      77.079  35.346  31.636  1.00  0.00           O  
ATOM   2890  CG2 THR A 373      78.291  33.406  31.147  1.00  0.00           C  
ATOM   2891  N   ASP A 374      75.923  30.974  31.101  1.00  0.00           N  
ATOM   2892  CA  ASP A 374      76.407  29.592  31.134  1.00  0.00           C  
ATOM   2893  C   ASP A 374      77.946  29.585  31.153  1.00  0.00           C  
ATOM   2894  O   ASP A 374      78.578  30.030  30.194  1.00  0.00           O  
ATOM   2895  CB  ASP A 374      75.852  28.748  29.977  1.00  0.00           C  
ATOM   2896  CG  ASP A 374      76.425  27.327  30.057  1.00  0.00           C  
ATOM   2897  OD1 ASP A 374      77.595  27.160  29.645  1.00  0.00           O  
ATOM   2898  OD2 ASP A 374      75.753  26.419  30.599  1.00  0.00           O  
ATOM   2899  N   TRP A 375      78.542  29.046  32.215  1.00  0.00           N  
ATOM   2900  CA  TRP A 375      79.991  28.995  32.444  1.00  0.00           C  
ATOM   2901  C   TRP A 375      80.652  27.671  32.006  1.00  0.00           C  
ATOM   2902  O   TRP A 375      81.859  27.490  32.198  1.00  0.00           O  
ATOM   2903  CB  TRP A 375      80.229  29.300  33.936  1.00  0.00           C  
ATOM   2904  CG  TRP A 375      79.896  30.711  34.334  1.00  0.00           C  
ATOM   2905  CD1 TRP A 375      78.882  31.122  35.135  1.00  0.00           C  
ATOM   2906  CD2 TRP A 375      80.543  31.929  33.863  1.00  0.00           C  
ATOM   2907  NE1 TRP A 375      78.869  32.505  35.199  1.00  0.00           N  
ATOM   2908  CE2 TRP A 375      79.859  33.052  34.412  1.00  0.00           C  
ATOM   2909  CE3 TRP A 375      81.617  32.195  32.987  1.00  0.00           C  
ATOM   2910  CZ2 TRP A 375      80.214  34.370  34.094  1.00  0.00           C  
ATOM   2911  CZ3 TRP A 375      81.978  33.515  32.662  1.00  0.00           C  
ATOM   2912  CH2 TRP A 375      81.281  34.604  33.212  1.00  0.00           C  
ATOM   2913  N   VAL A 376      79.887  26.753  31.397  1.00  0.00           N  
ATOM   2914  CA  VAL A 376      80.215  25.326  31.200  1.00  0.00           C  
ATOM   2915  C   VAL A 376      80.504  24.985  29.727  1.00  0.00           C  
ATOM   2916  O   VAL A 376      81.331  24.113  29.446  1.00  0.00           O  
ATOM   2917  CB  VAL A 376      79.108  24.433  31.803  1.00  0.00           C  
ATOM   2918  CG1 VAL A 376      79.506  22.951  31.813  1.00  0.00           C  
ATOM   2919  CG2 VAL A 376      78.774  24.815  33.255  1.00  0.00           C  
ATOM   2920  N   ASP A 377      79.901  25.678  28.760  1.00  0.00           N  
ATOM   2921  CA  ASP A 377      80.557  26.029  27.480  1.00  0.00           C  
ATOM   2922  C   ASP A 377      80.944  27.527  27.462  1.00  0.00           C  
ATOM   2923  O   ASP A 377      80.910  28.174  28.508  1.00  0.00           O  
ATOM   2924  CB  ASP A 377      79.724  25.555  26.263  1.00  0.00           C  
ATOM   2925  CG  ASP A 377      78.531  26.430  25.846  1.00  0.00           C  
ATOM   2926  OD1 ASP A 377      78.104  27.305  26.624  1.00  0.00           O  
ATOM   2927  OD2 ASP A 377      78.080  26.278  24.683  1.00  0.00           O  
ATOM   2928  N   ASP A 378      81.282  28.113  26.312  1.00  0.00           N  
ATOM   2929  CA  ASP A 378      81.620  29.540  26.176  1.00  0.00           C  
ATOM   2930  C   ASP A 378      80.356  30.430  25.978  1.00  0.00           C  
ATOM   2931  O   ASP A 378      79.297  30.163  26.546  1.00  0.00           O  
ATOM   2932  CB  ASP A 378      82.685  29.650  25.071  1.00  0.00           C  
ATOM   2933  CG  ASP A 378      83.209  31.062  24.862  1.00  0.00           C  
ATOM   2934  OD1 ASP A 378      83.000  31.600  23.752  1.00  0.00           O  
ATOM   2935  OD2 ASP A 378      83.719  31.706  25.799  1.00  0.00           O  
ATOM   2936  N   GLN A 379      80.428  31.529  25.221  1.00  0.00           N  
ATOM   2937  CA  GLN A 379      79.448  32.618  25.173  1.00  0.00           C  
ATOM   2938  C   GLN A 379      78.329  32.314  24.158  1.00  0.00           C  
ATOM   2939  O   GLN A 379      78.022  33.130  23.284  1.00  0.00           O  
ATOM   2940  CB  GLN A 379      80.210  33.908  24.813  1.00  0.00           C  
ATOM   2941  CG  GLN A 379      81.295  34.309  25.827  1.00  0.00           C  
ATOM   2942  CD  GLN A 379      82.430  35.061  25.147  1.00  0.00           C  
ATOM   2943  OE1 GLN A 379      82.596  36.264  25.294  1.00  0.00           O  
ATOM   2944  NE2 GLN A 379      83.270  34.386  24.402  1.00  0.00           N  
ATOM   2945  N   ARG A 380      77.729  31.121  24.267  1.00  0.00           N  
ATOM   2946  CA  ARG A 380      76.758  30.524  23.334  1.00  0.00           C  
ATOM   2947  C   ARG A 380      75.645  31.519  22.960  1.00  0.00           C  
ATOM   2948  O   ARG A 380      74.787  31.776  23.804  1.00  0.00           O  
ATOM   2949  CB  ARG A 380      76.202  29.246  23.982  1.00  0.00           C  
ATOM   2950  CG  ARG A 380      75.452  28.351  22.986  1.00  0.00           C  
ATOM   2951  CD  ARG A 380      74.554  27.363  23.737  1.00  0.00           C  
ATOM   2952  NE  ARG A 380      74.215  26.190  22.915  1.00  0.00           N  
ATOM   2953  CZ  ARG A 380      74.798  25.007  22.996  1.00  0.00           C  
ATOM   2954  NH1 ARG A 380      75.862  24.778  23.714  1.00  0.00           N  
ATOM   2955  NH2 ARG A 380      74.330  23.992  22.339  1.00  0.00           N  
ATOM   2956  N   PRO A 381      75.628  32.093  21.740  1.00  0.00           N  
ATOM   2957  CA  PRO A 381      74.670  33.141  21.382  1.00  0.00           C  
ATOM   2958  C   PRO A 381      73.200  32.753  21.589  1.00  0.00           C  
ATOM   2959  O   PRO A 381      72.413  33.501  22.156  1.00  0.00           O  
ATOM   2960  CB  PRO A 381      74.969  33.533  19.935  1.00  0.00           C  
ATOM   2961  CG  PRO A 381      76.437  33.157  19.763  1.00  0.00           C  
ATOM   2962  CD  PRO A 381      76.633  31.960  20.693  1.00  0.00           C  
ATOM   2963  N   GLU A 382      72.840  31.541  21.177  1.00  0.00           N  
ATOM   2964  CA  GLU A 382      71.583  30.851  21.481  1.00  0.00           C  
ATOM   2965  C   GLU A 382      71.188  30.927  22.968  1.00  0.00           C  
ATOM   2966  O   GLU A 382      70.053  31.288  23.271  1.00  0.00           O  
ATOM   2967  CB  GLU A 382      71.773  29.412  20.992  1.00  0.00           C  
ATOM   2968  CG  GLU A 382      70.626  28.431  21.230  1.00  0.00           C  
ATOM   2969  CD  GLU A 382      71.002  27.091  20.591  1.00  0.00           C  
ATOM   2970  OE1 GLU A 382      72.123  26.586  20.846  1.00  0.00           O  
ATOM   2971  OE2 GLU A 382      70.231  26.558  19.757  1.00  0.00           O  
ATOM   2972  N   ASN A 383      72.112  30.613  23.888  1.00  0.00           N  
ATOM   2973  CA  ASN A 383      71.907  30.769  25.331  1.00  0.00           C  
ATOM   2974  C   ASN A 383      71.729  32.238  25.725  1.00  0.00           C  
ATOM   2975  O   ASN A 383      70.744  32.556  26.380  1.00  0.00           O  
ATOM   2976  CB  ASN A 383      73.048  30.133  26.141  1.00  0.00           C  
ATOM   2977  CG  ASN A 383      72.740  30.173  27.627  1.00  0.00           C  
ATOM   2978  OD1 ASN A 383      73.240  30.990  28.385  1.00  0.00           O  
ATOM   2979  ND2 ASN A 383      71.875  29.305  28.083  1.00  0.00           N  
ATOM   2980  N   TYR A 384      72.646  33.132  25.343  1.00  0.00           N  
ATOM   2981  CA  TYR A 384      72.541  34.555  25.682  1.00  0.00           C  
ATOM   2982  C   TYR A 384      71.244  35.213  25.174  1.00  0.00           C  
ATOM   2983  O   TYR A 384      70.674  36.039  25.884  1.00  0.00           O  
ATOM   2984  CB  TYR A 384      73.798  35.329  25.248  1.00  0.00           C  
ATOM   2985  CG  TYR A 384      74.901  35.430  26.294  1.00  0.00           C  
ATOM   2986  CD1 TYR A 384      74.601  35.846  27.610  1.00  0.00           C  
ATOM   2987  CD2 TYR A 384      76.241  35.165  25.943  1.00  0.00           C  
ATOM   2988  CE1 TYR A 384      75.621  35.977  28.572  1.00  0.00           C  
ATOM   2989  CE2 TYR A 384      77.269  35.346  26.891  1.00  0.00           C  
ATOM   2990  CZ  TYR A 384      76.961  35.748  28.207  1.00  0.00           C  
ATOM   2991  OH  TYR A 384      77.960  35.929  29.109  1.00  0.00           O  
ATOM   2992  N   ARG A 385      70.744  34.856  23.982  1.00  0.00           N  
ATOM   2993  CA  ARG A 385      69.425  35.273  23.468  1.00  0.00           C  
ATOM   2994  C   ARG A 385      68.262  34.763  24.325  1.00  0.00           C  
ATOM   2995  O   ARG A 385      67.341  35.526  24.593  1.00  0.00           O  
ATOM   2996  CB  ARG A 385      69.271  34.860  21.995  1.00  0.00           C  
ATOM   2997  CG  ARG A 385      68.018  35.481  21.341  1.00  0.00           C  
ATOM   2998  CD  ARG A 385      66.855  34.490  21.215  1.00  0.00           C  
ATOM   2999  NE  ARG A 385      67.220  33.428  20.267  1.00  0.00           N  
ATOM   3000  CZ  ARG A 385      67.250  32.129  20.467  1.00  0.00           C  
ATOM   3001  NH1 ARG A 385      67.926  31.384  19.648  1.00  0.00           N  
ATOM   3002  NH2 ARG A 385      66.640  31.529  21.444  1.00  0.00           N  
ATOM   3003  N   GLU A 386      68.299  33.499  24.747  1.00  0.00           N  
ATOM   3004  CA  GLU A 386      67.408  32.958  25.785  1.00  0.00           C  
ATOM   3005  C   GLU A 386      67.489  33.801  27.076  1.00  0.00           C  
ATOM   3006  O   GLU A 386      66.495  34.418  27.474  1.00  0.00           O  
ATOM   3007  CB  GLU A 386      67.732  31.465  26.048  1.00  0.00           C  
ATOM   3008  CG  GLU A 386      66.679  30.486  25.510  1.00  0.00           C  
ATOM   3009  CD  GLU A 386      65.444  30.431  26.415  1.00  0.00           C  
ATOM   3010  OE1 GLU A 386      64.854  31.485  26.733  1.00  0.00           O  
ATOM   3011  OE2 GLU A 386      65.041  29.344  26.896  1.00  0.00           O  
ATOM   3012  N   ALA A 387      68.676  33.859  27.691  1.00  0.00           N  
ATOM   3013  CA  ALA A 387      69.021  34.526  28.947  1.00  0.00           C  
ATOM   3014  C   ALA A 387      68.550  35.986  29.006  1.00  0.00           C  
ATOM   3015  O   ALA A 387      67.937  36.388  29.992  1.00  0.00           O  
ATOM   3016  CB  ALA A 387      70.533  34.416  29.180  1.00  0.00           C  
ATOM   3017  N   LEU A 388      68.779  36.758  27.934  1.00  0.00           N  
ATOM   3018  CA  LEU A 388      68.263  38.115  27.702  1.00  0.00           C  
ATOM   3019  C   LEU A 388      66.771  38.256  28.061  1.00  0.00           C  
ATOM   3020  O   LEU A 388      66.365  39.295  28.578  1.00  0.00           O  
ATOM   3021  CB  LEU A 388      68.555  38.487  26.230  1.00  0.00           C  
ATOM   3022  CG  LEU A 388      68.167  39.914  25.805  1.00  0.00           C  
ATOM   3023  CD1 LEU A 388      69.091  40.967  26.411  1.00  0.00           C  
ATOM   3024  CD2 LEU A 388      68.259  40.059  24.283  1.00  0.00           C  
ATOM   3025  N   GLY A 389      65.966  37.224  27.787  1.00  0.00           N  
ATOM   3026  CA  GLY A 389      64.534  37.148  28.088  1.00  0.00           C  
ATOM   3027  C   GLY A 389      64.217  36.476  29.424  1.00  0.00           C  
ATOM   3028  O   GLY A 389      63.226  36.829  30.056  1.00  0.00           O  
ATOM   3029  N   ASP A 390      65.031  35.509  29.860  1.00  0.00           N  
ATOM   3030  CA  ASP A 390      64.920  34.910  31.198  1.00  0.00           C  
ATOM   3031  C   ASP A 390      65.097  35.952  32.307  1.00  0.00           C  
ATOM   3032  O   ASP A 390      64.253  36.000  33.190  1.00  0.00           O  
ATOM   3033  CB  ASP A 390      65.900  33.749  31.397  1.00  0.00           C  
ATOM   3034  CG  ASP A 390      65.466  32.507  30.628  1.00  0.00           C  
ATOM   3035  OD1 ASP A 390      64.927  31.549  31.232  1.00  0.00           O  
ATOM   3036  OD2 ASP A 390      65.636  32.447  29.394  1.00  0.00           O  
ATOM   3037  N   VAL A 391      66.130  36.806  32.261  1.00  0.00           N  
ATOM   3038  CA  VAL A 391      66.314  37.888  33.254  1.00  0.00           C  
ATOM   3039  C   VAL A 391      65.090  38.803  33.361  1.00  0.00           C  
ATOM   3040  O   VAL A 391      64.718  39.204  34.459  1.00  0.00           O  
ATOM   3041  CB  VAL A 391      67.596  38.722  33.036  1.00  0.00           C  
ATOM   3042  CG1 VAL A 391      68.847  37.860  33.216  1.00  0.00           C  
ATOM   3043  CG2 VAL A 391      67.688  39.431  31.680  1.00  0.00           C  
ATOM   3044  N   VAL A 392      64.458  39.130  32.226  1.00  0.00           N  
ATOM   3045  CA  VAL A 392      63.195  39.883  32.170  1.00  0.00           C  
ATOM   3046  C   VAL A 392      62.068  39.082  32.822  1.00  0.00           C  
ATOM   3047  O   VAL A 392      61.358  39.626  33.663  1.00  0.00           O  
ATOM   3048  CB  VAL A 392      62.834  40.308  30.731  1.00  0.00           C  
ATOM   3049  CG1 VAL A 392      61.513  41.088  30.654  1.00  0.00           C  
ATOM   3050  CG2 VAL A 392      63.918  41.221  30.145  1.00  0.00           C  
ATOM   3051  N   GLY A 393      61.886  37.817  32.434  1.00  0.00           N  
ATOM   3052  CA  GLY A 393      60.857  36.918  32.956  1.00  0.00           C  
ATOM   3053  C   GLY A 393      60.943  36.733  34.468  1.00  0.00           C  
ATOM   3054  O   GLY A 393      59.950  36.920  35.167  1.00  0.00           O  
ATOM   3055  N   ASP A 394      62.119  36.353  34.955  1.00  0.00           N  
ATOM   3056  CA  ASP A 394      62.439  36.151  36.364  1.00  0.00           C  
ATOM   3057  C   ASP A 394      62.094  37.396  37.188  1.00  0.00           C  
ATOM   3058  O   ASP A 394      61.189  37.328  38.015  1.00  0.00           O  
ATOM   3059  CB  ASP A 394      63.910  35.723  36.508  1.00  0.00           C  
ATOM   3060  CG  ASP A 394      64.189  34.280  36.066  1.00  0.00           C  
ATOM   3061  OD1 ASP A 394      65.372  33.881  36.063  1.00  0.00           O  
ATOM   3062  OD2 ASP A 394      63.255  33.512  35.744  1.00  0.00           O  
ATOM   3063  N   TYR A 395      62.758  38.530  36.932  1.00  0.00           N  
ATOM   3064  CA  TYR A 395      62.555  39.813  37.624  1.00  0.00           C  
ATOM   3065  C   TYR A 395      61.083  40.266  37.667  1.00  0.00           C  
ATOM   3066  O   TYR A 395      60.620  40.750  38.697  1.00  0.00           O  
ATOM   3067  CB  TYR A 395      63.439  40.870  36.943  1.00  0.00           C  
ATOM   3068  CG  TYR A 395      63.481  42.257  37.573  1.00  0.00           C  
ATOM   3069  CD1 TYR A 395      64.021  42.438  38.861  1.00  0.00           C  
ATOM   3070  CD2 TYR A 395      63.055  43.384  36.843  1.00  0.00           C  
ATOM   3071  CE1 TYR A 395      64.153  43.731  39.410  1.00  0.00           C  
ATOM   3072  CE2 TYR A 395      63.214  44.681  37.367  1.00  0.00           C  
ATOM   3073  CZ  TYR A 395      63.761  44.859  38.655  1.00  0.00           C  
ATOM   3074  OH  TYR A 395      63.885  46.113  39.168  1.00  0.00           O  
ATOM   3075  N   ASN A 396      60.352  40.138  36.552  1.00  0.00           N  
ATOM   3076  CA  ASN A 396      59.011  40.707  36.384  1.00  0.00           C  
ATOM   3077  C   ASN A 396      57.847  39.758  36.716  1.00  0.00           C  
ATOM   3078  O   ASN A 396      56.780  40.243  37.090  1.00  0.00           O  
ATOM   3079  CB  ASN A 396      58.876  41.251  34.957  1.00  0.00           C  
ATOM   3080  CG  ASN A 396      59.732  42.485  34.751  1.00  0.00           C  
ATOM   3081  OD1 ASN A 396      59.469  43.548  35.283  1.00  0.00           O  
ATOM   3082  ND2 ASN A 396      60.789  42.384  33.985  1.00  0.00           N  
ATOM   3083  N   PHE A 397      58.002  38.441  36.565  1.00  0.00           N  
ATOM   3084  CA  PHE A 397      56.883  37.495  36.648  1.00  0.00           C  
ATOM   3085  C   PHE A 397      57.201  36.244  37.468  1.00  0.00           C  
ATOM   3086  O   PHE A 397      56.540  36.011  38.476  1.00  0.00           O  
ATOM   3087  CB  PHE A 397      56.413  37.106  35.241  1.00  0.00           C  
ATOM   3088  CG  PHE A 397      55.981  38.254  34.352  1.00  0.00           C  
ATOM   3089  CD1 PHE A 397      56.847  38.730  33.351  1.00  0.00           C  
ATOM   3090  CD2 PHE A 397      54.706  38.829  34.502  1.00  0.00           C  
ATOM   3091  CE1 PHE A 397      56.428  39.753  32.486  1.00  0.00           C  
ATOM   3092  CE2 PHE A 397      54.291  39.863  33.647  1.00  0.00           C  
ATOM   3093  CZ  PHE A 397      55.149  40.319  32.633  1.00  0.00           C  
ATOM   3094  N   ILE A 398      58.156  35.413  37.028  1.00  0.00           N  
ATOM   3095  CA  ILE A 398      58.414  34.104  37.650  1.00  0.00           C  
ATOM   3096  C   ILE A 398      58.800  34.262  39.126  1.00  0.00           C  
ATOM   3097  O   ILE A 398      58.241  33.578  39.980  1.00  0.00           O  
ATOM   3098  CB  ILE A 398      59.423  33.242  36.845  1.00  0.00           C  
ATOM   3099  CG1 ILE A 398      58.902  32.873  35.429  1.00  0.00           C  
ATOM   3100  CG2 ILE A 398      59.720  31.936  37.613  1.00  0.00           C  
ATOM   3101  CD1 ILE A 398      59.378  33.788  34.301  1.00  0.00           C  
ATOM   3102  N   CYS A 399      59.745  35.148  39.439  1.00  0.00           N  
ATOM   3103  CA  CYS A 399      60.252  35.329  40.797  1.00  0.00           C  
ATOM   3104  C   CYS A 399      59.314  36.123  41.724  1.00  0.00           C  
ATOM   3105  O   CYS A 399      59.136  35.675  42.859  1.00  0.00           O  
ATOM   3106  CB  CYS A 399      61.675  35.870  40.733  1.00  0.00           C  
ATOM   3107  SG  CYS A 399      62.738  34.789  39.739  1.00  0.00           S  
ATOM   3108  N   PRO A 400      58.676  37.232  41.294  1.00  0.00           N  
ATOM   3109  CA  PRO A 400      57.479  37.771  41.939  1.00  0.00           C  
ATOM   3110  C   PRO A 400      56.460  36.696  42.334  1.00  0.00           C  
ATOM   3111  O   PRO A 400      56.155  36.582  43.522  1.00  0.00           O  
ATOM   3112  CB  PRO A 400      56.917  38.809  40.966  1.00  0.00           C  
ATOM   3113  CG  PRO A 400      58.197  39.362  40.353  1.00  0.00           C  
ATOM   3114  CD  PRO A 400      59.041  38.099  40.180  1.00  0.00           C  
ATOM   3115  N   ALA A 401      55.985  35.873  41.391  1.00  0.00           N  
ATOM   3116  CA  ALA A 401      55.052  34.773  41.650  1.00  0.00           C  
ATOM   3117  C   ALA A 401      55.599  33.754  42.670  1.00  0.00           C  
ATOM   3118  O   ALA A 401      54.890  33.375  43.605  1.00  0.00           O  
ATOM   3119  CB  ALA A 401      54.667  34.111  40.321  1.00  0.00           C  
ATOM   3120  N   LEU A 402      56.857  33.318  42.521  1.00  0.00           N  
ATOM   3121  CA  LEU A 402      57.567  32.449  43.470  1.00  0.00           C  
ATOM   3122  C   LEU A 402      57.529  33.010  44.903  1.00  0.00           C  
ATOM   3123  O   LEU A 402      57.125  32.318  45.838  1.00  0.00           O  
ATOM   3124  CB  LEU A 402      59.019  32.244  42.991  1.00  0.00           C  
ATOM   3125  CG  LEU A 402      59.696  31.020  43.632  1.00  0.00           C  
ATOM   3126  CD1 LEU A 402      59.342  29.756  42.848  1.00  0.00           C  
ATOM   3127  CD2 LEU A 402      61.217  31.166  43.630  1.00  0.00           C  
ATOM   3128  N   GLU A 403      57.947  34.263  45.085  1.00  0.00           N  
ATOM   3129  CA  GLU A 403      57.870  34.976  46.360  1.00  0.00           C  
ATOM   3130  C   GLU A 403      56.433  35.099  46.876  1.00  0.00           C  
ATOM   3131  O   GLU A 403      56.196  34.784  48.039  1.00  0.00           O  
ATOM   3132  CB  GLU A 403      58.527  36.353  46.232  1.00  0.00           C  
ATOM   3133  CG  GLU A 403      58.376  37.155  47.531  1.00  0.00           C  
ATOM   3134  CD  GLU A 403      59.054  38.511  47.438  1.00  0.00           C  
ATOM   3135  OE1 GLU A 403      59.633  38.962  48.456  1.00  0.00           O  
ATOM   3136  OE2 GLU A 403      59.030  39.155  46.362  1.00  0.00           O  
ATOM   3137  N   PHE A 404      55.493  35.567  46.046  1.00  0.00           N  
ATOM   3138  CA  PHE A 404      54.071  35.685  46.382  1.00  0.00           C  
ATOM   3139  C   PHE A 404      53.569  34.382  46.996  1.00  0.00           C  
ATOM   3140  O   PHE A 404      53.020  34.383  48.086  1.00  0.00           O  
ATOM   3141  CB  PHE A 404      53.252  36.099  45.147  1.00  0.00           C  
ATOM   3142  CG  PHE A 404      51.813  36.476  45.459  1.00  0.00           C  
ATOM   3143  CD1 PHE A 404      51.527  37.741  46.005  1.00  0.00           C  
ATOM   3144  CD2 PHE A 404      50.764  35.561  45.244  1.00  0.00           C  
ATOM   3145  CE1 PHE A 404      50.213  38.078  46.375  1.00  0.00           C  
ATOM   3146  CE2 PHE A 404      49.443  35.909  45.586  1.00  0.00           C  
ATOM   3147  CZ  PHE A 404      49.169  37.163  46.162  1.00  0.00           C  
ATOM   3148  N   THR A 405      53.832  33.268  46.316  1.00  0.00           N  
ATOM   3149  CA  THR A 405      53.549  31.898  46.755  1.00  0.00           C  
ATOM   3150  C   THR A 405      54.169  31.582  48.117  1.00  0.00           C  
ATOM   3151  O   THR A 405      53.450  31.163  49.014  1.00  0.00           O  
ATOM   3152  CB  THR A 405      54.024  30.903  45.694  1.00  0.00           C  
ATOM   3153  OG1 THR A 405      53.466  31.266  44.456  1.00  0.00           O  
ATOM   3154  CG2 THR A 405      53.588  29.470  45.970  1.00  0.00           C  
ATOM   3155  N   LYS A 406      55.485  31.778  48.300  1.00  0.00           N  
ATOM   3156  CA  LYS A 406      56.198  31.570  49.582  1.00  0.00           C  
ATOM   3157  C   LYS A 406      55.560  32.356  50.733  1.00  0.00           C  
ATOM   3158  O   LYS A 406      55.072  31.766  51.692  1.00  0.00           O  
ATOM   3159  CB  LYS A 406      57.689  31.933  49.440  1.00  0.00           C  
ATOM   3160  CG  LYS A 406      58.444  30.936  48.552  1.00  0.00           C  
ATOM   3161  CD  LYS A 406      59.829  31.425  48.102  1.00  0.00           C  
ATOM   3162  CE  LYS A 406      60.898  31.371  49.198  1.00  0.00           C  
ATOM   3163  NZ  LYS A 406      60.870  32.528  50.124  1.00  0.00           N  
ATOM   3164  N   LYS A 407      55.544  33.688  50.614  1.00  0.00           N  
ATOM   3165  CA  LYS A 407      54.997  34.638  51.597  1.00  0.00           C  
ATOM   3166  C   LYS A 407      53.524  34.330  51.915  1.00  0.00           C  
ATOM   3167  O   LYS A 407      53.138  34.335  53.082  1.00  0.00           O  
ATOM   3168  CB  LYS A 407      55.214  36.085  51.101  1.00  0.00           C  
ATOM   3169  CG  LYS A 407      56.685  36.476  50.824  1.00  0.00           C  
ATOM   3170  CD  LYS A 407      57.541  36.651  52.087  1.00  0.00           C  
ATOM   3171  CE  LYS A 407      59.052  36.634  51.805  1.00  0.00           C  
ATOM   3172  NZ  LYS A 407      59.559  37.802  51.040  1.00  0.00           N  
ATOM   3173  N   PHE A 408      52.715  34.025  50.896  1.00  0.00           N  
ATOM   3174  CA  PHE A 408      51.333  33.561  51.042  1.00  0.00           C  
ATOM   3175  C   PHE A 408      51.221  32.247  51.834  1.00  0.00           C  
ATOM   3176  O   PHE A 408      50.445  32.178  52.784  1.00  0.00           O  
ATOM   3177  CB  PHE A 408      50.639  33.473  49.677  1.00  0.00           C  
ATOM   3178  CG  PHE A 408      49.146  33.262  49.781  1.00  0.00           C  
ATOM   3179  CD1 PHE A 408      48.277  34.369  49.746  1.00  0.00           C  
ATOM   3180  CD2 PHE A 408      48.626  31.969  49.966  1.00  0.00           C  
ATOM   3181  CE1 PHE A 408      46.894  34.185  49.910  1.00  0.00           C  
ATOM   3182  CE2 PHE A 408      47.246  31.787  50.134  1.00  0.00           C  
ATOM   3183  CZ  PHE A 408      46.379  32.894  50.110  1.00  0.00           C  
ATOM   3184  N   SER A 409      51.970  31.205  51.452  1.00  0.00           N  
ATOM   3185  CA  SER A 409      51.953  29.859  52.052  1.00  0.00           C  
ATOM   3186  C   SER A 409      52.151  29.813  53.567  1.00  0.00           C  
ATOM   3187  O   SER A 409      51.786  28.814  54.180  1.00  0.00           O  
ATOM   3188  CB  SER A 409      53.018  28.956  51.412  1.00  0.00           C  
ATOM   3189  OG  SER A 409      52.511  28.353  50.243  1.00  0.00           O  
ATOM   3190  N   GLU A 410      52.769  30.817  54.191  1.00  0.00           N  
ATOM   3191  CA  GLU A 410      52.936  30.851  55.652  1.00  0.00           C  
ATOM   3192  C   GLU A 410      51.583  31.051  56.354  1.00  0.00           C  
ATOM   3193  O   GLU A 410      51.092  30.148  57.034  1.00  0.00           O  
ATOM   3194  CB  GLU A 410      53.983  31.897  56.084  1.00  0.00           C  
ATOM   3195  CG  GLU A 410      55.220  32.034  55.179  1.00  0.00           C  
ATOM   3196  CD  GLU A 410      56.038  30.756  54.915  1.00  0.00           C  
ATOM   3197  OE1 GLU A 410      57.182  30.909  54.429  1.00  0.00           O  
ATOM   3198  OE2 GLU A 410      55.583  29.608  55.146  1.00  0.00           O  
ATOM   3199  N   TRP A 411      50.961  32.220  56.160  1.00  0.00           N  
ATOM   3200  CA  TRP A 411      49.691  32.621  56.781  1.00  0.00           C  
ATOM   3201  C   TRP A 411      48.434  32.111  56.050  1.00  0.00           C  
ATOM   3202  O   TRP A 411      47.345  32.098  56.620  1.00  0.00           O  
ATOM   3203  CB  TRP A 411      49.665  34.148  56.919  1.00  0.00           C  
ATOM   3204  CG  TRP A 411      50.725  34.717  57.816  1.00  0.00           C  
ATOM   3205  CD1 TRP A 411      50.688  34.668  59.167  1.00  0.00           C  
ATOM   3206  CD2 TRP A 411      51.951  35.445  57.478  1.00  0.00           C  
ATOM   3207  NE1 TRP A 411      51.788  35.321  59.686  1.00  0.00           N  
ATOM   3208  CE2 TRP A 411      52.603  35.814  58.694  1.00  0.00           C  
ATOM   3209  CE3 TRP A 411      52.572  35.857  56.280  1.00  0.00           C  
ATOM   3210  CZ2 TRP A 411      53.795  36.552  58.721  1.00  0.00           C  
ATOM   3211  CZ3 TRP A 411      53.746  36.635  56.292  1.00  0.00           C  
ATOM   3212  CH2 TRP A 411      54.357  36.985  57.510  1.00  0.00           C  
ATOM   3213  N   GLY A 412      48.541  31.693  54.788  1.00  0.00           N  
ATOM   3214  CA  GLY A 412      47.445  31.114  54.005  1.00  0.00           C  
ATOM   3215  C   GLY A 412      47.109  29.665  54.384  1.00  0.00           C  
ATOM   3216  O   GLY A 412      47.795  29.024  55.176  1.00  0.00           O  
ATOM   3217  N   ASN A 413      46.032  29.135  53.804  1.00  0.00           N  
ATOM   3218  CA  ASN A 413      45.676  27.715  53.845  1.00  0.00           C  
ATOM   3219  C   ASN A 413      46.669  26.895  52.995  1.00  0.00           C  
ATOM   3220  O   ASN A 413      47.416  26.078  53.530  1.00  0.00           O  
ATOM   3221  CB  ASN A 413      44.204  27.567  53.402  1.00  0.00           C  
ATOM   3222  CG  ASN A 413      43.809  26.136  53.085  1.00  0.00           C  
ATOM   3223  OD1 ASN A 413      43.739  25.747  51.931  1.00  0.00           O  
ATOM   3224  ND2 ASN A 413      43.540  25.324  54.072  1.00  0.00           N  
ATOM   3225  N   ASN A 414      46.692  27.119  51.676  1.00  0.00           N  
ATOM   3226  CA  ASN A 414      47.561  26.457  50.692  1.00  0.00           C  
ATOM   3227  C   ASN A 414      47.976  27.439  49.577  1.00  0.00           C  
ATOM   3228  O   ASN A 414      47.232  28.367  49.253  1.00  0.00           O  
ATOM   3229  CB  ASN A 414      46.804  25.271  50.041  1.00  0.00           C  
ATOM   3230  CG  ASN A 414      46.631  23.992  50.845  1.00  0.00           C  
ATOM   3231  OD1 ASN A 414      45.897  23.100  50.458  1.00  0.00           O  
ATOM   3232  ND2 ASN A 414      47.318  23.803  51.939  1.00  0.00           N  
ATOM   3233  N   ALA A 415      49.103  27.175  48.914  1.00  0.00           N  
ATOM   3234  CA  ALA A 415      49.426  27.734  47.603  1.00  0.00           C  
ATOM   3235  C   ALA A 415      49.911  26.617  46.665  1.00  0.00           C  
ATOM   3236  O   ALA A 415      50.855  25.894  46.980  1.00  0.00           O  
ATOM   3237  CB  ALA A 415      50.455  28.857  47.748  1.00  0.00           C  
ATOM   3238  N   PHE A 416      49.248  26.447  45.525  1.00  0.00           N  
ATOM   3239  CA  PHE A 416      49.466  25.351  44.580  1.00  0.00           C  
ATOM   3240  C   PHE A 416      50.215  25.866  43.342  1.00  0.00           C  
ATOM   3241  O   PHE A 416      49.606  26.529  42.505  1.00  0.00           O  
ATOM   3242  CB  PHE A 416      48.093  24.770  44.205  1.00  0.00           C  
ATOM   3243  CG  PHE A 416      47.329  24.116  45.341  1.00  0.00           C  
ATOM   3244  CD1 PHE A 416      46.307  24.823  46.005  1.00  0.00           C  
ATOM   3245  CD2 PHE A 416      47.592  22.779  45.692  1.00  0.00           C  
ATOM   3246  CE1 PHE A 416      45.549  24.193  47.007  1.00  0.00           C  
ATOM   3247  CE2 PHE A 416      46.829  22.145  46.687  1.00  0.00           C  
ATOM   3248  CZ  PHE A 416      45.807  22.853  47.340  1.00  0.00           C  
ATOM   3249  N   PHE A 417      51.522  25.590  43.218  1.00  0.00           N  
ATOM   3250  CA  PHE A 417      52.348  26.209  42.167  1.00  0.00           C  
ATOM   3251  C   PHE A 417      52.466  25.372  40.882  1.00  0.00           C  
ATOM   3252  O   PHE A 417      52.732  24.166  40.944  1.00  0.00           O  
ATOM   3253  CB  PHE A 417      53.740  26.597  42.681  1.00  0.00           C  
ATOM   3254  CG  PHE A 417      54.354  27.726  41.863  1.00  0.00           C  
ATOM   3255  CD1 PHE A 417      54.125  29.053  42.256  1.00  0.00           C  
ATOM   3256  CD2 PHE A 417      55.052  27.485  40.664  1.00  0.00           C  
ATOM   3257  CE1 PHE A 417      54.606  30.132  41.495  1.00  0.00           C  
ATOM   3258  CE2 PHE A 417      55.495  28.563  39.876  1.00  0.00           C  
ATOM   3259  CZ  PHE A 417      55.293  29.888  40.297  1.00  0.00           C  
ATOM   3260  N   TYR A 418      52.372  26.022  39.717  1.00  0.00           N  
ATOM   3261  CA  TYR A 418      52.611  25.428  38.397  1.00  0.00           C  
ATOM   3262  C   TYR A 418      53.679  26.167  37.569  1.00  0.00           C  
ATOM   3263  O   TYR A 418      53.810  27.388  37.616  1.00  0.00           O  
ATOM   3264  CB  TYR A 418      51.287  25.283  37.626  1.00  0.00           C  
ATOM   3265  CG  TYR A 418      50.820  26.497  36.835  1.00  0.00           C  
ATOM   3266  CD1 TYR A 418      51.412  26.795  35.589  1.00  0.00           C  
ATOM   3267  CD2 TYR A 418      49.803  27.332  37.339  1.00  0.00           C  
ATOM   3268  CE1 TYR A 418      51.031  27.944  34.873  1.00  0.00           C  
ATOM   3269  CE2 TYR A 418      49.404  28.473  36.613  1.00  0.00           C  
ATOM   3270  CZ  TYR A 418      50.026  28.785  35.386  1.00  0.00           C  
ATOM   3271  OH  TYR A 418      49.678  29.907  34.713  1.00  0.00           O  
ATOM   3272  N   TYR A 419      54.409  25.415  36.743  1.00  0.00           N  
ATOM   3273  CA  TYR A 419      55.380  25.937  35.776  1.00  0.00           C  
ATOM   3274  C   TYR A 419      55.098  25.345  34.392  1.00  0.00           C  
ATOM   3275  O   TYR A 419      55.352  24.167  34.137  1.00  0.00           O  
ATOM   3276  CB  TYR A 419      56.797  25.618  36.265  1.00  0.00           C  
ATOM   3277  CG  TYR A 419      57.917  26.329  35.531  1.00  0.00           C  
ATOM   3278  CD1 TYR A 419      57.954  27.734  35.528  1.00  0.00           C  
ATOM   3279  CD2 TYR A 419      58.947  25.601  34.901  1.00  0.00           C  
ATOM   3280  CE1 TYR A 419      59.006  28.420  34.897  1.00  0.00           C  
ATOM   3281  CE2 TYR A 419      60.018  26.282  34.286  1.00  0.00           C  
ATOM   3282  CZ  TYR A 419      60.050  27.694  34.290  1.00  0.00           C  
ATOM   3283  OH  TYR A 419      61.052  28.359  33.655  1.00  0.00           O  
ATOM   3284  N   PHE A 420      54.498  26.137  33.508  1.00  0.00           N  
ATOM   3285  CA  PHE A 420      54.053  25.712  32.185  1.00  0.00           C  
ATOM   3286  C   PHE A 420      55.205  25.828  31.177  1.00  0.00           C  
ATOM   3287  O   PHE A 420      55.353  26.813  30.457  1.00  0.00           O  
ATOM   3288  CB  PHE A 420      52.796  26.508  31.805  1.00  0.00           C  
ATOM   3289  CG  PHE A 420      52.069  26.035  30.562  1.00  0.00           C  
ATOM   3290  CD1 PHE A 420      51.005  25.121  30.681  1.00  0.00           C  
ATOM   3291  CD2 PHE A 420      52.386  26.573  29.300  1.00  0.00           C  
ATOM   3292  CE1 PHE A 420      50.251  24.762  29.552  1.00  0.00           C  
ATOM   3293  CE2 PHE A 420      51.632  26.216  28.169  1.00  0.00           C  
ATOM   3294  CZ  PHE A 420      50.565  25.311  28.299  1.00  0.00           C  
ATOM   3295  N   GLU A 421      56.031  24.784  31.097  1.00  0.00           N  
ATOM   3296  CA  GLU A 421      57.098  24.667  30.088  1.00  0.00           C  
ATOM   3297  C   GLU A 421      56.744  23.690  28.957  1.00  0.00           C  
ATOM   3298  O   GLU A 421      57.609  23.160  28.259  1.00  0.00           O  
ATOM   3299  CB  GLU A 421      58.466  24.443  30.753  1.00  0.00           C  
ATOM   3300  CG  GLU A 421      58.607  23.119  31.505  1.00  0.00           C  
ATOM   3301  CD  GLU A 421      59.928  23.039  32.284  1.00  0.00           C  
ATOM   3302  OE1 GLU A 421      59.963  22.342  33.329  1.00  0.00           O  
ATOM   3303  OE2 GLU A 421      60.947  23.640  31.861  1.00  0.00           O  
ATOM   3304  N   HIS A 422      55.439  23.560  28.691  1.00  0.00           N  
ATOM   3305  CA  HIS A 422      54.887  23.129  27.407  1.00  0.00           C  
ATOM   3306  C   HIS A 422      55.167  24.181  26.322  1.00  0.00           C  
ATOM   3307  O   HIS A 422      54.658  25.297  26.398  1.00  0.00           O  
ATOM   3308  CB  HIS A 422      53.372  22.927  27.558  1.00  0.00           C  
ATOM   3309  CG  HIS A 422      52.677  22.683  26.243  1.00  0.00           C  
ATOM   3310  ND1 HIS A 422      52.814  21.560  25.453  1.00  0.00           N  
ATOM   3311  CD2 HIS A 422      51.872  23.571  25.583  1.00  0.00           C  
ATOM   3312  CE1 HIS A 422      52.083  21.749  24.343  1.00  0.00           C  
ATOM   3313  NE2 HIS A 422      51.489  22.951  24.410  1.00  0.00           N  
ATOM   3314  N   ARG A 423      55.910  23.818  25.274  1.00  0.00           N  
ATOM   3315  CA  ARG A 423      55.977  24.600  24.027  1.00  0.00           C  
ATOM   3316  C   ARG A 423      54.625  24.506  23.309  1.00  0.00           C  
ATOM   3317  O   ARG A 423      54.271  23.438  22.806  1.00  0.00           O  
ATOM   3318  CB  ARG A 423      57.144  24.070  23.177  1.00  0.00           C  
ATOM   3319  CG  ARG A 423      57.678  25.014  22.092  1.00  0.00           C  
ATOM   3320  CD  ARG A 423      56.665  25.389  21.004  1.00  0.00           C  
ATOM   3321  NE  ARG A 423      57.355  25.758  19.759  1.00  0.00           N  
ATOM   3322  CZ  ARG A 423      56.800  26.007  18.589  1.00  0.00           C  
ATOM   3323  NH1 ARG A 423      55.520  26.199  18.444  1.00  0.00           N  
ATOM   3324  NH2 ARG A 423      57.541  26.066  17.524  1.00  0.00           N  
ATOM   3325  N   SER A 424      53.844  25.586  23.307  1.00  0.00           N  
ATOM   3326  CA  SER A 424      52.542  25.668  22.620  1.00  0.00           C  
ATOM   3327  C   SER A 424      52.691  25.479  21.106  1.00  0.00           C  
ATOM   3328  O   SER A 424      53.583  26.072  20.499  1.00  0.00           O  
ATOM   3329  CB  SER A 424      51.826  26.976  22.986  1.00  0.00           C  
ATOM   3330  OG  SER A 424      51.555  26.942  24.382  1.00  0.00           O  
ATOM   3331  N   SER A 425      51.857  24.620  20.508  1.00  0.00           N  
ATOM   3332  CA  SER A 425      51.863  24.291  19.072  1.00  0.00           C  
ATOM   3333  C   SER A 425      51.590  25.531  18.216  1.00  0.00           C  
ATOM   3334  O   SER A 425      52.498  26.098  17.598  1.00  0.00           O  
ATOM   3335  CB  SER A 425      50.837  23.180  18.785  1.00  0.00           C  
ATOM   3336  OG  SER A 425      49.543  23.535  19.243  1.00  0.00           O  
ATOM   3337  N   LYS A 426      50.336  25.987  18.252  1.00  0.00           N  
ATOM   3338  CA  LYS A 426      49.860  27.314  17.876  1.00  0.00           C  
ATOM   3339  C   LYS A 426      50.602  28.347  18.722  1.00  0.00           C  
ATOM   3340  O   LYS A 426      50.394  28.454  19.928  1.00  0.00           O  
ATOM   3341  CB  LYS A 426      48.340  27.394  18.086  1.00  0.00           C  
ATOM   3342  CG  LYS A 426      47.558  26.488  17.116  1.00  0.00           C  
ATOM   3343  CD  LYS A 426      46.062  26.411  17.451  1.00  0.00           C  
ATOM   3344  CE  LYS A 426      45.395  27.790  17.413  1.00  0.00           C  
ATOM   3345  NZ  LYS A 426      43.942  27.702  17.677  1.00  0.00           N  
ATOM   3346  N   LEU A 427      51.505  29.076  18.078  1.00  0.00           N  
ATOM   3347  CA  LEU A 427      52.360  30.099  18.670  1.00  0.00           C  
ATOM   3348  C   LEU A 427      52.457  31.228  17.637  1.00  0.00           C  
ATOM   3349  O   LEU A 427      53.177  31.081  16.649  1.00  0.00           O  
ATOM   3350  CB  LEU A 427      53.733  29.484  19.018  1.00  0.00           C  
ATOM   3351  CG  LEU A 427      54.684  30.460  19.738  1.00  0.00           C  
ATOM   3352  CD1 LEU A 427      54.286  30.669  21.202  1.00  0.00           C  
ATOM   3353  CD2 LEU A 427      56.115  29.926  19.701  1.00  0.00           C  
ATOM   3354  N   PRO A 428      51.707  32.337  17.775  1.00  0.00           N  
ATOM   3355  CA  PRO A 428      51.585  33.365  16.731  1.00  0.00           C  
ATOM   3356  C   PRO A 428      52.800  34.319  16.677  1.00  0.00           C  
ATOM   3357  O   PRO A 428      52.693  35.457  16.217  1.00  0.00           O  
ATOM   3358  CB  PRO A 428      50.263  34.067  17.065  1.00  0.00           C  
ATOM   3359  CG  PRO A 428      50.217  33.999  18.591  1.00  0.00           C  
ATOM   3360  CD  PRO A 428      50.829  32.636  18.895  1.00  0.00           C  
ATOM   3361  N   TRP A 429      53.962  33.822  17.098  1.00  0.00           N  
ATOM   3362  CA  TRP A 429      55.284  34.437  17.203  1.00  0.00           C  
ATOM   3363  C   TRP A 429      56.351  33.334  16.990  1.00  0.00           C  
ATOM   3364  O   TRP A 429      56.006  32.154  17.087  1.00  0.00           O  
ATOM   3365  CB  TRP A 429      55.434  35.040  18.602  1.00  0.00           C  
ATOM   3366  CG  TRP A 429      54.686  36.307  18.882  1.00  0.00           C  
ATOM   3367  CD1 TRP A 429      53.445  36.391  19.410  1.00  0.00           C  
ATOM   3368  CD2 TRP A 429      55.143  37.684  18.712  1.00  0.00           C  
ATOM   3369  NE1 TRP A 429      53.084  37.719  19.531  1.00  0.00           N  
ATOM   3370  CE2 TRP A 429      54.092  38.560  19.115  1.00  0.00           C  
ATOM   3371  CE3 TRP A 429      56.343  38.284  18.273  1.00  0.00           C  
ATOM   3372  CZ2 TRP A 429      54.201  39.956  19.044  1.00  0.00           C  
ATOM   3373  CZ3 TRP A 429      56.475  39.685  18.225  1.00  0.00           C  
ATOM   3374  CH2 TRP A 429      55.405  40.521  18.591  1.00  0.00           C  
ATOM   3375  N   PRO A 430      57.612  33.665  16.660  1.00  0.00           N  
ATOM   3376  CA  PRO A 430      58.608  32.673  16.252  1.00  0.00           C  
ATOM   3377  C   PRO A 430      58.986  31.562  17.252  1.00  0.00           C  
ATOM   3378  O   PRO A 430      59.227  31.775  18.439  1.00  0.00           O  
ATOM   3379  CB  PRO A 430      59.850  33.480  15.897  1.00  0.00           C  
ATOM   3380  CG  PRO A 430      59.306  34.836  15.472  1.00  0.00           C  
ATOM   3381  CD  PRO A 430      58.111  35.012  16.404  1.00  0.00           C  
ATOM   3382  N   GLU A 431      59.201  30.373  16.697  1.00  0.00           N  
ATOM   3383  CA  GLU A 431      59.738  29.138  17.281  1.00  0.00           C  
ATOM   3384  C   GLU A 431      60.884  29.276  18.289  1.00  0.00           C  
ATOM   3385  O   GLU A 431      60.914  28.556  19.285  1.00  0.00           O  
ATOM   3386  CB  GLU A 431      60.231  28.295  16.105  1.00  0.00           C  
ATOM   3387  CG  GLU A 431      60.792  26.936  16.501  1.00  0.00           C  
ATOM   3388  CD  GLU A 431      60.603  25.993  15.324  1.00  0.00           C  
ATOM   3389  OE1 GLU A 431      61.459  25.965  14.408  1.00  0.00           O  
ATOM   3390  OE2 GLU A 431      59.516  25.381  15.256  1.00  0.00           O  
ATOM   3391  N   TRP A 432      61.879  30.106  17.985  1.00  0.00           N  
ATOM   3392  CA  TRP A 432      63.061  30.335  18.821  1.00  0.00           C  
ATOM   3393  C   TRP A 432      62.761  31.218  20.041  1.00  0.00           C  
ATOM   3394  O   TRP A 432      63.474  31.139  21.042  1.00  0.00           O  
ATOM   3395  CB  TRP A 432      64.173  30.925  17.952  1.00  0.00           C  
ATOM   3396  CG  TRP A 432      63.747  32.080  17.103  1.00  0.00           C  
ATOM   3397  CD1 TRP A 432      63.318  31.991  15.824  1.00  0.00           C  
ATOM   3398  CD2 TRP A 432      63.683  33.493  17.458  1.00  0.00           C  
ATOM   3399  NE1 TRP A 432      62.976  33.250  15.372  1.00  0.00           N  
ATOM   3400  CE2 TRP A 432      63.150  34.208  16.347  1.00  0.00           C  
ATOM   3401  CE3 TRP A 432      64.024  34.242  18.604  1.00  0.00           C  
ATOM   3402  CZ2 TRP A 432      62.929  35.591  16.381  1.00  0.00           C  
ATOM   3403  CZ3 TRP A 432      63.859  35.639  18.628  1.00  0.00           C  
ATOM   3404  CH2 TRP A 432      63.313  36.312  17.523  1.00  0.00           C  
ATOM   3405  N   MET A 433      61.696  32.029  20.002  1.00  0.00           N  
ATOM   3406  CA  MET A 433      61.067  32.556  21.216  1.00  0.00           C  
ATOM   3407  C   MET A 433      60.430  31.385  21.986  1.00  0.00           C  
ATOM   3408  O   MET A 433      60.828  31.123  23.121  1.00  0.00           O  
ATOM   3409  CB  MET A 433      60.060  33.676  20.912  1.00  0.00           C  
ATOM   3410  CG  MET A 433      60.622  34.805  20.039  1.00  0.00           C  
ATOM   3411  SD  MET A 433      59.502  36.227  19.927  1.00  0.00           S  
ATOM   3412  CE  MET A 433      60.330  37.224  18.663  1.00  0.00           C  
ATOM   3413  N   GLY A 434      59.533  30.621  21.345  1.00  0.00           N  
ATOM   3414  CA  GLY A 434      59.221  29.226  21.714  1.00  0.00           C  
ATOM   3415  C   GLY A 434      58.222  29.059  22.860  1.00  0.00           C  
ATOM   3416  O   GLY A 434      57.150  28.471  22.684  1.00  0.00           O  
ATOM   3417  N   VAL A 435      58.572  29.589  24.028  1.00  0.00           N  
ATOM   3418  CA  VAL A 435      57.675  29.827  25.164  1.00  0.00           C  
ATOM   3419  C   VAL A 435      57.726  31.324  25.465  1.00  0.00           C  
ATOM   3420  O   VAL A 435      58.788  31.943  25.385  1.00  0.00           O  
ATOM   3421  CB  VAL A 435      58.040  28.965  26.387  1.00  0.00           C  
ATOM   3422  CG1 VAL A 435      57.034  29.215  27.517  1.00  0.00           C  
ATOM   3423  CG2 VAL A 435      57.997  27.465  26.065  1.00  0.00           C  
ATOM   3424  N   MET A 436      56.554  31.922  25.674  1.00  0.00           N  
ATOM   3425  CA  MET A 436      56.347  33.368  25.613  1.00  0.00           C  
ATOM   3426  C   MET A 436      55.237  33.824  26.558  1.00  0.00           C  
ATOM   3427  O   MET A 436      54.386  33.028  26.954  1.00  0.00           O  
ATOM   3428  CB  MET A 436      55.957  33.752  24.180  1.00  0.00           C  
ATOM   3429  CG  MET A 436      57.102  33.564  23.187  1.00  0.00           C  
ATOM   3430  SD  MET A 436      56.695  34.136  21.529  1.00  0.00           S  
ATOM   3431  CE  MET A 436      56.660  35.927  21.797  1.00  0.00           C  
ATOM   3432  N   HIS A 437      55.206  35.132  26.833  1.00  0.00           N  
ATOM   3433  CA  HIS A 437      54.290  35.744  27.787  1.00  0.00           C  
ATOM   3434  C   HIS A 437      52.815  35.350  27.626  1.00  0.00           C  
ATOM   3435  O   HIS A 437      52.163  35.755  26.665  1.00  0.00           O  
ATOM   3436  CB  HIS A 437      54.442  37.268  27.810  1.00  0.00           C  
ATOM   3437  CG  HIS A 437      53.718  37.881  28.982  1.00  0.00           C  
ATOM   3438  ND1 HIS A 437      53.611  37.335  30.243  1.00  0.00           N  
ATOM   3439  CD2 HIS A 437      53.067  39.082  28.995  1.00  0.00           C  
ATOM   3440  CE1 HIS A 437      52.945  38.206  31.014  1.00  0.00           C  
ATOM   3441  NE2 HIS A 437      52.587  39.284  30.292  1.00  0.00           N  
ATOM   3442  N   GLY A 438      52.287  34.618  28.607  1.00  0.00           N  
ATOM   3443  CA  GLY A 438      50.871  34.281  28.761  1.00  0.00           C  
ATOM   3444  C   GLY A 438      50.278  33.291  27.745  1.00  0.00           C  
ATOM   3445  O   GLY A 438      49.054  33.204  27.667  1.00  0.00           O  
ATOM   3446  N   TYR A 439      51.082  32.525  26.995  1.00  0.00           N  
ATOM   3447  CA  TYR A 439      50.581  31.562  25.988  1.00  0.00           C  
ATOM   3448  C   TYR A 439      50.217  30.183  26.581  1.00  0.00           C  
ATOM   3449  O   TYR A 439      50.527  29.128  26.011  1.00  0.00           O  
ATOM   3450  CB  TYR A 439      51.556  31.487  24.799  1.00  0.00           C  
ATOM   3451  CG  TYR A 439      51.467  32.707  23.904  1.00  0.00           C  
ATOM   3452  CD1 TYR A 439      52.300  33.814  24.135  1.00  0.00           C  
ATOM   3453  CD2 TYR A 439      50.493  32.766  22.888  1.00  0.00           C  
ATOM   3454  CE1 TYR A 439      52.164  34.983  23.366  1.00  0.00           C  
ATOM   3455  CE2 TYR A 439      50.344  33.938  22.121  1.00  0.00           C  
ATOM   3456  CZ  TYR A 439      51.171  35.054  22.368  1.00  0.00           C  
ATOM   3457  OH  TYR A 439      50.988  36.207  21.673  1.00  0.00           O  
ATOM   3458  N   GLU A 440      49.486  30.218  27.701  1.00  0.00           N  
ATOM   3459  CA  GLU A 440      48.804  29.087  28.330  1.00  0.00           C  
ATOM   3460  C   GLU A 440      47.305  29.337  28.594  1.00  0.00           C  
ATOM   3461  O   GLU A 440      46.585  28.398  28.933  1.00  0.00           O  
ATOM   3462  CB  GLU A 440      49.550  28.613  29.596  1.00  0.00           C  
ATOM   3463  CG  GLU A 440      49.294  29.349  30.928  1.00  0.00           C  
ATOM   3464  CD  GLU A 440      50.044  30.669  31.100  1.00  0.00           C  
ATOM   3465  OE1 GLU A 440      50.030  31.527  30.226  1.00  0.00           O  
ATOM   3466  OE2 GLU A 440      50.674  30.870  32.280  1.00  0.00           O  
ATOM   3467  N   ILE A 441      46.811  30.575  28.462  1.00  0.00           N  
ATOM   3468  CA  ILE A 441      45.421  30.943  28.799  1.00  0.00           C  
ATOM   3469  C   ILE A 441      44.359  30.195  27.977  1.00  0.00           C  
ATOM   3470  O   ILE A 441      43.260  29.948  28.471  1.00  0.00           O  
ATOM   3471  CB  ILE A 441      45.197  32.468  28.769  1.00  0.00           C  
ATOM   3472  CG1 ILE A 441      45.434  33.087  27.373  1.00  0.00           C  
ATOM   3473  CG2 ILE A 441      46.076  33.124  29.848  1.00  0.00           C  
ATOM   3474  CD1 ILE A 441      45.017  34.561  27.293  1.00  0.00           C  
ATOM   3475  N   GLU A 442      44.690  29.772  26.755  1.00  0.00           N  
ATOM   3476  CA  GLU A 442      43.900  28.799  25.987  1.00  0.00           C  
ATOM   3477  C   GLU A 442      43.553  27.527  26.790  1.00  0.00           C  
ATOM   3478  O   GLU A 442      42.387  27.149  26.872  1.00  0.00           O  
ATOM   3479  CB  GLU A 442      44.583  28.460  24.648  1.00  0.00           C  
ATOM   3480  CG  GLU A 442      46.102  28.239  24.724  1.00  0.00           C  
ATOM   3481  CD  GLU A 442      46.861  29.498  24.315  1.00  0.00           C  
ATOM   3482  OE1 GLU A 442      47.146  29.636  23.101  1.00  0.00           O  
ATOM   3483  OE2 GLU A 442      47.090  30.374  25.183  1.00  0.00           O  
ATOM   3484  N   PHE A 443      44.545  26.878  27.404  1.00  0.00           N  
ATOM   3485  CA  PHE A 443      44.383  25.680  28.240  1.00  0.00           C  
ATOM   3486  C   PHE A 443      43.576  25.946  29.518  1.00  0.00           C  
ATOM   3487  O   PHE A 443      42.872  25.059  29.989  1.00  0.00           O  
ATOM   3488  CB  PHE A 443      45.754  25.105  28.629  1.00  0.00           C  
ATOM   3489  CG  PHE A 443      46.654  24.738  27.466  1.00  0.00           C  
ATOM   3490  CD1 PHE A 443      47.400  25.729  26.807  1.00  0.00           C  
ATOM   3491  CD2 PHE A 443      46.740  23.407  27.026  1.00  0.00           C  
ATOM   3492  CE1 PHE A 443      48.145  25.425  25.655  1.00  0.00           C  
ATOM   3493  CE2 PHE A 443      47.521  23.091  25.905  1.00  0.00           C  
ATOM   3494  CZ  PHE A 443      48.196  24.100  25.196  1.00  0.00           C  
ATOM   3495  N   VAL A 444      43.717  27.145  30.094  1.00  0.00           N  
ATOM   3496  CA  VAL A 444      43.013  27.593  31.307  1.00  0.00           C  
ATOM   3497  C   VAL A 444      41.494  27.568  31.120  1.00  0.00           C  
ATOM   3498  O   VAL A 444      40.803  26.886  31.874  1.00  0.00           O  
ATOM   3499  CB  VAL A 444      43.528  28.972  31.765  1.00  0.00           C  
ATOM   3500  CG1 VAL A 444      42.655  29.575  32.863  1.00  0.00           C  
ATOM   3501  CG2 VAL A 444      44.970  28.851  32.279  1.00  0.00           C  
ATOM   3502  N   PHE A 445      40.966  28.285  30.123  1.00  0.00           N  
ATOM   3503  CA  PHE A 445      39.534  28.233  29.793  1.00  0.00           C  
ATOM   3504  C   PHE A 445      39.110  26.903  29.153  1.00  0.00           C  
ATOM   3505  O   PHE A 445      37.983  26.459  29.362  1.00  0.00           O  
ATOM   3506  CB  PHE A 445      39.146  29.418  28.902  1.00  0.00           C  
ATOM   3507  CG  PHE A 445      38.860  30.679  29.689  1.00  0.00           C  
ATOM   3508  CD1 PHE A 445      37.553  30.940  30.148  1.00  0.00           C  
ATOM   3509  CD2 PHE A 445      39.896  31.587  29.971  1.00  0.00           C  
ATOM   3510  CE1 PHE A 445      37.281  32.111  30.878  1.00  0.00           C  
ATOM   3511  CE2 PHE A 445      39.621  32.761  30.691  1.00  0.00           C  
ATOM   3512  CZ  PHE A 445      38.317  33.022  31.148  1.00  0.00           C  
ATOM   3513  N   GLY A 446      39.978  26.285  28.346  1.00  0.00           N  
ATOM   3514  CA  GLY A 446      39.772  24.959  27.755  1.00  0.00           C  
ATOM   3515  C   GLY A 446      39.613  24.957  26.229  1.00  0.00           C  
ATOM   3516  O   GLY A 446      39.020  24.032  25.676  1.00  0.00           O  
ATOM   3517  N   LEU A 447      40.174  25.948  25.530  1.00  0.00           N  
ATOM   3518  CA  LEU A 447      40.114  26.112  24.070  1.00  0.00           C  
ATOM   3519  C   LEU A 447      40.514  24.840  23.283  1.00  0.00           C  
ATOM   3520  O   LEU A 447      39.773  24.484  22.366  1.00  0.00           O  
ATOM   3521  CB  LEU A 447      40.921  27.352  23.625  1.00  0.00           C  
ATOM   3522  CG  LEU A 447      40.171  28.692  23.732  1.00  0.00           C  
ATOM   3523  CD1 LEU A 447      39.901  29.128  25.174  1.00  0.00           C  
ATOM   3524  CD2 LEU A 447      40.993  29.789  23.052  1.00  0.00           C  
ATOM   3525  N   PRO A 448      41.620  24.127  23.605  1.00  0.00           N  
ATOM   3526  CA  PRO A 448      42.004  22.860  22.963  1.00  0.00           C  
ATOM   3527  C   PRO A 448      40.947  21.739  22.881  1.00  0.00           C  
ATOM   3528  O   PRO A 448      41.178  20.756  22.179  1.00  0.00           O  
ATOM   3529  CB  PRO A 448      43.237  22.372  23.731  1.00  0.00           C  
ATOM   3530  CG  PRO A 448      43.886  23.664  24.217  1.00  0.00           C  
ATOM   3531  CD  PRO A 448      42.681  24.551  24.515  1.00  0.00           C  
ATOM   3532  N   LEU A 449      39.823  21.833  23.601  1.00  0.00           N  
ATOM   3533  CA  LEU A 449      38.697  20.895  23.506  1.00  0.00           C  
ATOM   3534  C   LEU A 449      37.737  21.224  22.338  1.00  0.00           C  
ATOM   3535  O   LEU A 449      36.882  20.406  21.999  1.00  0.00           O  
ATOM   3536  CB  LEU A 449      37.911  20.901  24.831  1.00  0.00           C  
ATOM   3537  CG  LEU A 449      38.504  20.162  26.043  1.00  0.00           C  
ATOM   3538  CD1 LEU A 449      39.796  20.777  26.582  1.00  0.00           C  
ATOM   3539  CD2 LEU A 449      37.465  20.213  27.169  1.00  0.00           C  
ATOM   3540  N   GLU A 450      37.787  22.418  21.734  1.00  0.00           N  
ATOM   3541  CA  GLU A 450      36.806  22.803  20.710  1.00  0.00           C  
ATOM   3542  C   GLU A 450      37.181  22.280  19.312  1.00  0.00           C  
ATOM   3543  O   GLU A 450      38.033  22.836  18.617  1.00  0.00           O  
ATOM   3544  CB  GLU A 450      36.537  24.318  20.731  1.00  0.00           C  
ATOM   3545  CG  GLU A 450      35.267  24.656  19.922  1.00  0.00           C  
ATOM   3546  CD  GLU A 450      34.732  26.074  20.174  1.00  0.00           C  
ATOM   3547  OE1 GLU A 450      33.497  26.263  20.302  1.00  0.00           O  
ATOM   3548  OE2 GLU A 450      35.517  27.041  20.240  1.00  0.00           O  
ATOM   3549  N   ARG A 451      36.461  21.239  18.869  1.00  0.00           N  
ATOM   3550  CA  ARG A 451      36.564  20.532  17.572  1.00  0.00           C  
ATOM   3551  C   ARG A 451      36.614  21.407  16.309  1.00  0.00           C  
ATOM   3552  O   ARG A 451      36.960  20.890  15.249  1.00  0.00           O  
ATOM   3553  CB  ARG A 451      35.438  19.480  17.481  1.00  0.00           C  
ATOM   3554  CG  ARG A 451      35.783  18.095  18.060  1.00  0.00           C  
ATOM   3555  CD  ARG A 451      36.145  18.076  19.551  1.00  0.00           C  
ATOM   3556  NE  ARG A 451      37.556  18.408  19.792  1.00  0.00           N  
ATOM   3557  CZ  ARG A 451      38.303  18.000  20.795  1.00  0.00           C  
ATOM   3558  NH1 ARG A 451      37.851  17.282  21.784  1.00  0.00           N  
ATOM   3559  NH2 ARG A 451      39.556  18.325  20.797  1.00  0.00           N  
ATOM   3560  N   ARG A 452      36.299  22.704  16.389  1.00  0.00           N  
ATOM   3561  CA  ARG A 452      36.532  23.688  15.313  1.00  0.00           C  
ATOM   3562  C   ARG A 452      37.998  23.771  14.881  1.00  0.00           C  
ATOM   3563  O   ARG A 452      38.273  24.141  13.743  1.00  0.00           O  
ATOM   3564  CB  ARG A 452      36.097  25.097  15.746  1.00  0.00           C  
ATOM   3565  CG  ARG A 452      34.597  25.229  16.013  1.00  0.00           C  
ATOM   3566  CD  ARG A 452      34.267  26.675  16.422  1.00  0.00           C  
ATOM   3567  NE  ARG A 452      33.244  26.706  17.468  1.00  0.00           N  
ATOM   3568  CZ  ARG A 452      31.996  26.310  17.392  1.00  0.00           C  
ATOM   3569  NH1 ARG A 452      31.359  26.127  16.273  1.00  0.00           N  
ATOM   3570  NH2 ARG A 452      31.385  26.064  18.505  1.00  0.00           N  
ATOM   3571  N   ASP A 453      38.917  23.529  15.814  1.00  0.00           N  
ATOM   3572  CA  ASP A 453      40.324  23.920  15.741  1.00  0.00           C  
ATOM   3573  C   ASP A 453      41.265  22.745  16.080  1.00  0.00           C  
ATOM   3574  O   ASP A 453      40.820  21.664  16.473  1.00  0.00           O  
ATOM   3575  CB  ASP A 453      40.502  25.112  16.699  1.00  0.00           C  
ATOM   3576  CG  ASP A 453      41.622  26.054  16.275  1.00  0.00           C  
ATOM   3577  OD1 ASP A 453      41.363  27.247  16.014  1.00  0.00           O  
ATOM   3578  OD2 ASP A 453      42.799  25.640  16.230  1.00  0.00           O  
ATOM   3579  N   ASN A 454      42.576  22.938  15.928  1.00  0.00           N  
ATOM   3580  CA  ASN A 454      43.626  21.971  16.227  1.00  0.00           C  
ATOM   3581  C   ASN A 454      44.789  22.625  16.996  1.00  0.00           C  
ATOM   3582  O   ASN A 454      45.893  22.783  16.478  1.00  0.00           O  
ATOM   3583  CB  ASN A 454      44.074  21.280  14.922  1.00  0.00           C  
ATOM   3584  CG  ASN A 454      45.073  20.143  15.099  1.00  0.00           C  
ATOM   3585  OD1 ASN A 454      45.784  19.774  14.174  1.00  0.00           O  
ATOM   3586  ND2 ASN A 454      45.156  19.495  16.237  1.00  0.00           N  
ATOM   3587  N   TYR A 455      44.566  22.879  18.286  1.00  0.00           N  
ATOM   3588  CA  TYR A 455      45.549  22.447  19.285  1.00  0.00           C  
ATOM   3589  C   TYR A 455      45.568  20.901  19.293  1.00  0.00           C  
ATOM   3590  O   TYR A 455      44.570  20.254  18.952  1.00  0.00           O  
ATOM   3591  CB  TYR A 455      45.187  23.015  20.664  1.00  0.00           C  
ATOM   3592  CG  TYR A 455      45.261  24.532  20.799  1.00  0.00           C  
ATOM   3593  CD1 TYR A 455      46.492  25.152  21.104  1.00  0.00           C  
ATOM   3594  CD2 TYR A 455      44.095  25.320  20.687  1.00  0.00           C  
ATOM   3595  CE1 TYR A 455      46.559  26.549  21.291  1.00  0.00           C  
ATOM   3596  CE2 TYR A 455      44.162  26.718  20.866  1.00  0.00           C  
ATOM   3597  CZ  TYR A 455      45.396  27.338  21.164  1.00  0.00           C  
ATOM   3598  OH  TYR A 455      45.456  28.691  21.296  1.00  0.00           O  
ATOM   3599  N   THR A 456      46.715  20.296  19.581  1.00  0.00           N  
ATOM   3600  CA  THR A 456      46.978  18.852  19.398  1.00  0.00           C  
ATOM   3601  C   THR A 456      46.288  17.939  20.432  1.00  0.00           C  
ATOM   3602  O   THR A 456      45.693  18.412  21.403  1.00  0.00           O  
ATOM   3603  CB  THR A 456      48.491  18.585  19.387  1.00  0.00           C  
ATOM   3604  OG1 THR A 456      49.072  18.983  20.607  1.00  0.00           O  
ATOM   3605  CG2 THR A 456      49.230  19.328  18.273  1.00  0.00           C  
ATOM   3606  N   LYS A 457      46.357  16.610  20.250  1.00  0.00           N  
ATOM   3607  CA  LYS A 457      45.803  15.590  21.168  1.00  0.00           C  
ATOM   3608  C   LYS A 457      46.370  15.718  22.582  1.00  0.00           C  
ATOM   3609  O   LYS A 457      45.619  15.909  23.532  1.00  0.00           O  
ATOM   3610  CB  LYS A 457      46.063  14.195  20.582  1.00  0.00           C  
ATOM   3611  CG  LYS A 457      45.362  13.047  21.326  1.00  0.00           C  
ATOM   3612  CD  LYS A 457      45.823  11.718  20.713  1.00  0.00           C  
ATOM   3613  CE  LYS A 457      44.925  10.536  21.097  1.00  0.00           C  
ATOM   3614  NZ  LYS A 457      45.126   9.419  20.147  1.00  0.00           N  
ATOM   3615  N   ALA A 458      47.698  15.664  22.716  1.00  0.00           N  
ATOM   3616  CA  ALA A 458      48.412  15.928  23.968  1.00  0.00           C  
ATOM   3617  C   ALA A 458      47.988  17.257  24.613  1.00  0.00           C  
ATOM   3618  O   ALA A 458      47.774  17.340  25.819  1.00  0.00           O  
ATOM   3619  CB  ALA A 458      49.913  15.900  23.686  1.00  0.00           C  
ATOM   3620  N   GLU A 459      47.855  18.316  23.814  1.00  0.00           N  
ATOM   3621  CA  GLU A 459      47.372  19.612  24.294  1.00  0.00           C  
ATOM   3622  C   GLU A 459      45.936  19.583  24.821  1.00  0.00           C  
ATOM   3623  O   GLU A 459      45.663  20.250  25.808  1.00  0.00           O  
ATOM   3624  CB  GLU A 459      47.541  20.671  23.208  1.00  0.00           C  
ATOM   3625  CG  GLU A 459      49.023  21.040  23.117  1.00  0.00           C  
ATOM   3626  CD  GLU A 459      49.291  21.983  21.954  1.00  0.00           C  
ATOM   3627  OE1 GLU A 459      49.971  23.012  22.165  1.00  0.00           O  
ATOM   3628  OE2 GLU A 459      48.853  21.645  20.829  1.00  0.00           O  
ATOM   3629  N   GLU A 460      45.016  18.826  24.221  1.00  0.00           N  
ATOM   3630  CA  GLU A 460      43.704  18.568  24.826  1.00  0.00           C  
ATOM   3631  C   GLU A 460      43.834  17.800  26.151  1.00  0.00           C  
ATOM   3632  O   GLU A 460      43.229  18.180  27.150  1.00  0.00           O  
ATOM   3633  CB  GLU A 460      42.777  17.821  23.864  1.00  0.00           C  
ATOM   3634  CG  GLU A 460      41.353  17.784  24.441  1.00  0.00           C  
ATOM   3635  CD  GLU A 460      40.412  16.881  23.656  1.00  0.00           C  
ATOM   3636  OE1 GLU A 460      39.329  16.548  24.194  1.00  0.00           O  
ATOM   3637  OE2 GLU A 460      40.721  16.495  22.508  1.00  0.00           O  
ATOM   3638  N   ILE A 461      44.612  16.714  26.178  1.00  0.00           N  
ATOM   3639  CA  ILE A 461      44.892  15.893  27.372  1.00  0.00           C  
ATOM   3640  C   ILE A 461      45.373  16.769  28.546  1.00  0.00           C  
ATOM   3641  O   ILE A 461      44.824  16.658  29.649  1.00  0.00           O  
ATOM   3642  CB  ILE A 461      45.861  14.740  27.006  1.00  0.00           C  
ATOM   3643  CG1 ILE A 461      45.154  13.746  26.052  1.00  0.00           C  
ATOM   3644  CG2 ILE A 461      46.376  13.980  28.242  1.00  0.00           C  
ATOM   3645  CD1 ILE A 461      46.111  12.809  25.304  1.00  0.00           C  
ATOM   3646  N   LEU A 462      46.343  17.657  28.301  1.00  0.00           N  
ATOM   3647  CA  LEU A 462      46.797  18.710  29.217  1.00  0.00           C  
ATOM   3648  C   LEU A 462      45.699  19.743  29.529  1.00  0.00           C  
ATOM   3649  O   LEU A 462      45.472  20.051  30.693  1.00  0.00           O  
ATOM   3650  CB  LEU A 462      48.060  19.376  28.636  1.00  0.00           C  
ATOM   3651  CG  LEU A 462      48.630  20.516  29.505  1.00  0.00           C  
ATOM   3652  CD1 LEU A 462      49.033  20.046  30.904  1.00  0.00           C  
ATOM   3653  CD2 LEU A 462      49.867  21.112  28.836  1.00  0.00           C  
ATOM   3654  N   SER A 463      45.023  20.294  28.519  1.00  0.00           N  
ATOM   3655  CA  SER A 463      43.923  21.261  28.667  1.00  0.00           C  
ATOM   3656  C   SER A 463      42.853  20.763  29.636  1.00  0.00           C  
ATOM   3657  O   SER A 463      42.572  21.432  30.622  1.00  0.00           O  
ATOM   3658  CB  SER A 463      43.314  21.587  27.305  1.00  0.00           C  
ATOM   3659  OG  SER A 463      42.334  22.587  27.429  1.00  0.00           O  
ATOM   3660  N   ARG A 464      42.329  19.545  29.435  1.00  0.00           N  
ATOM   3661  CA  ARG A 464      41.471  18.839  30.401  1.00  0.00           C  
ATOM   3662  C   ARG A 464      42.117  18.804  31.792  1.00  0.00           C  
ATOM   3663  O   ARG A 464      41.549  19.371  32.720  1.00  0.00           O  
ATOM   3664  CB  ARG A 464      41.034  17.461  29.872  1.00  0.00           C  
ATOM   3665  CG  ARG A 464      40.129  17.615  28.639  1.00  0.00           C  
ATOM   3666  CD  ARG A 464      39.407  16.322  28.250  1.00  0.00           C  
ATOM   3667  NE  ARG A 464      38.654  16.488  26.991  1.00  0.00           N  
ATOM   3668  CZ  ARG A 464      37.362  16.684  26.802  1.00  0.00           C  
ATOM   3669  NH1 ARG A 464      36.919  16.831  25.594  1.00  0.00           N  
ATOM   3670  NH2 ARG A 464      36.486  16.747  27.762  1.00  0.00           N  
ATOM   3671  N   SER A 465      43.327  18.256  31.930  1.00  0.00           N  
ATOM   3672  CA  SER A 465      44.094  18.238  33.192  1.00  0.00           C  
ATOM   3673  C   SER A 465      44.083  19.588  33.944  1.00  0.00           C  
ATOM   3674  O   SER A 465      43.882  19.615  35.164  1.00  0.00           O  
ATOM   3675  CB  SER A 465      45.529  17.759  32.924  1.00  0.00           C  
ATOM   3676  OG  SER A 465      46.195  17.428  34.124  1.00  0.00           O  
ATOM   3677  N   ILE A 466      44.264  20.697  33.214  1.00  0.00           N  
ATOM   3678  CA  ILE A 466      44.197  22.102  33.654  1.00  0.00           C  
ATOM   3679  C   ILE A 466      42.762  22.538  33.993  1.00  0.00           C  
ATOM   3680  O   ILE A 466      42.470  22.736  35.172  1.00  0.00           O  
ATOM   3681  CB  ILE A 466      44.881  23.016  32.602  1.00  0.00           C  
ATOM   3682  CG1 ILE A 466      46.391  22.696  32.620  1.00  0.00           C  
ATOM   3683  CG2 ILE A 466      44.668  24.518  32.877  1.00  0.00           C  
ATOM   3684  CD1 ILE A 466      47.235  23.400  31.553  1.00  0.00           C  
ATOM   3685  N   VAL A 467      41.869  22.706  33.009  1.00  0.00           N  
ATOM   3686  CA  VAL A 467      40.513  23.274  33.173  1.00  0.00           C  
ATOM   3687  C   VAL A 467      39.718  22.573  34.281  1.00  0.00           C  
ATOM   3688  O   VAL A 467      39.062  23.231  35.090  1.00  0.00           O  
ATOM   3689  CB  VAL A 467      39.756  23.327  31.827  1.00  0.00           C  
ATOM   3690  CG1 VAL A 467      39.307  21.956  31.310  1.00  0.00           C  
ATOM   3691  CG2 VAL A 467      38.504  24.199  31.912  1.00  0.00           C  
ATOM   3692  N   LYS A 468      39.837  21.238  34.382  1.00  0.00           N  
ATOM   3693  CA  LYS A 468      39.323  20.426  35.498  1.00  0.00           C  
ATOM   3694  C   LYS A 468      39.788  20.954  36.854  1.00  0.00           C  
ATOM   3695  O   LYS A 468      38.977  21.281  37.716  1.00  0.00           O  
ATOM   3696  CB  LYS A 468      39.712  18.948  35.321  1.00  0.00           C  
ATOM   3697  CG  LYS A 468      39.006  18.286  34.122  1.00  0.00           C  
ATOM   3698  CD  LYS A 468      39.127  16.760  34.111  1.00  0.00           C  
ATOM   3699  CE  LYS A 468      38.437  16.119  35.323  1.00  0.00           C  
ATOM   3700  NZ  LYS A 468      36.991  16.441  35.419  1.00  0.00           N  
ATOM   3701  N   ARG A 469      41.106  21.036  37.046  1.00  0.00           N  
ATOM   3702  CA  ARG A 469      41.760  21.480  38.286  1.00  0.00           C  
ATOM   3703  C   ARG A 469      41.446  22.932  38.637  1.00  0.00           C  
ATOM   3704  O   ARG A 469      41.199  23.225  39.802  1.00  0.00           O  
ATOM   3705  CB  ARG A 469      43.272  21.197  38.206  1.00  0.00           C  
ATOM   3706  CG  ARG A 469      43.679  19.770  38.626  1.00  0.00           C  
ATOM   3707  CD  ARG A 469      42.683  18.654  38.274  1.00  0.00           C  
ATOM   3708  NE  ARG A 469      43.264  17.319  38.488  1.00  0.00           N  
ATOM   3709  CZ  ARG A 469      43.995  16.634  37.638  1.00  0.00           C  
ATOM   3710  NH1 ARG A 469      44.350  17.110  36.484  1.00  0.00           N  
ATOM   3711  NH2 ARG A 469      44.394  15.438  37.929  1.00  0.00           N  
ATOM   3712  N   TRP A 470      41.415  23.831  37.655  1.00  0.00           N  
ATOM   3713  CA  TRP A 470      40.964  25.220  37.817  1.00  0.00           C  
ATOM   3714  C   TRP A 470      39.523  25.291  38.359  1.00  0.00           C  
ATOM   3715  O   TRP A 470      39.276  25.937  39.378  1.00  0.00           O  
ATOM   3716  CB  TRP A 470      41.122  25.974  36.487  1.00  0.00           C  
ATOM   3717  CG  TRP A 470      42.431  26.683  36.270  1.00  0.00           C  
ATOM   3718  CD1 TRP A 470      42.529  28.007  36.011  1.00  0.00           C  
ATOM   3719  CD2 TRP A 470      43.814  26.185  36.286  1.00  0.00           C  
ATOM   3720  NE1 TRP A 470      43.852  28.359  35.831  1.00  0.00           N  
ATOM   3721  CE2 TRP A 470      44.687  27.281  36.003  1.00  0.00           C  
ATOM   3722  CE3 TRP A 470      44.438  24.938  36.523  1.00  0.00           C  
ATOM   3723  CZ2 TRP A 470      46.081  27.151  35.952  1.00  0.00           C  
ATOM   3724  CZ3 TRP A 470      45.841  24.796  36.490  1.00  0.00           C  
ATOM   3725  CH2 TRP A 470      46.663  25.898  36.201  1.00  0.00           C  
ATOM   3726  N   ALA A 471      38.575  24.596  37.721  1.00  0.00           N  
ATOM   3727  CA  ALA A 471      37.196  24.476  38.201  1.00  0.00           C  
ATOM   3728  C   ALA A 471      37.105  23.875  39.620  1.00  0.00           C  
ATOM   3729  O   ALA A 471      36.517  24.486  40.510  1.00  0.00           O  
ATOM   3730  CB  ALA A 471      36.382  23.672  37.182  1.00  0.00           C  
ATOM   3731  N   ASN A 472      37.680  22.690  39.854  1.00  0.00           N  
ATOM   3732  CA  ASN A 472      37.644  22.018  41.157  1.00  0.00           C  
ATOM   3733  C   ASN A 472      38.278  22.854  42.284  1.00  0.00           C  
ATOM   3734  O   ASN A 472      37.703  22.943  43.369  1.00  0.00           O  
ATOM   3735  CB  ASN A 472      38.277  20.628  41.049  1.00  0.00           C  
ATOM   3736  CG  ASN A 472      37.869  19.772  42.232  1.00  0.00           C  
ATOM   3737  OD1 ASN A 472      36.817  19.149  42.214  1.00  0.00           O  
ATOM   3738  ND2 ASN A 472      38.651  19.731  43.285  1.00  0.00           N  
ATOM   3739  N   PHE A 473      39.419  23.507  42.025  1.00  0.00           N  
ATOM   3740  CA  PHE A 473      39.985  24.537  42.902  1.00  0.00           C  
ATOM   3741  C   PHE A 473      38.925  25.578  43.275  1.00  0.00           C  
ATOM   3742  O   PHE A 473      38.664  25.783  44.456  1.00  0.00           O  
ATOM   3743  CB  PHE A 473      41.212  25.207  42.258  1.00  0.00           C  
ATOM   3744  CG  PHE A 473      41.732  26.390  43.051  1.00  0.00           C  
ATOM   3745  CD1 PHE A 473      42.711  26.202  44.041  1.00  0.00           C  
ATOM   3746  CD2 PHE A 473      41.189  27.673  42.849  1.00  0.00           C  
ATOM   3747  CE1 PHE A 473      43.124  27.278  44.843  1.00  0.00           C  
ATOM   3748  CE2 PHE A 473      41.593  28.748  43.655  1.00  0.00           C  
ATOM   3749  CZ  PHE A 473      42.554  28.548  44.657  1.00  0.00           C  
ATOM   3750  N   ALA A 474      38.300  26.234  42.291  1.00  0.00           N  
ATOM   3751  CA  ALA A 474      37.283  27.254  42.541  1.00  0.00           C  
ATOM   3752  C   ALA A 474      36.158  26.748  43.459  1.00  0.00           C  
ATOM   3753  O   ALA A 474      35.836  27.394  44.459  1.00  0.00           O  
ATOM   3754  CB  ALA A 474      36.749  27.775  41.208  1.00  0.00           C  
ATOM   3755  N   LYS A 475      35.612  25.563  43.155  1.00  0.00           N  
ATOM   3756  CA  LYS A 475      34.638  24.851  43.994  1.00  0.00           C  
ATOM   3757  C   LYS A 475      35.134  24.633  45.426  1.00  0.00           C  
ATOM   3758  O   LYS A 475      34.586  25.224  46.353  1.00  0.00           O  
ATOM   3759  CB  LYS A 475      34.209  23.530  43.348  1.00  0.00           C  
ATOM   3760  CG  LYS A 475      33.499  23.690  42.000  1.00  0.00           C  
ATOM   3761  CD  LYS A 475      33.091  22.299  41.509  1.00  0.00           C  
ATOM   3762  CE  LYS A 475      32.530  22.362  40.091  1.00  0.00           C  
ATOM   3763  NZ  LYS A 475      32.437  21.011  39.506  1.00  0.00           N  
ATOM   3764  N   TYR A 476      36.166  23.811  45.621  1.00  0.00           N  
ATOM   3765  CA  TYR A 476      36.483  23.178  46.911  1.00  0.00           C  
ATOM   3766  C   TYR A 476      37.908  23.470  47.433  1.00  0.00           C  
ATOM   3767  O   TYR A 476      38.406  22.787  48.333  1.00  0.00           O  
ATOM   3768  CB  TYR A 476      36.248  21.660  46.790  1.00  0.00           C  
ATOM   3769  CG  TYR A 476      35.008  21.188  46.038  1.00  0.00           C  
ATOM   3770  CD1 TYR A 476      35.150  20.269  44.978  1.00  0.00           C  
ATOM   3771  CD2 TYR A 476      33.720  21.640  46.393  1.00  0.00           C  
ATOM   3772  CE1 TYR A 476      34.023  19.784  44.290  1.00  0.00           C  
ATOM   3773  CE2 TYR A 476      32.591  21.181  45.683  1.00  0.00           C  
ATOM   3774  CZ  TYR A 476      32.736  20.236  44.643  1.00  0.00           C  
ATOM   3775  OH  TYR A 476      31.642  19.769  43.985  1.00  0.00           O  
ATOM   3776  N   GLY A 477      38.607  24.470  46.893  1.00  0.00           N  
ATOM   3777  CA  GLY A 477      39.923  24.947  47.344  1.00  0.00           C  
ATOM   3778  C   GLY A 477      41.108  24.111  46.853  1.00  0.00           C  
ATOM   3779  O   GLY A 477      42.144  24.662  46.499  1.00  0.00           O  
ATOM   3780  N   ASN A 478      40.984  22.784  46.824  1.00  0.00           N  
ATOM   3781  CA  ASN A 478      42.028  21.898  46.314  1.00  0.00           C  
ATOM   3782  C   ASN A 478      41.897  21.687  44.784  1.00  0.00           C  
ATOM   3783  O   ASN A 478      40.812  21.331  44.313  1.00  0.00           O  
ATOM   3784  CB  ASN A 478      41.954  20.570  47.072  1.00  0.00           C  
ATOM   3785  CG  ASN A 478      43.207  19.748  46.844  1.00  0.00           C  
ATOM   3786  OD1 ASN A 478      43.398  19.123  45.807  1.00  0.00           O  
ATOM   3787  ND2 ASN A 478      44.100  19.736  47.799  1.00  0.00           N  
ATOM   3788  N   PRO A 479      42.966  21.870  43.982  1.00  0.00           N  
ATOM   3789  CA  PRO A 479      42.957  21.607  42.544  1.00  0.00           C  
ATOM   3790  C   PRO A 479      42.491  20.202  42.154  1.00  0.00           C  
ATOM   3791  O   PRO A 479      41.728  20.059  41.203  1.00  0.00           O  
ATOM   3792  CB  PRO A 479      44.385  21.872  42.050  1.00  0.00           C  
ATOM   3793  CG  PRO A 479      44.948  22.838  43.082  1.00  0.00           C  
ATOM   3794  CD  PRO A 479      44.259  22.405  44.372  1.00  0.00           C  
ATOM   3795  N   ASN A 480      42.998  19.144  42.792  1.00  0.00           N  
ATOM   3796  CA  ASN A 480      42.768  17.790  42.289  1.00  0.00           C  
ATOM   3797  C   ASN A 480      41.399  17.232  42.723  1.00  0.00           C  
ATOM   3798  O   ASN A 480      40.990  17.386  43.873  1.00  0.00           O  
ATOM   3799  CB  ASN A 480      43.950  16.886  42.664  1.00  0.00           C  
ATOM   3800  CG  ASN A 480      43.942  15.616  41.838  1.00  0.00           C  
ATOM   3801  OD1 ASN A 480      43.483  15.608  40.705  1.00  0.00           O  
ATOM   3802  ND2 ASN A 480      44.446  14.526  42.352  1.00  0.00           N  
ATOM   3803  N   GLU A 481      40.672  16.596  41.799  1.00  0.00           N  
ATOM   3804  CA  GLU A 481      39.266  16.225  41.993  1.00  0.00           C  
ATOM   3805  C   GLU A 481      39.131  15.110  43.039  1.00  0.00           C  
ATOM   3806  O   GLU A 481      38.020  14.684  43.379  1.00  0.00           O  
ATOM   3807  CB  GLU A 481      38.636  15.827  40.642  1.00  0.00           C  
ATOM   3808  CG  GLU A 481      37.162  16.236  40.539  1.00  0.00           C  
ATOM   3809  CD  GLU A 481      36.476  15.661  39.294  1.00  0.00           C  
ATOM   3810  OE1 GLU A 481      35.555  14.827  39.452  1.00  0.00           O  
ATOM   3811  OE2 GLU A 481      36.875  16.026  38.159  1.00  0.00           O  
ATOM   3812  N   THR A 487      48.782  13.425  39.009  1.00  0.00           N  
ATOM   3813  CA  THR A 487      47.443  13.941  39.326  1.00  0.00           C  
ATOM   3814  C   THR A 487      47.431  14.794  40.600  1.00  0.00           C  
ATOM   3815  O   THR A 487      46.971  15.937  40.574  1.00  0.00           O  
ATOM   3816  CB  THR A 487      46.396  12.806  39.345  1.00  0.00           C  
ATOM   3817  OG1 THR A 487      45.140  13.296  39.742  1.00  0.00           O  
ATOM   3818  CG2 THR A 487      46.689  11.629  40.271  1.00  0.00           C  
ATOM   3819  N   SER A 488      47.949  14.269  41.716  1.00  0.00           N  
ATOM   3820  CA  SER A 488      47.953  14.961  43.009  1.00  0.00           C  
ATOM   3821  C   SER A 488      48.864  16.191  43.010  1.00  0.00           C  
ATOM   3822  O   SER A 488      50.072  16.095  42.769  1.00  0.00           O  
ATOM   3823  CB  SER A 488      48.356  14.017  44.141  1.00  0.00           C  
ATOM   3824  OG  SER A 488      48.005  14.621  45.368  1.00  0.00           O  
ATOM   3825  N   TRP A 489      48.276  17.357  43.284  1.00  0.00           N  
ATOM   3826  CA  TRP A 489      48.951  18.652  43.223  1.00  0.00           C  
ATOM   3827  C   TRP A 489      49.761  18.948  44.508  1.00  0.00           C  
ATOM   3828  O   TRP A 489      49.266  18.713  45.618  1.00  0.00           O  
ATOM   3829  CB  TRP A 489      47.914  19.753  42.948  1.00  0.00           C  
ATOM   3830  CG  TRP A 489      48.358  20.809  41.981  1.00  0.00           C  
ATOM   3831  CD1 TRP A 489      49.154  21.864  42.265  1.00  0.00           C  
ATOM   3832  CD2 TRP A 489      48.050  20.912  40.556  1.00  0.00           C  
ATOM   3833  NE1 TRP A 489      49.319  22.640  41.132  1.00  0.00           N  
ATOM   3834  CE2 TRP A 489      48.645  22.108  40.053  1.00  0.00           C  
ATOM   3835  CE3 TRP A 489      47.347  20.107  39.631  1.00  0.00           C  
ATOM   3836  CZ2 TRP A 489      48.503  22.513  38.717  1.00  0.00           C  
ATOM   3837  CZ3 TRP A 489      47.238  20.485  38.277  1.00  0.00           C  
ATOM   3838  CH2 TRP A 489      47.792  21.694  37.826  1.00  0.00           C  
ATOM   3839  N   PRO A 490      50.998  19.467  44.397  1.00  0.00           N  
ATOM   3840  CA  PRO A 490      51.793  19.886  45.552  1.00  0.00           C  
ATOM   3841  C   PRO A 490      51.354  21.250  46.109  1.00  0.00           C  
ATOM   3842  O   PRO A 490      50.893  22.121  45.370  1.00  0.00           O  
ATOM   3843  CB  PRO A 490      53.226  19.957  45.031  1.00  0.00           C  
ATOM   3844  CG  PRO A 490      53.057  20.346  43.564  1.00  0.00           C  
ATOM   3845  CD  PRO A 490      51.768  19.629  43.169  1.00  0.00           C  
ATOM   3846  N   VAL A 491      51.569  21.450  47.411  1.00  0.00           N  
ATOM   3847  CA  VAL A 491      51.418  22.727  48.122  1.00  0.00           C  
ATOM   3848  C   VAL A 491      52.814  23.304  48.363  1.00  0.00           C  
ATOM   3849  O   VAL A 491      53.597  22.766  49.147  1.00  0.00           O  
ATOM   3850  CB  VAL A 491      50.652  22.542  49.448  1.00  0.00           C  
ATOM   3851  CG1 VAL A 491      50.516  23.868  50.209  1.00  0.00           C  
ATOM   3852  CG2 VAL A 491      49.235  22.015  49.198  1.00  0.00           C  
ATOM   3853  N   PHE A 492      53.130  24.398  47.674  1.00  0.00           N  
ATOM   3854  CA  PHE A 492      54.436  25.054  47.631  1.00  0.00           C  
ATOM   3855  C   PHE A 492      54.739  25.794  48.948  1.00  0.00           C  
ATOM   3856  O   PHE A 492      54.547  27.003  49.078  1.00  0.00           O  
ATOM   3857  CB  PHE A 492      54.466  25.974  46.399  1.00  0.00           C  
ATOM   3858  CG  PHE A 492      55.844  26.464  45.975  1.00  0.00           C  
ATOM   3859  CD1 PHE A 492      56.488  25.854  44.883  1.00  0.00           C  
ATOM   3860  CD2 PHE A 492      56.481  27.536  46.632  1.00  0.00           C  
ATOM   3861  CE1 PHE A 492      57.761  26.280  44.467  1.00  0.00           C  
ATOM   3862  CE2 PHE A 492      57.758  27.957  46.223  1.00  0.00           C  
ATOM   3863  CZ  PHE A 492      58.401  27.325  45.149  1.00  0.00           C  
ATOM   3864  N   LYS A 493      55.222  25.051  49.945  1.00  0.00           N  
ATOM   3865  CA  LYS A 493      55.708  25.566  51.236  1.00  0.00           C  
ATOM   3866  C   LYS A 493      57.178  25.991  51.102  1.00  0.00           C  
ATOM   3867  O   LYS A 493      57.905  25.489  50.241  1.00  0.00           O  
ATOM   3868  CB  LYS A 493      55.489  24.506  52.331  1.00  0.00           C  
ATOM   3869  CG  LYS A 493      54.015  24.057  52.430  1.00  0.00           C  
ATOM   3870  CD  LYS A 493      53.826  22.839  53.346  1.00  0.00           C  
ATOM   3871  CE  LYS A 493      52.798  21.833  52.816  1.00  0.00           C  
ATOM   3872  NZ  LYS A 493      53.309  21.079  51.642  1.00  0.00           N  
ATOM   3873  N   SER A 494      57.611  26.983  51.877  1.00  0.00           N  
ATOM   3874  CA  SER A 494      58.719  27.872  51.482  1.00  0.00           C  
ATOM   3875  C   SER A 494      60.094  27.238  51.252  1.00  0.00           C  
ATOM   3876  O   SER A 494      60.726  27.603  50.267  1.00  0.00           O  
ATOM   3877  CB  SER A 494      58.805  29.074  52.412  1.00  0.00           C  
ATOM   3878  OG  SER A 494      57.635  29.821  52.176  1.00  0.00           O  
ATOM   3879  N   THR A 495      60.573  26.294  52.072  1.00  0.00           N  
ATOM   3880  CA  THR A 495      61.824  25.549  51.776  1.00  0.00           C  
ATOM   3881  C   THR A 495      61.581  24.311  50.908  1.00  0.00           C  
ATOM   3882  O   THR A 495      62.427  23.954  50.091  1.00  0.00           O  
ATOM   3883  CB  THR A 495      62.573  25.110  53.042  1.00  0.00           C  
ATOM   3884  OG1 THR A 495      62.546  26.125  54.012  1.00  0.00           O  
ATOM   3885  CG2 THR A 495      64.047  24.807  52.776  1.00  0.00           C  
ATOM   3886  N   GLU A 496      60.436  23.641  51.077  1.00  0.00           N  
ATOM   3887  CA  GLU A 496      59.961  22.501  50.271  1.00  0.00           C  
ATOM   3888  C   GLU A 496      60.024  22.801  48.766  1.00  0.00           C  
ATOM   3889  O   GLU A 496      60.773  22.152  48.035  1.00  0.00           O  
ATOM   3890  CB  GLU A 496      58.552  22.113  50.760  1.00  0.00           C  
ATOM   3891  CG  GLU A 496      57.686  21.294  49.787  1.00  0.00           C  
ATOM   3892  CD  GLU A 496      56.407  20.733  50.432  1.00  0.00           C  
ATOM   3893  OE1 GLU A 496      56.038  21.139  51.556  1.00  0.00           O  
ATOM   3894  OE2 GLU A 496      55.702  19.912  49.803  1.00  0.00           O  
ATOM   3895  N   GLN A 497      59.279  23.814  48.315  1.00  0.00           N  
ATOM   3896  CA  GLN A 497      59.203  24.295  46.929  1.00  0.00           C  
ATOM   3897  C   GLN A 497      58.866  23.207  45.888  1.00  0.00           C  
ATOM   3898  O   GLN A 497      59.269  23.310  44.725  1.00  0.00           O  
ATOM   3899  CB  GLN A 497      60.482  25.076  46.567  1.00  0.00           C  
ATOM   3900  CG  GLN A 497      60.763  26.227  47.542  1.00  0.00           C  
ATOM   3901  CD  GLN A 497      61.885  27.163  47.104  1.00  0.00           C  
ATOM   3902  OE1 GLN A 497      62.402  27.099  45.998  1.00  0.00           O  
ATOM   3903  NE2 GLN A 497      62.286  28.053  47.980  1.00  0.00           N  
ATOM   3904  N   LYS A 498      58.070  22.194  46.270  1.00  0.00           N  
ATOM   3905  CA  LYS A 498      57.400  21.285  45.326  1.00  0.00           C  
ATOM   3906  C   LYS A 498      56.434  22.082  44.445  1.00  0.00           C  
ATOM   3907  O   LYS A 498      55.527  22.734  44.959  1.00  0.00           O  
ATOM   3908  CB  LYS A 498      56.593  20.191  46.044  1.00  0.00           C  
ATOM   3909  CG  LYS A 498      57.376  19.042  46.689  1.00  0.00           C  
ATOM   3910  CD  LYS A 498      56.357  18.010  47.208  1.00  0.00           C  
ATOM   3911  CE  LYS A 498      56.958  16.986  48.171  1.00  0.00           C  
ATOM   3912  NZ  LYS A 498      55.892  16.141  48.752  1.00  0.00           N  
ATOM   3913  N   TYR A 499      56.591  21.990  43.131  1.00  0.00           N  
ATOM   3914  CA  TYR A 499      55.707  22.580  42.119  1.00  0.00           C  
ATOM   3915  C   TYR A 499      55.378  21.547  41.037  1.00  0.00           C  
ATOM   3916  O   TYR A 499      56.052  20.522  40.943  1.00  0.00           O  
ATOM   3917  CB  TYR A 499      56.373  23.821  41.507  1.00  0.00           C  
ATOM   3918  CG  TYR A 499      57.499  23.532  40.531  1.00  0.00           C  
ATOM   3919  CD1 TYR A 499      58.818  23.333  40.989  1.00  0.00           C  
ATOM   3920  CD2 TYR A 499      57.214  23.454  39.155  1.00  0.00           C  
ATOM   3921  CE1 TYR A 499      59.858  23.097  40.064  1.00  0.00           C  
ATOM   3922  CE2 TYR A 499      58.241  23.170  38.241  1.00  0.00           C  
ATOM   3923  CZ  TYR A 499      59.564  23.020  38.686  1.00  0.00           C  
ATOM   3924  OH  TYR A 499      60.529  22.765  37.770  1.00  0.00           O  
ATOM   3925  N   LEU A 500      54.370  21.804  40.202  1.00  0.00           N  
ATOM   3926  CA  LEU A 500      54.029  20.933  39.073  1.00  0.00           C  
ATOM   3927  C   LEU A 500      54.562  21.520  37.752  1.00  0.00           C  
ATOM   3928  O   LEU A 500      54.159  22.623  37.375  1.00  0.00           O  
ATOM   3929  CB  LEU A 500      52.501  20.730  39.069  1.00  0.00           C  
ATOM   3930  CG  LEU A 500      52.078  19.443  38.340  1.00  0.00           C  
ATOM   3931  CD1 LEU A 500      52.290  18.201  39.211  1.00  0.00           C  
ATOM   3932  CD2 LEU A 500      50.590  19.508  38.019  1.00  0.00           C  
ATOM   3933  N   THR A 501      55.468  20.823  37.053  1.00  0.00           N  
ATOM   3934  CA  THR A 501      55.870  21.200  35.683  1.00  0.00           C  
ATOM   3935  C   THR A 501      54.776  20.780  34.698  1.00  0.00           C  
ATOM   3936  O   THR A 501      54.684  19.648  34.213  1.00  0.00           O  
ATOM   3937  CB  THR A 501      57.287  20.758  35.286  1.00  0.00           C  
ATOM   3938  OG1 THR A 501      57.535  21.210  33.980  1.00  0.00           O  
ATOM   3939  CG2 THR A 501      57.570  19.266  35.324  1.00  0.00           C  
ATOM   3940  N   LEU A 502      53.851  21.716  34.506  1.00  0.00           N  
ATOM   3941  CA  LEU A 502      52.534  21.536  33.922  1.00  0.00           C  
ATOM   3942  C   LEU A 502      52.641  21.468  32.396  1.00  0.00           C  
ATOM   3943  O   LEU A 502      52.629  22.490  31.703  1.00  0.00           O  
ATOM   3944  CB  LEU A 502      51.668  22.694  34.442  1.00  0.00           C  
ATOM   3945  CG  LEU A 502      50.207  22.683  33.975  1.00  0.00           C  
ATOM   3946  CD1 LEU A 502      49.477  21.418  34.425  1.00  0.00           C  
ATOM   3947  CD2 LEU A 502      49.518  23.914  34.564  1.00  0.00           C  
ATOM   3948  N   ASN A 503      52.806  20.256  31.869  1.00  0.00           N  
ATOM   3949  CA  ASN A 503      53.146  20.052  30.466  1.00  0.00           C  
ATOM   3950  C   ASN A 503      52.599  18.733  29.876  1.00  0.00           C  
ATOM   3951  O   ASN A 503      51.973  17.938  30.568  1.00  0.00           O  
ATOM   3952  CB  ASN A 503      54.669  20.238  30.312  1.00  0.00           C  
ATOM   3953  CG  ASN A 503      55.441  18.953  30.488  1.00  0.00           C  
ATOM   3954  OD1 ASN A 503      55.862  18.372  29.505  1.00  0.00           O  
ATOM   3955  ND2 ASN A 503      55.659  18.467  31.685  1.00  0.00           N  
ATOM   3956  N   THR A 504      52.787  18.547  28.567  1.00  0.00           N  
ATOM   3957  CA  THR A 504      52.113  17.568  27.688  1.00  0.00           C  
ATOM   3958  C   THR A 504      52.665  16.136  27.777  1.00  0.00           C  
ATOM   3959  O   THR A 504      52.929  15.471  26.771  1.00  0.00           O  
ATOM   3960  CB  THR A 504      52.129  18.088  26.236  1.00  0.00           C  
ATOM   3961  OG1 THR A 504      53.300  18.846  25.967  1.00  0.00           O  
ATOM   3962  CG2 THR A 504      50.933  18.994  25.965  1.00  0.00           C  
ATOM   3963  N   GLU A 505      52.728  15.625  29.000  1.00  0.00           N  
ATOM   3964  CA  GLU A 505      53.034  14.243  29.384  1.00  0.00           C  
ATOM   3965  C   GLU A 505      52.139  13.831  30.572  1.00  0.00           C  
ATOM   3966  O   GLU A 505      51.176  14.536  30.886  1.00  0.00           O  
ATOM   3967  CB  GLU A 505      54.539  14.130  29.696  1.00  0.00           C  
ATOM   3968  CG  GLU A 505      54.987  15.037  30.851  1.00  0.00           C  
ATOM   3969  CD  GLU A 505      56.485  14.921  31.125  1.00  0.00           C  
ATOM   3970  OE1 GLU A 505      57.156  15.967  31.299  1.00  0.00           O  
ATOM   3971  OE2 GLU A 505      57.023  13.793  31.229  1.00  0.00           O  
ATOM   3972  N   SER A 506      52.442  12.734  31.274  1.00  0.00           N  
ATOM   3973  CA  SER A 506      51.969  12.561  32.655  1.00  0.00           C  
ATOM   3974  C   SER A 506      52.621  13.632  33.540  1.00  0.00           C  
ATOM   3975  O   SER A 506      53.780  13.499  33.932  1.00  0.00           O  
ATOM   3976  CB  SER A 506      52.292  11.168  33.199  1.00  0.00           C  
ATOM   3977  OG  SER A 506      51.636  10.167  32.447  1.00  0.00           O  
ATOM   3978  N   THR A 507      51.904  14.730  33.796  1.00  0.00           N  
ATOM   3979  CA  THR A 507      52.394  15.939  34.490  1.00  0.00           C  
ATOM   3980  C   THR A 507      53.115  15.629  35.817  1.00  0.00           C  
ATOM   3981  O   THR A 507      52.720  14.713  36.542  1.00  0.00           O  
ATOM   3982  CB  THR A 507      51.237  16.934  34.666  1.00  0.00           C  
ATOM   3983  OG1 THR A 507      51.722  18.160  35.147  1.00  0.00           O  
ATOM   3984  CG2 THR A 507      50.131  16.468  35.615  1.00  0.00           C  
ATOM   3985  N   ARG A 508      54.210  16.341  36.127  1.00  0.00           N  
ATOM   3986  CA  ARG A 508      55.237  15.910  37.106  1.00  0.00           C  
ATOM   3987  C   ARG A 508      55.463  16.909  38.236  1.00  0.00           C  
ATOM   3988  O   ARG A 508      55.536  18.112  37.994  1.00  0.00           O  
ATOM   3989  CB  ARG A 508      56.581  15.687  36.392  1.00  0.00           C  
ATOM   3990  CG  ARG A 508      56.564  14.548  35.367  1.00  0.00           C  
ATOM   3991  CD  ARG A 508      57.958  14.343  34.766  1.00  0.00           C  
ATOM   3992  NE  ARG A 508      58.285  15.372  33.769  1.00  0.00           N  
ATOM   3993  CZ  ARG A 508      59.040  16.447  33.862  1.00  0.00           C  
ATOM   3994  NH1 ARG A 508      59.860  16.677  34.843  1.00  0.00           N  
ATOM   3995  NH2 ARG A 508      58.946  17.329  32.919  1.00  0.00           N  
ATOM   3996  N   ILE A 509      55.646  16.410  39.462  1.00  0.00           N  
ATOM   3997  CA  ILE A 509      56.120  17.216  40.598  1.00  0.00           C  
ATOM   3998  C   ILE A 509      57.646  17.381  40.522  1.00  0.00           C  
ATOM   3999  O   ILE A 509      58.393  16.402  40.517  1.00  0.00           O  
ATOM   4000  CB  ILE A 509      55.698  16.619  41.960  1.00  0.00           C  
ATOM   4001  CG1 ILE A 509      54.159  16.498  42.052  1.00  0.00           C  
ATOM   4002  CG2 ILE A 509      56.233  17.503  43.108  1.00  0.00           C  
ATOM   4003  CD1 ILE A 509      53.652  15.943  43.389  1.00  0.00           C  
ATOM   4004  N   MET A 510      58.108  18.629  40.510  1.00  0.00           N  
ATOM   4005  CA  MET A 510      59.514  19.053  40.524  1.00  0.00           C  
ATOM   4006  C   MET A 510      59.769  20.009  41.704  1.00  0.00           C  
ATOM   4007  O   MET A 510      58.849  20.310  42.465  1.00  0.00           O  
ATOM   4008  CB  MET A 510      59.890  19.623  39.149  1.00  0.00           C  
ATOM   4009  CG  MET A 510      59.761  18.588  38.020  1.00  0.00           C  
ATOM   4010  SD  MET A 510      60.627  17.002  38.229  1.00  0.00           S  
ATOM   4011  CE  MET A 510      62.356  17.523  38.139  1.00  0.00           C  
ATOM   4012  N   THR A 511      61.015  20.441  41.943  1.00  0.00           N  
ATOM   4013  CA  THR A 511      61.375  21.201  43.164  1.00  0.00           C  
ATOM   4014  C   THR A 511      62.318  22.388  42.911  1.00  0.00           C  
ATOM   4015  O   THR A 511      62.916  22.510  41.839  1.00  0.00           O  
ATOM   4016  CB  THR A 511      61.902  20.254  44.261  1.00  0.00           C  
ATOM   4017  OG1 THR A 511      61.991  20.927  45.497  1.00  0.00           O  
ATOM   4018  CG2 THR A 511      63.274  19.667  43.932  1.00  0.00           C  
ATOM   4019  N   LYS A 512      62.438  23.273  43.908  1.00  0.00           N  
ATOM   4020  CA  LYS A 512      63.278  24.489  43.997  1.00  0.00           C  
ATOM   4021  C   LYS A 512      63.206  25.420  42.776  1.00  0.00           C  
ATOM   4022  O   LYS A 512      64.234  25.921  42.318  1.00  0.00           O  
ATOM   4023  CB  LYS A 512      64.746  24.131  44.340  1.00  0.00           C  
ATOM   4024  CG  LYS A 512      64.999  23.045  45.395  1.00  0.00           C  
ATOM   4025  CD  LYS A 512      64.246  23.219  46.716  1.00  0.00           C  
ATOM   4026  CE  LYS A 512      64.537  22.010  47.606  1.00  0.00           C  
ATOM   4027  NZ  LYS A 512      63.516  21.875  48.665  1.00  0.00           N  
ATOM   4028  N   LEU A 513      62.013  25.668  42.223  1.00  0.00           N  
ATOM   4029  CA  LEU A 513      61.831  26.411  40.961  1.00  0.00           C  
ATOM   4030  C   LEU A 513      62.621  27.732  40.927  1.00  0.00           C  
ATOM   4031  O   LEU A 513      62.352  28.632  41.718  1.00  0.00           O  
ATOM   4032  CB  LEU A 513      60.335  26.673  40.711  1.00  0.00           C  
ATOM   4033  CG  LEU A 513      60.053  27.466  39.419  1.00  0.00           C  
ATOM   4034  CD1 LEU A 513      60.478  26.711  38.160  1.00  0.00           C  
ATOM   4035  CD2 LEU A 513      58.563  27.747  39.317  1.00  0.00           C  
ATOM   4036  N   ARG A 514      63.611  27.820  40.025  1.00  0.00           N  
ATOM   4037  CA  ARG A 514      64.540  28.951  39.814  1.00  0.00           C  
ATOM   4038  C   ARG A 514      65.074  29.618  41.097  1.00  0.00           C  
ATOM   4039  O   ARG A 514      65.472  30.779  41.073  1.00  0.00           O  
ATOM   4040  CB  ARG A 514      63.876  29.975  38.864  1.00  0.00           C  
ATOM   4041  CG  ARG A 514      63.592  29.405  37.466  1.00  0.00           C  
ATOM   4042  CD  ARG A 514      63.301  30.544  36.484  1.00  0.00           C  
ATOM   4043  NE  ARG A 514      63.060  30.035  35.123  1.00  0.00           N  
ATOM   4044  CZ  ARG A 514      63.539  30.548  34.005  1.00  0.00           C  
ATOM   4045  NH1 ARG A 514      64.200  31.661  33.948  1.00  0.00           N  
ATOM   4046  NH2 ARG A 514      63.378  29.936  32.875  1.00  0.00           N  
ATOM   4047  N   ALA A 515      65.167  28.903  42.222  1.00  0.00           N  
ATOM   4048  CA  ALA A 515      65.379  29.475  43.561  1.00  0.00           C  
ATOM   4049  C   ALA A 515      66.550  30.482  43.644  1.00  0.00           C  
ATOM   4050  O   ALA A 515      66.377  31.608  44.119  1.00  0.00           O  
ATOM   4051  CB  ALA A 515      65.525  28.324  44.562  1.00  0.00           C  
ATOM   4052  N   GLN A 516      67.731  30.085  43.158  1.00  0.00           N  
ATOM   4053  CA  GLN A 516      68.968  30.881  43.115  1.00  0.00           C  
ATOM   4054  C   GLN A 516      68.872  32.087  42.163  1.00  0.00           C  
ATOM   4055  O   GLN A 516      69.289  33.190  42.520  1.00  0.00           O  
ATOM   4056  CB  GLN A 516      70.156  29.981  42.721  1.00  0.00           C  
ATOM   4057  CG  GLN A 516      70.558  28.976  43.815  1.00  0.00           C  
ATOM   4058  CD  GLN A 516      69.477  27.946  44.134  1.00  0.00           C  
ATOM   4059  OE1 GLN A 516      68.915  27.289  43.266  1.00  0.00           O  
ATOM   4060  NE2 GLN A 516      69.093  27.800  45.380  1.00  0.00           N  
ATOM   4061  N   GLN A 517      68.332  31.897  40.954  1.00  0.00           N  
ATOM   4062  CA  GLN A 517      67.992  32.979  40.017  1.00  0.00           C  
ATOM   4063  C   GLN A 517      67.057  34.008  40.681  1.00  0.00           C  
ATOM   4064  O   GLN A 517      67.347  35.199  40.697  1.00  0.00           O  
ATOM   4065  CB  GLN A 517      67.382  32.395  38.726  1.00  0.00           C  
ATOM   4066  CG  GLN A 517      68.452  31.795  37.799  1.00  0.00           C  
ATOM   4067  CD  GLN A 517      67.890  31.116  36.547  1.00  0.00           C  
ATOM   4068  OE1 GLN A 517      68.368  30.078  36.103  1.00  0.00           O  
ATOM   4069  NE2 GLN A 517      66.888  31.639  35.884  1.00  0.00           N  
ATOM   4070  N   CYS A 518      65.961  33.556  41.287  1.00  0.00           N  
ATOM   4071  CA  CYS A 518      64.994  34.409  41.970  1.00  0.00           C  
ATOM   4072  C   CYS A 518      65.544  35.173  43.177  1.00  0.00           C  
ATOM   4073  O   CYS A 518      65.393  36.391  43.224  1.00  0.00           O  
ATOM   4074  CB  CYS A 518      63.746  33.588  42.304  1.00  0.00           C  
ATOM   4075  SG  CYS A 518      62.820  33.074  40.832  1.00  0.00           S  
ATOM   4076  N   ARG A 519      66.198  34.494  44.129  1.00  0.00           N  
ATOM   4077  CA  ARG A 519      66.760  35.112  45.345  1.00  0.00           C  
ATOM   4078  C   ARG A 519      67.636  36.337  45.049  1.00  0.00           C  
ATOM   4079  O   ARG A 519      67.522  37.333  45.754  1.00  0.00           O  
ATOM   4080  CB  ARG A 519      67.470  34.042  46.187  1.00  0.00           C  
ATOM   4081  CG  ARG A 519      67.941  34.585  47.545  1.00  0.00           C  
ATOM   4082  CD  ARG A 519      68.311  33.428  48.478  1.00  0.00           C  
ATOM   4083  NE  ARG A 519      69.203  33.851  49.572  1.00  0.00           N  
ATOM   4084  CZ  ARG A 519      69.984  33.056  50.279  1.00  0.00           C  
ATOM   4085  NH1 ARG A 519      69.870  31.763  50.234  1.00  0.00           N  
ATOM   4086  NH2 ARG A 519      70.917  33.539  51.041  1.00  0.00           N  
ATOM   4087  N   PHE A 520      68.443  36.290  43.983  1.00  0.00           N  
ATOM   4088  CA  PHE A 520      69.169  37.441  43.424  1.00  0.00           C  
ATOM   4089  C   PHE A 520      68.282  38.695  43.324  1.00  0.00           C  
ATOM   4090  O   PHE A 520      68.583  39.726  43.927  1.00  0.00           O  
ATOM   4091  CB  PHE A 520      69.750  37.049  42.058  1.00  0.00           C  
ATOM   4092  CG  PHE A 520      70.585  38.107  41.368  1.00  0.00           C  
ATOM   4093  CD1 PHE A 520      71.987  38.018  41.395  1.00  0.00           C  
ATOM   4094  CD2 PHE A 520      69.967  39.153  40.654  1.00  0.00           C  
ATOM   4095  CE1 PHE A 520      72.767  38.976  40.728  1.00  0.00           C  
ATOM   4096  CE2 PHE A 520      70.746  40.133  40.018  1.00  0.00           C  
ATOM   4097  CZ  PHE A 520      72.147  40.049  40.065  1.00  0.00           C  
ATOM   4098  N   TRP A 521      67.176  38.618  42.577  1.00  0.00           N  
ATOM   4099  CA  TRP A 521      66.201  39.704  42.438  1.00  0.00           C  
ATOM   4100  C   TRP A 521      65.550  40.075  43.776  1.00  0.00           C  
ATOM   4101  O   TRP A 521      65.467  41.256  44.104  1.00  0.00           O  
ATOM   4102  CB  TRP A 521      65.130  39.334  41.405  1.00  0.00           C  
ATOM   4103  CG  TRP A 521      65.638  38.945  40.049  1.00  0.00           C  
ATOM   4104  CD1 TRP A 521      65.387  37.761  39.448  1.00  0.00           C  
ATOM   4105  CD2 TRP A 521      66.469  39.702  39.110  1.00  0.00           C  
ATOM   4106  NE1 TRP A 521      66.005  37.728  38.217  1.00  0.00           N  
ATOM   4107  CE2 TRP A 521      66.691  38.890  37.958  1.00  0.00           C  
ATOM   4108  CE3 TRP A 521      67.063  40.985  39.103  1.00  0.00           C  
ATOM   4109  CZ2 TRP A 521      67.464  39.311  36.870  1.00  0.00           C  
ATOM   4110  CZ3 TRP A 521      67.818  41.432  38.001  1.00  0.00           C  
ATOM   4111  CH2 TRP A 521      68.020  40.600  36.886  1.00  0.00           C  
ATOM   4112  N   THR A 522      65.073  39.086  44.538  1.00  0.00           N  
ATOM   4113  CA  THR A 522      64.304  39.298  45.775  1.00  0.00           C  
ATOM   4114  C   THR A 522      65.094  39.996  46.892  1.00  0.00           C  
ATOM   4115  O   THR A 522      64.623  40.989  47.445  1.00  0.00           O  
ATOM   4116  CB  THR A 522      63.735  37.979  46.326  1.00  0.00           C  
ATOM   4117  OG1 THR A 522      63.215  37.135  45.322  1.00  0.00           O  
ATOM   4118  CG2 THR A 522      62.571  38.253  47.265  1.00  0.00           C  
ATOM   4119  N   SER A 523      66.253  39.450  47.282  1.00  0.00           N  
ATOM   4120  CA  SER A 523      66.931  39.778  48.549  1.00  0.00           C  
ATOM   4121  C   SER A 523      68.339  40.369  48.399  1.00  0.00           C  
ATOM   4122  O   SER A 523      68.958  40.742  49.397  1.00  0.00           O  
ATOM   4123  CB  SER A 523      66.955  38.558  49.471  1.00  0.00           C  
ATOM   4124  OG  SER A 523      67.750  37.522  48.945  1.00  0.00           O  
ATOM   4125  N   PHE A 524      68.857  40.500  47.177  1.00  0.00           N  
ATOM   4126  CA  PHE A 524      70.207  41.006  46.897  1.00  0.00           C  
ATOM   4127  C   PHE A 524      70.160  42.297  46.065  1.00  0.00           C  
ATOM   4128  O   PHE A 524      70.587  43.347  46.534  1.00  0.00           O  
ATOM   4129  CB  PHE A 524      71.029  39.866  46.273  1.00  0.00           C  
ATOM   4130  CG  PHE A 524      72.304  40.279  45.567  1.00  0.00           C  
ATOM   4131  CD1 PHE A 524      73.486  40.487  46.302  1.00  0.00           C  
ATOM   4132  CD2 PHE A 524      72.313  40.437  44.167  1.00  0.00           C  
ATOM   4133  CE1 PHE A 524      74.675  40.837  45.638  1.00  0.00           C  
ATOM   4134  CE2 PHE A 524      73.497  40.805  43.509  1.00  0.00           C  
ATOM   4135  CZ  PHE A 524      74.680  40.990  44.241  1.00  0.00           C  
ATOM   4136  N   PHE A 525      69.602  42.236  44.855  1.00  0.00           N  
ATOM   4137  CA  PHE A 525      69.563  43.313  43.860  1.00  0.00           C  
ATOM   4138  C   PHE A 525      69.096  44.701  44.379  1.00  0.00           C  
ATOM   4139  O   PHE A 525      69.725  45.700  44.025  1.00  0.00           O  
ATOM   4140  CB  PHE A 525      68.771  42.793  42.650  1.00  0.00           C  
ATOM   4141  CG  PHE A 525      68.914  43.590  41.374  1.00  0.00           C  
ATOM   4142  CD1 PHE A 525      67.795  44.236  40.817  1.00  0.00           C  
ATOM   4143  CD2 PHE A 525      70.148  43.611  40.697  1.00  0.00           C  
ATOM   4144  CE1 PHE A 525      67.905  44.882  39.575  1.00  0.00           C  
ATOM   4145  CE2 PHE A 525      70.261  44.271  39.463  1.00  0.00           C  
ATOM   4146  CZ  PHE A 525      69.136  44.896  38.896  1.00  0.00           C  
ATOM   4147  N   PRO A 526      68.052  44.835  45.229  1.00  0.00           N  
ATOM   4148  CA  PRO A 526      67.714  46.104  45.888  1.00  0.00           C  
ATOM   4149  C   PRO A 526      68.886  46.736  46.655  1.00  0.00           C  
ATOM   4150  O   PRO A 526      69.127  47.937  46.546  1.00  0.00           O  
ATOM   4151  CB  PRO A 526      66.528  45.801  46.810  1.00  0.00           C  
ATOM   4152  CG  PRO A 526      65.873  44.608  46.124  1.00  0.00           C  
ATOM   4153  CD  PRO A 526      67.076  43.825  45.610  1.00  0.00           C  
ATOM   4154  N   LYS A 527      69.648  45.948  47.426  1.00  0.00           N  
ATOM   4155  CA  LYS A 527      70.884  46.349  48.141  1.00  0.00           C  
ATOM   4156  C   LYS A 527      72.115  46.288  47.211  1.00  0.00           C  
ATOM   4157  O   LYS A 527      73.220  45.887  47.575  1.00  0.00           O  
ATOM   4158  CB  LYS A 527      71.000  45.498  49.427  1.00  0.00           C  
ATOM   4159  CG  LYS A 527      70.361  46.126  50.685  1.00  0.00           C  
ATOM   4160  CD  LYS A 527      68.941  46.706  50.525  1.00  0.00           C  
ATOM   4161  CE  LYS A 527      68.969  48.218  50.237  1.00  0.00           C  
ATOM   4162  NZ  LYS A 527      67.990  48.626  49.205  1.00  0.00           N  
ATOM   4163  N   VAL A 528      71.893  46.776  45.992  1.00  0.00           N  
ATOM   4164  CA  VAL A 528      72.850  47.095  44.927  1.00  0.00           C  
ATOM   4165  C   VAL A 528      72.332  48.333  44.186  1.00  0.00           C  
ATOM   4166  O   VAL A 528      73.050  49.323  44.041  1.00  0.00           O  
ATOM   4167  CB  VAL A 528      73.080  45.906  43.964  1.00  0.00           C  
ATOM   4168  CG1 VAL A 528      74.048  46.294  42.845  1.00  0.00           C  
ATOM   4169  CG2 VAL A 528      73.651  44.673  44.676  1.00  0.00           C  
ATOM   4170  N   LEU A 529      71.067  48.307  43.751  1.00  0.00           N  
ATOM   4171  CA  LEU A 529      70.364  49.429  43.112  1.00  0.00           C  
ATOM   4172  C   LEU A 529      70.241  50.681  43.991  1.00  0.00           C  
ATOM   4173  O   LEU A 529      70.480  51.780  43.492  1.00  0.00           O  
ATOM   4174  CB  LEU A 529      68.982  48.963  42.610  1.00  0.00           C  
ATOM   4175  CG  LEU A 529      68.986  48.622  41.111  1.00  0.00           C  
ATOM   4176  CD1 LEU A 529      69.986  47.520  40.759  1.00  0.00           C  
ATOM   4177  CD2 LEU A 529      67.589  48.172  40.683  1.00  0.00           C  
ATOM   4178  N   GLU A 530      69.857  50.556  45.265  1.00  0.00           N  
ATOM   4179  CA  GLU A 530      69.775  51.708  46.176  1.00  0.00           C  
ATOM   4180  C   GLU A 530      70.352  51.445  47.575  1.00  0.00           C  
ATOM   4181  O   GLU A 530      69.936  50.536  48.295  1.00  0.00           O  
ATOM   4182  CB  GLU A 530      68.379  52.364  46.198  1.00  0.00           C  
ATOM   4183  CG  GLU A 530      67.124  51.486  46.059  1.00  0.00           C  
ATOM   4184  CD  GLU A 530      66.779  50.646  47.288  1.00  0.00           C  
ATOM   4185  OE1 GLU A 530      66.923  51.115  48.445  1.00  0.00           O  
ATOM   4186  OE2 GLU A 530      66.267  49.517  47.111  1.00  0.00           O  
ATOM   4187  N   MET A 531      71.333  52.273  47.947  1.00  0.00           N  
ATOM   4188  CA  MET A 531      71.956  52.364  49.269  1.00  0.00           C  
ATOM   4189  C   MET A 531      72.480  53.788  49.504  1.00  0.00           C  
ATOM   4190  O   MET A 531      73.050  54.408  48.595  1.00  0.00           O  
ATOM   4191  CB  MET A 531      73.100  51.346  49.381  1.00  0.00           C  
ATOM   4192  CG  MET A 531      73.672  51.303  50.801  1.00  0.00           C  
ATOM   4193  SD  MET A 531      75.033  50.131  51.015  1.00  0.00           S  
ATOM   4194  CE  MET A 531      75.329  50.381  52.785  1.00  0.00           C  
TER    4195      MET A 531                                                      
HETATM 4196  C1  CCA  10000     50.058  42.326  23.678  1.00  0.00           C  
HETATM 4197  O5  CCA  10000     49.772  40.932  23.693  1.00  0.00           O  
HETATM 4198  C6  CCA  10000     49.405  40.432  24.969  1.00  0.00           C  
HETATM 4199  O7  CCA  10000     49.268  41.072  26.012  1.00  0.00           O  
HETATM 4200  C8  CCA  10000     49.297  38.914  24.966  1.00  0.00           C  
HETATM 4201  C10 CCA  10000     47.937  38.394  25.519  1.00  0.00           C  
HETATM 4202  N12 CCA  10000     47.779  38.766  26.939  1.00  0.00           N  
HETATM 4203  C14 CCA  10000     46.401  38.545  27.423  1.00  0.00           C  
HETATM 4204  C18 CCA  10000     47.911  36.851  25.489  1.00  0.00           C  
HETATM 4205  C21 CCA  10000     48.484  36.457  26.861  1.00  0.00           C  
HETATM 4206  C24 CCA  10000     48.736  37.818  27.543  1.00  0.00           C  
HETATM 4207  C26 CCA  10000     50.177  38.299  27.263  1.00  0.00           C  
HETATM 4208  C29 CCA  10000     50.489  38.329  25.745  1.00  0.00           C  
HETATM 4209  O1  CCA  10000     51.697  39.044  25.551  1.00  0.00           O  
HETATM 4210  C2  CCA  10000     52.276  38.941  24.257  1.00  0.00           C  
HETATM 4211  O3  CCA  10000     51.860  38.163  23.392  1.00  0.00           O  
HETATM 4212  C4  CCA  10000     53.373  39.804  23.995  1.00  0.00           C  
HETATM 4213  C5  CCA  10000     54.040  39.750  22.748  1.00  0.00           C  
HETATM 4214  C7  CCA  10000     55.118  40.608  22.473  1.00  0.00           C  
HETATM 4215  C9  CCA  10000     55.533  41.543  23.434  1.00  0.00           C  
HETATM 4216  C11 CCA  10000     54.881  41.605  24.674  1.00  0.00           C  
HETATM 4217  C13 CCA  10000     53.813  40.741  24.959  1.00  0.00           C  
CONECT  498  711                                                                
CONECT  711  498                                                                
CONECT 1924 2014                                                                
CONECT 2014 1924                                                                
CONECT 3107 4075                                                                
CONECT 4075 3107                                                                
CONECT 4196 4197                                                                
CONECT 4197 4196 4198                                                           
CONECT 4198 4197 4199 4200                                                      
CONECT 4199 4198                                                                
CONECT 4200 4198 4201 4208                                                      
CONECT 4201 4200 4202 4204                                                      
CONECT 4202 4201 4203 4206                                                      
CONECT 4203 4202                                                                
CONECT 4204 4201 4205                                                           
CONECT 4205 4204 4206                                                           
CONECT 4206 4202 4205 4207                                                      
CONECT 4207 4206 4208                                                           
CONECT 4208 4200 4207 4209                                                      
CONECT 4209 4208 4210                                                           
CONECT 4210 4209 4211 4212                                                      
CONECT 4211 4210                                                                
CONECT 4212 4210 4213 4217                                                      
CONECT 4213 4212 4214                                                           
CONECT 4214 4213 4215                                                           
CONECT 4215 4214 4216                                                           
CONECT 4216 4215 4217                                                           
CONECT 4217 4212 4216                                                           
MASTER      102    0    1   19   16    0    0    6 4216    1   28   41          
END                                                                             
