# Supplementary material for: PHARMIP: An insilico method to predict genetics that underpin adverse drug reactions
Source: MethodsX. 2019 Dec 19;7:100775. doi: 10.1016/j.mex.2019.100775 (PMC7036477; doi:10.1016/j.mex.2019.100775)
Supplement: Supplementary file 1 [file mmc1.zip › 1jv2(ITGb3).cif]

data_1JV2
# 
_entry.id   1JV2 
# 
_audit_conform.dict_name       mmcif_pdbx.dic 
_audit_conform.dict_version    5.281 
_audit_conform.dict_location   http://mmcif.pdb.org/dictionaries/ascii/mmcif_pdbx.dic 
# 
loop_
_database_2.database_id 
_database_2.database_code 
PDB   1JV2         
RCSB  RCSB014215   
WWPDB D_1000014215 
# 
_pdbx_database_status.status_code                     REL 
_pdbx_database_status.entry_id                        1JV2 
_pdbx_database_status.recvd_initial_deposition_date   2001-08-28 
_pdbx_database_status.deposit_site                    RCSB 
_pdbx_database_status.process_site                    RCSB 
_pdbx_database_status.SG_entry                        . 
_pdbx_database_status.pdb_format_compatible           Y 
_pdbx_database_status.status_code_mr                  ? 
_pdbx_database_status.status_code_sf                  ? 
_pdbx_database_status.status_code_cs                  ? 
# 
loop_
_audit_author.name 
_audit_author.pdbx_ordinal 
'Xiong, J.P.'    1 
'Stehle, T.'     2 
'Diefenbach, B.' 3 
'Zhang, R.'      4 
'Dunker, R.'     5 
'Scott, D.'      6 
'Joachimiak, A.' 7 
'Goodman, S.L.'  8 
'Arnaout, M.A.'  9 
# 
_citation.id                        primary 
_citation.title                     'Crystal structure of the extracellular segment of integrin alpha Vbeta3.' 
_citation.journal_abbrev            Science 
_citation.journal_volume            294 
_citation.page_first                339 
_citation.page_last                 345 
_citation.year                      2001 
_citation.journal_id_ASTM           SCIEAS 
_citation.country                   US 
_citation.journal_id_ISSN           0036-8075 
_citation.journal_id_CSD            0038 
_citation.book_publisher            ? 
_citation.pdbx_database_id_PubMed   11546839 
_citation.pdbx_database_id_DOI      10.1126/science.1064535 
# 
loop_
_citation_author.citation_id 
_citation_author.name 
_citation_author.ordinal 
primary 'Xiong, J.P.'    1 
primary 'Stehle, T.'     2 
primary 'Diefenbach, B.' 3 
primary 'Zhang, R.'      4 
primary 'Dunker, R.'     5 
primary 'Scott, D.L.'    6 
primary 'Joachimiak, A.' 7 
primary 'Goodman, S.L.'  8 
primary 'Arnaout, M.A.'  9 
# 
_cell.entry_id           1JV2 
_cell.length_a           130.0 
_cell.length_b           130.0 
_cell.length_c           307.3 
_cell.angle_alpha        90 
_cell.angle_beta         90 
_cell.angle_gamma        120 
_cell.Z_PDB              6 
_cell.pdbx_unique_axis   ? 
# 
_symmetry.entry_id                         1JV2 
_symmetry.space_group_name_H-M             'P 32 2 1' 
_symmetry.pdbx_full_space_group_name_H-M   ? 
_symmetry.cell_setting                     ? 
_symmetry.Int_Tables_number                154 
# 
loop_
_entity.id 
_entity.type 
_entity.src_method 
_entity.pdbx_description 
_entity.formula_weight 
_entity.pdbx_number_of_molecules 
_entity.pdbx_ec 
_entity.pdbx_mutation 
_entity.pdbx_fragment 
_entity.details 
1 polymer     man 'INTEGRIN, ALPHA V'                                105880.164 1  ? ? 'Residues 31-987' ? 
2 polymer     man 'PLATELET MEMBRANE GLYCOPROTEIN IIIA BETA SUBUNIT' 76650.305  1  ? ? 'Residues 27-718' ? 
3 non-polymer man N-ACETYL-D-GLUCOSAMINE                             221.208    15 ? ? ?                 ? 
4 non-polymer man '2-(ACETYLAMINO)-2-DEOXY-A-D-GLUCOPYRANOSE'        221.208    3  ? ? ?                 ? 
5 non-polymer syn 'CALCIUM ION'                                      40.078     6  ? ? ?                 ? 
# 
_entity_name_com.entity_id   1 
_entity_name_com.name        'VITRONECTIN RECEPTOR, ALPHA POLYPEPTIDE, ANTIGEN CD51' 
# 
loop_
_entity_poly.entity_id 
_entity_poly.type 
_entity_poly.nstd_linkage 
_entity_poly.nstd_monomer 
_entity_poly.pdbx_seq_one_letter_code 
_entity_poly.pdbx_seq_one_letter_code_can 
_entity_poly.pdbx_strand_id 
_entity_poly.pdbx_target_identifier 
1 'polypeptide(L)' no no 
;FNLDVDSPAEYSGPEGSYFGFAVDFFVPSASSRMFLLVGAPKANTTQPGIVEGGQVLKCDWSSTRRCQPIEFDATGNRDY
AKDDPLEFKSHQWFGASVRSKQDKILACAPLYHWRTEMKQEREPVGTCFLQDGTKTVEYAPCRSQDIDADGQGFCQGGFS
IDFTKADRVLLGGPGSFYWQGQLISDQVAEIVSKYDPNVYSIKYNNQLATRTAQAIFDDSYLGYSVAVGDFNGDGIDDFV
SGVPRAARTLGMVYIYDGKNMSSLYNFTGEQMAAYFGFSVAATDINGDDYADVFIGAPLFMDRGSDGKLQEVGQVSVSLQ
RASGDFQTTKLNGFEVFARFGSAIAPLGDLDQDGFNDIAIAAPYGGEDKKGIVYIFNGRSTGLNAVPSQILEGQWAARSM
PPSFGYSMKGATDIDKNGYPDLIVGAFGVDRAILYRARPVITVNAGLEVYPSILNQDNKTCSLPGTALKVSCFNVRFCLK
ADGKGVLPRKLNFQVELLLDKLKQKGAIRRALFLYSRSPSHSKNMTISRGGLMQCEELIAYLRDESEFRDKLTPITIFME
YRLDYRTAADTTGLQPILNQFTPANISRQAHILLDCGEDNVCKPKLEVSVDSDQKKIYIGDDNPLTLIVKAQNQGEGAYE
AELIVSIPLQADFIGVVRNNEALARLSCAFKTENQTRQVVCDLGNPMKAGTQLLAGLRFSVHQQSEMDTSVKFDLQIQSS
NLFDKVSPVVSHKVDLAVLAAVEIRGVSSPDHVFLPIPNWEHKENPETEEDVGPVVQHIYELRNNGPSSFSKAMLHLQWP
YKYNNNTLLYILHYDIDGPMNCTSDMEINPLRIKISSLQTTEKNDTVAGQGERDHLITKRDLALSEGDIHTLGCGVAQCL
KIVCQVGRLDRGKSAILYVKSLLWTETFMNKENQNHSYSLKSSASFNVIEFPYKNLPIEDITNSTLVTTNVTWGIQP
;
;FNLDVDSPAEYSGPEGSYFGFAVDFFVPSASSRMFLLVGAPKANTTQPGIVEGGQVLKCDWSSTRRCQPIEFDATGNRDY
AKDDPLEFKSHQWFGASVRSKQDKILACAPLYHWRTEMKQEREPVGTCFLQDGTKTVEYAPCRSQDIDADGQGFCQGGFS
IDFTKADRVLLGGPGSFYWQGQLISDQVAEIVSKYDPNVYSIKYNNQLATRTAQAIFDDSYLGYSVAVGDFNGDGIDDFV
SGVPRAARTLGMVYIYDGKNMSSLYNFTGEQMAAYFGFSVAATDINGDDYADVFIGAPLFMDRGSDGKLQEVGQVSVSLQ
RASGDFQTTKLNGFEVFARFGSAIAPLGDLDQDGFNDIAIAAPYGGEDKKGIVYIFNGRSTGLNAVPSQILEGQWAARSM
PPSFGYSMKGATDIDKNGYPDLIVGAFGVDRAILYRARPVITVNAGLEVYPSILNQDNKTCSLPGTALKVSCFNVRFCLK
ADGKGVLPRKLNFQVELLLDKLKQKGAIRRALFLYSRSPSHSKNMTISRGGLMQCEELIAYLRDESEFRDKLTPITIFME
YRLDYRTAADTTGLQPILNQFTPANISRQAHILLDCGEDNVCKPKLEVSVDSDQKKIYIGDDNPLTLIVKAQNQGEGAYE
AELIVSIPLQADFIGVVRNNEALARLSCAFKTENQTRQVVCDLGNPMKAGTQLLAGLRFSVHQQSEMDTSVKFDLQIQSS
NLFDKVSPVVSHKVDLAVLAAVEIRGVSSPDHVFLPIPNWEHKENPETEEDVGPVVQHIYELRNNGPSSFSKAMLHLQWP
YKYNNNTLLYILHYDIDGPMNCTSDMEINPLRIKISSLQTTEKNDTVAGQGERDHLITKRDLALSEGDIHTLGCGVAQCL
KIVCQVGRLDRGKSAILYVKSLLWTETFMNKENQNHSYSLKSSASFNVIEFPYKNLPIEDITNSTLVTTNVTWGIQP
;
A ? 
2 'polypeptide(L)' no no 
;GPNICTTRGVSSCQQCLAVSPMCAWCSDEALPLGSPRCDLKENLLKDNCAPESIEFPVSEARVLEDRPLSDKGSGDSSQV
TQVSPQRIALRLRPDDSKNFSIQVRQVEDYPVDIYYLMDLSYSMKDDLWSIQNLGTKLATQMRKLTSNLRIGFGAFVDKP
VSPYMYISPPEALENPCYDMKTTCLPMFGYKHVLTLTDQVTRFNEEVKKQSVSRNRDAPEGGFDAIMQATVCDEKIGWRN
DASHLLVFTTDAKTHIALDGRLAGIVQPNDGQCHVGSDNHYSASTTMDYPSLGLMTEKLSQKNINLIFAVTENVVNLYQN
YSELIPGTTVGVLSMDSSNVLQLIVDAYGKIRSKVELEVRDLPEELSLSFNATCLNNEVIPGLKSCMGLKIGDTVSFSIE
AKVRGCPQEKEKSFTIKPVGFKDSLIVQVTFDCDCACQAQAEPNSHRCNNGNGTFECGVCRCGPGWLGSQCECSEEDYRP
SQQDECSPREGQPVCSQRGECLCGQCVCHSSDFGKITGKYCECDDFSCVRYKGEMCSGHGQCSCGDCLCDSDWTGYYCNC
TTRTDTCMSSNGLLCSGRGKCECGSCVCIQPGSYGDTCEKCPTCPDACTFKKECVECKKFDREPYMTENTCNRYCRDEIE
SVKELKDTGKDAVNCTYKNEDDCVVRFQYYEDSSGKSILYVVEEPECPKGPD
;
;GPNICTTRGVSSCQQCLAVSPMCAWCSDEALPLGSPRCDLKENLLKDNCAPESIEFPVSEARVLEDRPLSDKGSGDSSQV
TQVSPQRIALRLRPDDSKNFSIQVRQVEDYPVDIYYLMDLSYSMKDDLWSIQNLGTKLATQMRKLTSNLRIGFGAFVDKP
VSPYMYISPPEALENPCYDMKTTCLPMFGYKHVLTLTDQVTRFNEEVKKQSVSRNRDAPEGGFDAIMQATVCDEKIGWRN
DASHLLVFTTDAKTHIALDGRLAGIVQPNDGQCHVGSDNHYSASTTMDYPSLGLMTEKLSQKNINLIFAVTENVVNLYQN
YSELIPGTTVGVLSMDSSNVLQLIVDAYGKIRSKVELEVRDLPEELSLSFNATCLNNEVIPGLKSCMGLKIGDTVSFSIE
AKVRGCPQEKEKSFTIKPVGFKDSLIVQVTFDCDCACQAQAEPNSHRCNNGNGTFECGVCRCGPGWLGSQCECSEEDYRP
SQQDECSPREGQPVCSQRGECLCGQCVCHSSDFGKITGKYCECDDFSCVRYKGEMCSGHGQCSCGDCLCDSDWTGYYCNC
TTRTDTCMSSNGLLCSGRGKCECGSCVCIQPGSYGDTCEKCPTCPDACTFKKECVECKKFDREPYMTENTCNRYCRDEIE
SVKELKDTGKDAVNCTYKNEDDCVVRFQYYEDSSGKSILYVVEEPECPKGPD
;
B ? 
# 
loop_
_entity_poly_seq.entity_id 
_entity_poly_seq.num 
_entity_poly_seq.mon_id 
_entity_poly_seq.hetero 
1 1   PHE n 
1 2   ASN n 
1 3   LEU n 
1 4   ASP n 
1 5   VAL n 
1 6   ASP n 
1 7   SER n 
1 8   PRO n 
1 9   ALA n 
1 10  GLU n 
1 11  TYR n 
1 12  SER n 
1 13  GLY n 
1 14  PRO n 
1 15  GLU n 
1 16  GLY n 
1 17  SER n 
1 18  TYR n 
1 19  PHE n 
1 20  GLY n 
1 21  PHE n 
1 22  ALA n 
1 23  VAL n 
1 24  ASP n 
1 25  PHE n 
1 26  PHE n 
1 27  VAL n 
1 28  PRO n 
1 29  SER n 
1 30  ALA n 
1 31  SER n 
1 32  SER n 
1 33  ARG n 
1 34  MET n 
1 35  PHE n 
1 36  LEU n 
1 37  LEU n 
1 38  VAL n 
1 39  GLY n 
1 40  ALA n 
1 41  PRO n 
1 42  LYS n 
1 43  ALA n 
1 44  ASN n 
1 45  THR n 
1 46  THR n 
1 47  GLN n 
1 48  PRO n 
1 49  GLY n 
1 50  ILE n 
1 51  VAL n 
1 52  GLU n 
1 53  GLY n 
1 54  GLY n 
1 55  GLN n 
1 56  VAL n 
1 57  LEU n 
1 58  LYS n 
1 59  CYS n 
1 60  ASP n 
1 61  TRP n 
1 62  SER n 
1 63  SER n 
1 64  THR n 
1 65  ARG n 
1 66  ARG n 
1 67  CYS n 
1 68  GLN n 
1 69  PRO n 
1 70  ILE n 
1 71  GLU n 
1 72  PHE n 
1 73  ASP n 
1 74  ALA n 
1 75  THR n 
1 76  GLY n 
1 77  ASN n 
1 78  ARG n 
1 79  ASP n 
1 80  TYR n 
1 81  ALA n 
1 82  LYS n 
1 83  ASP n 
1 84  ASP n 
1 85  PRO n 
1 86  LEU n 
1 87  GLU n 
1 88  PHE n 
1 89  LYS n 
1 90  SER n 
1 91  HIS n 
1 92  GLN n 
1 93  TRP n 
1 94  PHE n 
1 95  GLY n 
1 96  ALA n 
1 97  SER n 
1 98  VAL n 
1 99  ARG n 
1 100 SER n 
1 101 LYS n 
1 102 GLN n 
1 103 ASP n 
1 104 LYS n 
1 105 ILE n 
1 106 LEU n 
1 107 ALA n 
1 108 CYS n 
1 109 ALA n 
1 110 PRO n 
1 111 LEU n 
1 112 TYR n 
1 113 HIS n 
1 114 TRP n 
1 115 ARG n 
1 116 THR n 
1 117 GLU n 
1 118 MET n 
1 119 LYS n 
1 120 GLN n 
1 121 GLU n 
1 122 ARG n 
1 123 GLU n 
1 124 PRO n 
1 125 VAL n 
1 126 GLY n 
1 127 THR n 
1 128 CYS n 
1 129 PHE n 
1 130 LEU n 
1 131 GLN n 
1 132 ASP n 
1 133 GLY n 
1 134 THR n 
1 135 LYS n 
1 136 THR n 
1 137 VAL n 
1 138 GLU n 
1 139 TYR n 
1 140 ALA n 
1 141 PRO n 
1 142 CYS n 
1 143 ARG n 
1 144 SER n 
1 145 GLN n 
1 146 ASP n 
1 147 ILE n 
1 148 ASP n 
1 149 ALA n 
1 150 ASP n 
1 151 GLY n 
1 152 GLN n 
1 153 GLY n 
1 154 PHE n 
1 155 CYS n 
1 156 GLN n 
1 157 GLY n 
1 158 GLY n 
1 159 PHE n 
1 160 SER n 
1 161 ILE n 
1 162 ASP n 
1 163 PHE n 
1 164 THR n 
1 165 LYS n 
1 166 ALA n 
1 167 ASP n 
1 168 ARG n 
1 169 VAL n 
1 170 LEU n 
1 171 LEU n 
1 172 GLY n 
1 173 GLY n 
1 174 PRO n 
1 175 GLY n 
1 176 SER n 
1 177 PHE n 
1 178 TYR n 
1 179 TRP n 
1 180 GLN n 
1 181 GLY n 
1 182 GLN n 
1 183 LEU n 
1 184 ILE n 
1 185 SER n 
1 186 ASP n 
1 187 GLN n 
1 188 VAL n 
1 189 ALA n 
1 190 GLU n 
1 191 ILE n 
1 192 VAL n 
1 193 SER n 
1 194 LYS n 
1 195 TYR n 
1 196 ASP n 
1 197 PRO n 
1 198 ASN n 
1 199 VAL n 
1 200 TYR n 
1 201 SER n 
1 202 ILE n 
1 203 LYS n 
1 204 TYR n 
1 205 ASN n 
1 206 ASN n 
1 207 GLN n 
1 208 LEU n 
1 209 ALA n 
1 210 THR n 
1 211 ARG n 
1 212 THR n 
1 213 ALA n 
1 214 GLN n 
1 215 ALA n 
1 216 ILE n 
1 217 PHE n 
1 218 ASP n 
1 219 ASP n 
1 220 SER n 
1 221 TYR n 
1 222 LEU n 
1 223 GLY n 
1 224 TYR n 
1 225 SER n 
1 226 VAL n 
1 227 ALA n 
1 228 VAL n 
1 229 GLY n 
1 230 ASP n 
1 231 PHE n 
1 232 ASN n 
1 233 GLY n 
1 234 ASP n 
1 235 GLY n 
1 236 ILE n 
1 237 ASP n 
1 238 ASP n 
1 239 PHE n 
1 240 VAL n 
1 241 SER n 
1 242 GLY n 
1 243 VAL n 
1 244 PRO n 
1 245 ARG n 
1 246 ALA n 
1 247 ALA n 
1 248 ARG n 
1 249 THR n 
1 250 LEU n 
1 251 GLY n 
1 252 MET n 
1 253 VAL n 
1 254 TYR n 
1 255 ILE n 
1 256 TYR n 
1 257 ASP n 
1 258 GLY n 
1 259 LYS n 
1 260 ASN n 
1 261 MET n 
1 262 SER n 
1 263 SER n 
1 264 LEU n 
1 265 TYR n 
1 266 ASN n 
1 267 PHE n 
1 268 THR n 
1 269 GLY n 
1 270 GLU n 
1 271 GLN n 
1 272 MET n 
1 273 ALA n 
1 274 ALA n 
1 275 TYR n 
1 276 PHE n 
1 277 GLY n 
1 278 PHE n 
1 279 SER n 
1 280 VAL n 
1 281 ALA n 
1 282 ALA n 
1 283 THR n 
1 284 ASP n 
1 285 ILE n 
1 286 ASN n 
1 287 GLY n 
1 288 ASP n 
1 289 ASP n 
1 290 TYR n 
1 291 ALA n 
1 292 ASP n 
1 293 VAL n 
1 294 PHE n 
1 295 ILE n 
1 296 GLY n 
1 297 ALA n 
1 298 PRO n 
1 299 LEU n 
1 300 PHE n 
1 301 MET n 
1 302 ASP n 
1 303 ARG n 
1 304 GLY n 
1 305 SER n 
1 306 ASP n 
1 307 GLY n 
1 308 LYS n 
1 309 LEU n 
1 310 GLN n 
1 311 GLU n 
1 312 VAL n 
1 313 GLY n 
1 314 GLN n 
1 315 VAL n 
1 316 SER n 
1 317 VAL n 
1 318 SER n 
1 319 LEU n 
1 320 GLN n 
1 321 ARG n 
1 322 ALA n 
1 323 SER n 
1 324 GLY n 
1 325 ASP n 
1 326 PHE n 
1 327 GLN n 
1 328 THR n 
1 329 THR n 
1 330 LYS n 
1 331 LEU n 
1 332 ASN n 
1 333 GLY n 
1 334 PHE n 
1 335 GLU n 
1 336 VAL n 
1 337 PHE n 
1 338 ALA n 
1 339 ARG n 
1 340 PHE n 
1 341 GLY n 
1 342 SER n 
1 343 ALA n 
1 344 ILE n 
1 345 ALA n 
1 346 PRO n 
1 347 LEU n 
1 348 GLY n 
1 349 ASP n 
1 350 LEU n 
1 351 ASP n 
1 352 GLN n 
1 353 ASP n 
1 354 GLY n 
1 355 PHE n 
1 356 ASN n 
1 357 ASP n 
1 358 ILE n 
1 359 ALA n 
1 360 ILE n 
1 361 ALA n 
1 362 ALA n 
1 363 PRO n 
1 364 TYR n 
1 365 GLY n 
1 366 GLY n 
1 367 GLU n 
1 368 ASP n 
1 369 LYS n 
1 370 LYS n 
1 371 GLY n 
1 372 ILE n 
1 373 VAL n 
1 374 TYR n 
1 375 ILE n 
1 376 PHE n 
1 377 ASN n 
1 378 GLY n 
1 379 ARG n 
1 380 SER n 
1 381 THR n 
1 382 GLY n 
1 383 LEU n 
1 384 ASN n 
1 385 ALA n 
1 386 VAL n 
1 387 PRO n 
1 388 SER n 
1 389 GLN n 
1 390 ILE n 
1 391 LEU n 
1 392 GLU n 
1 393 GLY n 
1 394 GLN n 
1 395 TRP n 
1 396 ALA n 
1 397 ALA n 
1 398 ARG n 
1 399 SER n 
1 400 MET n 
1 401 PRO n 
1 402 PRO n 
1 403 SER n 
1 404 PHE n 
1 405 GLY n 
1 406 TYR n 
1 407 SER n 
1 408 MET n 
1 409 LYS n 
1 410 GLY n 
1 411 ALA n 
1 412 THR n 
1 413 ASP n 
1 414 ILE n 
1 415 ASP n 
1 416 LYS n 
1 417 ASN n 
1 418 GLY n 
1 419 TYR n 
1 420 PRO n 
1 421 ASP n 
1 422 LEU n 
1 423 ILE n 
1 424 VAL n 
1 425 GLY n 
1 426 ALA n 
1 427 PHE n 
1 428 GLY n 
1 429 VAL n 
1 430 ASP n 
1 431 ARG n 
1 432 ALA n 
1 433 ILE n 
1 434 LEU n 
1 435 TYR n 
1 436 ARG n 
1 437 ALA n 
1 438 ARG n 
1 439 PRO n 
1 440 VAL n 
1 441 ILE n 
1 442 THR n 
1 443 VAL n 
1 444 ASN n 
1 445 ALA n 
1 446 GLY n 
1 447 LEU n 
1 448 GLU n 
1 449 VAL n 
1 450 TYR n 
1 451 PRO n 
1 452 SER n 
1 453 ILE n 
1 454 LEU n 
1 455 ASN n 
1 456 GLN n 
1 457 ASP n 
1 458 ASN n 
1 459 LYS n 
1 460 THR n 
1 461 CYS n 
1 462 SER n 
1 463 LEU n 
1 464 PRO n 
1 465 GLY n 
1 466 THR n 
1 467 ALA n 
1 468 LEU n 
1 469 LYS n 
1 470 VAL n 
1 471 SER n 
1 472 CYS n 
1 473 PHE n 
1 474 ASN n 
1 475 VAL n 
1 476 ARG n 
1 477 PHE n 
1 478 CYS n 
1 479 LEU n 
1 480 LYS n 
1 481 ALA n 
1 482 ASP n 
1 483 GLY n 
1 484 LYS n 
1 485 GLY n 
1 486 VAL n 
1 487 LEU n 
1 488 PRO n 
1 489 ARG n 
1 490 LYS n 
1 491 LEU n 
1 492 ASN n 
1 493 PHE n 
1 494 GLN n 
1 495 VAL n 
1 496 GLU n 
1 497 LEU n 
1 498 LEU n 
1 499 LEU n 
1 500 ASP n 
1 501 LYS n 
1 502 LEU n 
1 503 LYS n 
1 504 GLN n 
1 505 LYS n 
1 506 GLY n 
1 507 ALA n 
1 508 ILE n 
1 509 ARG n 
1 510 ARG n 
1 511 ALA n 
1 512 LEU n 
1 513 PHE n 
1 514 LEU n 
1 515 TYR n 
1 516 SER n 
1 517 ARG n 
1 518 SER n 
1 519 PRO n 
1 520 SER n 
1 521 HIS n 
1 522 SER n 
1 523 LYS n 
1 524 ASN n 
1 525 MET n 
1 526 THR n 
1 527 ILE n 
1 528 SER n 
1 529 ARG n 
1 530 GLY n 
1 531 GLY n 
1 532 LEU n 
1 533 MET n 
1 534 GLN n 
1 535 CYS n 
1 536 GLU n 
1 537 GLU n 
1 538 LEU n 
1 539 ILE n 
1 540 ALA n 
1 541 TYR n 
1 542 LEU n 
1 543 ARG n 
1 544 ASP n 
1 545 GLU n 
1 546 SER n 
1 547 GLU n 
1 548 PHE n 
1 549 ARG n 
1 550 ASP n 
1 551 LYS n 
1 552 LEU n 
1 553 THR n 
1 554 PRO n 
1 555 ILE n 
1 556 THR n 
1 557 ILE n 
1 558 PHE n 
1 559 MET n 
1 560 GLU n 
1 561 TYR n 
1 562 ARG n 
1 563 LEU n 
1 564 ASP n 
1 565 TYR n 
1 566 ARG n 
1 567 THR n 
1 568 ALA n 
1 569 ALA n 
1 570 ASP n 
1 571 THR n 
1 572 THR n 
1 573 GLY n 
1 574 LEU n 
1 575 GLN n 
1 576 PRO n 
1 577 ILE n 
1 578 LEU n 
1 579 ASN n 
1 580 GLN n 
1 581 PHE n 
1 582 THR n 
1 583 PRO n 
1 584 ALA n 
1 585 ASN n 
1 586 ILE n 
1 587 SER n 
1 588 ARG n 
1 589 GLN n 
1 590 ALA n 
1 591 HIS n 
1 592 ILE n 
1 593 LEU n 
1 594 LEU n 
1 595 ASP n 
1 596 CYS n 
1 597 GLY n 
1 598 GLU n 
1 599 ASP n 
1 600 ASN n 
1 601 VAL n 
1 602 CYS n 
1 603 LYS n 
1 604 PRO n 
1 605 LYS n 
1 606 LEU n 
1 607 GLU n 
1 608 VAL n 
1 609 SER n 
1 610 VAL n 
1 611 ASP n 
1 612 SER n 
1 613 ASP n 
1 614 GLN n 
1 615 LYS n 
1 616 LYS n 
1 617 ILE n 
1 618 TYR n 
1 619 ILE n 
1 620 GLY n 
1 621 ASP n 
1 622 ASP n 
1 623 ASN n 
1 624 PRO n 
1 625 LEU n 
1 626 THR n 
1 627 LEU n 
1 628 ILE n 
1 629 VAL n 
1 630 LYS n 
1 631 ALA n 
1 632 GLN n 
1 633 ASN n 
1 634 GLN n 
1 635 GLY n 
1 636 GLU n 
1 637 GLY n 
1 638 ALA n 
1 639 TYR n 
1 640 GLU n 
1 641 ALA n 
1 642 GLU n 
1 643 LEU n 
1 644 ILE n 
1 645 VAL n 
1 646 SER n 
1 647 ILE n 
1 648 PRO n 
1 649 LEU n 
1 650 GLN n 
1 651 ALA n 
1 652 ASP n 
1 653 PHE n 
1 654 ILE n 
1 655 GLY n 
1 656 VAL n 
1 657 VAL n 
1 658 ARG n 
1 659 ASN n 
1 660 ASN n 
1 661 GLU n 
1 662 ALA n 
1 663 LEU n 
1 664 ALA n 
1 665 ARG n 
1 666 LEU n 
1 667 SER n 
1 668 CYS n 
1 669 ALA n 
1 670 PHE n 
1 671 LYS n 
1 672 THR n 
1 673 GLU n 
1 674 ASN n 
1 675 GLN n 
1 676 THR n 
1 677 ARG n 
1 678 GLN n 
1 679 VAL n 
1 680 VAL n 
1 681 CYS n 
1 682 ASP n 
1 683 LEU n 
1 684 GLY n 
1 685 ASN n 
1 686 PRO n 
1 687 MET n 
1 688 LYS n 
1 689 ALA n 
1 690 GLY n 
1 691 THR n 
1 692 GLN n 
1 693 LEU n 
1 694 LEU n 
1 695 ALA n 
1 696 GLY n 
1 697 LEU n 
1 698 ARG n 
1 699 PHE n 
1 700 SER n 
1 701 VAL n 
1 702 HIS n 
1 703 GLN n 
1 704 GLN n 
1 705 SER n 
1 706 GLU n 
1 707 MET n 
1 708 ASP n 
1 709 THR n 
1 710 SER n 
1 711 VAL n 
1 712 LYS n 
1 713 PHE n 
1 714 ASP n 
1 715 LEU n 
1 716 GLN n 
1 717 ILE n 
1 718 GLN n 
1 719 SER n 
1 720 SER n 
1 721 ASN n 
1 722 LEU n 
1 723 PHE n 
1 724 ASP n 
1 725 LYS n 
1 726 VAL n 
1 727 SER n 
1 728 PRO n 
1 729 VAL n 
1 730 VAL n 
1 731 SER n 
1 732 HIS n 
1 733 LYS n 
1 734 VAL n 
1 735 ASP n 
1 736 LEU n 
1 737 ALA n 
1 738 VAL n 
1 739 LEU n 
1 740 ALA n 
1 741 ALA n 
1 742 VAL n 
1 743 GLU n 
1 744 ILE n 
1 745 ARG n 
1 746 GLY n 
1 747 VAL n 
1 748 SER n 
1 749 SER n 
1 750 PRO n 
1 751 ASP n 
1 752 HIS n 
1 753 VAL n 
1 754 PHE n 
1 755 LEU n 
1 756 PRO n 
1 757 ILE n 
1 758 PRO n 
1 759 ASN n 
1 760 TRP n 
1 761 GLU n 
1 762 HIS n 
1 763 LYS n 
1 764 GLU n 
1 765 ASN n 
1 766 PRO n 
1 767 GLU n 
1 768 THR n 
1 769 GLU n 
1 770 GLU n 
1 771 ASP n 
1 772 VAL n 
1 773 GLY n 
1 774 PRO n 
1 775 VAL n 
1 776 VAL n 
1 777 GLN n 
1 778 HIS n 
1 779 ILE n 
1 780 TYR n 
1 781 GLU n 
1 782 LEU n 
1 783 ARG n 
1 784 ASN n 
1 785 ASN n 
1 786 GLY n 
1 787 PRO n 
1 788 SER n 
1 789 SER n 
1 790 PHE n 
1 791 SER n 
1 792 LYS n 
1 793 ALA n 
1 794 MET n 
1 795 LEU n 
1 796 HIS n 
1 797 LEU n 
1 798 GLN n 
1 799 TRP n 
1 800 PRO n 
1 801 TYR n 
1 802 LYS n 
1 803 TYR n 
1 804 ASN n 
1 805 ASN n 
1 806 ASN n 
1 807 THR n 
1 808 LEU n 
1 809 LEU n 
1 810 TYR n 
1 811 ILE n 
1 812 LEU n 
1 813 HIS n 
1 814 TYR n 
1 815 ASP n 
1 816 ILE n 
1 817 ASP n 
1 818 GLY n 
1 819 PRO n 
1 820 MET n 
1 821 ASN n 
1 822 CYS n 
1 823 THR n 
1 824 SER n 
1 825 ASP n 
1 826 MET n 
1 827 GLU n 
1 828 ILE n 
1 829 ASN n 
1 830 PRO n 
1 831 LEU n 
1 832 ARG n 
1 833 ILE n 
1 834 LYS n 
1 835 ILE n 
1 836 SER n 
1 837 SER n 
1 838 LEU n 
1 839 GLN n 
1 840 THR n 
1 841 THR n 
1 842 GLU n 
1 843 LYS n 
1 844 ASN n 
1 845 ASP n 
1 846 THR n 
1 847 VAL n 
1 848 ALA n 
1 849 GLY n 
1 850 GLN n 
1 851 GLY n 
1 852 GLU n 
1 853 ARG n 
1 854 ASP n 
1 855 HIS n 
1 856 LEU n 
1 857 ILE n 
1 858 THR n 
1 859 LYS n 
1 860 ARG n 
1 861 ASP n 
1 862 LEU n 
1 863 ALA n 
1 864 LEU n 
1 865 SER n 
1 866 GLU n 
1 867 GLY n 
1 868 ASP n 
1 869 ILE n 
1 870 HIS n 
1 871 THR n 
1 872 LEU n 
1 873 GLY n 
1 874 CYS n 
1 875 GLY n 
1 876 VAL n 
1 877 ALA n 
1 878 GLN n 
1 879 CYS n 
1 880 LEU n 
1 881 LYS n 
1 882 ILE n 
1 883 VAL n 
1 884 CYS n 
1 885 GLN n 
1 886 VAL n 
1 887 GLY n 
1 888 ARG n 
1 889 LEU n 
1 890 ASP n 
1 891 ARG n 
1 892 GLY n 
1 893 LYS n 
1 894 SER n 
1 895 ALA n 
1 896 ILE n 
1 897 LEU n 
1 898 TYR n 
1 899 VAL n 
1 900 LYS n 
1 901 SER n 
1 902 LEU n 
1 903 LEU n 
1 904 TRP n 
1 905 THR n 
1 906 GLU n 
1 907 THR n 
1 908 PHE n 
1 909 MET n 
1 910 ASN n 
1 911 LYS n 
1 912 GLU n 
1 913 ASN n 
1 914 GLN n 
1 915 ASN n 
1 916 HIS n 
1 917 SER n 
1 918 TYR n 
1 919 SER n 
1 920 LEU n 
1 921 LYS n 
1 922 SER n 
1 923 SER n 
1 924 ALA n 
1 925 SER n 
1 926 PHE n 
1 927 ASN n 
1 928 VAL n 
1 929 ILE n 
1 930 GLU n 
1 931 PHE n 
1 932 PRO n 
1 933 TYR n 
1 934 LYS n 
1 935 ASN n 
1 936 LEU n 
1 937 PRO n 
1 938 ILE n 
1 939 GLU n 
1 940 ASP n 
1 941 ILE n 
1 942 THR n 
1 943 ASN n 
1 944 SER n 
1 945 THR n 
1 946 LEU n 
1 947 VAL n 
1 948 THR n 
1 949 THR n 
1 950 ASN n 
1 951 VAL n 
1 952 THR n 
1 953 TRP n 
1 954 GLY n 
1 955 ILE n 
1 956 GLN n 
1 957 PRO n 
2 1   GLY n 
2 2   PRO n 
2 3   ASN n 
2 4   ILE n 
2 5   CYS n 
2 6   THR n 
2 7   THR n 
2 8   ARG n 
2 9   GLY n 
2 10  VAL n 
2 11  SER n 
2 12  SER n 
2 13  CYS n 
2 14  GLN n 
2 15  GLN n 
2 16  CYS n 
2 17  LEU n 
2 18  ALA n 
2 19  VAL n 
2 20  SER n 
2 21  PRO n 
2 22  MET n 
2 23  CYS n 
2 24  ALA n 
2 25  TRP n 
2 26  CYS n 
2 27  SER n 
2 28  ASP n 
2 29  GLU n 
2 30  ALA n 
2 31  LEU n 
2 32  PRO n 
2 33  LEU n 
2 34  GLY n 
2 35  SER n 
2 36  PRO n 
2 37  ARG n 
2 38  CYS n 
2 39  ASP n 
2 40  LEU n 
2 41  LYS n 
2 42  GLU n 
2 43  ASN n 
2 44  LEU n 
2 45  LEU n 
2 46  LYS n 
2 47  ASP n 
2 48  ASN n 
2 49  CYS n 
2 50  ALA n 
2 51  PRO n 
2 52  GLU n 
2 53  SER n 
2 54  ILE n 
2 55  GLU n 
2 56  PHE n 
2 57  PRO n 
2 58  VAL n 
2 59  SER n 
2 60  GLU n 
2 61  ALA n 
2 62  ARG n 
2 63  VAL n 
2 64  LEU n 
2 65  GLU n 
2 66  ASP n 
2 67  ARG n 
2 68  PRO n 
2 69  LEU n 
2 70  SER n 
2 71  ASP n 
2 72  LYS n 
2 73  GLY n 
2 74  SER n 
2 75  GLY n 
2 76  ASP n 
2 77  SER n 
2 78  SER n 
2 79  GLN n 
2 80  VAL n 
2 81  THR n 
2 82  GLN n 
2 83  VAL n 
2 84  SER n 
2 85  PRO n 
2 86  GLN n 
2 87  ARG n 
2 88  ILE n 
2 89  ALA n 
2 90  LEU n 
2 91  ARG n 
2 92  LEU n 
2 93  ARG n 
2 94  PRO n 
2 95  ASP n 
2 96  ASP n 
2 97  SER n 
2 98  LYS n 
2 99  ASN n 
2 100 PHE n 
2 101 SER n 
2 102 ILE n 
2 103 GLN n 
2 104 VAL n 
2 105 ARG n 
2 106 GLN n 
2 107 VAL n 
2 108 GLU n 
2 109 ASP n 
2 110 TYR n 
2 111 PRO n 
2 112 VAL n 
2 113 ASP n 
2 114 ILE n 
2 115 TYR n 
2 116 TYR n 
2 117 LEU n 
2 118 MET n 
2 119 ASP n 
2 120 LEU n 
2 121 SER n 
2 122 TYR n 
2 123 SER n 
2 124 MET n 
2 125 LYS n 
2 126 ASP n 
2 127 ASP n 
2 128 LEU n 
2 129 TRP n 
2 130 SER n 
2 131 ILE n 
2 132 GLN n 
2 133 ASN n 
2 134 LEU n 
2 135 GLY n 
2 136 THR n 
2 137 LYS n 
2 138 LEU n 
2 139 ALA n 
2 140 THR n 
2 141 GLN n 
2 142 MET n 
2 143 ARG n 
2 144 LYS n 
2 145 LEU n 
2 146 THR n 
2 147 SER n 
2 148 ASN n 
2 149 LEU n 
2 150 ARG n 
2 151 ILE n 
2 152 GLY n 
2 153 PHE n 
2 154 GLY n 
2 155 ALA n 
2 156 PHE n 
2 157 VAL n 
2 158 ASP n 
2 159 LYS n 
2 160 PRO n 
2 161 VAL n 
2 162 SER n 
2 163 PRO n 
2 164 TYR n 
2 165 MET n 
2 166 TYR n 
2 167 ILE n 
2 168 SER n 
2 169 PRO n 
2 170 PRO n 
2 171 GLU n 
2 172 ALA n 
2 173 LEU n 
2 174 GLU n 
2 175 ASN n 
2 176 PRO n 
2 177 CYS n 
2 178 TYR n 
2 179 ASP n 
2 180 MET n 
2 181 LYS n 
2 182 THR n 
2 183 THR n 
2 184 CYS n 
2 185 LEU n 
2 186 PRO n 
2 187 MET n 
2 188 PHE n 
2 189 GLY n 
2 190 TYR n 
2 191 LYS n 
2 192 HIS n 
2 193 VAL n 
2 194 LEU n 
2 195 THR n 
2 196 LEU n 
2 197 THR n 
2 198 ASP n 
2 199 GLN n 
2 200 VAL n 
2 201 THR n 
2 202 ARG n 
2 203 PHE n 
2 204 ASN n 
2 205 GLU n 
2 206 GLU n 
2 207 VAL n 
2 208 LYS n 
2 209 LYS n 
2 210 GLN n 
2 211 SER n 
2 212 VAL n 
2 213 SER n 
2 214 ARG n 
2 215 ASN n 
2 216 ARG n 
2 217 ASP n 
2 218 ALA n 
2 219 PRO n 
2 220 GLU n 
2 221 GLY n 
2 222 GLY n 
2 223 PHE n 
2 224 ASP n 
2 225 ALA n 
2 226 ILE n 
2 227 MET n 
2 228 GLN n 
2 229 ALA n 
2 230 THR n 
2 231 VAL n 
2 232 CYS n 
2 233 ASP n 
2 234 GLU n 
2 235 LYS n 
2 236 ILE n 
2 237 GLY n 
2 238 TRP n 
2 239 ARG n 
2 240 ASN n 
2 241 ASP n 
2 242 ALA n 
2 243 SER n 
2 244 HIS n 
2 245 LEU n 
2 246 LEU n 
2 247 VAL n 
2 248 PHE n 
2 249 THR n 
2 250 THR n 
2 251 ASP n 
2 252 ALA n 
2 253 LYS n 
2 254 THR n 
2 255 HIS n 
2 256 ILE n 
2 257 ALA n 
2 258 LEU n 
2 259 ASP n 
2 260 GLY n 
2 261 ARG n 
2 262 LEU n 
2 263 ALA n 
2 264 GLY n 
2 265 ILE n 
2 266 VAL n 
2 267 GLN n 
2 268 PRO n 
2 269 ASN n 
2 270 ASP n 
2 271 GLY n 
2 272 GLN n 
2 273 CYS n 
2 274 HIS n 
2 275 VAL n 
2 276 GLY n 
2 277 SER n 
2 278 ASP n 
2 279 ASN n 
2 280 HIS n 
2 281 TYR n 
2 282 SER n 
2 283 ALA n 
2 284 SER n 
2 285 THR n 
2 286 THR n 
2 287 MET n 
2 288 ASP n 
2 289 TYR n 
2 290 PRO n 
2 291 SER n 
2 292 LEU n 
2 293 GLY n 
2 294 LEU n 
2 295 MET n 
2 296 THR n 
2 297 GLU n 
2 298 LYS n 
2 299 LEU n 
2 300 SER n 
2 301 GLN n 
2 302 LYS n 
2 303 ASN n 
2 304 ILE n 
2 305 ASN n 
2 306 LEU n 
2 307 ILE n 
2 308 PHE n 
2 309 ALA n 
2 310 VAL n 
2 311 THR n 
2 312 GLU n 
2 313 ASN n 
2 314 VAL n 
2 315 VAL n 
2 316 ASN n 
2 317 LEU n 
2 318 TYR n 
2 319 GLN n 
2 320 ASN n 
2 321 TYR n 
2 322 SER n 
2 323 GLU n 
2 324 LEU n 
2 325 ILE n 
2 326 PRO n 
2 327 GLY n 
2 328 THR n 
2 329 THR n 
2 330 VAL n 
2 331 GLY n 
2 332 VAL n 
2 333 LEU n 
2 334 SER n 
2 335 MET n 
2 336 ASP n 
2 337 SER n 
2 338 SER n 
2 339 ASN n 
2 340 VAL n 
2 341 LEU n 
2 342 GLN n 
2 343 LEU n 
2 344 ILE n 
2 345 VAL n 
2 346 ASP n 
2 347 ALA n 
2 348 TYR n 
2 349 GLY n 
2 350 LYS n 
2 351 ILE n 
2 352 ARG n 
2 353 SER n 
2 354 LYS n 
2 355 VAL n 
2 356 GLU n 
2 357 LEU n 
2 358 GLU n 
2 359 VAL n 
2 360 ARG n 
2 361 ASP n 
2 362 LEU n 
2 363 PRO n 
2 364 GLU n 
2 365 GLU n 
2 366 LEU n 
2 367 SER n 
2 368 LEU n 
2 369 SER n 
2 370 PHE n 
2 371 ASN n 
2 372 ALA n 
2 373 THR n 
2 374 CYS n 
2 375 LEU n 
2 376 ASN n 
2 377 ASN n 
2 378 GLU n 
2 379 VAL n 
2 380 ILE n 
2 381 PRO n 
2 382 GLY n 
2 383 LEU n 
2 384 LYS n 
2 385 SER n 
2 386 CYS n 
2 387 MET n 
2 388 GLY n 
2 389 LEU n 
2 390 LYS n 
2 391 ILE n 
2 392 GLY n 
2 393 ASP n 
2 394 THR n 
2 395 VAL n 
2 396 SER n 
2 397 PHE n 
2 398 SER n 
2 399 ILE n 
2 400 GLU n 
2 401 ALA n 
2 402 LYS n 
2 403 VAL n 
2 404 ARG n 
2 405 GLY n 
2 406 CYS n 
2 407 PRO n 
2 408 GLN n 
2 409 GLU n 
2 410 LYS n 
2 411 GLU n 
2 412 LYS n 
2 413 SER n 
2 414 PHE n 
2 415 THR n 
2 416 ILE n 
2 417 LYS n 
2 418 PRO n 
2 419 VAL n 
2 420 GLY n 
2 421 PHE n 
2 422 LYS n 
2 423 ASP n 
2 424 SER n 
2 425 LEU n 
2 426 ILE n 
2 427 VAL n 
2 428 GLN n 
2 429 VAL n 
2 430 THR n 
2 431 PHE n 
2 432 ASP n 
2 433 CYS n 
2 434 ASP n 
2 435 CYS n 
2 436 ALA n 
2 437 CYS n 
2 438 GLN n 
2 439 ALA n 
2 440 GLN n 
2 441 ALA n 
2 442 GLU n 
2 443 PRO n 
2 444 ASN n 
2 445 SER n 
2 446 HIS n 
2 447 ARG n 
2 448 CYS n 
2 449 ASN n 
2 450 ASN n 
2 451 GLY n 
2 452 ASN n 
2 453 GLY n 
2 454 THR n 
2 455 PHE n 
2 456 GLU n 
2 457 CYS n 
2 458 GLY n 
2 459 VAL n 
2 460 CYS n 
2 461 ARG n 
2 462 CYS n 
2 463 GLY n 
2 464 PRO n 
2 465 GLY n 
2 466 TRP n 
2 467 LEU n 
2 468 GLY n 
2 469 SER n 
2 470 GLN n 
2 471 CYS n 
2 472 GLU n 
2 473 CYS n 
2 474 SER n 
2 475 GLU n 
2 476 GLU n 
2 477 ASP n 
2 478 TYR n 
2 479 ARG n 
2 480 PRO n 
2 481 SER n 
2 482 GLN n 
2 483 GLN n 
2 484 ASP n 
2 485 GLU n 
2 486 CYS n 
2 487 SER n 
2 488 PRO n 
2 489 ARG n 
2 490 GLU n 
2 491 GLY n 
2 492 GLN n 
2 493 PRO n 
2 494 VAL n 
2 495 CYS n 
2 496 SER n 
2 497 GLN n 
2 498 ARG n 
2 499 GLY n 
2 500 GLU n 
2 501 CYS n 
2 502 LEU n 
2 503 CYS n 
2 504 GLY n 
2 505 GLN n 
2 506 CYS n 
2 507 VAL n 
2 508 CYS n 
2 509 HIS n 
2 510 SER n 
2 511 SER n 
2 512 ASP n 
2 513 PHE n 
2 514 GLY n 
2 515 LYS n 
2 516 ILE n 
2 517 THR n 
2 518 GLY n 
2 519 LYS n 
2 520 TYR n 
2 521 CYS n 
2 522 GLU n 
2 523 CYS n 
2 524 ASP n 
2 525 ASP n 
2 526 PHE n 
2 527 SER n 
2 528 CYS n 
2 529 VAL n 
2 530 ARG n 
2 531 TYR n 
2 532 LYS n 
2 533 GLY n 
2 534 GLU n 
2 535 MET n 
2 536 CYS n 
2 537 SER n 
2 538 GLY n 
2 539 HIS n 
2 540 GLY n 
2 541 GLN n 
2 542 CYS n 
2 543 SER n 
2 544 CYS n 
2 545 GLY n 
2 546 ASP n 
2 547 CYS n 
2 548 LEU n 
2 549 CYS n 
2 550 ASP n 
2 551 SER n 
2 552 ASP n 
2 553 TRP n 
2 554 THR n 
2 555 GLY n 
2 556 TYR n 
2 557 TYR n 
2 558 CYS n 
2 559 ASN n 
2 560 CYS n 
2 561 THR n 
2 562 THR n 
2 563 ARG n 
2 564 THR n 
2 565 ASP n 
2 566 THR n 
2 567 CYS n 
2 568 MET n 
2 569 SER n 
2 570 SER n 
2 571 ASN n 
2 572 GLY n 
2 573 LEU n 
2 574 LEU n 
2 575 CYS n 
2 576 SER n 
2 577 GLY n 
2 578 ARG n 
2 579 GLY n 
2 580 LYS n 
2 581 CYS n 
2 582 GLU n 
2 583 CYS n 
2 584 GLY n 
2 585 SER n 
2 586 CYS n 
2 587 VAL n 
2 588 CYS n 
2 589 ILE n 
2 590 GLN n 
2 591 PRO n 
2 592 GLY n 
2 593 SER n 
2 594 TYR n 
2 595 GLY n 
2 596 ASP n 
2 597 THR n 
2 598 CYS n 
2 599 GLU n 
2 600 LYS n 
2 601 CYS n 
2 602 PRO n 
2 603 THR n 
2 604 CYS n 
2 605 PRO n 
2 606 ASP n 
2 607 ALA n 
2 608 CYS n 
2 609 THR n 
2 610 PHE n 
2 611 LYS n 
2 612 LYS n 
2 613 GLU n 
2 614 CYS n 
2 615 VAL n 
2 616 GLU n 
2 617 CYS n 
2 618 LYS n 
2 619 LYS n 
2 620 PHE n 
2 621 ASP n 
2 622 ARG n 
2 623 GLU n 
2 624 PRO n 
2 625 TYR n 
2 626 MET n 
2 627 THR n 
2 628 GLU n 
2 629 ASN n 
2 630 THR n 
2 631 CYS n 
2 632 ASN n 
2 633 ARG n 
2 634 TYR n 
2 635 CYS n 
2 636 ARG n 
2 637 ASP n 
2 638 GLU n 
2 639 ILE n 
2 640 GLU n 
2 641 SER n 
2 642 VAL n 
2 643 LYS n 
2 644 GLU n 
2 645 LEU n 
2 646 LYS n 
2 647 ASP n 
2 648 THR n 
2 649 GLY n 
2 650 LYS n 
2 651 ASP n 
2 652 ALA n 
2 653 VAL n 
2 654 ASN n 
2 655 CYS n 
2 656 THR n 
2 657 TYR n 
2 658 LYS n 
2 659 ASN n 
2 660 GLU n 
2 661 ASP n 
2 662 ASP n 
2 663 CYS n 
2 664 VAL n 
2 665 VAL n 
2 666 ARG n 
2 667 PHE n 
2 668 GLN n 
2 669 TYR n 
2 670 TYR n 
2 671 GLU n 
2 672 ASP n 
2 673 SER n 
2 674 SER n 
2 675 GLY n 
2 676 LYS n 
2 677 SER n 
2 678 ILE n 
2 679 LEU n 
2 680 TYR n 
2 681 VAL n 
2 682 VAL n 
2 683 GLU n 
2 684 GLU n 
2 685 PRO n 
2 686 GLU n 
2 687 CYS n 
2 688 PRO n 
2 689 LYS n 
2 690 GLY n 
2 691 PRO n 
2 692 ASP n 
# 
loop_
_entity_src_gen.entity_id 
_entity_src_gen.pdbx_src_id 
_entity_src_gen.pdbx_alt_source_flag 
_entity_src_gen.pdbx_seq_type 
_entity_src_gen.pdbx_beg_seq_num 
_entity_src_gen.pdbx_end_seq_num 
_entity_src_gen.gene_src_common_name 
_entity_src_gen.gene_src_genus 
_entity_src_gen.pdbx_gene_src_gene 
_entity_src_gen.gene_src_species 
_entity_src_gen.gene_src_strain 
_entity_src_gen.gene_src_tissue 
_entity_src_gen.gene_src_tissue_fraction 
_entity_src_gen.gene_src_details 
_entity_src_gen.pdbx_gene_src_fragment 
_entity_src_gen.pdbx_gene_src_scientific_name 
_entity_src_gen.pdbx_gene_src_ncbi_taxonomy_id 
_entity_src_gen.pdbx_gene_src_variant 
_entity_src_gen.pdbx_gene_src_cell_line 
_entity_src_gen.pdbx_gene_src_atcc 
_entity_src_gen.pdbx_gene_src_organ 
_entity_src_gen.pdbx_gene_src_organelle 
_entity_src_gen.pdbx_gene_src_cell 
_entity_src_gen.pdbx_gene_src_cellular_location 
_entity_src_gen.host_org_common_name 
_entity_src_gen.pdbx_host_org_scientific_name 
_entity_src_gen.pdbx_host_org_ncbi_taxonomy_id 
_entity_src_gen.host_org_genus 
_entity_src_gen.pdbx_host_org_gene 
_entity_src_gen.pdbx_host_org_organ 
_entity_src_gen.host_org_species 
_entity_src_gen.pdbx_host_org_tissue 
_entity_src_gen.pdbx_host_org_tissue_fraction 
_entity_src_gen.pdbx_host_org_strain 
_entity_src_gen.pdbx_host_org_variant 
_entity_src_gen.pdbx_host_org_cell_line 
_entity_src_gen.pdbx_host_org_atcc 
_entity_src_gen.pdbx_host_org_culture_collection 
_entity_src_gen.pdbx_host_org_cell 
_entity_src_gen.pdbx_host_org_organelle 
_entity_src_gen.pdbx_host_org_cellular_location 
_entity_src_gen.pdbx_host_org_vector_type 
_entity_src_gen.pdbx_host_org_vector 
_entity_src_gen.host_org_details 
_entity_src_gen.expression_system_id 
_entity_src_gen.plasmid_name 
_entity_src_gen.plasmid_details 
_entity_src_gen.pdbx_description 
1 1 sample ? ? ? human Homo ? ? ? ? ? ? ? 'Homo sapiens' 9606 ? ? ? ? ? ? ? 'fall armyworm' 'Spodoptera frugiperda' 7108 
Spodoptera ? ? ? ? ? ? ? ? ? ? ? ? ? ? ? ? ? ? ? ? 
2 1 sample ? ? ? human Homo ? ? ? ? ? ? ? 'Homo sapiens' 9606 ? ? ? ? ? ? ? 'fall armyworm' 'Spodoptera frugiperda' 7108 
Spodoptera ? ? ? ? ? ? ? ? ? ? ? ? ? ? ? ? ? ? ? ? 
# 
loop_
_struct_ref.id 
_struct_ref.db_name 
_struct_ref.db_code 
_struct_ref.entity_id 
_struct_ref.pdbx_seq_one_letter_code 
_struct_ref.pdbx_align_begin 
_struct_ref.pdbx_db_accession 
_struct_ref.pdbx_db_isoform 
1 GB XP_002379 1 
;MAFPPRRRLRLGPRGLPLLLSGLLLPLCRAFNLDVDSPAEYSGPEGSYFGFAVDFFVPSASSRMFLLVGAPKANTTQPGI
VEGGQVLKCDWSSTRRCQPIEFDATGNRDYAKDDPLEFKSHQWFGASVRSKQDKILACAPLYHWRTEMKQEREPVGTCFL
QDGTKTVEYAPCRSQDIDADGQGFCQGGFSIDFTKADRVLLGGPGSFYWQGQLISDQVAEIVSKYDPNVYSIKYNNQLAT
RTAQAIFDDSYLGYSVAVGDFNGDGIDDFVSGVPRAARTLGMVYIYDGKNMSSLYNFTGEQMAAYFGFSVAATDINGDDY
ADVFIGAPLFMDRGSDGKLQEVGQVSVSLQRASGDFQTTKLNGFEVFARFGSAIAPLGDLDQDGFNDIAIAAPYGGEDKK
GIVYIFNGRSTGLNAVPSQILEGQWAARSMPPSFGYSMKGATDIDKNGYPDLIVGAFGVDRAILYRARPVITVNAGLEVY
PSILNQDNKTCSLPGTALKVSCFNVRFCLKADGKGVLPRKLNFQVELLLDKLKQKGAIRRALFLYSRSPSHSKNMTISRG
GLMQCEELIAYLRDESEFRDKLTPITIFMEYRLDYRTAADTTGLQPILNQFTPANISRQAHILLDCGEDNVCKPKLEVSV
DSDQKKIYIGDDNPLTLIVKAQNQGEGAYEAELIVSIPLQADFIGVVRNNEALARLSCAFKTENQTRQVVCDLGNPMKAG
TQLLAGLRFSVHQQSEMDTSVKFDLQIQSSNLFDKVSPVVSHKVDLAVLAAVEIRGVSSPDHVFLPIPNWEHKENPETEE
DVGPVVQHIYELRNNGPSSFSKAMLHLQWPYKYNNNTLLYILHYDIDGPMNCTSDMEINPLRIKISSLQTTEKNDTVAGQ
GERDHLITKRDLALSEGDIHTLGCGVAQCLKIVCQVGRLDRGKSAILYVKSLLWTETFMNKENQNHSYSLKSSASFNVIE
FPYKNLPIEDITNSTLVTTNVTWGIQPAPMPVPVWVIILAVLAGLLLLAVLVFVMYRMGFFKRVRPPQEEQEREQLQPHE
NGEGNSET
;
1 14743192 ? 
2 GB AAB71380  2 
;MRARPRPRPLWATVLALGALAGVGVGGPNICTTRGVSSCQQCLAVSPMCAWCSDEALPLGSPRCDLKENLLKDNCAPESI
EFPVSEARVLEDRPLSDKGSGDSSQVTQVSPQRIALRLRPDDSKNFSIQVRQVEDYPVDIYYLMDLSYSMKDDLWSIQNL
GTKLATQMRKLTSNLRIGFGAFVDKPVSPYMYISPPEALENPCYDMKTTCLPMFGYKHVLTLTDQVTRFNEEVKKQSVSR
NRDAPEGGFDAIMQATVCDEKIGWRNDASHLLVFTTDAKTHIALDGRLAGIVQPNDGQCHVGSDNHYSASTTMDYPSLGL
MTEKLSQKNINLIFAVTENVVNLYQNYSELIPGTTVGVLSMDSSNVLQLIVDAYGKIRSKVELEVRDLPEELSLSFNATC
LNNEVIPGLKSCMGLKIGDTVSFSIEAKVRGCPQEKEKSFTIKPVGFKDSLIVQVTFDCDCACQAQAEPNSHRCNNGNGT
FECGVCRCGPGWLGSQCECSEEDYRPSQQDECSPREGQPVCSQRGECLCGQCVCHSSDFGKITGKYCECDDFSCVRYKGE
MCSGHGQCSCGDCLCDSDWTGYYCNCTTRTDTCMSSNGLLCSGRGKCECGSCVCIQPGSYGDTCEKCPTCPDACTFKKEC
VECKKFDREPYMTENTCNRYCRDEIESVKELKDTGKDAVNCTYKNEDDCVVRFQYYEDSSGKSILYVVEEPECPKGPDIL
VVLLSVMGAILLIGLAALLIWKLLITIHDRKEFAKFEEERARAKWDTHYAQSLRKWNQPVSIDG
;
1 2443452  ? 
# 
loop_
_struct_ref_seq.align_id 
_struct_ref_seq.ref_id 
_struct_ref_seq.pdbx_PDB_id_code 
_struct_ref_seq.pdbx_strand_id 
_struct_ref_seq.seq_align_beg 
_struct_ref_seq.pdbx_seq_align_beg_ins_code 
_struct_ref_seq.seq_align_end 
_struct_ref_seq.pdbx_seq_align_end_ins_code 
_struct_ref_seq.pdbx_db_accession 
_struct_ref_seq.db_align_beg 
_struct_ref_seq.pdbx_db_align_beg_ins_code 
_struct_ref_seq.db_align_end 
_struct_ref_seq.pdbx_db_align_end_ins_code 
_struct_ref_seq.pdbx_auth_seq_align_beg 
_struct_ref_seq.pdbx_auth_seq_align_end 
1 1 1JV2 A 1 ? 957 ? 14743192 31 ? 987 ? 1 957 
2 2 1JV2 B 1 ? 692 ? 2443452  27 ? 718 ? 1 692 
# 
loop_
_chem_comp.id 
_chem_comp.type 
_chem_comp.mon_nstd_flag 
_chem_comp.name 
_chem_comp.pdbx_synonyms 
_chem_comp.formula 
_chem_comp.formula_weight 
ALA 'L-peptide linking' y ALANINE                                     ? 'C3 H7 N O2'     89.093  
ARG 'L-peptide linking' y ARGININE                                    ? 'C6 H15 N4 O2 1' 175.209 
ASN 'L-peptide linking' y ASPARAGINE                                  ? 'C4 H8 N2 O3'    132.118 
ASP 'L-peptide linking' y 'ASPARTIC ACID'                             ? 'C4 H7 N O4'     133.103 
CA  non-polymer         . 'CALCIUM ION'                               ? 'Ca 2'           40.078  
CYS 'L-peptide linking' y CYSTEINE                                    ? 'C3 H7 N O2 S'   121.158 
GLN 'L-peptide linking' y GLUTAMINE                                   ? 'C5 H10 N2 O3'   146.144 
GLU 'L-peptide linking' y 'GLUTAMIC ACID'                             ? 'C5 H9 N O4'     147.129 
GLY 'peptide linking'   y GLYCINE                                     ? 'C2 H5 N O2'     75.067  
HIS 'L-peptide linking' y HISTIDINE                                   ? 'C6 H10 N3 O2 1' 156.162 
ILE 'L-peptide linking' y ISOLEUCINE                                  ? 'C6 H13 N O2'    131.173 
LEU 'L-peptide linking' y LEUCINE                                     ? 'C6 H13 N O2'    131.173 
LYS 'L-peptide linking' y LYSINE                                      ? 'C6 H15 N2 O2 1' 147.195 
MET 'L-peptide linking' y METHIONINE                                  ? 'C5 H11 N O2 S'  149.211 
NAG D-saccharide        . N-ACETYL-D-GLUCOSAMINE                      ? 'C8 H15 N O6'    221.208 
NDG D-saccharide        . '2-(ACETYLAMINO)-2-DEOXY-A-D-GLUCOPYRANOSE' ? 'C8 H15 N O6'    221.208 
PHE 'L-peptide linking' y PHENYLALANINE                               ? 'C9 H11 N O2'    165.189 
PRO 'L-peptide linking' y PROLINE                                     ? 'C5 H9 N O2'     115.130 
SER 'L-peptide linking' y SERINE                                      ? 'C3 H7 N O3'     105.093 
THR 'L-peptide linking' y THREONINE                                   ? 'C4 H9 N O3'     119.119 
TRP 'L-peptide linking' y TRYPTOPHAN                                  ? 'C11 H12 N2 O2'  204.225 
TYR 'L-peptide linking' y TYROSINE                                    ? 'C9 H11 N O3'    181.189 
VAL 'L-peptide linking' y VALINE                                      ? 'C5 H11 N O2'    117.146 
# 
_exptl.entry_id          1JV2 
_exptl.method            'X-RAY DIFFRACTION' 
_exptl.crystals_number   1 
# 
_exptl_crystal.id                    1 
_exptl_crystal.density_meas          ? 
_exptl_crystal.density_Matthews      4.10 
_exptl_crystal.density_percent_sol   70.04 
_exptl_crystal.description           ? 
# 
_exptl_crystal_grow.crystal_id      1 
_exptl_crystal_grow.method          'VAPOR DIFFUSION, HANGING DROP' 
_exptl_crystal_grow.temp            277 
_exptl_crystal_grow.temp_details    ? 
_exptl_crystal_grow.pH              6 
_exptl_crystal_grow.pdbx_details    'PEG, MES, CA, pH 6, VAPOR DIFFUSION, HANGING DROP, temperature 277K' 
_exptl_crystal_grow.pdbx_pH_range   ? 
# 
_diffrn.id                     1 
_diffrn.ambient_temp           100 
_diffrn.ambient_temp_details   ? 
_diffrn.crystal_id             1 
# 
_diffrn_detector.diffrn_id              1 
_diffrn_detector.detector               CCD 
_diffrn_detector.type                   CUSTOM-MADE 
_diffrn_detector.pdbx_collection_date   2001-02-25 
_diffrn_detector.details                ? 
# 
_diffrn_radiation.diffrn_id                        1 
_diffrn_radiation.wavelength_id                    1 
_diffrn_radiation.pdbx_monochromatic_or_laue_m_l   M 
_diffrn_radiation.monochromator                    undulator 
_diffrn_radiation.pdbx_diffrn_protocol             'SINGLE WAVELENGTH' 
_diffrn_radiation.pdbx_scattering_type             x-ray 
# 
_diffrn_radiation_wavelength.id           1 
_diffrn_radiation_wavelength.wavelength   1.0332 
_diffrn_radiation_wavelength.wt           1.0 
# 
_diffrn_source.diffrn_id                   1 
_diffrn_source.source                      SYNCHROTRON 
_diffrn_source.type                        'APS BEAMLINE 19-ID' 
_diffrn_source.pdbx_synchrotron_site       APS 
_diffrn_source.pdbx_synchrotron_beamline   19-ID 
_diffrn_source.pdbx_wavelength             ? 
_diffrn_source.pdbx_wavelength_list        1.0332 
# 
_reflns.entry_id                     1JV2 
_reflns.observed_criterion_sigma_I   -3.0 
_reflns.observed_criterion_sigma_F   2.0 
_reflns.d_resolution_low             50 
_reflns.d_resolution_high            3.1 
_reflns.number_obs                   52705 
_reflns.number_all                   53802 
_reflns.percent_possible_obs         96.9 
_reflns.pdbx_Rmerge_I_obs            ? 
_reflns.pdbx_Rsym_value              ? 
_reflns.pdbx_netI_over_sigmaI        ? 
_reflns.B_iso_Wilson_estimate        ? 
_reflns.pdbx_redundancy              ? 
_reflns.R_free_details               ? 
_reflns.limit_h_max                  ? 
_reflns.limit_h_min                  ? 
_reflns.limit_k_max                  ? 
_reflns.limit_k_min                  ? 
_reflns.limit_l_max                  ? 
_reflns.limit_l_min                  ? 
_reflns.observed_criterion_F_max     ? 
_reflns.observed_criterion_F_min     ? 
_reflns.pdbx_ordinal                 1 
_reflns.pdbx_diffrn_id               1 
# 
_reflns_shell.d_res_high             3.1 
_reflns_shell.d_res_low              3.2 
_reflns_shell.percent_possible_all   95 
_reflns_shell.Rmerge_I_obs           ? 
_reflns_shell.pdbx_Rsym_value        ? 
_reflns_shell.meanI_over_sigI_obs    ? 
_reflns_shell.pdbx_redundancy        ? 
_reflns_shell.percent_possible_obs   ? 
_reflns_shell.number_unique_all      ? 
_reflns_shell.pdbx_ordinal           1 
_reflns_shell.pdbx_diffrn_id         1 
# 
_refine.entry_id                                 1JV2 
_refine.ls_number_reflns_obs                     52705 
_refine.ls_number_reflns_all                     53802 
_refine.pdbx_ls_sigma_I                          ? 
_refine.pdbx_ls_sigma_F                          2 
_refine.pdbx_data_cutoff_high_absF               ? 
_refine.pdbx_data_cutoff_low_absF                ? 
_refine.pdbx_data_cutoff_high_rms_absF           ? 
_refine.ls_d_res_low                             20 
_refine.ls_d_res_high                            3.1 
_refine.ls_percent_reflns_obs                    ? 
_refine.ls_R_factor_obs                          0.255 
_refine.ls_R_factor_all                          ? 
_refine.ls_R_factor_R_work                       0.255 
_refine.ls_R_factor_R_free                       0.335 
_refine.ls_R_factor_R_free_error                 ? 
_refine.ls_R_factor_R_free_error_details         ? 
_refine.ls_percent_reflns_R_free                 ? 
_refine.ls_number_reflns_R_free                  2635 
_refine.ls_number_parameters                     ? 
_refine.ls_number_restraints                     ? 
_refine.occupancy_min                            ? 
_refine.occupancy_max                            ? 
_refine.B_iso_mean                               ? 
_refine.aniso_B[1][1]                            ? 
_refine.aniso_B[2][2]                            ? 
_refine.aniso_B[3][3]                            ? 
_refine.aniso_B[1][2]                            ? 
_refine.aniso_B[1][3]                            ? 
_refine.aniso_B[2][3]                            ? 
_refine.solvent_model_details                    ? 
_refine.solvent_model_param_ksol                 ? 
_refine.solvent_model_param_bsol                 ? 
_refine.pdbx_ls_cross_valid_method               ? 
_refine.details                                  ? 
_refine.pdbx_starting_model                      ? 
_refine.pdbx_method_to_determine_struct          MAD 
_refine.pdbx_isotropic_thermal_model             ? 
_refine.pdbx_stereochemistry_target_values       'Engh & Huber' 
_refine.pdbx_stereochem_target_val_spec_case     ? 
_refine.pdbx_R_Free_selection_details            random 
_refine.pdbx_overall_ESU_R                       ? 
_refine.pdbx_overall_ESU_R_Free                  ? 
_refine.overall_SU_ML                            ? 
_refine.overall_SU_B                             ? 
_refine.ls_redundancy_reflns_obs                 ? 
_refine.B_iso_min                                ? 
_refine.B_iso_max                                ? 
_refine.correlation_coeff_Fo_to_Fc               ? 
_refine.correlation_coeff_Fo_to_Fc_free          ? 
_refine.overall_SU_R_Cruickshank_DPI             ? 
_refine.overall_SU_R_free                        ? 
_refine.pdbx_refine_id                           'X-RAY DIFFRACTION' 
_refine.pdbx_diffrn_id                           1 
_refine.pdbx_TLS_residual_ADP_flag               ? 
_refine.pdbx_solvent_vdw_probe_radii             ? 
_refine.pdbx_solvent_ion_probe_radii             ? 
_refine.pdbx_solvent_shrinkage_radii             ? 
_refine.pdbx_overall_phase_error                 ? 
_refine.pdbx_overall_SU_R_free_Cruickshank_DPI   ? 
_refine.pdbx_overall_SU_R_Blow_DPI               ? 
_refine.pdbx_overall_SU_R_free_Blow_DPI          ? 
# 
_refine_hist.pdbx_refine_id                   'X-RAY DIFFRACTION' 
_refine_hist.cycle_id                         LAST 
_refine_hist.pdbx_number_atoms_protein        11398 
_refine_hist.pdbx_number_atoms_nucleic_acid   0 
_refine_hist.pdbx_number_atoms_ligand         258 
_refine_hist.number_atoms_solvent             0 
_refine_hist.number_atoms_total               11656 
_refine_hist.d_res_high                       3.1 
_refine_hist.d_res_low                        20 
# 
loop_
_refine_ls_restr.type 
_refine_ls_restr.dev_ideal 
_refine_ls_restr.dev_ideal_target 
_refine_ls_restr.weight 
_refine_ls_restr.number 
_refine_ls_restr.pdbx_refine_id 
_refine_ls_restr.pdbx_restraint_function 
x_bond_d                0.008 ? ? ? 'X-RAY DIFFRACTION' ? 
x_bond_d_na             ?     ? ? ? 'X-RAY DIFFRACTION' ? 
x_bond_d_prot           ?     ? ? ? 'X-RAY DIFFRACTION' ? 
x_angle_d               1.578 ? ? ? 'X-RAY DIFFRACTION' ? 
x_angle_d_na            ?     ? ? ? 'X-RAY DIFFRACTION' ? 
x_angle_d_prot          ?     ? ? ? 'X-RAY DIFFRACTION' ? 
x_angle_deg             ?     ? ? ? 'X-RAY DIFFRACTION' ? 
x_angle_deg_na          ?     ? ? ? 'X-RAY DIFFRACTION' ? 
x_angle_deg_prot        ?     ? ? ? 'X-RAY DIFFRACTION' ? 
x_dihedral_angle_d      ?     ? ? ? 'X-RAY DIFFRACTION' ? 
x_dihedral_angle_d_na   ?     ? ? ? 'X-RAY DIFFRACTION' ? 
x_dihedral_angle_d_prot ?     ? ? ? 'X-RAY DIFFRACTION' ? 
x_improper_angle_d      ?     ? ? ? 'X-RAY DIFFRACTION' ? 
x_improper_angle_d_na   ?     ? ? ? 'X-RAY DIFFRACTION' ? 
x_improper_angle_d_prot ?     ? ? ? 'X-RAY DIFFRACTION' ? 
x_mcbond_it             ?     ? ? ? 'X-RAY DIFFRACTION' ? 
x_mcangle_it            ?     ? ? ? 'X-RAY DIFFRACTION' ? 
x_scbond_it             ?     ? ? ? 'X-RAY DIFFRACTION' ? 
x_scangle_it            ?     ? ? ? 'X-RAY DIFFRACTION' ? 
# 
_struct.entry_id                  1JV2 
_struct.title                     'CRYSTAL STRUCTURE OF THE EXTRACELLULAR SEGMENT OF INTEGRIN ALPHAVBETA3' 
_struct.pdbx_descriptor           'INTEGRIN, ALPHA V; PLATELET MEMBRANE GLYCOPROTEIN IIIA BETA SUBUNIT' 
_struct.pdbx_model_details        ? 
_struct.pdbx_CASP_flag            ? 
_struct.pdbx_model_type_details   ? 
# 
_struct_keywords.entry_id        1JV2 
_struct_keywords.pdbx_keywords   'CELL ADHESION' 
_struct_keywords.text            
;genu, hybrid domain, beta-tail domain, PSI domain, EGF domain, MIDAS, ADMIDAS, Cage motif, propeller, A-domain, thigh domain, calf domain, CELL ADHESION
;
# 
loop_
_struct_asym.id 
_struct_asym.pdbx_blank_PDB_chainid_flag 
_struct_asym.pdbx_modified 
_struct_asym.entity_id 
_struct_asym.details 
A N N 1 ? 
B N N 2 ? 
C N N 3 ? 
D N N 3 ? 
E N N 3 ? 
F N N 3 ? 
G N N 3 ? 
H N N 3 ? 
I N N 3 ? 
J N N 3 ? 
K N N 3 ? 
L N N 4 ? 
M N N 3 ? 
N N N 3 ? 
O N N 5 ? 
P N N 5 ? 
Q N N 5 ? 
R N N 5 ? 
S N N 5 ? 
T N N 3 ? 
U N N 3 ? 
V N N 3 ? 
W N N 4 ? 
X N N 3 ? 
Y N N 4 ? 
Z N N 5 ? 
# 
_struct_biol.id   1 
# 
loop_
_struct_conf.conf_type_id 
_struct_conf.id 
_struct_conf.pdbx_PDB_helix_id 
_struct_conf.beg_label_comp_id 
_struct_conf.beg_label_asym_id 
_struct_conf.beg_label_seq_id 
_struct_conf.pdbx_beg_PDB_ins_code 
_struct_conf.end_label_comp_id 
_struct_conf.end_label_asym_id 
_struct_conf.end_label_seq_id 
_struct_conf.pdbx_end_PDB_ins_code 
_struct_conf.beg_auth_comp_id 
_struct_conf.beg_auth_asym_id 
_struct_conf.beg_auth_seq_id 
_struct_conf.end_auth_comp_id 
_struct_conf.end_auth_asym_id 
_struct_conf.end_auth_seq_id 
_struct_conf.pdbx_PDB_helix_class 
_struct_conf.details 
_struct_conf.pdbx_PDB_helix_length 
HELX_P HELX_P1  1  GLY A 175 ? GLN A 180 ? GLY A 175 GLN A 180 1 ? 6  
HELX_P HELX_P2  2  GLN A 187 ? VAL A 192 ? GLN A 187 VAL A 192 1 ? 6  
HELX_P HELX_P3  3  GLN A 214 ? ASP A 218 ? GLN A 214 ASP A 218 5 ? 5  
HELX_P HELX_P4  4  ARG A 245 ? LEU A 250 ? ARG A 245 LEU A 250 1 ? 6  
HELX_P HELX_P5  5  GLY A 366 ? LYS A 370 ? GLY A 366 LYS A 370 5 ? 5  
HELX_P HELX_P6  6  ASP A 544 ? PHE A 548 ? ASP A 544 PHE A 548 5 ? 5  
HELX_P HELX_P7  7  THR A 768 ? GLY A 773 ? THR A 768 GLY A 773 1 ? 6  
HELX_P HELX_P8  8  SER B 121 ? LYS B 125 ? SER B 121 LYS B 125 5 ? 5  
HELX_P HELX_P9  9  GLY B 135 ? LYS B 144 ? GLY B 135 LYS B 144 1 ? 10 
HELX_P HELX_P10 10 PRO B 170 ? GLU B 174 ? PRO B 170 GLU B 174 5 ? 5  
HELX_P HELX_P11 11 THR B 201 ? LYS B 209 ? THR B 201 LYS B 209 1 ? 9  
HELX_P HELX_P12 12 GLY B 222 ? CYS B 232 ? GLY B 222 CYS B 232 1 ? 11 
HELX_P HELX_P13 13 CYS B 232 ? GLY B 237 ? CYS B 232 GLY B 237 1 ? 6  
HELX_P HELX_P14 14 LEU B 258 ? LEU B 262 ? LEU B 258 LEU B 262 5 ? 5  
HELX_P HELX_P15 15 TYR B 281 ? THR B 286 ? TYR B 281 THR B 286 5 ? 6  
HELX_P HELX_P16 16 SER B 291 ? LYS B 302 ? SER B 291 LYS B 302 1 ? 12 
HELX_P HELX_P17 17 VAL B 314 ? GLU B 323 ? VAL B 314 GLU B 323 1 ? 10 
HELX_P HELX_P18 18 SER B 337 ? ASN B 339 ? SER B 337 ASN B 339 5 ? 3  
HELX_P HELX_P19 19 VAL B 340 ? ARG B 352 ? VAL B 340 ARG B 352 1 ? 13 
HELX_P HELX_P20 20 LEU B 573 ? GLY B 577 ? LEU B 573 GLY B 577 5 ? 5  
HELX_P HELX_P21 21 ASP B 606 ? PHE B 610 ? ASP B 606 PHE B 610 5 ? 5  
HELX_P HELX_P22 22 LYS B 611 ? GLU B 616 ? LYS B 611 GLU B 616 1 ? 6  
# 
_struct_conf_type.id          HELX_P 
_struct_conf_type.criteria    ? 
_struct_conf_type.reference   ? 
# 
loop_
_struct_conn.id 
_struct_conn.conn_type_id 
_struct_conn.pdbx_leaving_atom_flag 
_struct_conn.pdbx_PDB_id 
_struct_conn.ptnr1_label_asym_id 
_struct_conn.ptnr1_label_comp_id 
_struct_conn.ptnr1_label_seq_id 
_struct_conn.ptnr1_label_atom_id 
_struct_conn.pdbx_ptnr1_label_alt_id 
_struct_conn.pdbx_ptnr1_PDB_ins_code 
_struct_conn.pdbx_ptnr1_standard_comp_id 
_struct_conn.ptnr1_symmetry 
_struct_conn.ptnr2_label_asym_id 
_struct_conn.ptnr2_label_comp_id 
_struct_conn.ptnr2_label_seq_id 
_struct_conn.ptnr2_label_atom_id 
_struct_conn.pdbx_ptnr2_label_alt_id 
_struct_conn.pdbx_ptnr2_PDB_ins_code 
_struct_conn.ptnr1_auth_asym_id 
_struct_conn.ptnr1_auth_comp_id 
_struct_conn.ptnr1_auth_seq_id 
_struct_conn.ptnr2_auth_asym_id 
_struct_conn.ptnr2_auth_comp_id 
_struct_conn.ptnr2_auth_seq_id 
_struct_conn.ptnr2_symmetry 
_struct_conn.pdbx_ptnr3_label_atom_id 
_struct_conn.pdbx_ptnr3_label_seq_id 
_struct_conn.pdbx_ptnr3_label_comp_id 
_struct_conn.pdbx_ptnr3_label_asym_id 
_struct_conn.pdbx_ptnr3_label_alt_id 
_struct_conn.pdbx_ptnr3_PDB_ins_code 
_struct_conn.details 
_struct_conn.pdbx_dist_value 
_struct_conn.pdbx_value_order 
disulf1  disulf ? ? A CYS 59  SG  ? ? ? 1_555 A CYS 67  SG  ? ? A CYS 59   A CYS 67   1_555 ? ? ? ? ? ? ? 2.042 ? 
disulf2  disulf ? ? A CYS 108 SG  ? ? ? 1_555 A CYS 128 SG  ? ? A CYS 108  A CYS 128  1_555 ? ? ? ? ? ? ? 2.032 ? 
disulf3  disulf ? ? A CYS 142 SG  ? ? ? 1_555 A CYS 155 SG  ? ? A CYS 142  A CYS 155  1_555 ? ? ? ? ? ? ? 2.040 ? 
disulf4  disulf ? ? A CYS 461 SG  ? ? ? 1_555 A CYS 472 SG  ? ? A CYS 461  A CYS 472  1_555 ? ? ? ? ? ? ? 2.038 ? 
disulf5  disulf ? ? A CYS 478 SG  ? ? ? 1_555 A CYS 535 SG  ? ? A CYS 478  A CYS 535  1_555 ? ? ? ? ? ? ? 2.034 ? 
disulf6  disulf ? ? A CYS 596 SG  ? ? ? 1_555 A CYS 602 SG  ? ? A CYS 596  A CYS 602  1_555 ? ? ? ? ? ? ? 2.030 ? 
disulf7  disulf ? ? A CYS 668 SG  ? ? ? 1_555 A CYS 681 SG  ? ? A CYS 668  A CYS 681  1_555 ? ? ? ? ? ? ? 2.039 ? 
disulf8  disulf ? ? A CYS 822 SG  ? ? ? 1_555 A CYS 884 SG  ? ? A CYS 822  A CYS 884  1_555 ? ? ? ? ? ? ? 2.027 ? 
disulf9  disulf ? ? A CYS 874 SG  ? ? ? 1_555 A CYS 879 SG  ? ? A CYS 874  A CYS 879  1_555 ? ? ? ? ? ? ? 2.025 ? 
disulf10 disulf ? ? B CYS 177 SG  ? ? ? 1_555 B CYS 184 SG  ? ? B CYS 177  B CYS 184  1_555 ? ? ? ? ? ? ? 2.047 ? 
disulf11 disulf ? ? B CYS 232 SG  ? ? ? 1_555 B CYS 273 SG  ? ? B CYS 232  B CYS 273  1_555 ? ? ? ? ? ? ? 2.038 ? 
disulf12 disulf ? ? B CYS 374 SG  ? ? ? 1_555 B CYS 386 SG  ? ? B CYS 374  B CYS 386  1_555 ? ? ? ? ? ? ? 2.027 ? 
disulf13 disulf ? ? B CYS 406 SG  ? ? ? 1_555 B CYS 433 SG  ? ? B CYS 406  B CYS 433  1_555 ? ? ? ? ? ? ? 2.024 ? 
disulf14 disulf ? ? B CYS 536 SG  ? ? ? 1_555 B CYS 544 SG  ? ? B CYS 536  B CYS 544  1_555 ? ? ? ? ? ? ? 2.033 ? 
disulf15 disulf ? ? B CYS 542 SG  ? ? ? 1_555 B CYS 547 SG  ? ? B CYS 542  B CYS 547  1_555 ? ? ? ? ? ? ? 2.032 ? 
disulf16 disulf ? ? B CYS 549 SG  ? ? ? 1_555 B CYS 558 SG  ? ? B CYS 549  B CYS 558  1_555 ? ? ? ? ? ? ? 2.032 ? 
disulf17 disulf ? ? B CYS 560 SG  ? ? ? 1_555 B CYS 583 SG  ? ? B CYS 560  B CYS 583  1_555 ? ? ? ? ? ? ? 2.034 ? 
disulf18 disulf ? ? B CYS 567 SG  ? ? ? 1_555 B CYS 581 SG  ? ? B CYS 567  B CYS 581  1_555 ? ? ? ? ? ? ? 2.029 ? 
disulf19 disulf ? ? B CYS 575 SG  ? ? ? 1_555 B CYS 586 SG  ? ? B CYS 575  B CYS 586  1_555 ? ? ? ? ? ? ? 2.038 ? 
disulf20 disulf ? ? B CYS 588 SG  ? ? ? 1_555 B CYS 598 SG  ? ? B CYS 588  B CYS 598  1_555 ? ? ? ? ? ? ? 2.035 ? 
disulf21 disulf ? ? B CYS 601 SG  ? ? ? 1_555 B CYS 604 SG  ? ? B CYS 601  B CYS 604  1_555 ? ? ? ? ? ? ? 2.038 ? 
disulf22 disulf ? ? B CYS 608 SG  ? ? ? 1_555 B CYS 655 SG  ? ? B CYS 608  B CYS 655  1_555 ? ? ? ? ? ? ? 2.029 ? 
disulf23 disulf ? ? B CYS 614 SG  ? ? ? 1_555 B CYS 635 SG  ? ? B CYS 614  B CYS 635  1_555 ? ? ? ? ? ? ? 2.022 ? 
disulf24 disulf ? ? B CYS 617 SG  ? ? ? 1_555 B CYS 631 SG  ? ? B CYS 617  B CYS 631  1_555 ? ? ? ? ? ? ? 2.029 ? 
disulf25 disulf ? ? B CYS 663 SG  ? ? ? 1_555 B CYS 687 SG  ? ? B CYS 663  B CYS 687  1_555 ? ? ? ? ? ? ? 2.034 ? 
covale1  covale ? ? A ASN 44  ND2 ? ? ? 1_555 C NAG .   C1  ? ? A ASN 44   A NAG 2044 1_555 ? ? ? ? ? ? ? 1.439 ? 
covale2  covale ? ? A ASN 260 ND2 ? ? ? 1_555 E NAG .   C1  ? ? A ASN 260  A NAG 2260 1_555 ? ? ? ? ? ? ? 1.443 ? 
covale3  covale ? ? A ASN 266 ND2 ? ? ? 1_555 F NAG .   C1  ? ? A ASN 266  A NAG 2266 1_555 ? ? ? ? ? ? ? 1.436 ? 
covale4  covale ? ? A ASN 458 ND2 ? ? ? 1_555 H NAG .   C1  ? ? A ASN 458  A NAG 2458 1_555 ? ? ? ? ? ? ? 1.428 ? 
covale5  covale ? ? A ASN 585 ND2 ? ? ? 1_555 I NAG .   C1  ? ? A ASN 585  A NAG 2585 1_555 ? ? ? ? ? ? ? 1.435 ? 
covale6  covale ? ? A ASN 943 ND2 ? ? ? 1_555 K NAG .   C1  ? ? A ASN 943  A NAG 2943 1_555 ? ? ? ? ? ? ? 1.425 ? 
covale7  covale ? ? A ASN 950 ND2 ? ? ? 1_555 M NAG .   C1  ? ? A ASN 950  A NAG 2950 1_555 ? ? ? ? ? ? ? 1.433 ? 
covale8  covale ? ? C NAG .   O4  ? ? ? 1_555 D NAG .   C1  ? ? A NAG 2044 A NAG 2045 1_555 ? ? ? ? ? ? ? 1.395 ? 
covale9  covale ? ? F NAG .   O4  ? ? ? 1_555 G NAG .   C1  ? ? A NAG 2266 A NAG 2267 1_555 ? ? ? ? ? ? ? 1.395 ? 
covale10 covale ? ? I NAG .   O4  ? ? ? 1_555 J NAG .   C1  ? ? A NAG 2585 A NAG 2586 1_555 ? ? ? ? ? ? ? 1.391 ? 
covale11 covale ? ? K NAG .   O4  ? ? ? 1_555 L NDG .   C1  ? ? A NAG 2943 A NDG 2944 1_555 ? ? ? ? ? ? ? 1.386 ? 
covale12 covale ? ? M NAG .   O4  ? ? ? 1_555 N NAG .   C1  ? ? A NAG 2950 A NAG 2951 1_555 ? ? ? ? ? ? ? 1.385 ? 
covale13 covale ? ? V NAG .   O4  ? ? ? 1_555 W NDG .   C1  ? ? B NAG 3559 B NDG 3560 1_555 ? ? ? ? ? ? ? 1.377 ? 
covale14 covale ? ? X NAG .   O4  ? ? ? 1_555 Y NDG .   C1  ? ? B NAG 3654 B NDG 3655 1_555 ? ? ? ? ? ? ? 1.392 ? 
covale15 covale ? ? B ASN 320 ND2 ? ? ? 1_555 T NAG .   C1  ? ? B ASN 320  B NAG 3320 1_555 ? ? ? ? ? ? ? 1.423 ? 
covale16 covale ? ? B ASN 371 ND2 ? ? ? 1_555 U NAG .   C1  ? ? B ASN 371  B NAG 3371 1_555 ? ? ? ? ? ? ? 1.444 ? 
covale17 covale ? ? B ASN 559 ND2 ? ? ? 1_555 V NAG .   C1  ? ? B ASN 559  B NAG 3559 1_555 ? ? ? ? ? ? ? 1.430 ? 
covale18 covale ? ? B ASN 654 ND2 ? ? ? 1_555 X NAG .   C1  ? ? B ASN 654  B NAG 3654 1_555 ? ? ? ? ? ? ? 1.439 ? 
metalc1  metalc ? ? O CA  .   CA  ? ? ? 1_555 A ASP 230 OD2 ? ? A CA  4004 A ASP 230  1_555 ? ? ? ? ? ? ? 2.718 ? 
metalc2  metalc ? ? O CA  .   CA  ? ? ? 1_555 A ASN 232 O   ? ? A CA  4004 A ASN 232  1_555 ? ? ? ? ? ? ? 3.184 ? 
metalc3  metalc ? ? O CA  .   CA  ? ? ? 1_555 A ILE 236 O   ? ? A CA  4004 A ILE 236  1_555 ? ? ? ? ? ? ? 2.374 ? 
metalc4  metalc ? ? O CA  .   CA  ? ? ? 1_555 A ASP 238 OD1 ? ? A CA  4004 A ASP 238  1_555 ? ? ? ? ? ? ? 2.367 ? 
metalc5  metalc ? ? P CA  .   CA  ? ? ? 1_555 A ASP 288 OD1 ? ? A CA  4005 A ASP 288  1_555 ? ? ? ? ? ? ? 3.149 ? 
metalc6  metalc ? ? P CA  .   CA  ? ? ? 1_555 A TYR 290 O   ? ? A CA  4005 A TYR 290  1_555 ? ? ? ? ? ? ? 2.839 ? 
metalc7  metalc ? ? P CA  .   CA  ? ? ? 1_555 A ASP 288 OD2 ? ? A CA  4005 A ASP 288  1_555 ? ? ? ? ? ? ? 2.512 ? 
metalc8  metalc ? ? P CA  .   CA  ? ? ? 1_555 A ASN 286 ND2 ? ? A CA  4005 A ASN 286  1_555 ? ? ? ? ? ? ? 2.647 ? 
metalc9  metalc ? ? P CA  .   CA  ? ? ? 1_555 A ASP 284 OD2 ? ? A CA  4005 A ASP 284  1_555 ? ? ? ? ? ? ? 2.499 ? 
metalc10 metalc ? ? P CA  .   CA  ? ? ? 1_555 A ASP 292 OD2 ? ? A CA  4005 A ASP 292  1_555 ? ? ? ? ? ? ? 2.923 ? 
metalc11 metalc ? ? P CA  .   CA  ? ? ? 1_555 A ASP 292 OD1 ? ? A CA  4005 A ASP 292  1_555 ? ? ? ? ? ? ? 3.364 ? 
metalc12 metalc ? ? Q CA  .   CA  ? ? ? 1_555 A ASP 351 OD2 ? ? A CA  4006 A ASP 351  1_555 ? ? ? ? ? ? ? 2.883 ? 
metalc13 metalc ? ? Q CA  .   CA  ? ? ? 1_555 A ASP 351 OD1 ? ? A CA  4006 A ASP 351  1_555 ? ? ? ? ? ? ? 2.977 ? 
metalc14 metalc ? ? Q CA  .   CA  ? ? ? 1_555 A ASP 357 N   ? ? A CA  4006 A ASP 357  1_555 ? ? ? ? ? ? ? 3.386 ? 
metalc15 metalc ? ? Q CA  .   CA  ? ? ? 1_555 A PHE 355 O   ? ? A CA  4006 A PHE 355  1_555 ? ? ? ? ? ? ? 2.333 ? 
metalc16 metalc ? ? Q CA  .   CA  ? ? ? 1_555 A ASP 357 OD2 ? ? A CA  4006 A ASP 357  1_555 ? ? ? ? ? ? ? 2.239 ? 
metalc17 metalc ? ? Q CA  .   CA  ? ? ? 1_555 A ASP 353 OD2 ? ? A CA  4006 A ASP 353  1_555 ? ? ? ? ? ? ? 2.793 ? 
metalc18 metalc ? ? R CA  .   CA  ? ? ? 1_555 A ASP 421 OD1 ? ? A CA  4007 A ASP 421  1_555 ? ? ? ? ? ? ? 2.794 ? 
metalc19 metalc ? ? R CA  .   CA  ? ? ? 1_555 A ASP 415 OD2 ? ? A CA  4007 A ASP 415  1_555 ? ? ? ? ? ? ? 2.696 ? 
metalc20 metalc ? ? R CA  .   CA  ? ? ? 1_555 A ASP 413 OD1 ? ? A CA  4007 A ASP 413  1_555 ? ? ? ? ? ? ? 2.478 ? 
metalc21 metalc ? ? R CA  .   CA  ? ? ? 1_555 A ASP 415 OD1 ? ? A CA  4007 A ASP 415  1_555 ? ? ? ? ? ? ? 3.177 ? 
metalc22 metalc ? ? R CA  .   CA  ? ? ? 1_555 A TYR 419 O   ? ? A CA  4007 A TYR 419  1_555 ? ? ? ? ? ? ? 2.380 ? 
metalc23 metalc ? ? R CA  .   CA  ? ? ? 1_555 A PRO 420 O   ? ? A CA  4007 A PRO 420  1_555 ? ? ? ? ? ? ? 2.602 ? 
metalc24 metalc ? ? R CA  .   CA  ? ? ? 1_555 A ASP 421 OD2 ? ? A CA  4007 A ASP 421  1_555 ? ? ? ? ? ? ? 2.565 ? 
metalc25 metalc ? ? R CA  .   CA  ? ? ? 1_555 A ASN 417 OD1 ? ? A CA  4007 A ASN 417  1_555 ? ? ? ? ? ? ? 2.484 ? 
metalc26 metalc ? ? S CA  .   CA  ? ? ? 1_555 A ASP 599 OD2 ? ? A CA  4008 A ASP 599  1_555 ? ? ? ? ? ? ? 3.144 ? 
metalc27 metalc ? ? S CA  .   CA  ? ? ? 1_555 A ASP 599 OD1 ? ? A CA  4008 A ASP 599  1_555 ? ? ? ? ? ? ? 2.106 ? 
metalc28 metalc ? ? S CA  .   CA  ? ? ? 1_555 A GLU 636 OE2 ? ? A CA  4008 A GLU 636  1_555 ? ? ? ? ? ? ? 3.042 ? 
metalc29 metalc ? ? S CA  .   CA  ? ? ? 1_555 A VAL 601 N   ? ? A CA  4008 A VAL 601  1_555 ? ? ? ? ? ? ? 3.331 ? 
metalc30 metalc ? ? S CA  .   CA  ? ? ? 1_555 A VAL 601 O   ? ? A CA  4008 A VAL 601  1_555 ? ? ? ? ? ? ? 2.542 ? 
metalc31 metalc ? ? S CA  .   CA  ? ? ? 1_555 A GLY 597 O   ? ? A CA  4008 A GLY 597  1_555 ? ? ? ? ? ? ? 2.546 ? 
metalc32 metalc ? ? S CA  .   CA  ? ? ? 1_555 A GLU 636 OE1 ? ? A CA  4008 A GLU 636  1_555 ? ? ? ? ? ? ? 2.094 ? 
metalc33 metalc ? ? Z CA  .   CA  ? ? ? 1_555 B MET 335 O   ? ? B CA  4002 B MET 335  1_555 ? ? ? ? ? ? ? 2.300 ? 
metalc34 metalc ? ? Z CA  .   CA  ? ? ? 1_555 B ASP 127 OD1 ? ? B CA  4002 B ASP 127  1_555 ? ? ? ? ? ? ? 2.299 ? 
metalc35 metalc ? ? Z CA  .   CA  ? ? ? 1_555 B ASP 126 OD2 ? ? B CA  4002 B ASP 126  1_555 ? ? ? ? ? ? ? 2.604 ? 
metalc36 metalc ? ? Z CA  .   CA  ? ? ? 1_555 B ASP 126 OD1 ? ? B CA  4002 B ASP 126  1_555 ? ? ? ? ? ? ? 2.547 ? 
metalc37 metalc ? ? Z CA  .   CA  ? ? ? 1_555 B SER 123 O   ? ? B CA  4002 B SER 123  1_555 ? ? ? ? ? ? ? 2.664 ? 
# 
loop_
_struct_conn_type.id 
_struct_conn_type.criteria 
_struct_conn_type.reference 
disulf ? ? 
covale ? ? 
metalc ? ? 
# 
loop_
_struct_sheet.id 
_struct_sheet.type 
_struct_sheet.number_strands 
_struct_sheet.details 
A  ? 4 ? 
B  ? 3 ? 
C  ? 2 ? 
D  ? 3 ? 
E  ? 4 ? 
F  ? 4 ? 
G  ? 4 ? 
H  ? 4 ? 
I  ? 2 ? 
J  ? 3 ? 
K  ? 2 ? 
L  ? 5 ? 
M  ? 4 ? 
N  ? 4 ? 
O  ? 5 ? 
P  ? 4 ? 
Q  ? 6 ? 
R  ? 4 ? 
S  ? 2 ? 
T  ? 4 ? 
U  ? 5 ? 
V  ? 4 ? 
W  ? 2 ? 
X  ? 2 ? 
Y  ? 6 ? 
Z  ? 2 ? 
AA ? 2 ? 
AB ? 4 ? 
AC ? 2 ? 
# 
loop_
_struct_sheet_order.sheet_id 
_struct_sheet_order.range_id_1 
_struct_sheet_order.range_id_2 
_struct_sheet_order.offset 
_struct_sheet_order.sense 
A  1 2 ? anti-parallel 
A  2 3 ? anti-parallel 
A  3 4 ? anti-parallel 
B  1 2 ? anti-parallel 
B  2 3 ? anti-parallel 
C  1 2 ? anti-parallel 
D  1 2 ? anti-parallel 
D  2 3 ? anti-parallel 
E  1 2 ? anti-parallel 
E  2 3 ? anti-parallel 
E  3 4 ? anti-parallel 
F  1 2 ? anti-parallel 
F  2 3 ? anti-parallel 
F  3 4 ? anti-parallel 
G  1 2 ? anti-parallel 
G  2 3 ? anti-parallel 
G  3 4 ? anti-parallel 
H  1 2 ? anti-parallel 
H  2 3 ? anti-parallel 
H  3 4 ? anti-parallel 
I  1 2 ? anti-parallel 
J  1 2 ? anti-parallel 
J  2 3 ? anti-parallel 
K  1 2 ? anti-parallel 
L  1 2 ? anti-parallel 
L  2 3 ? anti-parallel 
L  3 4 ? anti-parallel 
L  4 5 ? parallel      
M  1 2 ? anti-parallel 
M  2 3 ? anti-parallel 
M  3 4 ? anti-parallel 
N  1 2 ? anti-parallel 
N  2 3 ? anti-parallel 
N  3 4 ? anti-parallel 
O  1 2 ? anti-parallel 
O  2 3 ? anti-parallel 
O  3 4 ? anti-parallel 
O  4 5 ? parallel      
P  1 2 ? anti-parallel 
P  2 3 ? anti-parallel 
P  3 4 ? anti-parallel 
Q  1 2 ? parallel      
Q  2 3 ? anti-parallel 
Q  3 4 ? anti-parallel 
Q  4 5 ? anti-parallel 
Q  5 6 ? anti-parallel 
R  1 2 ? anti-parallel 
R  2 3 ? anti-parallel 
R  3 4 ? anti-parallel 
S  1 2 ? parallel      
T  1 2 ? anti-parallel 
T  2 3 ? anti-parallel 
T  3 4 ? anti-parallel 
U  1 2 ? anti-parallel 
U  2 3 ? anti-parallel 
U  3 4 ? anti-parallel 
U  4 5 ? anti-parallel 
V  1 2 ? parallel      
V  2 3 ? anti-parallel 
V  3 4 ? anti-parallel 
W  1 2 ? anti-parallel 
X  1 2 ? anti-parallel 
Y  1 2 ? anti-parallel 
Y  2 3 ? parallel      
Y  3 4 ? parallel      
Y  4 5 ? parallel      
Y  5 6 ? parallel      
Z  1 2 ? anti-parallel 
AA 1 2 ? anti-parallel 
AB 1 2 ? parallel      
AB 2 3 ? anti-parallel 
AB 3 4 ? anti-parallel 
AC 1 2 ? anti-parallel 
# 
loop_
_struct_sheet_range.sheet_id 
_struct_sheet_range.id 
_struct_sheet_range.beg_label_comp_id 
_struct_sheet_range.beg_label_asym_id 
_struct_sheet_range.beg_label_seq_id 
_struct_sheet_range.pdbx_beg_PDB_ins_code 
_struct_sheet_range.end_label_comp_id 
_struct_sheet_range.end_label_asym_id 
_struct_sheet_range.end_label_seq_id 
_struct_sheet_range.pdbx_end_PDB_ins_code 
_struct_sheet_range.beg_auth_comp_id 
_struct_sheet_range.beg_auth_asym_id 
_struct_sheet_range.beg_auth_seq_id 
_struct_sheet_range.end_auth_comp_id 
_struct_sheet_range.end_auth_asym_id 
_struct_sheet_range.end_auth_seq_id 
A  1 ALA A 9   ? SER A 12  ? ALA A 9   SER A 12  
A  2 ARG A 431 ? ARG A 436 ? ARG A 431 ARG A 436 
A  3 ASP A 421 ? ALA A 426 ? ASP A 421 ALA A 426 
A  4 SER A 407 ? LYS A 409 ? SER A 407 LYS A 409 
B  1 VAL A 23  ? PHE A 26  ? VAL A 23  PHE A 26  
B  2 PHE A 35  ? ALA A 40  ? PHE A 35  ALA A 40  
B  3 GLN A 55  ? ASP A 60  ? GLN A 55  ASP A 60  
C  1 ASP A 79  ? ALA A 81  ? ASP A 79  ALA A 81  
C  2 ASP A 84  ? PRO A 85  ? ASP A 84  PRO A 85  
D  1 GLU A 87  ? PHE A 88  ? GLU A 87  PHE A 88  
D  2 HIS A 113 ? TRP A 114 ? HIS A 113 TRP A 114 
D  3 GLU A 123 ? PRO A 124 ? GLU A 123 PRO A 124 
E  1 SER A 97  ? SER A 100 ? SER A 97  SER A 100 
E  2 ILE A 105 ? ALA A 109 ? ILE A 105 ALA A 109 
E  3 THR A 127 ? GLN A 131 ? THR A 127 GLN A 131 
E  4 VAL A 137 ? TYR A 139 ? VAL A 137 TYR A 139 
F  1 ILE A 161 ? ASP A 162 ? ILE A 161 ASP A 162 
F  2 LEU A 170 ? GLY A 173 ? LEU A 170 GLY A 173 
F  3 GLN A 182 ? ASP A 186 ? GLN A 182 ASP A 186 
F  4 GLN A 207 ? ALA A 209 ? GLN A 207 ALA A 209 
G  1 SER A 225 ? GLY A 229 ? SER A 225 GLY A 229 
G  2 ASP A 238 ? VAL A 243 ? ASP A 238 VAL A 243 
G  3 MET A 252 ? ASP A 257 ? MET A 252 ASP A 257 
G  4 SER A 263 ? THR A 268 ? SER A 263 THR A 268 
H  1 VAL A 280 ? THR A 283 ? VAL A 280 THR A 283 
H  2 ASP A 292 ? ALA A 297 ? ASP A 292 ALA A 297 
H  3 GLN A 314 ? GLN A 320 ? GLN A 314 GLN A 320 
H  4 PHE A 326 ? THR A 329 ? PHE A 326 THR A 329 
I  1 MET A 301 ? ARG A 303 ? MET A 301 ARG A 303 
I  2 LEU A 309 ? GLU A 311 ? LEU A 309 GLU A 311 
J  1 ILE A 360 ? ALA A 362 ? ILE A 360 ALA A 362 
J  2 ILE A 372 ? TYR A 374 ? ILE A 372 TYR A 374 
J  3 ILE A 390 ? GLU A 392 ? ILE A 390 GLU A 392 
K  1 GLY A 378 ? ARG A 379 ? GLY A 378 ARG A 379 
K  2 GLY A 382 ? LEU A 383 ? GLY A 382 LEU A 383 
L  1 LEU A 512 ? PHE A 513 ? LEU A 512 PHE A 513 
L  2 GLN A 534 ? TYR A 541 ? GLN A 534 TYR A 541 
L  3 CYS A 472 ? ASP A 482 ? CYS A 472 ASP A 482 
L  4 VAL A 440 ? ASN A 444 ? VAL A 440 ASN A 444 
L  5 ILE A 577 ? LEU A 578 ? ILE A 577 LEU A 578 
M  1 LEU A 512 ? PHE A 513 ? LEU A 512 PHE A 513 
M  2 GLN A 534 ? TYR A 541 ? GLN A 534 TYR A 541 
M  3 CYS A 472 ? ASP A 482 ? CYS A 472 ASP A 482 
M  4 LEU A 447 ? VAL A 449 ? LEU A 447 VAL A 449 
N  1 SER A 520 ? ASN A 524 ? SER A 520 ASN A 524 
N  2 GLN A 494 ? LEU A 499 ? GLN A 494 LEU A 499 
N  3 ILE A 555 ? ARG A 562 ? ILE A 555 ARG A 562 
N  4 ASN A 585 ? ILE A 586 ? ASN A 585 ILE A 586 
O  1 SER A 520 ? ASN A 524 ? SER A 520 ASN A 524 
O  2 GLN A 494 ? LEU A 499 ? GLN A 494 LEU A 499 
O  3 ILE A 555 ? ARG A 562 ? ILE A 555 ARG A 562 
O  4 GLN A 589 ? ILE A 592 ? GLN A 589 ILE A 592 
O  5 ILE A 453 ? LEU A 454 ? ILE A 453 LEU A 454 
P  1 LEU A 606 ? VAL A 610 ? LEU A 606 VAL A 610 
P  2 ASN A 623 ? ASN A 633 ? ASN A 623 ASN A 633 
P  3 ALA A 695 ? VAL A 701 ? ALA A 695 VAL A 701 
P  4 PHE A 653 ? VAL A 656 ? PHE A 653 VAL A 656 
Q  1 ILE A 617 ? TYR A 618 ? ILE A 617 TYR A 618 
Q  2 VAL A 730 ? ALA A 737 ? VAL A 730 ALA A 737 
Q  3 SER A 710 ? GLN A 718 ? SER A 710 GLN A 718 
Q  4 GLU A 642 ? SER A 646 ? GLU A 642 SER A 646 
Q  5 ARG A 677 ? ASP A 682 ? ARG A 677 ASP A 682 
Q  6 ALA A 669 ? THR A 672 ? ALA A 669 THR A 672 
R  1 VAL A 742 ? SER A 748 ? VAL A 742 SER A 748 
R  2 VAL A 775 ? ASN A 784 ? VAL A 775 ASN A 784 
R  3 LYS A 893 ? LEU A 902 ? LYS A 893 LEU A 902 
R  4 HIS A 813 ? ASP A 817 ? HIS A 813 ASP A 817 
S  1 HIS A 752 ? PHE A 754 ? HIS A 752 PHE A 754 
S  2 ASN A 950 ? THR A 952 ? ASN A 950 THR A 952 
T  1 ILE A 941 ? VAL A 947 ? ILE A 941 VAL A 947 
T  2 SER A 922 ? GLU A 930 ? SER A 922 GLU A 930 
T  3 LYS A 792 ? TYR A 803 ? LYS A 792 TYR A 803 
T  4 ASN A 806 ? THR A 807 ? ASN A 806 THR A 807 
U  1 ILE A 941 ? VAL A 947 ? ILE A 941 VAL A 947 
U  2 SER A 922 ? GLU A 930 ? SER A 922 GLU A 930 
U  3 LYS A 792 ? TYR A 803 ? LYS A 792 TYR A 803 
U  4 CYS A 879 ? VAL A 886 ? CYS A 879 VAL A 886 
U  5 MET A 820 ? SER A 824 ? MET A 820 SER A 824 
V  1 ARG B 87  ? LEU B 92  ? ARG B 87  LEU B 92  
V  2 ILE B 426 ? PHE B 431 ? ILE B 426 PHE B 431 
V  3 SER B 413 ? PRO B 418 ? SER B 413 PRO B 418 
V  4 LEU B 357 ? ARG B 360 ? LEU B 357 ARG B 360 
W  1 SER B 97  ? PHE B 100 ? SER B 97  PHE B 100 
W  2 ILE B 399 ? LYS B 402 ? ILE B 399 LYS B 402 
X  1 GLN B 103 ? ARG B 105 ? GLN B 103 ARG B 105 
X  2 THR B 394 ? SER B 396 ? THR B 394 SER B 396 
Y  1 TYR B 190 ? LYS B 191 ? TYR B 190 LYS B 191 
Y  2 LEU B 149 ? PHE B 156 ? LEU B 149 PHE B 156 
Y  3 VAL B 112 ? ASP B 119 ? VAL B 112 ASP B 119 
Y  4 SER B 243 ? THR B 250 ? SER B 243 THR B 250 
Y  5 ILE B 304 ? THR B 311 ? ILE B 304 THR B 311 
Y  6 THR B 329 ? LEU B 333 ? THR B 329 LEU B 333 
Z  1 TRP B 553 ? THR B 554 ? TRP B 553 THR B 554 
Z  2 CYS B 560 ? THR B 561 ? CYS B 560 THR B 561 
AA 1 GLY B 579 ? GLU B 582 ? GLY B 579 GLU B 582 
AA 2 SER B 585 ? CYS B 588 ? SER B 585 CYS B 588 
AB 1 ILE B 639 ? VAL B 642 ? ILE B 639 VAL B 642 
AB 2 LEU B 679 ? VAL B 682 ? LEU B 679 VAL B 682 
AB 3 PHE B 667 ? TYR B 669 ? PHE B 667 TYR B 669 
AB 4 VAL B 653 ? ASN B 654 ? VAL B 653 ASN B 654 
AC 1 TYR B 657 ? LYS B 658 ? TYR B 657 LYS B 658 
AC 2 VAL B 664 ? VAL B 665 ? VAL B 664 VAL B 665 
# 
loop_
_pdbx_struct_sheet_hbond.sheet_id 
_pdbx_struct_sheet_hbond.range_id_1 
_pdbx_struct_sheet_hbond.range_id_2 
_pdbx_struct_sheet_hbond.range_1_label_atom_id 
_pdbx_struct_sheet_hbond.range_1_label_comp_id 
_pdbx_struct_sheet_hbond.range_1_label_asym_id 
_pdbx_struct_sheet_hbond.range_1_label_seq_id 
_pdbx_struct_sheet_hbond.range_1_PDB_ins_code 
_pdbx_struct_sheet_hbond.range_1_auth_atom_id 
_pdbx_struct_sheet_hbond.range_1_auth_comp_id 
_pdbx_struct_sheet_hbond.range_1_auth_asym_id 
_pdbx_struct_sheet_hbond.range_1_auth_seq_id 
_pdbx_struct_sheet_hbond.range_2_label_atom_id 
_pdbx_struct_sheet_hbond.range_2_label_comp_id 
_pdbx_struct_sheet_hbond.range_2_label_asym_id 
_pdbx_struct_sheet_hbond.range_2_label_seq_id 
_pdbx_struct_sheet_hbond.range_2_PDB_ins_code 
_pdbx_struct_sheet_hbond.range_2_auth_atom_id 
_pdbx_struct_sheet_hbond.range_2_auth_comp_id 
_pdbx_struct_sheet_hbond.range_2_auth_asym_id 
_pdbx_struct_sheet_hbond.range_2_auth_seq_id 
A  1 2 N TYR A 11  ? N TYR A 11  O ALA A 432 ? O ALA A 432 
A  2 3 O TYR A 435 ? O TYR A 435 N LEU A 422 ? N LEU A 422 
A  3 4 O ILE A 423 ? O ILE A 423 N LYS A 409 ? N LYS A 409 
B  1 2 N ASP A 24  ? N ASP A 24  O LEU A 37  ? O LEU A 37  
B  2 3 N LEU A 36  ? N LEU A 36  O CYS A 59  ? O CYS A 59  
C  1 2 N ALA A 81  ? N ALA A 81  O ASP A 84  ? O ASP A 84  
D  1 2 N PHE A 88  ? N PHE A 88  O HIS A 113 ? O HIS A 113 
D  2 3 N TRP A 114 ? N TRP A 114 O GLU A 123 ? O GLU A 123 
E  1 2 N ARG A 99  ? N ARG A 99  O LEU A 106 ? O LEU A 106 
E  2 3 N ALA A 109 ? N ALA A 109 O THR A 127 ? O THR A 127 
E  3 4 N LEU A 130 ? N LEU A 130 O VAL A 137 ? O VAL A 137 
F  1 2 N ASP A 162 ? N ASP A 162 O LEU A 170 ? O LEU A 170 
F  2 3 N LEU A 171 ? N LEU A 171 O ILE A 184 ? O ILE A 184 
F  3 4 N SER A 185 ? N SER A 185 O LEU A 208 ? O LEU A 208 
G  1 2 N GLY A 229 ? N GLY A 229 O ASP A 238 ? O ASP A 238 
G  2 3 N SER A 241 ? N SER A 241 O TYR A 254 ? O TYR A 254 
G  3 4 N VAL A 253 ? N VAL A 253 O PHE A 267 ? O PHE A 267 
H  1 2 N ALA A 281 ? N ALA A 281 O PHE A 294 ? O PHE A 294 
H  2 3 N ILE A 295 ? N ILE A 295 O SER A 316 ? O SER A 316 
H  3 4 N LEU A 319 ? N LEU A 319 O GLN A 327 ? O GLN A 327 
I  1 2 N ASP A 302 ? N ASP A 302 O GLN A 310 ? O GLN A 310 
J  1 2 N ALA A 362 ? N ALA A 362 O ILE A 372 ? O ILE A 372 
J  2 3 N VAL A 373 ? N VAL A 373 O LEU A 391 ? O LEU A 391 
K  1 2 N ARG A 379 ? N ARG A 379 O GLY A 382 ? O GLY A 382 
L  1 2 N LEU A 512 ? N LEU A 512 O TYR A 541 ? O TYR A 541 
L  2 3 O LEU A 538 ? O LEU A 538 N VAL A 475 ? N VAL A 475 
L  3 4 O LYS A 480 ? O LYS A 480 N ASN A 444 ? N ASN A 444 
L  4 5 N ILE A 441 ? N ILE A 441 O ILE A 577 ? O ILE A 577 
M  1 2 N LEU A 512 ? N LEU A 512 O TYR A 541 ? O TYR A 541 
M  2 3 O LEU A 538 ? O LEU A 538 N VAL A 475 ? N VAL A 475 
M  3 4 O ARG A 476 ? O ARG A 476 N GLU A 448 ? N GLU A 448 
N  1 2 O HIS A 521 ? O HIS A 521 N LEU A 497 ? N LEU A 497 
N  2 3 N GLN A 494 ? N GLN A 494 O ARG A 562 ? O ARG A 562 
N  3 4 N MET A 559 ? N MET A 559 O ILE A 586 ? O ILE A 586 
O  1 2 O HIS A 521 ? O HIS A 521 N LEU A 497 ? N LEU A 497 
O  2 3 N GLN A 494 ? N GLN A 494 O ARG A 562 ? O ARG A 562 
O  3 4 N ILE A 555 ? N ILE A 555 O ALA A 590 ? O ALA A 590 
O  4 5 O HIS A 591 ? O HIS A 591 N LEU A 454 ? N LEU A 454 
P  1 2 N GLU A 607 ? N GLU A 607 O GLN A 632 ? O GLN A 632 
P  2 3 N VAL A 629 ? N VAL A 629 O ALA A 695 ? O ALA A 695 
P  3 4 O ARG A 698 ? O ARG A 698 N GLY A 655 ? N GLY A 655 
Q  1 2 N ILE A 617 ? N ILE A 617 O ASP A 735 ? O ASP A 735 
Q  2 3 O VAL A 734 ? O VAL A 734 N VAL A 711 ? N VAL A 711 
Q  3 4 O ASP A 714 ? O ASP A 714 N SER A 646 ? N SER A 646 
Q  4 5 N VAL A 645 ? N VAL A 645 O VAL A 679 ? O VAL A 679 
Q  5 6 O GLN A 678 ? O GLN A 678 N LYS A 671 ? N LYS A 671 
R  1 2 N ARG A 745 ? N ARG A 745 O GLU A 781 ? O GLU A 781 
R  2 3 N TYR A 780 ? N TYR A 780 O LEU A 897 ? O LEU A 897 
R  3 4 O TYR A 898 ? O TYR A 898 N ASP A 815 ? N ASP A 815 
S  1 2 N VAL A 753 ? N VAL A 753 O ASN A 950 ? O ASN A 950 
T  1 2 O VAL A 947 ? O VAL A 947 N SER A 922 ? N SER A 922 
T  2 3 O SER A 923 ? O SER A 923 N GLN A 798 ? N GLN A 798 
T  3 4 N TYR A 803 ? N TYR A 803 O ASN A 806 ? O ASN A 806 
U  1 2 O VAL A 947 ? O VAL A 947 N SER A 922 ? N SER A 922 
U  2 3 O SER A 923 ? O SER A 923 N GLN A 798 ? N GLN A 798 
U  3 4 N LEU A 795 ? N LEU A 795 O CYS A 884 ? O CYS A 884 
U  4 5 O VAL A 883 ? O VAL A 883 N THR A 823 ? N THR A 823 
V  1 2 N LEU B 92  ? N LEU B 92  O THR B 430 ? O THR B 430 
V  2 3 O VAL B 427 ? O VAL B 427 N PHE B 414 ? N PHE B 414 
V  3 4 O LYS B 417 ? O LYS B 417 N GLU B 358 ? N GLU B 358 
W  1 2 N PHE B 100 ? N PHE B 100 O ILE B 399 ? O ILE B 399 
X  1 2 N VAL B 104 ? N VAL B 104 O VAL B 395 ? O VAL B 395 
Y  1 2 O LYS B 191 ? O LYS B 191 N ALA B 155 ? N ALA B 155 
Y  2 3 O ARG B 150 ? O ARG B 150 N VAL B 112 ? N VAL B 112 
Y  3 4 N LEU B 117 ? N LEU B 117 O THR B 249 ? O THR B 249 
Y  4 5 N LEU B 246 ? N LEU B 246 O ASN B 305 ? O ASN B 305 
Y  5 6 N VAL B 310 ? N VAL B 310 O LEU B 333 ? O LEU B 333 
Z  1 2 N THR B 554 ? N THR B 554 O CYS B 560 ? O CYS B 560 
AA 1 2 N LYS B 580 ? N LYS B 580 O VAL B 587 ? O VAL B 587 
AB 1 2 N GLU B 640 ? N GLU B 640 O VAL B 681 ? O VAL B 681 
AB 2 3 O TYR B 680 ? O TYR B 680 N GLN B 668 ? N GLN B 668 
AB 3 4 O TYR B 669 ? O TYR B 669 N VAL B 653 ? N VAL B 653 
AC 1 2 N TYR B 657 ? N TYR B 657 O VAL B 665 ? O VAL B 665 
# 
loop_
_struct_site.id 
_struct_site.pdbx_evidence_code 
_struct_site.pdbx_auth_asym_id 
_struct_site.pdbx_auth_comp_id 
_struct_site.pdbx_auth_seq_id 
_struct_site.pdbx_auth_ins_code 
_struct_site.pdbx_num_residues 
_struct_site.details 
AC1 Software ? ? ? ? 4 'BINDING SITE FOR RESIDUE NAG A 2044' 
AC2 Software ? ? ? ? 2 'BINDING SITE FOR RESIDUE NAG A 2045' 
AC3 Software ? ? ? ? 1 'BINDING SITE FOR RESIDUE NAG A 2260' 
AC4 Software ? ? ? ? 7 'BINDING SITE FOR RESIDUE NAG A 2266' 
AC5 Software ? ? ? ? 4 'BINDING SITE FOR RESIDUE NAG A 2267' 
AC6 Software ? ? ? ? 8 'BINDING SITE FOR RESIDUE NAG A 2458' 
AC7 Software ? ? ? ? 4 'BINDING SITE FOR RESIDUE NAG A 2585' 
AC8 Software ? ? ? ? 1 'BINDING SITE FOR RESIDUE NAG A 2586' 
AC9 Software ? ? ? ? 3 'BINDING SITE FOR RESIDUE NAG A 2943' 
BC1 Software ? ? ? ? 1 'BINDING SITE FOR RESIDUE NDG A 2944' 
BC2 Software ? ? ? ? 4 'BINDING SITE FOR RESIDUE NAG A 2950' 
BC3 Software ? ? ? ? 1 'BINDING SITE FOR RESIDUE NAG A 2951' 
BC4 Software ? ? ? ? 3 'BINDING SITE FOR RESIDUE NAG B 3320' 
BC5 Software ? ? ? ? 2 'BINDING SITE FOR RESIDUE NAG B 3371' 
BC6 Software ? ? ? ? 3 'BINDING SITE FOR RESIDUE NAG B 3559' 
BC7 Software ? ? ? ? 2 'BINDING SITE FOR RESIDUE NDG B 3560' 
BC8 Software ? ? ? ? 7 'BINDING SITE FOR RESIDUE NAG B 3654' 
BC9 Software ? ? ? ? 5 'BINDING SITE FOR RESIDUE NDG B 3655' 
CC1 Software ? ? ? ? 4 'BINDING SITE FOR RESIDUE CA B 4002'  
CC2 Software ? ? ? ? 4 'BINDING SITE FOR RESIDUE CA A 4004'  
CC3 Software ? ? ? ? 5 'BINDING SITE FOR RESIDUE CA A 4005'  
CC4 Software ? ? ? ? 7 'BINDING SITE FOR RESIDUE CA A 4006'  
CC5 Software ? ? ? ? 6 'BINDING SITE FOR RESIDUE CA A 4007'  
CC6 Software ? ? ? ? 6 'BINDING SITE FOR RESIDUE CA A 4008'  
# 
loop_
_struct_site_gen.id 
_struct_site_gen.site_id 
_struct_site_gen.pdbx_num_res 
_struct_site_gen.label_comp_id 
_struct_site_gen.label_asym_id 
_struct_site_gen.label_seq_id 
_struct_site_gen.pdbx_auth_ins_code 
_struct_site_gen.auth_comp_id 
_struct_site_gen.auth_asym_id 
_struct_site_gen.auth_seq_id 
_struct_site_gen.label_atom_id 
_struct_site_gen.label_alt_id 
_struct_site_gen.symmetry 
_struct_site_gen.details 
1  AC1 4 LYS A 42  ? LYS A 42   . ? 1_555 ? 
2  AC1 4 ASN A 44  ? ASN A 44   . ? 1_555 ? 
3  AC1 4 GLU A 52  ? GLU A 52   . ? 1_555 ? 
4  AC1 4 NAG D .   ? NAG A 2045 . ? 1_555 ? 
5  AC2 2 HIS A 91  ? HIS A 91   . ? 1_555 ? 
6  AC2 2 NAG C .   ? NAG A 2044 . ? 1_555 ? 
7  AC3 1 ASN A 260 ? ASN A 260  . ? 1_555 ? 
8  AC4 7 PHE A 217 ? PHE A 217  . ? 1_555 ? 
9  AC4 7 MET A 252 ? MET A 252  . ? 1_555 ? 
10 AC4 7 TYR A 254 ? TYR A 254  . ? 1_555 ? 
11 AC4 7 SER A 263 ? SER A 263  . ? 1_555 ? 
12 AC4 7 LEU A 264 ? LEU A 264  . ? 1_555 ? 
13 AC4 7 ASN A 266 ? ASN A 266  . ? 1_555 ? 
14 AC4 7 NAG G .   ? NAG A 2267 . ? 1_555 ? 
15 AC5 4 ALA A 213 ? ALA A 213  . ? 1_555 ? 
16 AC5 4 GLN A 214 ? GLN A 214  . ? 1_555 ? 
17 AC5 4 PHE A 217 ? PHE A 217  . ? 1_555 ? 
18 AC5 4 NAG F .   ? NAG A 2266 . ? 1_555 ? 
19 AC6 8 PRO A 451 ? PRO A 451  . ? 1_555 ? 
20 AC6 8 ILE A 453 ? ILE A 453  . ? 1_555 ? 
21 AC6 8 LEU A 454 ? LEU A 454  . ? 1_555 ? 
22 AC6 8 ASN A 455 ? ASN A 455  . ? 1_555 ? 
23 AC6 8 ASN A 458 ? ASN A 458  . ? 1_555 ? 
24 AC6 8 THR A 460 ? THR A 460  . ? 1_555 ? 
25 AC6 8 SER A 471 ? SER A 471  . ? 1_555 ? 
26 AC6 8 CYS A 472 ? CYS A 472  . ? 1_555 ? 
27 AC7 4 GLU A 560 ? GLU A 560  . ? 1_555 ? 
28 AC7 4 ALA A 584 ? ALA A 584  . ? 1_555 ? 
29 AC7 4 ASN A 585 ? ASN A 585  . ? 1_555 ? 
30 AC7 4 NAG J .   ? NAG A 2586 . ? 1_555 ? 
31 AC8 1 NAG I .   ? NAG A 2585 . ? 1_555 ? 
32 AC9 3 THR A 942 ? THR A 942  . ? 1_555 ? 
33 AC9 3 ASN A 943 ? ASN A 943  . ? 1_555 ? 
34 AC9 3 NDG L .   ? NDG A 2944 . ? 1_555 ? 
35 BC1 1 NAG K .   ? NAG A 2943 . ? 1_555 ? 
36 BC2 4 ASP A 751 ? ASP A 751  . ? 1_555 ? 
37 BC2 4 THR A 948 ? THR A 948  . ? 1_555 ? 
38 BC2 4 ASN A 950 ? ASN A 950  . ? 1_555 ? 
39 BC2 4 NAG N .   ? NAG A 2951 . ? 1_555 ? 
40 BC3 1 NAG M .   ? NAG A 2950 . ? 1_555 ? 
41 BC4 3 ARG A 248 ? ARG A 248  . ? 1_555 ? 
42 BC4 3 MET A 272 ? MET A 272  . ? 1_555 ? 
43 BC4 3 ASN B 320 ? ASN B 320  . ? 1_555 ? 
44 BC5 2 ASN B 371 ? ASN B 371  . ? 1_555 ? 
45 BC5 2 GLU B 400 ? GLU B 400  . ? 1_555 ? 
46 BC6 3 TYR B 557 ? TYR B 557  . ? 1_555 ? 
47 BC6 3 ASN B 559 ? ASN B 559  . ? 1_555 ? 
48 BC6 3 NDG W .   ? NDG B 3560 . ? 1_555 ? 
49 BC7 2 PRO A 624 ? PRO A 624  . ? 1_555 ? 
50 BC7 2 NAG V .   ? NAG B 3559 . ? 1_555 ? 
51 BC8 7 LYS B 646 ? LYS B 646  . ? 1_555 ? 
52 BC8 7 ASP B 647 ? ASP B 647  . ? 1_555 ? 
53 BC8 7 THR B 648 ? THR B 648  . ? 1_555 ? 
54 BC8 7 GLY B 649 ? GLY B 649  . ? 1_555 ? 
55 BC8 7 LYS B 650 ? LYS B 650  . ? 1_555 ? 
56 BC8 7 ASN B 654 ? ASN B 654  . ? 1_555 ? 
57 BC8 7 NDG Y .   ? NDG B 3655 . ? 1_555 ? 
58 BC9 5 LEU B 645 ? LEU B 645  . ? 1_555 ? 
59 BC9 5 LYS B 646 ? LYS B 646  . ? 1_555 ? 
60 BC9 5 ASP B 647 ? ASP B 647  . ? 1_555 ? 
61 BC9 5 THR B 648 ? THR B 648  . ? 1_555 ? 
62 BC9 5 NAG X .   ? NAG B 3654 . ? 1_555 ? 
63 CC1 4 SER B 123 ? SER B 123  . ? 1_555 ? 
64 CC1 4 ASP B 126 ? ASP B 126  . ? 1_555 ? 
65 CC1 4 ASP B 127 ? ASP B 127  . ? 1_555 ? 
66 CC1 4 MET B 335 ? MET B 335  . ? 1_555 ? 
67 CC2 4 ASP A 230 ? ASP A 230  . ? 1_555 ? 
68 CC2 4 ASN A 232 ? ASN A 232  . ? 1_555 ? 
69 CC2 4 ILE A 236 ? ILE A 236  . ? 1_555 ? 
70 CC2 4 ASP A 238 ? ASP A 238  . ? 1_555 ? 
71 CC3 5 ASP A 284 ? ASP A 284  . ? 1_555 ? 
72 CC3 5 ASN A 286 ? ASN A 286  . ? 1_555 ? 
73 CC3 5 ASP A 288 ? ASP A 288  . ? 1_555 ? 
74 CC3 5 TYR A 290 ? TYR A 290  . ? 1_555 ? 
75 CC3 5 ASP A 292 ? ASP A 292  . ? 1_555 ? 
76 CC4 7 ASP A 349 ? ASP A 349  . ? 1_555 ? 
77 CC4 7 ASP A 351 ? ASP A 351  . ? 1_555 ? 
78 CC4 7 ASP A 353 ? ASP A 353  . ? 1_555 ? 
79 CC4 7 PHE A 355 ? PHE A 355  . ? 1_555 ? 
80 CC4 7 ASN A 356 ? ASN A 356  . ? 1_555 ? 
81 CC4 7 ASP A 357 ? ASP A 357  . ? 1_555 ? 
82 CC4 7 ASN A 377 ? ASN A 377  . ? 1_555 ? 
83 CC5 6 ASP A 413 ? ASP A 413  . ? 1_555 ? 
84 CC5 6 ASP A 415 ? ASP A 415  . ? 1_555 ? 
85 CC5 6 ASN A 417 ? ASN A 417  . ? 1_555 ? 
86 CC5 6 TYR A 419 ? TYR A 419  . ? 1_555 ? 
87 CC5 6 PRO A 420 ? PRO A 420  . ? 1_555 ? 
88 CC5 6 ASP A 421 ? ASP A 421  . ? 1_555 ? 
89 CC6 6 CYS A 596 ? CYS A 596  . ? 1_555 ? 
90 CC6 6 GLY A 597 ? GLY A 597  . ? 1_555 ? 
91 CC6 6 ASP A 599 ? ASP A 599  . ? 1_555 ? 
92 CC6 6 ASN A 600 ? ASN A 600  . ? 1_555 ? 
93 CC6 6 VAL A 601 ? VAL A 601  . ? 1_555 ? 
94 CC6 6 GLU A 636 ? GLU A 636  . ? 1_555 ? 
# 
_database_PDB_matrix.entry_id          1JV2 
_database_PDB_matrix.origx[1][1]       1.000000 
_database_PDB_matrix.origx[1][2]       0.000000 
_database_PDB_matrix.origx[1][3]       0.000000 
_database_PDB_matrix.origx[2][1]       0.000000 
_database_PDB_matrix.origx[2][2]       1.000000 
_database_PDB_matrix.origx[2][3]       0.000000 
_database_PDB_matrix.origx[3][1]       0.000000 
_database_PDB_matrix.origx[3][2]       0.000000 
_database_PDB_matrix.origx[3][3]       1.000000 
_database_PDB_matrix.origx_vector[1]   0.00000 
_database_PDB_matrix.origx_vector[2]   0.00000 
_database_PDB_matrix.origx_vector[3]   0.00000 
# 
_atom_sites.entry_id                    1JV2 
_atom_sites.fract_transf_matrix[1][1]   0.007692 
_atom_sites.fract_transf_matrix[1][2]   0.004441 
_atom_sites.fract_transf_matrix[1][3]   0.000000 
_atom_sites.fract_transf_matrix[2][1]   0.000000 
_atom_sites.fract_transf_matrix[2][2]   0.008882 
_atom_sites.fract_transf_matrix[2][3]   0.000000 
_atom_sites.fract_transf_matrix[3][1]   0.000000 
_atom_sites.fract_transf_matrix[3][2]   0.000000 
_atom_sites.fract_transf_matrix[3][3]   0.003254 
_atom_sites.fract_transf_vector[1]      0.00000 
_atom_sites.fract_transf_vector[2]      0.00000 
_atom_sites.fract_transf_vector[3]      0.00000 
# 
loop_
_atom_type.symbol 
C  
CA 
N  
O  
S  
# 
loop_
_atom_site.group_PDB 
_atom_site.id 
_atom_site.type_symbol 
_atom_site.label_atom_id 
_atom_site.label_alt_id 
_atom_site.label_comp_id 
_atom_site.label_asym_id 
_atom_site.label_entity_id 
_atom_site.label_seq_id 
_atom_site.pdbx_PDB_ins_code 
_atom_site.Cartn_x 
_atom_site.Cartn_y 
_atom_site.Cartn_z 
_atom_site.occupancy 
_atom_site.B_iso_or_equiv 
_atom_site.pdbx_formal_charge 
_atom_site.auth_seq_id 
_atom_site.auth_comp_id 
_atom_site.auth_asym_id 
_atom_site.auth_atom_id 
_atom_site.pdbx_PDB_model_num 
ATOM   1     N  N   . PHE A 1 1   ? -17.827 51.709  9.234   1.00 49.82  ? 1    PHE A N   1 
ATOM   2     C  CA  . PHE A 1 1   ? -18.038 50.266  9.159   1.00 49.62  ? 1    PHE A CA  1 
ATOM   3     C  C   . PHE A 1 1   ? -17.552 49.679  7.848   1.00 46.56  ? 1    PHE A C   1 
ATOM   4     O  O   . PHE A 1 1   ? -17.378 48.476  7.760   1.00 35.85  ? 1    PHE A O   1 
ATOM   5     C  CB  . PHE A 1 1   ? -19.522 49.915  9.327   1.00 52.93  ? 1    PHE A CB  1 
ATOM   6     C  CG  . PHE A 1 1   ? -20.388 50.370  8.184   1.00 47.57  ? 1    PHE A CG  1 
ATOM   7     C  CD1 . PHE A 1 1   ? -20.950 51.647  8.176   1.00 41.62  ? 1    PHE A CD1 1 
ATOM   8     C  CD2 . PHE A 1 1   ? -20.622 49.532  7.108   1.00 30.81  ? 1    PHE A CD2 1 
ATOM   9     C  CE1 . PHE A 1 1   ? -21.719 52.083  7.109   1.00 35.03  ? 1    PHE A CE1 1 
ATOM   10    C  CE2 . PHE A 1 1   ? -21.393 49.965  6.032   1.00 42.90  ? 1    PHE A CE2 1 
ATOM   11    C  CZ  . PHE A 1 1   ? -21.943 51.242  6.036   1.00 30.38  ? 1    PHE A CZ  1 
ATOM   12    N  N   . ASN A 1 2   ? -17.376 50.511  6.825   1.00 52.29  ? 2    ASN A N   1 
ATOM   13    C  CA  . ASN A 1 2   ? -16.925 50.014  5.529   1.00 55.58  ? 2    ASN A CA  1 
ATOM   14    C  C   . ASN A 1 2   ? -15.866 50.809  4.798   1.00 47.73  ? 2    ASN A C   1 
ATOM   15    O  O   . ASN A 1 2   ? -16.115 51.906  4.301   1.00 33.91  ? 2    ASN A O   1 
ATOM   16    C  CB  . ASN A 1 2   ? -18.101 49.763  4.597   1.00 72.51  ? 2    ASN A CB  1 
ATOM   17    C  CG  . ASN A 1 2   ? -18.697 48.382  4.776   1.00 86.82  ? 2    ASN A CG  1 
ATOM   18    O  OD1 . ASN A 1 2   ? -18.679 47.824  5.872   1.00 87.71  ? 2    ASN A OD1 1 
ATOM   19    N  ND2 . ASN A 1 2   ? -19.234 47.824  3.694   1.00 98.71  ? 2    ASN A ND2 1 
ATOM   20    N  N   . LEU A 1 3   ? -14.690 50.193  4.725   1.00 46.11  ? 3    LEU A N   1 
ATOM   21    C  CA  . LEU A 1 3   ? -13.512 50.731  4.061   1.00 43.87  ? 3    LEU A CA  1 
ATOM   22    C  C   . LEU A 1 3   ? -13.356 49.863  2.833   1.00 42.65  ? 3    LEU A C   1 
ATOM   23    O  O   . LEU A 1 3   ? -13.987 48.816  2.729   1.00 46.72  ? 3    LEU A O   1 
ATOM   24    C  CB  . LEU A 1 3   ? -12.249 50.525  4.918   1.00 37.50  ? 3    LEU A CB  1 
ATOM   25    C  CG  . LEU A 1 3   ? -12.312 50.489  6.449   1.00 27.14  ? 3    LEU A CG  1 
ATOM   26    C  CD1 . LEU A 1 3   ? -10.985 50.005  6.988   1.00 20.50  ? 3    LEU A CD1 1 
ATOM   27    C  CD2 . LEU A 1 3   ? -12.664 51.844  7.018   1.00 25.29  ? 3    LEU A CD2 1 
ATOM   28    N  N   . ASP A 1 4   ? -12.507 50.288  1.908   1.00 42.01  ? 4    ASP A N   1 
ATOM   29    C  CA  . ASP A 1 4   ? -12.268 49.502  0.720   1.00 37.55  ? 4    ASP A CA  1 
ATOM   30    C  C   . ASP A 1 4   ? -11.246 48.455  1.076   1.00 38.60  ? 4    ASP A C   1 
ATOM   31    O  O   . ASP A 1 4   ? -10.287 48.729  1.800   1.00 40.71  ? 4    ASP A O   1 
ATOM   32    C  CB  . ASP A 1 4   ? -11.729 50.354  -0.418  1.00 47.77  ? 4    ASP A CB  1 
ATOM   33    C  CG  . ASP A 1 4   ? -10.733 49.604  -1.273  1.00 59.61  ? 4    ASP A CG  1 
ATOM   34    O  OD1 . ASP A 1 4   ? -9.533  49.629  -0.923  1.00 68.56  ? 4    ASP A OD1 1 
ATOM   35    O  OD2 . ASP A 1 4   ? -11.152 48.955  -2.253  1.00 55.57  ? 4    ASP A OD2 1 
ATOM   36    N  N   . VAL A 1 5   ? -11.422 47.281  0.486   1.00 37.58  ? 5    VAL A N   1 
ATOM   37    C  CA  . VAL A 1 5   ? -10.540 46.148  0.702   1.00 37.25  ? 5    VAL A CA  1 
ATOM   38    C  C   . VAL A 1 5   ? -10.320 45.472  -0.635  1.00 40.59  ? 5    VAL A C   1 
ATOM   39    O  O   . VAL A 1 5   ? -9.648  44.443  -0.731  1.00 38.77  ? 5    VAL A O   1 
ATOM   40    C  CB  . VAL A 1 5   ? -11.150 45.144  1.698   1.00 45.84  ? 5    VAL A CB  1 
ATOM   41    C  CG1 . VAL A 1 5   ? -10.159 44.023  1.997   1.00 62.92  ? 5    VAL A CG1 1 
ATOM   42    C  CG2 . VAL A 1 5   ? -11.544 45.855  2.997   1.00 49.71  ? 5    VAL A CG2 1 
ATOM   43    N  N   . ASP A 1 6   ? -10.914 46.048  -1.672  1.00 49.55  ? 6    ASP A N   1 
ATOM   44    C  CA  . ASP A 1 6   ? -10.752 45.518  -3.017  1.00 65.08  ? 6    ASP A CA  1 
ATOM   45    C  C   . ASP A 1 6   ? -9.368  45.934  -3.470  1.00 69.59  ? 6    ASP A C   1 
ATOM   46    O  O   . ASP A 1 6   ? -8.582  45.102  -3.927  1.00 64.21  ? 6    ASP A O   1 
ATOM   47    C  CB  . ASP A 1 6   ? -11.790 46.104  -3.971  1.00 77.30  ? 6    ASP A CB  1 
ATOM   48    C  CG  . ASP A 1 6   ? -13.199 45.791  -3.552  1.00 91.09  ? 6    ASP A CG  1 
ATOM   49    O  OD1 . ASP A 1 6   ? -13.856 46.693  -2.985  1.00 100.00 ? 6    ASP A OD1 1 
ATOM   50    O  OD2 . ASP A 1 6   ? -13.641 44.645  -3.784  1.00 92.69  ? 6    ASP A OD2 1 
ATOM   51    N  N   . SER A 1 7   ? -9.067  47.224  -3.283  1.00 78.32  ? 7    SER A N   1 
ATOM   52    C  CA  . SER A 1 7   ? -7.778  47.804  -3.669  1.00 84.13  ? 7    SER A CA  1 
ATOM   53    C  C   . SER A 1 7   ? -7.176  48.869  -2.724  1.00 79.88  ? 7    SER A C   1 
ATOM   54    O  O   . SER A 1 7   ? -7.353  50.072  -2.940  1.00 83.63  ? 7    SER A O   1 
ATOM   55    C  CB  . SER A 1 7   ? -7.857  48.381  -5.091  1.00 91.61  ? 7    SER A CB  1 
ATOM   56    O  OG  . SER A 1 7   ? -7.971  47.351  -6.061  1.00 100.00 ? 7    SER A OG  1 
ATOM   57    N  N   . PRO A 1 8   ? -6.504  48.436  -1.638  1.00 71.57  ? 8    PRO A N   1 
ATOM   58    C  CA  . PRO A 1 8   ? -5.868  49.338  -0.668  1.00 71.70  ? 8    PRO A CA  1 
ATOM   59    C  C   . PRO A 1 8   ? -4.379  49.571  -1.040  1.00 71.37  ? 8    PRO A C   1 
ATOM   60    O  O   . PRO A 1 8   ? -3.792  48.778  -1.788  1.00 69.26  ? 8    PRO A O   1 
ATOM   61    C  CB  . PRO A 1 8   ? -6.039  48.575  0.642   1.00 67.50  ? 8    PRO A CB  1 
ATOM   62    C  CG  . PRO A 1 8   ? -5.823  47.179  0.214   1.00 59.24  ? 8    PRO A CG  1 
ATOM   63    C  CD  . PRO A 1 8   ? -6.613  47.077  -1.077  1.00 66.20  ? 8    PRO A CD  1 
ATOM   64    N  N   . ALA A 1 9   ? -3.769  50.640  -0.518  1.00 65.02  ? 9    ALA A N   1 
ATOM   65    C  CA  . ALA A 1 9   ? -2.374  50.971  -0.841  1.00 58.60  ? 9    ALA A CA  1 
ATOM   66    C  C   . ALA A 1 9   ? -1.328  50.064  -0.210  1.00 53.15  ? 9    ALA A C   1 
ATOM   67    O  O   . ALA A 1 9   ? -1.132  50.095  1.005   1.00 52.94  ? 9    ALA A O   1 
ATOM   68    C  CB  . ALA A 1 9   ? -2.091  52.407  -0.489  1.00 68.37  ? 9    ALA A CB  1 
ATOM   69    N  N   . GLU A 1 10  ? -0.623  49.309  -1.055  1.00 49.28  ? 10   GLU A N   1 
ATOM   70    C  CA  . GLU A 1 10  ? 0.413   48.364  -0.616  1.00 57.22  ? 10   GLU A CA  1 
ATOM   71    C  C   . GLU A 1 10  ? 1.821   48.977  -0.563  1.00 54.61  ? 10   GLU A C   1 
ATOM   72    O  O   . GLU A 1 10  ? 2.528   49.049  -1.571  1.00 55.09  ? 10   GLU A O   1 
ATOM   73    C  CB  . GLU A 1 10  ? 0.403   47.113  -1.517  1.00 69.91  ? 10   GLU A CB  1 
ATOM   74    C  CG  . GLU A 1 10  ? 1.169   45.883  -0.978  1.00 86.75  ? 10   GLU A CG  1 
ATOM   75    C  CD  . GLU A 1 10  ? 2.618   45.785  -1.468  1.00 99.61  ? 10   GLU A CD  1 
ATOM   76    O  OE1 . GLU A 1 10  ? 3.536   45.972  -0.636  1.00 100.00 ? 10   GLU A OE1 1 
ATOM   77    O  OE2 . GLU A 1 10  ? 2.836   45.497  -2.674  1.00 94.49  ? 10   GLU A OE2 1 
ATOM   78    N  N   . TYR A 1 11  ? 2.224   49.396  0.631   1.00 45.87  ? 11   TYR A N   1 
ATOM   79    C  CA  . TYR A 1 11  ? 3.530   49.986  0.849   1.00 31.50  ? 11   TYR A CA  1 
ATOM   80    C  C   . TYR A 1 11  ? 4.441   48.923  1.404   1.00 34.45  ? 11   TYR A C   1 
ATOM   81    O  O   . TYR A 1 11  ? 4.066   48.200  2.327   1.00 33.55  ? 11   TYR A O   1 
ATOM   82    C  CB  . TYR A 1 11  ? 3.407   51.127  1.840   1.00 28.70  ? 11   TYR A CB  1 
ATOM   83    C  CG  . TYR A 1 11  ? 2.623   52.286  1.287   1.00 34.85  ? 11   TYR A CG  1 
ATOM   84    C  CD1 . TYR A 1 11  ? 1.572   52.860  2.001   1.00 31.86  ? 11   TYR A CD1 1 
ATOM   85    C  CD2 . TYR A 1 11  ? 2.952   52.831  0.054   1.00 36.06  ? 11   TYR A CD2 1 
ATOM   86    C  CE1 . TYR A 1 11  ? 0.869   53.957  1.490   1.00 34.25  ? 11   TYR A CE1 1 
ATOM   87    C  CE2 . TYR A 1 11  ? 2.259   53.917  -0.463  1.00 35.68  ? 11   TYR A CE2 1 
ATOM   88    C  CZ  . TYR A 1 11  ? 1.227   54.482  0.255   1.00 35.68  ? 11   TYR A CZ  1 
ATOM   89    O  OH  . TYR A 1 11  ? 0.573   55.577  -0.272  1.00 43.96  ? 11   TYR A OH  1 
ATOM   90    N  N   . SER A 1 12  ? 5.643   48.849  0.854   1.00 34.06  ? 12   SER A N   1 
ATOM   91    C  CA  . SER A 1 12  ? 6.621   47.859  1.285   1.00 42.25  ? 12   SER A CA  1 
ATOM   92    C  C   . SER A 1 12  ? 7.945   48.442  1.800   1.00 43.18  ? 12   SER A C   1 
ATOM   93    O  O   . SER A 1 12  ? 8.182   49.643  1.714   1.00 47.36  ? 12   SER A O   1 
ATOM   94    C  CB  . SER A 1 12  ? 6.887   46.889  0.136   1.00 51.45  ? 12   SER A CB  1 
ATOM   95    O  OG  . SER A 1 12  ? 7.268   47.590  -1.036  1.00 68.40  ? 12   SER A OG  1 
ATOM   96    N  N   . GLY A 1 13  ? 8.786   47.568  2.350   1.00 49.05  ? 13   GLY A N   1 
ATOM   97    C  CA  . GLY A 1 13  ? 10.087  47.953  2.885   1.00 51.15  ? 13   GLY A CA  1 
ATOM   98    C  C   . GLY A 1 13  ? 11.076  46.796  2.772   1.00 55.67  ? 13   GLY A C   1 
ATOM   99    O  O   . GLY A 1 13  ? 10.683  45.705  2.350   1.00 60.60  ? 13   GLY A O   1 
ATOM   100   N  N   . PRO A 1 14  ? 12.364  46.992  3.133   1.00 53.70  ? 14   PRO A N   1 
ATOM   101   C  CA  . PRO A 1 14  ? 13.385  45.932  3.052   1.00 48.95  ? 14   PRO A CA  1 
ATOM   102   C  C   . PRO A 1 14  ? 13.256  44.708  3.961   1.00 44.80  ? 14   PRO A C   1 
ATOM   103   O  O   . PRO A 1 14  ? 12.706  44.768  5.057   1.00 46.38  ? 14   PRO A O   1 
ATOM   104   C  CB  . PRO A 1 14  ? 14.701  46.691  3.270   1.00 47.18  ? 14   PRO A CB  1 
ATOM   105   C  CG  . PRO A 1 14  ? 14.292  47.886  4.079   1.00 48.69  ? 14   PRO A CG  1 
ATOM   106   C  CD  . PRO A 1 14  ? 12.982  48.294  3.453   1.00 52.41  ? 14   PRO A CD  1 
ATOM   107   N  N   . GLU A 1 15  ? 13.831  43.607  3.488   1.00 45.78  ? 15   GLU A N   1 
ATOM   108   C  CA  . GLU A 1 15  ? 13.808  42.313  4.165   1.00 44.27  ? 15   GLU A CA  1 
ATOM   109   C  C   . GLU A 1 15  ? 14.439  42.270  5.540   1.00 37.84  ? 15   GLU A C   1 
ATOM   110   O  O   . GLU A 1 15  ? 15.655  42.134  5.668   1.00 41.66  ? 15   GLU A O   1 
ATOM   111   C  CB  . GLU A 1 15  ? 14.474  41.253  3.280   1.00 61.07  ? 15   GLU A CB  1 
ATOM   112   C  CG  . GLU A 1 15  ? 15.889  41.635  2.796   1.00 91.61  ? 15   GLU A CG  1 
ATOM   113   C  CD  . GLU A 1 15  ? 16.505  40.633  1.811   1.00 100.00 ? 15   GLU A CD  1 
ATOM   114   O  OE1 . GLU A 1 15  ? 16.519  39.413  2.115   1.00 100.00 ? 15   GLU A OE1 1 
ATOM   115   O  OE2 . GLU A 1 15  ? 16.995  41.076  0.738   1.00 100.00 ? 15   GLU A OE2 1 
ATOM   116   N  N   . GLY A 1 16  ? 13.600  42.340  6.569   1.00 32.75  ? 16   GLY A N   1 
ATOM   117   C  CA  . GLY A 1 16  ? 14.091  42.277  7.935   1.00 28.86  ? 16   GLY A CA  1 
ATOM   118   C  C   . GLY A 1 16  ? 14.200  43.607  8.642   1.00 27.95  ? 16   GLY A C   1 
ATOM   119   O  O   . GLY A 1 16  ? 14.646  43.673  9.789   1.00 28.58  ? 16   GLY A O   1 
ATOM   120   N  N   . SER A 1 17  ? 13.749  44.656  7.969   1.00 19.37  ? 17   SER A N   1 
ATOM   121   C  CA  . SER A 1 17  ? 13.801  46.003  8.506   1.00 16.29  ? 17   SER A CA  1 
ATOM   122   C  C   . SER A 1 17  ? 12.583  46.381  9.339   1.00 17.96  ? 17   SER A C   1 
ATOM   123   O  O   . SER A 1 17  ? 12.359  47.562  9.594   1.00 20.17  ? 17   SER A O   1 
ATOM   124   C  CB  . SER A 1 17  ? 13.908  46.980  7.354   1.00 22.78  ? 17   SER A CB  1 
ATOM   125   O  OG  . SER A 1 17  ? 12.740  46.901  6.563   1.00 25.86  ? 17   SER A OG  1 
ATOM   126   N  N   . TYR A 1 18  ? 11.796  45.389  9.746   1.00 12.48  ? 18   TYR A N   1 
ATOM   127   C  CA  . TYR A 1 18  ? 10.572  45.616  10.514  1.00 13.70  ? 18   TYR A CA  1 
ATOM   128   C  C   . TYR A 1 18  ? 9.735   46.769  9.993   1.00 21.94  ? 18   TYR A C   1 
ATOM   129   O  O   . TYR A 1 18  ? 9.024   47.427  10.763  1.00 25.95  ? 18   TYR A O   1 
ATOM   130   C  CB  . TYR A 1 18  ? 10.862  45.779  12.005  1.00 2.00   ? 18   TYR A CB  1 
ATOM   131   C  CG  . TYR A 1 18  ? 11.235  44.466  12.657  1.00 15.37  ? 18   TYR A CG  1 
ATOM   132   C  CD1 . TYR A 1 18  ? 11.286  44.333  14.037  1.00 13.38  ? 18   TYR A CD1 1 
ATOM   133   C  CD2 . TYR A 1 18  ? 11.591  43.360  11.877  1.00 18.23  ? 18   TYR A CD2 1 
ATOM   134   C  CE1 . TYR A 1 18  ? 11.706  43.140  14.624  1.00 21.84  ? 18   TYR A CE1 1 
ATOM   135   C  CE2 . TYR A 1 18  ? 12.006  42.165  12.450  1.00 16.99  ? 18   TYR A CE2 1 
ATOM   136   C  CZ  . TYR A 1 18  ? 12.068  42.057  13.823  1.00 25.22  ? 18   TYR A CZ  1 
ATOM   137   O  OH  . TYR A 1 18  ? 12.556  40.893  14.387  1.00 34.65  ? 18   TYR A OH  1 
ATOM   138   N  N   . PHE A 1 19  ? 9.810   46.981  8.673   1.00 21.64  ? 19   PHE A N   1 
ATOM   139   C  CA  . PHE A 1 19  ? 9.075   48.046  7.996   1.00 19.08  ? 19   PHE A CA  1 
ATOM   140   C  C   . PHE A 1 19  ? 7.616   47.943  8.351   1.00 24.93  ? 19   PHE A C   1 
ATOM   141   O  O   . PHE A 1 19  ? 6.955   46.968  8.000   1.00 42.45  ? 19   PHE A O   1 
ATOM   142   C  CB  . PHE A 1 19  ? 9.231   47.942  6.477   1.00 20.71  ? 19   PHE A CB  1 
ATOM   143   C  CG  . PHE A 1 19  ? 8.381   48.930  5.704   1.00 35.69  ? 19   PHE A CG  1 
ATOM   144   C  CD1 . PHE A 1 19  ? 7.091   48.605  5.305   1.00 48.50  ? 19   PHE A CD1 1 
ATOM   145   C  CD2 . PHE A 1 19  ? 8.871   50.184  5.373   1.00 42.30  ? 19   PHE A CD2 1 
ATOM   146   C  CE1 . PHE A 1 19  ? 6.302   49.512  4.593   1.00 52.83  ? 19   PHE A CE1 1 
ATOM   147   C  CE2 . PHE A 1 19  ? 8.087   51.094  4.663   1.00 48.29  ? 19   PHE A CE2 1 
ATOM   148   C  CZ  . PHE A 1 19  ? 6.802   50.755  4.275   1.00 43.95  ? 19   PHE A CZ  1 
ATOM   149   N  N   . GLY A 1 20  ? 7.125   48.931  9.082   1.00 18.26  ? 20   GLY A N   1 
ATOM   150   C  CA  . GLY A 1 20  ? 5.731   48.923  9.461   1.00 14.77  ? 20   GLY A CA  1 
ATOM   151   C  C   . GLY A 1 20  ? 5.497   48.692  10.936  1.00 15.38  ? 20   GLY A C   1 
ATOM   152   O  O   . GLY A 1 20  ? 4.346   48.661  11.361  1.00 28.98  ? 20   GLY A O   1 
ATOM   153   N  N   . PHE A 1 21  ? 6.560   48.531  11.719  1.00 3.72   ? 21   PHE A N   1 
ATOM   154   C  CA  . PHE A 1 21  ? 6.420   48.320  13.161  1.00 2.00   ? 21   PHE A CA  1 
ATOM   155   C  C   . PHE A 1 21  ? 5.734   49.517  13.865  1.00 7.02   ? 21   PHE A C   1 
ATOM   156   O  O   . PHE A 1 21  ? 5.176   49.374  14.956  1.00 16.57  ? 21   PHE A O   1 
ATOM   157   C  CB  . PHE A 1 21  ? 7.795   48.015  13.757  1.00 2.00   ? 21   PHE A CB  1 
ATOM   158   C  CG  . PHE A 1 21  ? 7.766   47.648  15.208  1.00 8.97   ? 21   PHE A CG  1 
ATOM   159   C  CD1 . PHE A 1 21  ? 7.735   46.319  15.598  1.00 21.11  ? 21   PHE A CD1 1 
ATOM   160   C  CD2 . PHE A 1 21  ? 7.798   48.629  16.186  1.00 3.52   ? 21   PHE A CD2 1 
ATOM   161   C  CE1 . PHE A 1 21  ? 7.740   45.978  16.931  1.00 18.34  ? 21   PHE A CE1 1 
ATOM   162   C  CE2 . PHE A 1 21  ? 7.803   48.294  17.520  1.00 2.00   ? 21   PHE A CE2 1 
ATOM   163   C  CZ  . PHE A 1 21  ? 7.775   46.969  17.895  1.00 6.05   ? 21   PHE A CZ  1 
ATOM   164   N  N   . ALA A 1 22  ? 5.754   50.683  13.219  1.00 11.46  ? 22   ALA A N   1 
ATOM   165   C  CA  . ALA A 1 22  ? 5.129   51.902  13.745  1.00 10.86  ? 22   ALA A CA  1 
ATOM   166   C  C   . ALA A 1 22  ? 4.643   52.738  12.581  1.00 23.30  ? 22   ALA A C   1 
ATOM   167   O  O   . ALA A 1 22  ? 5.365   52.936  11.604  1.00 32.34  ? 22   ALA A O   1 
ATOM   168   C  CB  . ALA A 1 22  ? 6.106   52.694  14.553  1.00 21.46  ? 22   ALA A CB  1 
ATOM   169   N  N   . VAL A 1 23  ? 3.417   53.233  12.679  1.00 28.69  ? 23   VAL A N   1 
ATOM   170   C  CA  . VAL A 1 23  ? 2.858   54.021  11.593  1.00 36.19  ? 23   VAL A CA  1 
ATOM   171   C  C   . VAL A 1 23  ? 2.205   55.313  12.041  1.00 39.70  ? 23   VAL A C   1 
ATOM   172   O  O   . VAL A 1 23  ? 1.895   55.494  13.226  1.00 34.06  ? 23   VAL A O   1 
ATOM   173   C  CB  . VAL A 1 23  ? 1.818   53.207  10.778  1.00 34.40  ? 23   VAL A CB  1 
ATOM   174   C  CG1 . VAL A 1 23  ? 2.466   51.983  10.175  1.00 37.58  ? 23   VAL A CG1 1 
ATOM   175   C  CG2 . VAL A 1 23  ? 0.644   52.806  11.653  1.00 32.46  ? 23   VAL A CG2 1 
ATOM   176   N  N   . ASP A 1 24  ? 2.029   56.217  11.080  1.00 35.50  ? 24   ASP A N   1 
ATOM   177   C  CA  . ASP A 1 24  ? 1.382   57.486  11.337  1.00 36.57  ? 24   ASP A CA  1 
ATOM   178   C  C   . ASP A 1 24  ? 1.209   58.282  10.056  1.00 38.70  ? 24   ASP A C   1 
ATOM   179   O  O   . ASP A 1 24  ? 1.808   57.962  9.027   1.00 33.08  ? 24   ASP A O   1 
ATOM   180   C  CB  . ASP A 1 24  ? 2.156   58.305  12.366  1.00 44.41  ? 24   ASP A CB  1 
ATOM   181   C  CG  . ASP A 1 24  ? 1.246   59.203  13.195  1.00 62.52  ? 24   ASP A CG  1 
ATOM   182   O  OD1 . ASP A 1 24  ? 0.606   60.122  12.635  1.00 74.16  ? 24   ASP A OD1 1 
ATOM   183   O  OD2 . ASP A 1 24  ? 1.165   58.984  14.419  1.00 75.05  ? 24   ASP A OD2 1 
ATOM   184   N  N   . PHE A 1 25  ? 0.317   59.269  10.125  1.00 42.63  ? 25   PHE A N   1 
ATOM   185   C  CA  . PHE A 1 25  ? 0.007   60.169  9.020   1.00 43.70  ? 25   PHE A CA  1 
ATOM   186   C  C   . PHE A 1 25  ? 0.743   61.473  9.214   1.00 50.70  ? 25   PHE A C   1 
ATOM   187   O  O   . PHE A 1 25  ? 0.658   62.093  10.279  1.00 55.95  ? 25   PHE A O   1 
ATOM   188   C  CB  . PHE A 1 25  ? -1.470  60.539  9.003   1.00 42.81  ? 25   PHE A CB  1 
ATOM   189   C  CG  . PHE A 1 25  ? -2.384  59.419  8.656   1.00 39.49  ? 25   PHE A CG  1 
ATOM   190   C  CD1 . PHE A 1 25  ? -3.168  58.824  9.635   1.00 43.34  ? 25   PHE A CD1 1 
ATOM   191   C  CD2 . PHE A 1 25  ? -2.528  59.014  7.345   1.00 30.64  ? 25   PHE A CD2 1 
ATOM   192   C  CE1 . PHE A 1 25  ? -4.078  57.852  9.308   1.00 39.35  ? 25   PHE A CE1 1 
ATOM   193   C  CE2 . PHE A 1 25  ? -3.437  58.043  7.012   1.00 27.17  ? 25   PHE A CE2 1 
ATOM   194   C  CZ  . PHE A 1 25  ? -4.215  57.461  7.993   1.00 34.39  ? 25   PHE A CZ  1 
ATOM   195   N  N   . PHE A 1 26  ? 1.396   61.924  8.157   1.00 59.69  ? 26   PHE A N   1 
ATOM   196   C  CA  . PHE A 1 26  ? 2.107   63.184  8.190   1.00 55.77  ? 26   PHE A CA  1 
ATOM   197   C  C   . PHE A 1 26  ? 1.187   64.168  7.472   1.00 54.87  ? 26   PHE A C   1 
ATOM   198   O  O   . PHE A 1 26  ? 0.734   63.893  6.360   1.00 51.20  ? 26   PHE A O   1 
ATOM   199   C  CB  . PHE A 1 26  ? 3.450   63.053  7.467   1.00 45.56  ? 26   PHE A CB  1 
ATOM   200   C  CG  . PHE A 1 26  ? 4.317   64.270  7.575   1.00 42.70  ? 26   PHE A CG  1 
ATOM   201   C  CD1 . PHE A 1 26  ? 5.032   64.733  6.475   1.00 44.14  ? 26   PHE A CD1 1 
ATOM   202   C  CD2 . PHE A 1 26  ? 4.376   64.988  8.760   1.00 37.44  ? 26   PHE A CD2 1 
ATOM   203   C  CE1 . PHE A 1 26  ? 5.792   65.900  6.552   1.00 35.03  ? 26   PHE A CE1 1 
ATOM   204   C  CE2 . PHE A 1 26  ? 5.128   66.150  8.845   1.00 41.11  ? 26   PHE A CE2 1 
ATOM   205   C  CZ  . PHE A 1 26  ? 5.837   66.609  7.735   1.00 37.87  ? 26   PHE A CZ  1 
ATOM   206   N  N   . VAL A 1 27  ? 0.856   65.269  8.141   1.00 59.11  ? 27   VAL A N   1 
ATOM   207   C  CA  . VAL A 1 27  ? -0.017  66.291  7.567   1.00 65.01  ? 27   VAL A CA  1 
ATOM   208   C  C   . VAL A 1 27  ? 0.545   67.710  7.805   1.00 58.44  ? 27   VAL A C   1 
ATOM   209   O  O   . VAL A 1 27  ? 0.018   68.495  8.601   1.00 62.58  ? 27   VAL A O   1 
ATOM   210   C  CB  . VAL A 1 27  ? -1.498  66.124  8.084   1.00 73.96  ? 27   VAL A CB  1 
ATOM   211   C  CG1 . VAL A 1 27  ? -1.566  66.224  9.613   1.00 87.72  ? 27   VAL A CG1 1 
ATOM   212   C  CG2 . VAL A 1 27  ? -2.441  67.124  7.407   1.00 83.59  ? 27   VAL A CG2 1 
ATOM   213   N  N   . PRO A 1 28  ? 1.624   68.061  7.085   1.00 46.04  ? 28   PRO A N   1 
ATOM   214   C  CA  . PRO A 1 28  ? 2.253   69.371  7.218   1.00 42.96  ? 28   PRO A CA  1 
ATOM   215   C  C   . PRO A 1 28  ? 1.304   70.491  6.854   1.00 47.80  ? 28   PRO A C   1 
ATOM   216   O  O   . PRO A 1 28  ? 0.593   70.405  5.852   1.00 51.71  ? 28   PRO A O   1 
ATOM   217   C  CB  . PRO A 1 28  ? 3.405   69.285  6.223   1.00 35.32  ? 28   PRO A CB  1 
ATOM   218   C  CG  . PRO A 1 28  ? 2.862   68.412  5.176   1.00 34.21  ? 28   PRO A CG  1 
ATOM   219   C  CD  . PRO A 1 28  ? 2.246   67.314  5.983   1.00 39.85  ? 28   PRO A CD  1 
ATOM   220   N  N   . SER A 1 29  ? 1.285   71.523  7.693   1.00 53.62  ? 29   SER A N   1 
ATOM   221   C  CA  . SER A 1 29  ? 0.441   72.704  7.484   1.00 54.81  ? 29   SER A CA  1 
ATOM   222   C  C   . SER A 1 29  ? 1.023   73.588  6.379   1.00 50.82  ? 29   SER A C   1 
ATOM   223   O  O   . SER A 1 29  ? 0.336   74.452  5.820   1.00 43.52  ? 29   SER A O   1 
ATOM   224   C  CB  . SER A 1 29  ? 0.308   73.506  8.787   1.00 59.20  ? 29   SER A CB  1 
ATOM   225   O  OG  . SER A 1 29  ? 1.565   73.923  9.292   1.00 58.09  ? 29   SER A OG  1 
ATOM   226   N  N   . ALA A 1 30  ? 2.290   73.327  6.063   1.00 53.25  ? 30   ALA A N   1 
ATOM   227   C  CA  . ALA A 1 30  ? 3.033   74.055  5.044   1.00 54.44  ? 30   ALA A CA  1 
ATOM   228   C  C   . ALA A 1 30  ? 2.782   73.528  3.630   1.00 54.11  ? 30   ALA A C   1 
ATOM   229   O  O   . ALA A 1 30  ? 3.341   74.043  2.663   1.00 60.25  ? 30   ALA A O   1 
ATOM   230   C  CB  . ALA A 1 30  ? 4.516   74.011  5.367   1.00 52.50  ? 30   ALA A CB  1 
ATOM   231   N  N   . SER A 1 31  ? 1.957   72.492  3.512   1.00 55.27  ? 31   SER A N   1 
ATOM   232   C  CA  . SER A 1 31  ? 1.638   71.927  2.208   1.00 54.87  ? 31   SER A CA  1 
ATOM   233   C  C   . SER A 1 31  ? 0.238   71.322  2.163   1.00 55.39  ? 31   SER A C   1 
ATOM   234   O  O   . SER A 1 31  ? -0.392  71.061  3.194   1.00 55.81  ? 31   SER A O   1 
ATOM   235   C  CB  . SER A 1 31  ? 2.680   70.903  1.767   1.00 55.01  ? 31   SER A CB  1 
ATOM   236   O  OG  . SER A 1 31  ? 2.464   70.535  0.416   1.00 50.83  ? 31   SER A OG  1 
ATOM   237   N  N   . SER A 1 32  ? -0.237  71.098  0.948   1.00 50.87  ? 32   SER A N   1 
ATOM   238   C  CA  . SER A 1 32  ? -1.571  70.577  0.752   1.00 56.47  ? 32   SER A CA  1 
ATOM   239   C  C   . SER A 1 32  ? -1.700  69.064  0.720   1.00 56.37  ? 32   SER A C   1 
ATOM   240   O  O   . SER A 1 32  ? -2.802  68.549  0.892   1.00 59.50  ? 32   SER A O   1 
ATOM   241   C  CB  . SER A 1 32  ? -2.165  71.163  -0.520  1.00 59.25  ? 32   SER A CB  1 
ATOM   242   O  OG  . SER A 1 32  ? -1.336  70.873  -1.630  1.00 62.67  ? 32   SER A OG  1 
ATOM   243   N  N   . ARG A 1 33  ? -0.600  68.351  0.499   1.00 47.59  ? 33   ARG A N   1 
ATOM   244   C  CA  . ARG A 1 33  ? -0.676  66.896  0.446   1.00 50.23  ? 33   ARG A CA  1 
ATOM   245   C  C   . ARG A 1 33  ? -0.225  66.159  1.717   1.00 52.14  ? 33   ARG A C   1 
ATOM   246   O  O   . ARG A 1 33  ? 0.820   66.486  2.282   1.00 58.69  ? 33   ARG A O   1 
ATOM   247   C  CB  . ARG A 1 33  ? 0.054   66.359  -0.797  1.00 40.88  ? 33   ARG A CB  1 
ATOM   248   C  CG  . ARG A 1 33  ? 1.522   66.779  -0.966  1.00 53.10  ? 33   ARG A CG  1 
ATOM   249   C  CD  . ARG A 1 33  ? 2.179   66.001  -2.130  1.00 78.93  ? 33   ARG A CD  1 
ATOM   250   N  NE  . ARG A 1 33  ? 3.586   66.340  -2.398  1.00 93.10  ? 33   ARG A NE  1 
ATOM   251   C  CZ  . ARG A 1 33  ? 4.462   65.530  -3.003  1.00 100.00 ? 33   ARG A CZ  1 
ATOM   252   N  NH1 . ARG A 1 33  ? 4.097   64.315  -3.411  1.00 100.00 ? 33   ARG A NH1 1 
ATOM   253   N  NH2 . ARG A 1 33  ? 5.712   65.936  -3.217  1.00 100.00 ? 33   ARG A NH2 1 
ATOM   254   N  N   . MET A 1 34  ? -1.041  65.209  2.194   1.00 44.82  ? 34   MET A N   1 
ATOM   255   C  CA  . MET A 1 34  ? -0.700  64.411  3.382   1.00 35.01  ? 34   MET A CA  1 
ATOM   256   C  C   . MET A 1 34  ? 0.171   63.204  2.976   1.00 35.12  ? 34   MET A C   1 
ATOM   257   O  O   . MET A 1 34  ? 0.216   62.837  1.797   1.00 29.69  ? 34   MET A O   1 
ATOM   258   C  CB  . MET A 1 34  ? -1.941  63.962  4.192   1.00 22.69  ? 34   MET A CB  1 
ATOM   259   C  CG  . MET A 1 34  ? -3.326  64.218  3.578   1.00 35.37  ? 34   MET A CG  1 
ATOM   260   S  SD  . MET A 1 34  ? -4.231  65.687  4.231   1.00 59.41  ? 34   MET A SD  1 
ATOM   261   C  CE  . MET A 1 34  ? -4.937  65.060  5.810   1.00 52.83  ? 34   MET A CE  1 
ATOM   262   N  N   . PHE A 1 35  ? 0.879   62.611  3.941   1.00 34.61  ? 35   PHE A N   1 
ATOM   263   C  CA  . PHE A 1 35  ? 1.787   61.492  3.677   1.00 36.78  ? 35   PHE A CA  1 
ATOM   264   C  C   . PHE A 1 35  ? 1.627   60.312  4.634   1.00 43.24  ? 35   PHE A C   1 
ATOM   265   O  O   . PHE A 1 35  ? 0.723   60.285  5.459   1.00 51.90  ? 35   PHE A O   1 
ATOM   266   C  CB  . PHE A 1 35  ? 3.234   61.975  3.805   1.00 43.65  ? 35   PHE A CB  1 
ATOM   267   C  CG  . PHE A 1 35  ? 3.707   62.837  2.675   1.00 47.21  ? 35   PHE A CG  1 
ATOM   268   C  CD1 . PHE A 1 35  ? 3.201   64.116  2.493   1.00 44.42  ? 35   PHE A CD1 1 
ATOM   269   C  CD2 . PHE A 1 35  ? 4.689   62.370  1.802   1.00 54.25  ? 35   PHE A CD2 1 
ATOM   270   C  CE1 . PHE A 1 35  ? 3.663   64.913  1.463   1.00 51.14  ? 35   PHE A CE1 1 
ATOM   271   C  CE2 . PHE A 1 35  ? 5.165   63.158  0.764   1.00 47.10  ? 35   PHE A CE2 1 
ATOM   272   C  CZ  . PHE A 1 35  ? 4.650   64.431  0.591   1.00 53.84  ? 35   PHE A CZ  1 
ATOM   273   N  N   . LEU A 1 36  ? 2.565   59.368  4.548   1.00 43.69  ? 36   LEU A N   1 
ATOM   274   C  CA  . LEU A 1 36  ? 2.581   58.180  5.402   1.00 41.42  ? 36   LEU A CA  1 
ATOM   275   C  C   . LEU A 1 36  ? 3.923   58.007  6.112   1.00 40.77  ? 36   LEU A C   1 
ATOM   276   O  O   . LEU A 1 36  ? 4.986   58.006  5.490   1.00 47.46  ? 36   LEU A O   1 
ATOM   277   C  CB  . LEU A 1 36  ? 2.298   56.919  4.589   1.00 43.06  ? 36   LEU A CB  1 
ATOM   278   C  CG  . LEU A 1 36  ? 1.031   56.153  4.957   1.00 45.61  ? 36   LEU A CG  1 
ATOM   279   C  CD1 . LEU A 1 36  ? -0.111  56.612  4.069   1.00 42.22  ? 36   LEU A CD1 1 
ATOM   280   C  CD2 . LEU A 1 36  ? 1.270   54.660  4.788   1.00 50.21  ? 36   LEU A CD2 1 
ATOM   281   N  N   . LEU A 1 37  ? 3.860   57.802  7.415   1.00 30.32  ? 37   LEU A N   1 
ATOM   282   C  CA  . LEU A 1 37  ? 5.059   57.627  8.209   1.00 28.03  ? 37   LEU A CA  1 
ATOM   283   C  C   . LEU A 1 37  ? 5.175   56.189  8.651   1.00 28.44  ? 37   LEU A C   1 
ATOM   284   O  O   . LEU A 1 37  ? 4.345   55.700  9.416   1.00 29.12  ? 37   LEU A O   1 
ATOM   285   C  CB  . LEU A 1 37  ? 4.986   58.514  9.440   1.00 34.95  ? 37   LEU A CB  1 
ATOM   286   C  CG  . LEU A 1 37  ? 4.747   59.973  9.100   1.00 27.05  ? 37   LEU A CG  1 
ATOM   287   C  CD1 . LEU A 1 37  ? 4.779   60.823  10.375  1.00 6.33   ? 37   LEU A CD1 1 
ATOM   288   C  CD2 . LEU A 1 37  ? 5.811   60.388  8.090   1.00 14.72  ? 37   LEU A CD2 1 
ATOM   289   N  N   . VAL A 1 38  ? 6.239   55.527  8.226   1.00 22.56  ? 38   VAL A N   1 
ATOM   290   C  CA  . VAL A 1 38  ? 6.419   54.139  8.595   1.00 18.19  ? 38   VAL A CA  1 
ATOM   291   C  C   . VAL A 1 38  ? 7.742   53.830  9.285   1.00 18.89  ? 38   VAL A C   1 
ATOM   292   O  O   . VAL A 1 38  ? 8.821   53.897  8.691   1.00 21.63  ? 38   VAL A O   1 
ATOM   293   C  CB  . VAL A 1 38  ? 6.258   53.257  7.369   1.00 28.14  ? 38   VAL A CB  1 
ATOM   294   C  CG1 . VAL A 1 38  ? 6.384   51.804  7.744   1.00 43.76  ? 38   VAL A CG1 1 
ATOM   295   C  CG2 . VAL A 1 38  ? 4.915   53.524  6.727   1.00 43.81  ? 38   VAL A CG2 1 
ATOM   296   N  N   . GLY A 1 39  ? 7.648   53.477  10.559  1.00 23.93  ? 39   GLY A N   1 
ATOM   297   C  CA  . GLY A 1 39  ? 8.833   53.138  11.319  1.00 17.98  ? 39   GLY A CA  1 
ATOM   298   C  C   . GLY A 1 39  ? 9.461   51.930  10.676  1.00 13.79  ? 39   GLY A C   1 
ATOM   299   O  O   . GLY A 1 39  ? 8.779   51.174  10.010  1.00 17.61  ? 39   GLY A O   1 
ATOM   300   N  N   . ALA A 1 40  ? 10.766  51.776  10.832  1.00 18.39  ? 40   ALA A N   1 
ATOM   301   C  CA  . ALA A 1 40  ? 11.476  50.646  10.260  1.00 12.37  ? 40   ALA A CA  1 
ATOM   302   C  C   . ALA A 1 40  ? 12.669  50.257  11.109  1.00 17.06  ? 40   ALA A C   1 
ATOM   303   O  O   . ALA A 1 40  ? 13.802  50.262  10.622  1.00 24.97  ? 40   ALA A O   1 
ATOM   304   C  CB  . ALA A 1 40  ? 11.931  50.967  8.849   1.00 3.22   ? 40   ALA A CB  1 
ATOM   305   N  N   . PRO A 1 41  ? 12.446  49.927  12.399  1.00 20.84  ? 41   PRO A N   1 
ATOM   306   C  CA  . PRO A 1 41  ? 13.597  49.544  13.228  1.00 18.75  ? 41   PRO A CA  1 
ATOM   307   C  C   . PRO A 1 41  ? 14.268  48.358  12.538  1.00 24.92  ? 41   PRO A C   1 
ATOM   308   O  O   . PRO A 1 41  ? 13.675  47.747  11.651  1.00 33.43  ? 41   PRO A O   1 
ATOM   309   C  CB  . PRO A 1 41  ? 12.948  49.166  14.565  1.00 16.50  ? 41   PRO A CB  1 
ATOM   310   C  CG  . PRO A 1 41  ? 11.550  48.755  14.184  1.00 12.96  ? 41   PRO A CG  1 
ATOM   311   C  CD  . PRO A 1 41  ? 11.183  49.780  13.142  1.00 15.82  ? 41   PRO A CD  1 
ATOM   312   N  N   . LYS A 1 42  ? 15.505  48.050  12.903  1.00 31.86  ? 42   LYS A N   1 
ATOM   313   C  CA  . LYS A 1 42  ? 16.233  46.944  12.260  1.00 38.08  ? 42   LYS A CA  1 
ATOM   314   C  C   . LYS A 1 42  ? 16.504  47.185  10.749  1.00 42.62  ? 42   LYS A C   1 
ATOM   315   O  O   . LYS A 1 42  ? 16.531  46.246  9.953   1.00 56.35  ? 42   LYS A O   1 
ATOM   316   C  CB  . LYS A 1 42  ? 15.524  45.587  12.513  1.00 22.77  ? 42   LYS A CB  1 
ATOM   317   C  CG  . LYS A 1 42  ? 15.713  45.038  13.940  1.00 23.48  ? 42   LYS A CG  1 
ATOM   318   C  CD  . LYS A 1 42  ? 14.989  43.729  14.166  1.00 25.93  ? 42   LYS A CD  1 
ATOM   319   C  CE  . LYS A 1 42  ? 15.573  42.957  15.342  1.00 30.75  ? 42   LYS A CE  1 
ATOM   320   N  NZ  . LYS A 1 42  ? 15.674  43.771  16.580  1.00 39.97  ? 42   LYS A NZ  1 
ATOM   321   N  N   . ALA A 1 43  ? 16.700  48.449  10.369  1.00 43.53  ? 43   ALA A N   1 
ATOM   322   C  CA  . ALA A 1 43  ? 16.989  48.837  8.982   1.00 41.53  ? 43   ALA A CA  1 
ATOM   323   C  C   . ALA A 1 43  ? 18.392  49.418  8.920   1.00 43.40  ? 43   ALA A C   1 
ATOM   324   O  O   . ALA A 1 43  ? 18.676  50.432  9.566   1.00 52.46  ? 43   ALA A O   1 
ATOM   325   C  CB  . ALA A 1 43  ? 15.983  49.880  8.490   1.00 24.02  ? 43   ALA A CB  1 
ATOM   326   N  N   . ASN A 1 44  ? 19.261  48.777  8.142   1.00 43.16  ? 44   ASN A N   1 
ATOM   327   C  CA  . ASN A 1 44  ? 20.643  49.232  7.996   1.00 41.02  ? 44   ASN A CA  1 
ATOM   328   C  C   . ASN A 1 44  ? 20.703  50.644  7.424   1.00 45.59  ? 44   ASN A C   1 
ATOM   329   O  O   . ASN A 1 44  ? 19.838  51.037  6.643   1.00 42.76  ? 44   ASN A O   1 
ATOM   330   C  CB  . ASN A 1 44  ? 21.450  48.250  7.143   1.00 32.67  ? 44   ASN A CB  1 
ATOM   331   C  CG  . ASN A 1 44  ? 21.922  47.034  7.947   1.00 37.85  ? 44   ASN A CG  1 
ATOM   332   O  OD1 . ASN A 1 44  ? 22.031  47.114  9.161   1.00 49.42  ? 44   ASN A OD1 1 
ATOM   333   N  ND2 . ASN A 1 44  ? 22.169  45.904  7.298   1.00 32.85  ? 44   ASN A ND2 1 
ATOM   334   N  N   . THR A 1 45  ? 21.666  51.437  7.882   1.00 51.10  ? 45   THR A N   1 
ATOM   335   C  CA  . THR A 1 45  ? 21.794  52.814  7.411   1.00 50.70  ? 45   THR A CA  1 
ATOM   336   C  C   . THR A 1 45  ? 23.204  53.193  7.018   1.00 53.71  ? 45   THR A C   1 
ATOM   337   O  O   . THR A 1 45  ? 24.159  52.467  7.315   1.00 59.53  ? 45   THR A O   1 
ATOM   338   C  CB  . THR A 1 45  ? 21.360  53.813  8.485   1.00 43.69  ? 45   THR A CB  1 
ATOM   339   O  OG1 . THR A 1 45  ? 21.981  53.464  9.727   1.00 46.30  ? 45   THR A OG1 1 
ATOM   340   C  CG2 . THR A 1 45  ? 19.855  53.826  8.634   1.00 48.92  ? 45   THR A CG2 1 
ATOM   341   N  N   . THR A 1 46  ? 23.315  54.347  6.363   1.00 56.79  ? 46   THR A N   1 
ATOM   342   C  CA  . THR A 1 46  ? 24.600  54.889  5.923   1.00 59.62  ? 46   THR A CA  1 
ATOM   343   C  C   . THR A 1 46  ? 25.242  55.821  6.962   1.00 60.06  ? 46   THR A C   1 
ATOM   344   O  O   . THR A 1 46  ? 25.735  56.903  6.639   1.00 64.52  ? 46   THR A O   1 
ATOM   345   C  CB  . THR A 1 46  ? 24.509  55.594  4.539   1.00 57.16  ? 46   THR A CB  1 
ATOM   346   O  OG1 . THR A 1 46  ? 23.275  56.317  4.433   1.00 56.22  ? 46   THR A OG1 1 
ATOM   347   C  CG2 . THR A 1 46  ? 24.616  54.569  3.409   1.00 66.33  ? 46   THR A CG2 1 
ATOM   348   N  N   . GLN A 1 47  ? 25.179  55.401  8.223   1.00 54.49  ? 47   GLN A N   1 
ATOM   349   C  CA  . GLN A 1 47  ? 25.796  56.125  9.324   1.00 48.44  ? 47   GLN A CA  1 
ATOM   350   C  C   . GLN A 1 47  ? 27.049  55.282  9.605   1.00 50.29  ? 47   GLN A C   1 
ATOM   351   O  O   . GLN A 1 47  ? 26.953  54.062  9.759   1.00 55.51  ? 47   GLN A O   1 
ATOM   352   C  CB  . GLN A 1 47  ? 24.876  56.122  10.537  1.00 43.87  ? 47   GLN A CB  1 
ATOM   353   C  CG  . GLN A 1 47  ? 23.411  56.407  10.226  1.00 43.52  ? 47   GLN A CG  1 
ATOM   354   C  CD  . GLN A 1 47  ? 22.547  56.363  11.474  1.00 51.34  ? 47   GLN A CD  1 
ATOM   355   O  OE1 . GLN A 1 47  ? 22.850  57.026  12.469  1.00 54.29  ? 47   GLN A OE1 1 
ATOM   356   N  NE2 . GLN A 1 47  ? 21.481  55.561  11.439  1.00 48.86  ? 47   GLN A NE2 1 
ATOM   357   N  N   . PRO A 1 48  ? 28.238  55.908  9.639   1.00 47.39  ? 48   PRO A N   1 
ATOM   358   C  CA  . PRO A 1 48  ? 29.463  55.143  9.895   1.00 44.42  ? 48   PRO A CA  1 
ATOM   359   C  C   . PRO A 1 48  ? 29.446  54.224  11.105  1.00 44.80  ? 48   PRO A C   1 
ATOM   360   O  O   . PRO A 1 48  ? 29.128  54.640  12.224  1.00 37.06  ? 48   PRO A O   1 
ATOM   361   C  CB  . PRO A 1 48  ? 30.531  56.231  10.007  1.00 42.86  ? 48   PRO A CB  1 
ATOM   362   C  CG  . PRO A 1 48  ? 29.757  57.435  10.417  1.00 40.50  ? 48   PRO A CG  1 
ATOM   363   C  CD  . PRO A 1 48  ? 28.541  57.343  9.557   1.00 40.02  ? 48   PRO A CD  1 
ATOM   364   N  N   . GLY A 1 49  ? 29.734  52.952  10.836  1.00 47.76  ? 49   GLY A N   1 
ATOM   365   C  CA  . GLY A 1 49  ? 29.793  51.935  11.876  1.00 56.13  ? 49   GLY A CA  1 
ATOM   366   C  C   . GLY A 1 49  ? 28.494  51.544  12.563  1.00 54.16  ? 49   GLY A C   1 
ATOM   367   O  O   . GLY A 1 49  ? 28.492  50.739  13.502  1.00 57.14  ? 49   GLY A O   1 
ATOM   368   N  N   . ILE A 1 50  ? 27.383  52.094  12.095  1.00 49.36  ? 50   ILE A N   1 
ATOM   369   C  CA  . ILE A 1 50  ? 26.097  51.785  12.688  1.00 45.14  ? 50   ILE A CA  1 
ATOM   370   C  C   . ILE A 1 50  ? 25.288  50.755  11.877  1.00 51.55  ? 50   ILE A C   1 
ATOM   371   O  O   . ILE A 1 50  ? 24.877  51.005  10.731  1.00 47.48  ? 50   ILE A O   1 
ATOM   372   C  CB  . ILE A 1 50  ? 25.318  53.074  12.934  1.00 37.99  ? 50   ILE A CB  1 
ATOM   373   C  CG1 . ILE A 1 50  ? 26.171  54.031  13.768  1.00 35.39  ? 50   ILE A CG1 1 
ATOM   374   C  CG2 . ILE A 1 50  ? 24.044  52.781  13.679  1.00 48.76  ? 50   ILE A CG2 1 
ATOM   375   C  CD1 . ILE A 1 50  ? 26.626  53.434  15.073  1.00 40.02  ? 50   ILE A CD1 1 
ATOM   376   N  N   . VAL A 1 51  ? 25.093  49.589  12.494  1.00 50.84  ? 51   VAL A N   1 
ATOM   377   C  CA  . VAL A 1 51  ? 24.368  48.460  11.909  1.00 45.90  ? 51   VAL A CA  1 
ATOM   378   C  C   . VAL A 1 51  ? 22.951  48.349  12.483  1.00 49.69  ? 51   VAL A C   1 
ATOM   379   O  O   . VAL A 1 51  ? 22.780  48.081  13.674  1.00 49.56  ? 51   VAL A O   1 
ATOM   380   C  CB  . VAL A 1 51  ? 25.088  47.138  12.223  1.00 47.93  ? 51   VAL A CB  1 
ATOM   381   C  CG1 . VAL A 1 51  ? 24.515  46.001  11.377  1.00 61.73  ? 51   VAL A CG1 1 
ATOM   382   C  CG2 . VAL A 1 51  ? 26.574  47.291  12.011  1.00 52.85  ? 51   VAL A CG2 1 
ATOM   383   N  N   . GLU A 1 52  ? 21.944  48.501  11.622  1.00 54.76  ? 52   GLU A N   1 
ATOM   384   C  CA  . GLU A 1 52  ? 20.531  48.432  12.027  1.00 51.00  ? 52   GLU A CA  1 
ATOM   385   C  C   . GLU A 1 52  ? 20.152  49.529  13.024  1.00 41.30  ? 52   GLU A C   1 
ATOM   386   O  O   . GLU A 1 52  ? 19.685  49.266  14.138  1.00 47.36  ? 52   GLU A O   1 
ATOM   387   C  CB  . GLU A 1 52  ? 20.189  47.042  12.585  1.00 59.05  ? 52   GLU A CB  1 
ATOM   388   C  CG  . GLU A 1 52  ? 19.990  45.974  11.511  1.00 72.28  ? 52   GLU A CG  1 
ATOM   389   C  CD  . GLU A 1 52  ? 19.774  44.579  12.087  1.00 79.29  ? 52   GLU A CD  1 
ATOM   390   O  OE1 . GLU A 1 52  ? 18.922  44.426  12.993  1.00 89.77  ? 52   GLU A OE1 1 
ATOM   391   O  OE2 . GLU A 1 52  ? 20.457  43.634  11.636  1.00 83.72  ? 52   GLU A OE2 1 
ATOM   392   N  N   . GLY A 1 53  ? 20.371  50.773  12.615  1.00 28.42  ? 53   GLY A N   1 
ATOM   393   C  CA  . GLY A 1 53  ? 20.040  51.888  13.482  1.00 34.22  ? 53   GLY A CA  1 
ATOM   394   C  C   . GLY A 1 53  ? 18.573  52.170  13.315  1.00 29.84  ? 53   GLY A C   1 
ATOM   395   O  O   . GLY A 1 53  ? 17.970  52.940  14.061  1.00 32.12  ? 53   GLY A O   1 
ATOM   396   N  N   . GLY A 1 54  ? 18.011  51.521  12.301  1.00 27.34  ? 54   GLY A N   1 
ATOM   397   C  CA  . GLY A 1 54  ? 16.607  51.665  11.987  1.00 31.22  ? 54   GLY A CA  1 
ATOM   398   C  C   . GLY A 1 54  ? 16.396  52.999  11.338  1.00 21.60  ? 54   GLY A C   1 
ATOM   399   O  O   . GLY A 1 54  ? 17.275  53.847  11.369  1.00 28.01  ? 54   GLY A O   1 
ATOM   400   N  N   . GLN A 1 55  ? 15.240  53.187  10.735  1.00 18.30  ? 55   GLN A N   1 
ATOM   401   C  CA  . GLN A 1 55  ? 14.962  54.455  10.113  1.00 22.51  ? 55   GLN A CA  1 
ATOM   402   C  C   . GLN A 1 55  ? 13.480  54.725  10.112  1.00 24.14  ? 55   GLN A C   1 
ATOM   403   O  O   . GLN A 1 55  ? 12.727  54.082  10.827  1.00 27.77  ? 55   GLN A O   1 
ATOM   404   C  CB  . GLN A 1 55  ? 15.511  54.480  8.701   1.00 20.58  ? 55   GLN A CB  1 
ATOM   405   C  CG  . GLN A 1 55  ? 15.044  53.356  7.855   1.00 26.89  ? 55   GLN A CG  1 
ATOM   406   C  CD  . GLN A 1 55  ? 15.929  53.198  6.670   1.00 44.17  ? 55   GLN A CD  1 
ATOM   407   O  OE1 . GLN A 1 55  ? 15.520  53.422  5.537   1.00 50.80  ? 55   GLN A OE1 1 
ATOM   408   N  NE2 . GLN A 1 55  ? 17.177  52.833  6.921   1.00 54.66  ? 55   GLN A NE2 1 
ATOM   409   N  N   . VAL A 1 56  ? 13.084  55.740  9.368   1.00 21.15  ? 56   VAL A N   1 
ATOM   410   C  CA  . VAL A 1 56  ? 11.696  56.120  9.263   1.00 21.99  ? 56   VAL A CA  1 
ATOM   411   C  C   . VAL A 1 56  ? 11.521  56.552  7.837   1.00 33.56  ? 56   VAL A C   1 
ATOM   412   O  O   . VAL A 1 56  ? 12.297  57.354  7.307   1.00 43.51  ? 56   VAL A O   1 
ATOM   413   C  CB  . VAL A 1 56  ? 11.345  57.292  10.194  1.00 17.78  ? 56   VAL A CB  1 
ATOM   414   C  CG1 . VAL A 1 56  ? 9.961   57.845  9.857   1.00 28.67  ? 56   VAL A CG1 1 
ATOM   415   C  CG2 . VAL A 1 56  ? 11.368  56.834  11.644  1.00 25.66  ? 56   VAL A CG2 1 
ATOM   416   N  N   . LEU A 1 57  ? 10.509  55.994  7.203   1.00 29.81  ? 57   LEU A N   1 
ATOM   417   C  CA  . LEU A 1 57  ? 10.273  56.328  5.833   1.00 31.85  ? 57   LEU A CA  1 
ATOM   418   C  C   . LEU A 1 57  ? 9.018   57.136  5.644   1.00 41.63  ? 57   LEU A C   1 
ATOM   419   O  O   . LEU A 1 57  ? 7.992   56.909  6.307   1.00 43.19  ? 57   LEU A O   1 
ATOM   420   C  CB  . LEU A 1 57  ? 10.268  55.067  4.985   1.00 22.39  ? 57   LEU A CB  1 
ATOM   421   C  CG  . LEU A 1 57  ? 11.636  54.391  4.990   1.00 24.03  ? 57   LEU A CG  1 
ATOM   422   C  CD1 . LEU A 1 57  ? 11.766  53.554  6.234   1.00 20.39  ? 57   LEU A CD1 1 
ATOM   423   C  CD2 . LEU A 1 57  ? 11.830  53.547  3.750   1.00 19.20  ? 57   LEU A CD2 1 
ATOM   424   N  N   . LYS A 1 58  ? 9.145   58.157  4.807   1.00 39.11  ? 58   LYS A N   1 
ATOM   425   C  CA  . LYS A 1 58  ? 8.017   58.997  4.505   1.00 46.24  ? 58   LYS A CA  1 
ATOM   426   C  C   . LYS A 1 58  ? 7.524   58.452  3.189   1.00 55.11  ? 58   LYS A C   1 
ATOM   427   O  O   . LYS A 1 58  ? 8.293   58.357  2.221   1.00 53.52  ? 58   LYS A O   1 
ATOM   428   C  CB  . LYS A 1 58  ? 8.433   60.458  4.365   1.00 50.17  ? 58   LYS A CB  1 
ATOM   429   C  CG  . LYS A 1 58  ? 7.246   61.416  4.372   1.00 54.83  ? 58   LYS A CG  1 
ATOM   430   C  CD  . LYS A 1 58  ? 7.654   62.875  4.499   1.00 57.08  ? 58   LYS A CD  1 
ATOM   431   C  CE  . LYS A 1 58  ? 8.332   63.386  3.246   1.00 63.72  ? 58   LYS A CE  1 
ATOM   432   N  NZ  . LYS A 1 58  ? 8.566   64.847  3.340   1.00 77.68  ? 58   LYS A NZ  1 
ATOM   433   N  N   . CYS A 1 59  ? 6.266   58.013  3.196   1.00 63.54  ? 59   CYS A N   1 
ATOM   434   C  CA  . CYS A 1 59  ? 5.619   57.438  2.022   1.00 70.43  ? 59   CYS A CA  1 
ATOM   435   C  C   . CYS A 1 59  ? 4.564   58.329  1.407   1.00 69.90  ? 59   CYS A C   1 
ATOM   436   O  O   . CYS A 1 59  ? 3.680   58.823  2.105   1.00 64.38  ? 59   CYS A O   1 
ATOM   437   C  CB  . CYS A 1 59  ? 5.028   56.064  2.364   1.00 77.68  ? 59   CYS A CB  1 
ATOM   438   S  SG  . CYS A 1 59  ? 6.233   54.916  3.123   1.00 81.74  ? 59   CYS A SG  1 
ATOM   439   N  N   . ASP A 1 60  ? 4.654   58.531  0.093   1.00 74.18  ? 60   ASP A N   1 
ATOM   440   C  CA  . ASP A 1 60  ? 3.681   59.385  -0.576  1.00 81.67  ? 60   ASP A CA  1 
ATOM   441   C  C   . ASP A 1 60  ? 2.394   58.727  -1.070  1.00 78.91  ? 60   ASP A C   1 
ATOM   442   O  O   . ASP A 1 60  ? 2.401   57.644  -1.655  1.00 78.89  ? 60   ASP A O   1 
ATOM   443   C  CB  . ASP A 1 60  ? 4.321   60.297  -1.661  1.00 94.84  ? 60   ASP A CB  1 
ATOM   444   C  CG  . ASP A 1 60  ? 5.448   59.621  -2.454  1.00 100.00 ? 60   ASP A CG  1 
ATOM   445   O  OD1 . ASP A 1 60  ? 6.629   60.012  -2.263  1.00 99.67  ? 60   ASP A OD1 1 
ATOM   446   O  OD2 . ASP A 1 60  ? 5.152   58.747  -3.301  1.00 100.00 ? 60   ASP A OD2 1 
ATOM   447   N  N   . TRP A 1 61  ? 1.279   59.387  -0.766  1.00 79.21  ? 61   TRP A N   1 
ATOM   448   C  CA  . TRP A 1 61  ? -0.041  58.924  -1.160  1.00 76.77  ? 61   TRP A CA  1 
ATOM   449   C  C   . TRP A 1 61  ? -0.160  58.969  -2.674  1.00 77.50  ? 61   TRP A C   1 
ATOM   450   O  O   . TRP A 1 61  ? -0.823  58.124  -3.266  1.00 80.44  ? 61   TRP A O   1 
ATOM   451   C  CB  . TRP A 1 61  ? -1.114  59.801  -0.533  1.00 76.34  ? 61   TRP A CB  1 
ATOM   452   C  CG  . TRP A 1 61  ? -2.476  59.356  -0.863  1.00 84.77  ? 61   TRP A CG  1 
ATOM   453   C  CD1 . TRP A 1 61  ? -3.054  58.166  -0.528  1.00 88.83  ? 61   TRP A CD1 1 
ATOM   454   C  CD2 . TRP A 1 61  ? -3.436  60.057  -1.654  1.00 95.88  ? 61   TRP A CD2 1 
ATOM   455   N  NE1 . TRP A 1 61  ? -4.315  58.082  -1.060  1.00 94.09  ? 61   TRP A NE1 1 
ATOM   456   C  CE2 . TRP A 1 61  ? -4.579  59.240  -1.750  1.00 98.38  ? 61   TRP A CE2 1 
ATOM   457   C  CE3 . TRP A 1 61  ? -3.446  61.318  -2.273  1.00 100.00 ? 61   TRP A CE3 1 
ATOM   458   C  CZ2 . TRP A 1 61  ? -5.714  59.615  -2.477  1.00 97.94  ? 61   TRP A CZ2 1 
ATOM   459   C  CZ3 . TRP A 1 61  ? -4.582  61.695  -2.995  1.00 100.00 ? 61   TRP A CZ3 1 
ATOM   460   C  CH2 . TRP A 1 61  ? -5.705  60.850  -3.075  1.00 98.39  ? 61   TRP A CH2 1 
ATOM   461   N  N   . SER A 1 62  ? 0.464   59.980  -3.285  1.00 79.20  ? 62   SER A N   1 
ATOM   462   C  CA  . SER A 1 62  ? 0.483   60.146  -4.739  1.00 82.42  ? 62   SER A CA  1 
ATOM   463   C  C   . SER A 1 62  ? 0.825   58.787  -5.339  1.00 91.85  ? 62   SER A C   1 
ATOM   464   O  O   . SER A 1 62  ? 1.980   58.361  -5.291  1.00 94.45  ? 62   SER A O   1 
ATOM   465   C  CB  . SER A 1 62  ? 1.554   61.178  -5.138  1.00 81.03  ? 62   SER A CB  1 
ATOM   466   O  OG  . SER A 1 62  ? 1.991   61.024  -6.485  1.00 66.17  ? 62   SER A OG  1 
ATOM   467   N  N   . SER A 1 63  ? -0.205  58.102  -5.840  1.00 97.12  ? 63   SER A N   1 
ATOM   468   C  CA  . SER A 1 63  ? -0.110  56.762  -6.446  1.00 100.00 ? 63   SER A CA  1 
ATOM   469   C  C   . SER A 1 63  ? 1.178   56.492  -7.227  1.00 100.00 ? 63   SER A C   1 
ATOM   470   O  O   . SER A 1 63  ? 1.194   56.418  -8.462  1.00 100.00 ? 63   SER A O   1 
ATOM   471   C  CB  . SER A 1 63  ? -1.334  56.491  -7.333  1.00 100.00 ? 63   SER A CB  1 
ATOM   472   O  OG  . SER A 1 63  ? -2.532  56.561  -6.575  1.00 100.00 ? 63   SER A OG  1 
ATOM   473   N  N   . THR A 1 64  ? 2.245   56.285  -6.468  1.00 97.78  ? 64   THR A N   1 
ATOM   474   C  CA  . THR A 1 64  ? 3.560   56.037  -7.016  1.00 94.99  ? 64   THR A CA  1 
ATOM   475   C  C   . THR A 1 64  ? 4.191   55.010  -6.087  1.00 94.35  ? 64   THR A C   1 
ATOM   476   O  O   . THR A 1 64  ? 4.807   54.043  -6.540  1.00 96.36  ? 64   THR A O   1 
ATOM   477   C  CB  . THR A 1 64  ? 4.407   57.336  -6.999  1.00 94.81  ? 64   THR A CB  1 
ATOM   478   O  OG1 . THR A 1 64  ? 3.624   58.435  -7.484  1.00 84.05  ? 64   THR A OG1 1 
ATOM   479   C  CG2 . THR A 1 64  ? 5.631   57.182  -7.880  1.00 95.34  ? 64   THR A CG2 1 
ATOM   480   N  N   . ARG A 1 65  ? 3.973   55.210  -4.788  1.00 89.94  ? 65   ARG A N   1 
ATOM   481   C  CA  . ARG A 1 65  ? 4.495   54.345  -3.731  1.00 90.21  ? 65   ARG A CA  1 
ATOM   482   C  C   . ARG A 1 65  ? 5.982   54.500  -3.427  1.00 87.81  ? 65   ARG A C   1 
ATOM   483   O  O   . ARG A 1 65  ? 6.548   53.692  -2.690  1.00 83.92  ? 65   ARG A O   1 
ATOM   484   C  CB  . ARG A 1 65  ? 4.181   52.865  -3.998  1.00 95.16  ? 65   ARG A CB  1 
ATOM   485   C  CG  . ARG A 1 65  ? 2.736   52.466  -3.767  1.00 97.80  ? 65   ARG A CG  1 
ATOM   486   C  CD  . ARG A 1 65  ? 2.577   50.948  -3.768  1.00 100.00 ? 65   ARG A CD  1 
ATOM   487   N  NE  . ARG A 1 65  ? 2.845   50.345  -5.075  1.00 100.00 ? 65   ARG A NE  1 
ATOM   488   C  CZ  . ARG A 1 65  ? 2.380   49.158  -5.471  1.00 100.00 ? 65   ARG A CZ  1 
ATOM   489   N  NH1 . ARG A 1 65  ? 1.617   48.423  -4.662  1.00 100.00 ? 65   ARG A NH1 1 
ATOM   490   N  NH2 . ARG A 1 65  ? 2.667   48.709  -6.688  1.00 100.00 ? 65   ARG A NH2 1 
ATOM   491   N  N   . ARG A 1 66  ? 6.631   55.507  -4.000  1.00 91.44  ? 66   ARG A N   1 
ATOM   492   C  CA  . ARG A 1 66  ? 8.048   55.693  -3.713  1.00 95.69  ? 66   ARG A CA  1 
ATOM   493   C  C   . ARG A 1 66  ? 8.150   56.293  -2.335  1.00 95.11  ? 66   ARG A C   1 
ATOM   494   O  O   . ARG A 1 66  ? 7.739   57.430  -2.094  1.00 99.04  ? 66   ARG A O   1 
ATOM   495   C  CB  . ARG A 1 66  ? 8.760   56.615  -4.712  1.00 100.00 ? 66   ARG A CB  1 
ATOM   496   C  CG  . ARG A 1 66  ? 10.258  56.812  -4.377  1.00 100.00 ? 66   ARG A CG  1 
ATOM   497   C  CD  . ARG A 1 66  ? 10.969  57.816  -5.285  1.00 100.00 ? 66   ARG A CD  1 
ATOM   498   N  NE  . ARG A 1 66  ? 10.401  59.161  -5.182  1.00 100.00 ? 66   ARG A NE  1 
ATOM   499   C  CZ  . ARG A 1 66  ? 10.614  60.001  -4.171  1.00 100.00 ? 66   ARG A CZ  1 
ATOM   500   N  NH1 . ARG A 1 66  ? 11.397  59.648  -3.153  1.00 100.00 ? 66   ARG A NH1 1 
ATOM   501   N  NH2 . ARG A 1 66  ? 10.023  61.193  -4.172  1.00 100.00 ? 66   ARG A NH2 1 
ATOM   502   N  N   . CYS A 1 67  ? 8.678   55.516  -1.413  1.00 90.38  ? 67   CYS A N   1 
ATOM   503   C  CA  . CYS A 1 67  ? 8.811   56.050  -0.105  1.00 84.87  ? 67   CYS A CA  1 
ATOM   504   C  C   . CYS A 1 67  ? 10.083  55.646  0.554   1.00 82.00  ? 67   CYS A C   1 
ATOM   505   O  O   . CYS A 1 67  ? 10.270  54.506  0.988   1.00 87.37  ? 67   CYS A O   1 
ATOM   506   C  CB  . CYS A 1 67  ? 7.573   55.745  0.694   1.00 86.05  ? 67   CYS A CB  1 
ATOM   507   S  SG  . CYS A 1 67  ? 7.316   54.182  1.555   1.00 86.60  ? 67   CYS A SG  1 
ATOM   508   N  N   . GLN A 1 68  ? 11.004  56.588  0.502   1.00 72.39  ? 68   GLN A N   1 
ATOM   509   C  CA  . GLN A 1 68  ? 12.304  56.391  1.078   1.00 69.43  ? 68   GLN A CA  1 
ATOM   510   C  C   . GLN A 1 68  ? 12.501  57.382  2.213   1.00 56.13  ? 68   GLN A C   1 
ATOM   511   O  O   . GLN A 1 68  ? 11.915  58.462  2.194   1.00 51.25  ? 68   GLN A O   1 
ATOM   512   C  CB  . GLN A 1 68  ? 13.363  56.372  -0.004  1.00 82.74  ? 68   GLN A CB  1 
ATOM   513   C  CG  . GLN A 1 68  ? 13.386  55.008  -0.726  1.00 96.03  ? 68   GLN A CG  1 
ATOM   514   C  CD  . GLN A 1 68  ? 14.785  54.438  -0.855  1.00 100.00 ? 68   GLN A CD  1 
ATOM   515   O  OE1 . GLN A 1 68  ? 15.681  55.123  -1.352  1.00 100.00 ? 68   GLN A OE1 1 
ATOM   516   N  NE2 . GLN A 1 68  ? 14.995  53.198  -0.388  1.00 100.00 ? 68   GLN A NE2 1 
ATOM   517   N  N   . PRO A 1 69  ? 13.301  56.998  3.224   1.00 46.03  ? 69   PRO A N   1 
ATOM   518   C  CA  . PRO A 1 69  ? 13.769  57.636  4.450   1.00 42.16  ? 69   PRO A CA  1 
ATOM   519   C  C   . PRO A 1 69  ? 13.426  59.069  4.783   1.00 46.07  ? 69   PRO A C   1 
ATOM   520   O  O   . PRO A 1 69  ? 12.849  59.799  3.991   1.00 51.84  ? 69   PRO A O   1 
ATOM   521   C  CB  . PRO A 1 69  ? 15.250  57.410  4.441   1.00 38.74  ? 69   PRO A CB  1 
ATOM   522   C  CG  . PRO A 1 69  ? 15.338  56.012  3.988   1.00 34.93  ? 69   PRO A CG  1 
ATOM   523   C  CD  . PRO A 1 69  ? 14.269  55.891  2.906   1.00 41.49  ? 69   PRO A CD  1 
ATOM   524   N  N   . ILE A 1 70  ? 13.789  59.433  6.005   1.00 46.95  ? 70   ILE A N   1 
ATOM   525   C  CA  . ILE A 1 70  ? 13.636  60.785  6.506   1.00 49.77  ? 70   ILE A CA  1 
ATOM   526   C  C   . ILE A 1 70  ? 14.958  61.125  7.171   1.00 59.41  ? 70   ILE A C   1 
ATOM   527   O  O   . ILE A 1 70  ? 15.434  60.408  8.057   1.00 61.01  ? 70   ILE A O   1 
ATOM   528   C  CB  . ILE A 1 70  ? 12.473  60.946  7.514   1.00 38.78  ? 70   ILE A CB  1 
ATOM   529   C  CG1 . ILE A 1 70  ? 11.131  60.827  6.789   1.00 38.35  ? 70   ILE A CG1 1 
ATOM   530   C  CG2 . ILE A 1 70  ? 12.559  62.310  8.193   1.00 22.63  ? 70   ILE A CG2 1 
ATOM   531   C  CD1 . ILE A 1 70  ? 9.942   61.289  7.604   1.00 30.63  ? 70   ILE A CD1 1 
ATOM   532   N  N   . GLU A 1 71  ? 15.577  62.185  6.668   1.00 66.61  ? 71   GLU A N   1 
ATOM   533   C  CA  . GLU A 1 71  ? 16.856  62.657  7.165   1.00 67.05  ? 71   GLU A CA  1 
ATOM   534   C  C   . GLU A 1 71  ? 16.826  63.022  8.634   1.00 59.28  ? 71   GLU A C   1 
ATOM   535   O  O   . GLU A 1 71  ? 16.489  64.151  8.996   1.00 59.23  ? 71   GLU A O   1 
ATOM   536   C  CB  . GLU A 1 71  ? 17.315  63.884  6.368   1.00 86.16  ? 71   GLU A CB  1 
ATOM   537   C  CG  . GLU A 1 71  ? 17.417  63.675  4.848   1.00 99.83  ? 71   GLU A CG  1 
ATOM   538   C  CD  . GLU A 1 71  ? 18.309  64.714  4.150   1.00 100.00 ? 71   GLU A CD  1 
ATOM   539   O  OE1 . GLU A 1 71  ? 18.259  65.916  4.523   1.00 100.00 ? 71   GLU A OE1 1 
ATOM   540   O  OE2 . GLU A 1 71  ? 19.063  64.317  3.228   1.00 100.00 ? 71   GLU A OE2 1 
ATOM   541   N  N   . PHE A 1 72  ? 17.123  62.059  9.491   1.00 52.00  ? 72   PHE A N   1 
ATOM   542   C  CA  . PHE A 1 72  ? 17.156  62.372  10.902  1.00 52.34  ? 72   PHE A CA  1 
ATOM   543   C  C   . PHE A 1 72  ? 18.587  62.610  11.319  1.00 56.79  ? 72   PHE A C   1 
ATOM   544   O  O   . PHE A 1 72  ? 19.065  63.742  11.255  1.00 66.35  ? 72   PHE A O   1 
ATOM   545   C  CB  . PHE A 1 72  ? 16.466  61.308  11.731  1.00 52.37  ? 72   PHE A CB  1 
ATOM   546   C  CG  . PHE A 1 72  ? 15.029  61.621  11.994  1.00 47.02  ? 72   PHE A CG  1 
ATOM   547   C  CD1 . PHE A 1 72  ? 14.029  61.104  11.186  1.00 43.57  ? 72   PHE A CD1 1 
ATOM   548   C  CD2 . PHE A 1 72  ? 14.679  62.487  13.025  1.00 54.44  ? 72   PHE A CD2 1 
ATOM   549   C  CE1 . PHE A 1 72  ? 12.696  61.446  11.400  1.00 41.74  ? 72   PHE A CE1 1 
ATOM   550   C  CE2 . PHE A 1 72  ? 13.351  62.838  13.251  1.00 54.55  ? 72   PHE A CE2 1 
ATOM   551   C  CZ  . PHE A 1 72  ? 12.355  62.319  12.435  1.00 44.74  ? 72   PHE A CZ  1 
ATOM   552   N  N   . ASP A 1 73  ? 19.298  61.580  11.735  1.00 54.70  ? 73   ASP A N   1 
ATOM   553   C  CA  . ASP A 1 73  ? 20.680  61.820  12.092  1.00 62.32  ? 73   ASP A CA  1 
ATOM   554   C  C   . ASP A 1 73  ? 21.548  60.893  11.256  1.00 59.72  ? 73   ASP A C   1 
ATOM   555   O  O   . ASP A 1 73  ? 21.245  59.710  11.137  1.00 66.77  ? 73   ASP A O   1 
ATOM   556   C  CB  . ASP A 1 73  ? 20.870  61.658  13.607  1.00 77.10  ? 73   ASP A CB  1 
ATOM   557   C  CG  . ASP A 1 73  ? 22.066  60.805  13.972  1.00 90.86  ? 73   ASP A CG  1 
ATOM   558   O  OD1 . ASP A 1 73  ? 23.211  61.242  13.728  1.00 97.34  ? 73   ASP A OD1 1 
ATOM   559   O  OD2 . ASP A 1 73  ? 21.851  59.699  14.519  1.00 100.00 ? 73   ASP A OD2 1 
ATOM   560   N  N   . ALA A 1 74  ? 22.563  61.441  10.596  1.00 53.38  ? 74   ALA A N   1 
ATOM   561   C  CA  . ALA A 1 74  ? 23.450  60.612  9.776   1.00 49.51  ? 74   ALA A CA  1 
ATOM   562   C  C   . ALA A 1 74  ? 24.808  60.398  10.434  1.00 43.80  ? 74   ALA A C   1 
ATOM   563   O  O   . ALA A 1 74  ? 25.673  59.714  9.885   1.00 43.09  ? 74   ALA A O   1 
ATOM   564   C  CB  . ALA A 1 74  ? 23.622  61.209  8.398   1.00 50.33  ? 74   ALA A CB  1 
ATOM   565   N  N   . THR A 1 75  ? 24.978  60.976  11.618  1.00 32.18  ? 75   THR A N   1 
ATOM   566   C  CA  . THR A 1 75  ? 26.221  60.856  12.358  1.00 34.64  ? 75   THR A CA  1 
ATOM   567   C  C   . THR A 1 75  ? 26.293  59.525  13.121  1.00 33.36  ? 75   THR A C   1 
ATOM   568   O  O   . THR A 1 75  ? 25.354  59.143  13.817  1.00 27.04  ? 75   THR A O   1 
ATOM   569   C  CB  . THR A 1 75  ? 26.415  62.053  13.347  1.00 40.09  ? 75   THR A CB  1 
ATOM   570   O  OG1 . THR A 1 75  ? 25.748  61.785  14.588  1.00 54.54  ? 75   THR A OG1 1 
ATOM   571   C  CG2 . THR A 1 75  ? 25.848  63.340  12.750  1.00 29.99  ? 75   THR A CG2 1 
ATOM   572   N  N   . GLY A 1 76  ? 27.407  58.814  12.958  1.00 32.91  ? 76   GLY A N   1 
ATOM   573   C  CA  . GLY A 1 76  ? 27.611  57.550  13.643  1.00 27.61  ? 76   GLY A CA  1 
ATOM   574   C  C   . GLY A 1 76  ? 27.736  57.742  15.143  1.00 28.13  ? 76   GLY A C   1 
ATOM   575   O  O   . GLY A 1 76  ? 27.209  58.700  15.704  1.00 31.44  ? 76   GLY A O   1 
ATOM   576   N  N   . ASN A 1 77  ? 28.453  56.843  15.800  1.00 24.47  ? 77   ASN A N   1 
ATOM   577   C  CA  . ASN A 1 77  ? 28.612  56.925  17.246  1.00 33.78  ? 77   ASN A CA  1 
ATOM   578   C  C   . ASN A 1 77  ? 29.601  57.971  17.745  1.00 36.47  ? 77   ASN A C   1 
ATOM   579   O  O   . ASN A 1 77  ? 30.779  57.926  17.405  1.00 44.15  ? 77   ASN A O   1 
ATOM   580   C  CB  . ASN A 1 77  ? 28.968  55.548  17.811  1.00 36.53  ? 77   ASN A CB  1 
ATOM   581   C  CG  . ASN A 1 77  ? 27.758  54.675  17.990  1.00 39.29  ? 77   ASN A CG  1 
ATOM   582   O  OD1 . ASN A 1 77  ? 27.824  53.453  17.872  1.00 45.27  ? 77   ASN A OD1 1 
ATOM   583   N  ND2 . ASN A 1 77  ? 26.634  55.307  18.283  1.00 49.63  ? 77   ASN A ND2 1 
ATOM   584   N  N   . ARG A 1 78  ? 29.118  58.893  18.577  1.00 33.11  ? 78   ARG A N   1 
ATOM   585   C  CA  . ARG A 1 78  ? 29.958  59.946  19.158  1.00 35.75  ? 78   ARG A CA  1 
ATOM   586   C  C   . ARG A 1 78  ? 31.004  59.395  20.130  1.00 40.12  ? 78   ARG A C   1 
ATOM   587   O  O   . ARG A 1 78  ? 30.890  58.255  20.585  1.00 42.98  ? 78   ARG A O   1 
ATOM   588   C  CB  . ARG A 1 78  ? 29.098  60.967  19.885  1.00 29.98  ? 78   ARG A CB  1 
ATOM   589   C  CG  . ARG A 1 78  ? 29.013  62.284  19.187  1.00 35.05  ? 78   ARG A CG  1 
ATOM   590   C  CD  . ARG A 1 78  ? 27.903  63.097  19.774  1.00 39.64  ? 78   ARG A CD  1 
ATOM   591   N  NE  . ARG A 1 78  ? 26.609  62.524  19.431  1.00 53.59  ? 78   ARG A NE  1 
ATOM   592   C  CZ  . ARG A 1 78  ? 25.478  62.783  20.074  1.00 60.69  ? 78   ARG A CZ  1 
ATOM   593   N  NH1 . ARG A 1 78  ? 25.475  63.609  21.115  1.00 45.40  ? 78   ARG A NH1 1 
ATOM   594   N  NH2 . ARG A 1 78  ? 24.339  62.235  19.657  1.00 77.96  ? 78   ARG A NH2 1 
ATOM   595   N  N   . ASP A 1 79  ? 31.987  60.223  20.487  1.00 37.79  ? 79   ASP A N   1 
ATOM   596   C  CA  . ASP A 1 79  ? 33.056  59.799  21.388  1.00 26.94  ? 79   ASP A CA  1 
ATOM   597   C  C   . ASP A 1 79  ? 33.251  60.599  22.662  1.00 23.37  ? 79   ASP A C   1 
ATOM   598   O  O   . ASP A 1 79  ? 33.055  61.810  22.718  1.00 23.38  ? 79   ASP A O   1 
ATOM   599   C  CB  . ASP A 1 79  ? 34.397  59.751  20.657  1.00 41.52  ? 79   ASP A CB  1 
ATOM   600   C  CG  . ASP A 1 79  ? 34.456  58.673  19.585  1.00 54.43  ? 79   ASP A CG  1 
ATOM   601   O  OD1 . ASP A 1 79  ? 34.391  57.469  19.921  1.00 65.37  ? 79   ASP A OD1 1 
ATOM   602   O  OD2 . ASP A 1 79  ? 34.607  59.035  18.398  1.00 66.52  ? 79   ASP A OD2 1 
ATOM   603   N  N   . TYR A 1 80  ? 33.701  59.888  23.678  1.00 23.83  ? 80   TYR A N   1 
ATOM   604   C  CA  . TYR A 1 80  ? 33.982  60.461  24.973  1.00 31.37  ? 80   TYR A CA  1 
ATOM   605   C  C   . TYR A 1 80  ? 35.503  60.550  25.083  1.00 45.38  ? 80   TYR A C   1 
ATOM   606   O  O   . TYR A 1 80  ? 36.042  61.374  25.835  1.00 55.05  ? 80   TYR A O   1 
ATOM   607   C  CB  . TYR A 1 80  ? 33.408  59.537  26.036  1.00 12.33  ? 80   TYR A CB  1 
ATOM   608   C  CG  . TYR A 1 80  ? 34.052  59.649  27.386  1.00 11.93  ? 80   TYR A CG  1 
ATOM   609   C  CD1 . TYR A 1 80  ? 33.551  60.514  28.346  1.00 17.72  ? 80   TYR A CD1 1 
ATOM   610   C  CD2 . TYR A 1 80  ? 35.140  58.852  27.718  1.00 8.08   ? 80   TYR A CD2 1 
ATOM   611   C  CE1 . TYR A 1 80  ? 34.121  60.587  29.613  1.00 25.77  ? 80   TYR A CE1 1 
ATOM   612   C  CE2 . TYR A 1 80  ? 35.721  58.917  28.977  1.00 22.05  ? 80   TYR A CE2 1 
ATOM   613   C  CZ  . TYR A 1 80  ? 35.207  59.783  29.926  1.00 24.89  ? 80   TYR A CZ  1 
ATOM   614   O  OH  . TYR A 1 80  ? 35.782  59.838  31.184  1.00 23.65  ? 80   TYR A OH  1 
ATOM   615   N  N   . ALA A 1 81  ? 36.171  59.697  24.304  1.00 45.78  ? 81   ALA A N   1 
ATOM   616   C  CA  . ALA A 1 81  ? 37.625  59.602  24.245  1.00 49.00  ? 81   ALA A CA  1 
ATOM   617   C  C   . ALA A 1 81  ? 38.066  58.972  22.912  1.00 56.40  ? 81   ALA A C   1 
ATOM   618   O  O   . ALA A 1 81  ? 37.239  58.730  22.036  1.00 53.22  ? 81   ALA A O   1 
ATOM   619   C  CB  . ALA A 1 81  ? 38.138  58.782  25.419  1.00 55.10  ? 81   ALA A CB  1 
ATOM   620   N  N   . LYS A 1 82  ? 39.362  58.693  22.776  1.00 69.48  ? 82   LYS A N   1 
ATOM   621   C  CA  . LYS A 1 82  ? 39.945  58.116  21.554  1.00 82.41  ? 82   LYS A CA  1 
ATOM   622   C  C   . LYS A 1 82  ? 39.241  56.877  20.996  1.00 86.93  ? 82   LYS A C   1 
ATOM   623   O  O   . LYS A 1 82  ? 38.483  56.957  20.022  1.00 84.42  ? 82   LYS A O   1 
ATOM   624   C  CB  . LYS A 1 82  ? 41.430  57.802  21.778  1.00 90.11  ? 82   LYS A CB  1 
ATOM   625   C  CG  . LYS A 1 82  ? 42.307  59.040  21.943  1.00 100.00 ? 82   LYS A CG  1 
ATOM   626   C  CD  . LYS A 1 82  ? 42.449  59.808  20.630  1.00 100.00 ? 82   LYS A CD  1 
ATOM   627   C  CE  . LYS A 1 82  ? 43.392  59.094  19.668  1.00 100.00 ? 82   LYS A CE  1 
ATOM   628   N  NZ  . LYS A 1 82  ? 44.793  59.060  20.187  1.00 100.00 ? 82   LYS A NZ  1 
ATOM   629   N  N   . ASP A 1 83  ? 39.534  55.727  21.589  1.00 89.63  ? 83   ASP A N   1 
ATOM   630   C  CA  . ASP A 1 83  ? 38.932  54.468  21.165  1.00 92.01  ? 83   ASP A CA  1 
ATOM   631   C  C   . ASP A 1 83  ? 37.883  54.031  22.196  1.00 89.95  ? 83   ASP A C   1 
ATOM   632   O  O   . ASP A 1 83  ? 38.039  52.993  22.844  1.00 91.18  ? 83   ASP A O   1 
ATOM   633   C  CB  . ASP A 1 83  ? 40.015  53.389  21.042  1.00 98.65  ? 83   ASP A CB  1 
ATOM   634   C  CG  . ASP A 1 83  ? 41.190  53.829  20.192  1.00 100.00 ? 83   ASP A CG  1 
ATOM   635   O  OD1 . ASP A 1 83  ? 42.196  54.314  20.764  1.00 100.00 ? 83   ASP A OD1 1 
ATOM   636   O  OD2 . ASP A 1 83  ? 41.106  53.683  18.954  1.00 100.00 ? 83   ASP A OD2 1 
ATOM   637   N  N   . ASP A 1 84  ? 36.824  54.826  22.349  1.00 85.21  ? 84   ASP A N   1 
ATOM   638   C  CA  . ASP A 1 84  ? 35.755  54.530  23.311  1.00 78.19  ? 84   ASP A CA  1 
ATOM   639   C  C   . ASP A 1 84  ? 34.558  55.434  23.055  1.00 69.86  ? 84   ASP A C   1 
ATOM   640   O  O   . ASP A 1 84  ? 34.475  56.534  23.608  1.00 67.12  ? 84   ASP A O   1 
ATOM   641   C  CB  . ASP A 1 84  ? 36.247  54.749  24.755  1.00 88.02  ? 84   ASP A CB  1 
ATOM   642   C  CG  . ASP A 1 84  ? 35.251  54.244  25.822  1.00 100.00 ? 84   ASP A CG  1 
ATOM   643   O  OD1 . ASP A 1 84  ? 35.694  54.003  26.972  1.00 98.77  ? 84   ASP A OD1 1 
ATOM   644   O  OD2 . ASP A 1 84  ? 34.037  54.092  25.531  1.00 100.00 ? 84   ASP A OD2 1 
ATOM   645   N  N   . PRO A 1 85  ? 33.607  54.974  22.229  1.00 63.10  ? 85   PRO A N   1 
ATOM   646   C  CA  . PRO A 1 85  ? 32.418  55.770  21.922  1.00 55.06  ? 85   PRO A CA  1 
ATOM   647   C  C   . PRO A 1 85  ? 31.625  56.197  23.157  1.00 48.33  ? 85   PRO A C   1 
ATOM   648   O  O   . PRO A 1 85  ? 31.680  55.548  24.210  1.00 47.18  ? 85   PRO A O   1 
ATOM   649   C  CB  . PRO A 1 85  ? 31.624  54.840  21.013  1.00 61.96  ? 85   PRO A CB  1 
ATOM   650   C  CG  . PRO A 1 85  ? 32.720  54.131  20.249  1.00 66.81  ? 85   PRO A CG  1 
ATOM   651   C  CD  . PRO A 1 85  ? 33.655  53.766  21.382  1.00 69.35  ? 85   PRO A CD  1 
ATOM   652   N  N   . LEU A 1 86  ? 30.948  57.335  23.031  1.00 38.21  ? 86   LEU A N   1 
ATOM   653   C  CA  . LEU A 1 86  ? 30.131  57.895  24.100  1.00 32.60  ? 86   LEU A CA  1 
ATOM   654   C  C   . LEU A 1 86  ? 28.749  57.247  24.046  1.00 34.24  ? 86   LEU A C   1 
ATOM   655   O  O   . LEU A 1 86  ? 28.097  57.049  25.073  1.00 30.35  ? 86   LEU A O   1 
ATOM   656   C  CB  . LEU A 1 86  ? 30.021  59.418  23.917  1.00 25.40  ? 86   LEU A CB  1 
ATOM   657   C  CG  . LEU A 1 86  ? 29.447  60.357  25.000  1.00 24.80  ? 86   LEU A CG  1 
ATOM   658   C  CD1 . LEU A 1 86  ? 27.932  60.492  24.921  1.00 18.67  ? 86   LEU A CD1 1 
ATOM   659   C  CD2 . LEU A 1 86  ? 29.879  59.907  26.387  1.00 24.64  ? 86   LEU A CD2 1 
ATOM   660   N  N   . GLU A 1 87  ? 28.343  56.867  22.840  1.00 33.16  ? 87   GLU A N   1 
ATOM   661   C  CA  . GLU A 1 87  ? 27.042  56.263  22.599  1.00 27.44  ? 87   GLU A CA  1 
ATOM   662   C  C   . GLU A 1 87  ? 27.203  55.118  21.617  1.00 26.92  ? 87   GLU A C   1 
ATOM   663   O  O   . GLU A 1 87  ? 28.209  55.021  20.912  1.00 19.77  ? 87   GLU A O   1 
ATOM   664   C  CB  . GLU A 1 87  ? 26.119  57.313  21.994  1.00 18.22  ? 87   GLU A CB  1 
ATOM   665   C  CG  . GLU A 1 87  ? 26.681  57.868  20.693  1.00 38.15  ? 87   GLU A CG  1 
ATOM   666   C  CD  . GLU A 1 87  ? 26.003  59.135  20.212  1.00 42.01  ? 87   GLU A CD  1 
ATOM   667   O  OE1 . GLU A 1 87  ? 25.154  59.679  20.946  1.00 31.70  ? 87   GLU A OE1 1 
ATOM   668   O  OE2 . GLU A 1 87  ? 26.334  59.591  19.091  1.00 46.08  ? 87   GLU A OE2 1 
ATOM   669   N  N   . PHE A 1 88  ? 26.204  54.251  21.571  1.00 28.59  ? 88   PHE A N   1 
ATOM   670   C  CA  . PHE A 1 88  ? 26.223  53.116  20.661  1.00 30.37  ? 88   PHE A CA  1 
ATOM   671   C  C   . PHE A 1 88  ? 24.866  53.117  19.989  1.00 32.59  ? 88   PHE A C   1 
ATOM   672   O  O   . PHE A 1 88  ? 23.842  52.901  20.634  1.00 36.63  ? 88   PHE A O   1 
ATOM   673   C  CB  . PHE A 1 88  ? 26.444  51.832  21.431  1.00 23.38  ? 88   PHE A CB  1 
ATOM   674   C  CG  . PHE A 1 88  ? 27.492  51.942  22.489  1.00 18.97  ? 88   PHE A CG  1 
ATOM   675   C  CD1 . PHE A 1 88  ? 27.169  52.448  23.741  1.00 21.16  ? 88   PHE A CD1 1 
ATOM   676   C  CD2 . PHE A 1 88  ? 28.784  51.494  22.256  1.00 19.66  ? 88   PHE A CD2 1 
ATOM   677   C  CE1 . PHE A 1 88  ? 28.107  52.500  24.750  1.00 21.85  ? 88   PHE A CE1 1 
ATOM   678   C  CE2 . PHE A 1 88  ? 29.737  51.540  23.263  1.00 23.10  ? 88   PHE A CE2 1 
ATOM   679   C  CZ  . PHE A 1 88  ? 29.397  52.044  24.516  1.00 19.59  ? 88   PHE A CZ  1 
ATOM   680   N  N   . LYS A 1 89  ? 24.871  53.388  18.693  1.00 23.09  ? 89   LYS A N   1 
ATOM   681   C  CA  . LYS A 1 89  ? 23.649  53.485  17.935  1.00 24.72  ? 89   LYS A CA  1 
ATOM   682   C  C   . LYS A 1 89  ? 23.267  52.213  17.225  1.00 33.26  ? 89   LYS A C   1 
ATOM   683   O  O   . LYS A 1 89  ? 22.127  52.064  16.785  1.00 38.49  ? 89   LYS A O   1 
ATOM   684   C  CB  . LYS A 1 89  ? 23.776  54.625  16.935  1.00 33.91  ? 89   LYS A CB  1 
ATOM   685   C  CG  . LYS A 1 89  ? 23.709  56.003  17.557  1.00 33.59  ? 89   LYS A CG  1 
ATOM   686   C  CD  . LYS A 1 89  ? 24.146  57.063  16.569  1.00 39.07  ? 89   LYS A CD  1 
ATOM   687   C  CE  . LYS A 1 89  ? 23.911  58.454  17.135  1.00 53.79  ? 89   LYS A CE  1 
ATOM   688   N  NZ  . LYS A 1 89  ? 24.656  59.515  16.391  1.00 51.32  ? 89   LYS A NZ  1 
ATOM   689   N  N   . SER A 1 90  ? 24.235  51.325  17.043  1.00 38.84  ? 90   SER A N   1 
ATOM   690   C  CA  . SER A 1 90  ? 23.962  50.050  16.390  1.00 36.64  ? 90   SER A CA  1 
ATOM   691   C  C   . SER A 1 90  ? 22.838  49.343  17.167  1.00 34.88  ? 90   SER A C   1 
ATOM   692   O  O   . SER A 1 90  ? 22.826  49.370  18.399  1.00 34.39  ? 90   SER A O   1 
ATOM   693   C  CB  . SER A 1 90  ? 25.243  49.196  16.331  1.00 39.15  ? 90   SER A CB  1 
ATOM   694   O  OG  . SER A 1 90  ? 26.203  49.573  17.317  1.00 50.36  ? 90   SER A OG  1 
ATOM   695   N  N   . HIS A 1 91  ? 21.847  48.823  16.436  1.00 38.54  ? 91   HIS A N   1 
ATOM   696   C  CA  . HIS A 1 91  ? 20.683  48.099  16.995  1.00 38.48  ? 91   HIS A CA  1 
ATOM   697   C  C   . HIS A 1 91  ? 19.901  48.953  17.991  1.00 36.67  ? 91   HIS A C   1 
ATOM   698   O  O   . HIS A 1 91  ? 19.515  48.484  19.067  1.00 35.59  ? 91   HIS A O   1 
ATOM   699   C  CB  . HIS A 1 91  ? 21.097  46.777  17.681  1.00 40.48  ? 91   HIS A CB  1 
ATOM   700   C  CG  . HIS A 1 91  ? 21.847  45.825  16.798  1.00 32.22  ? 91   HIS A CG  1 
ATOM   701   N  ND1 . HIS A 1 91  ? 21.365  45.400  15.577  1.00 31.03  ? 91   HIS A ND1 1 
ATOM   702   C  CD2 . HIS A 1 91  ? 23.053  45.233  16.951  1.00 35.56  ? 91   HIS A CD2 1 
ATOM   703   C  CE1 . HIS A 1 91  ? 22.247  44.592  15.019  1.00 38.02  ? 91   HIS A CE1 1 
ATOM   704   N  NE2 . HIS A 1 91  ? 23.280  44.473  15.830  1.00 36.44  ? 91   HIS A NE2 1 
ATOM   705   N  N   . GLN A 1 92  ? 19.639  50.196  17.617  1.00 34.32  ? 92   GLN A N   1 
ATOM   706   C  CA  . GLN A 1 92  ? 18.936  51.101  18.510  1.00 37.26  ? 92   GLN A CA  1 
ATOM   707   C  C   . GLN A 1 92  ? 17.433  51.029  18.408  1.00 33.58  ? 92   GLN A C   1 
ATOM   708   O  O   . GLN A 1 92  ? 16.727  51.551  19.270  1.00 34.61  ? 92   GLN A O   1 
ATOM   709   C  CB  . GLN A 1 92  ? 19.401  52.528  18.271  1.00 39.59  ? 92   GLN A CB  1 
ATOM   710   C  CG  . GLN A 1 92  ? 19.320  52.924  16.834  1.00 32.11  ? 92   GLN A CG  1 
ATOM   711   C  CD  . GLN A 1 92  ? 19.682  54.355  16.617  1.00 37.47  ? 92   GLN A CD  1 
ATOM   712   O  OE1 . GLN A 1 92  ? 19.619  54.844  15.493  1.00 49.67  ? 92   GLN A OE1 1 
ATOM   713   N  NE2 . GLN A 1 92  ? 20.048  55.053  17.690  1.00 37.26  ? 92   GLN A NE2 1 
ATOM   714   N  N   . TRP A 1 93  ? 16.941  50.364  17.369  1.00 31.11  ? 93   TRP A N   1 
ATOM   715   C  CA  . TRP A 1 93  ? 15.501  50.243  17.165  1.00 37.57  ? 93   TRP A CA  1 
ATOM   716   C  C   . TRP A 1 93  ? 14.873  51.633  17.003  1.00 35.31  ? 93   TRP A C   1 
ATOM   717   O  O   . TRP A 1 93  ? 13.840  51.935  17.596  1.00 42.43  ? 93   TRP A O   1 
ATOM   718   C  CB  . TRP A 1 93  ? 14.833  49.486  18.330  1.00 29.31  ? 93   TRP A CB  1 
ATOM   719   C  CG  . TRP A 1 93  ? 14.643  47.996  18.117  1.00 26.94  ? 93   TRP A CG  1 
ATOM   720   C  CD1 . TRP A 1 93  ? 15.586  47.010  18.266  1.00 25.08  ? 93   TRP A CD1 1 
ATOM   721   C  CD2 . TRP A 1 93  ? 13.423  47.325  17.777  1.00 30.15  ? 93   TRP A CD2 1 
ATOM   722   N  NE1 . TRP A 1 93  ? 15.027  45.778  18.046  1.00 17.09  ? 93   TRP A NE1 1 
ATOM   723   C  CE2 . TRP A 1 93  ? 13.695  45.943  17.745  1.00 26.86  ? 93   TRP A CE2 1 
ATOM   724   C  CE3 . TRP A 1 93  ? 12.119  47.764  17.497  1.00 35.92  ? 93   TRP A CE3 1 
ATOM   725   C  CZ2 . TRP A 1 93  ? 12.717  44.995  17.448  1.00 32.23  ? 93   TRP A CZ2 1 
ATOM   726   C  CZ3 . TRP A 1 93  ? 11.144  46.822  17.203  1.00 31.68  ? 93   TRP A CZ3 1 
ATOM   727   C  CH2 . TRP A 1 93  ? 11.450  45.454  17.182  1.00 39.22  ? 93   TRP A CH2 1 
ATOM   728   N  N   . PHE A 1 94  ? 15.535  52.492  16.230  1.00 31.43  ? 94   PHE A N   1 
ATOM   729   C  CA  . PHE A 1 94  ? 15.030  53.836  15.979  1.00 29.82  ? 94   PHE A CA  1 
ATOM   730   C  C   . PHE A 1 94  ? 13.873  53.748  14.993  1.00 27.31  ? 94   PHE A C   1 
ATOM   731   O  O   . PHE A 1 94  ? 14.056  53.398  13.824  1.00 33.98  ? 94   PHE A O   1 
ATOM   732   C  CB  . PHE A 1 94  ? 16.150  54.755  15.429  1.00 37.03  ? 94   PHE A CB  1 
ATOM   733   C  CG  . PHE A 1 94  ? 15.671  56.115  14.985  1.00 24.81  ? 94   PHE A CG  1 
ATOM   734   C  CD1 . PHE A 1 94  ? 14.950  56.942  15.855  1.00 17.50  ? 94   PHE A CD1 1 
ATOM   735   C  CD2 . PHE A 1 94  ? 15.892  56.540  13.679  1.00 16.68  ? 94   PHE A CD2 1 
ATOM   736   C  CE1 . PHE A 1 94  ? 14.452  58.162  15.420  1.00 16.82  ? 94   PHE A CE1 1 
ATOM   737   C  CE2 . PHE A 1 94  ? 15.405  57.750  13.236  1.00 13.12  ? 94   PHE A CE2 1 
ATOM   738   C  CZ  . PHE A 1 94  ? 14.681  58.565  14.104  1.00 21.44  ? 94   PHE A CZ  1 
ATOM   739   N  N   . GLY A 1 95  ? 12.678  54.051  15.478  1.00 25.29  ? 95   GLY A N   1 
ATOM   740   C  CA  . GLY A 1 95  ? 11.517  54.004  14.615  1.00 30.33  ? 95   GLY A CA  1 
ATOM   741   C  C   . GLY A 1 95  ? 10.372  53.313  15.315  1.00 33.34  ? 95   GLY A C   1 
ATOM   742   O  O   . GLY A 1 95  ? 9.220   53.482  14.941  1.00 42.93  ? 95   GLY A O   1 
ATOM   743   N  N   . ALA A 1 96  ? 10.691  52.575  16.371  1.00 30.07  ? 96   ALA A N   1 
ATOM   744   C  CA  . ALA A 1 96  ? 9.705   51.837  17.146  1.00 27.73  ? 96   ALA A CA  1 
ATOM   745   C  C   . ALA A 1 96  ? 8.489   52.650  17.546  1.00 28.35  ? 96   ALA A C   1 
ATOM   746   O  O   . ALA A 1 96  ? 7.414   52.099  17.772  1.00 37.43  ? 96   ALA A O   1 
ATOM   747   C  CB  . ALA A 1 96  ? 10.361  51.268  18.382  1.00 35.20  ? 96   ALA A CB  1 
ATOM   748   N  N   . SER A 1 97  ? 8.680   53.953  17.675  1.00 25.54  ? 97   SER A N   1 
ATOM   749   C  CA  . SER A 1 97  ? 7.607   54.848  18.070  1.00 28.19  ? 97   SER A CA  1 
ATOM   750   C  C   . SER A 1 97  ? 7.660   56.040  17.149  1.00 26.91  ? 97   SER A C   1 
ATOM   751   O  O   . SER A 1 97  ? 8.716   56.640  16.968  1.00 35.26  ? 97   SER A O   1 
ATOM   752   C  CB  . SER A 1 97  ? 7.826   55.293  19.507  1.00 33.44  ? 97   SER A CB  1 
ATOM   753   O  OG  . SER A 1 97  ? 9.116   55.862  19.645  1.00 50.59  ? 97   SER A OG  1 
ATOM   754   N  N   . VAL A 1 98  ? 6.524   56.384  16.563  1.00 22.09  ? 98   VAL A N   1 
ATOM   755   C  CA  . VAL A 1 98  ? 6.475   57.507  15.641  1.00 21.99  ? 98   VAL A CA  1 
ATOM   756   C  C   . VAL A 1 98  ? 5.191   58.287  15.728  1.00 31.07  ? 98   VAL A C   1 
ATOM   757   O  O   . VAL A 1 98  ? 4.139   57.820  15.295  1.00 44.68  ? 98   VAL A O   1 
ATOM   758   C  CB  . VAL A 1 98  ? 6.638   57.057  14.173  1.00 7.35   ? 98   VAL A CB  1 
ATOM   759   C  CG1 . VAL A 1 98  ? 6.284   58.195  13.224  1.00 5.86   ? 98   VAL A CG1 1 
ATOM   760   C  CG2 . VAL A 1 98  ? 8.055   56.582  13.920  1.00 9.13   ? 98   VAL A CG2 1 
ATOM   761   N  N   . ARG A 1 99  ? 5.289   59.487  16.282  1.00 42.32  ? 99   ARG A N   1 
ATOM   762   C  CA  . ARG A 1 99  ? 4.146   60.373  16.385  1.00 39.74  ? 99   ARG A CA  1 
ATOM   763   C  C   . ARG A 1 99  ? 4.441   61.602  15.543  1.00 34.08  ? 99   ARG A C   1 
ATOM   764   O  O   . ARG A 1 99  ? 5.574   61.822  15.115  1.00 31.39  ? 99   ARG A O   1 
ATOM   765   C  CB  . ARG A 1 99  ? 3.878   60.763  17.834  1.00 51.92  ? 99   ARG A CB  1 
ATOM   766   C  CG  . ARG A 1 99  ? 2.538   60.286  18.350  1.00 64.63  ? 99   ARG A CG  1 
ATOM   767   C  CD  . ARG A 1 99  ? 1.407   60.716  17.424  1.00 81.18  ? 99   ARG A CD  1 
ATOM   768   N  NE  . ARG A 1 99  ? 0.106   60.337  17.961  1.00 94.81  ? 99   ARG A NE  1 
ATOM   769   C  CZ  . ARG A 1 99  ? -0.276  59.083  18.209  1.00 100.00 ? 99   ARG A CZ  1 
ATOM   770   N  NH1 . ARG A 1 99  ? 0.538   58.059  17.962  1.00 100.00 ? 99   ARG A NH1 1 
ATOM   771   N  NH2 . ARG A 1 99  ? -1.466  58.858  18.748  1.00 100.00 ? 99   ARG A NH2 1 
ATOM   772   N  N   . SER A 1 100 ? 3.421   62.406  15.307  1.00 30.22  ? 100  SER A N   1 
ATOM   773   C  CA  . SER A 1 100 ? 3.607   63.576  14.488  1.00 29.74  ? 100  SER A CA  1 
ATOM   774   C  C   . SER A 1 100 ? 2.416   64.487  14.546  1.00 28.33  ? 100  SER A C   1 
ATOM   775   O  O   . SER A 1 100 ? 1.295   64.066  14.290  1.00 29.13  ? 100  SER A O   1 
ATOM   776   C  CB  . SER A 1 100 ? 3.850   63.159  13.042  1.00 20.91  ? 100  SER A CB  1 
ATOM   777   O  OG  . SER A 1 100 ? 3.180   64.025  12.143  1.00 33.43  ? 100  SER A OG  1 
ATOM   778   N  N   . LYS A 1 101 ? 2.682   65.745  14.866  1.00 40.57  ? 101  LYS A N   1 
ATOM   779   C  CA  . LYS A 1 101 ? 1.658   66.772  14.917  1.00 46.04  ? 101  LYS A CA  1 
ATOM   780   C  C   . LYS A 1 101 ? 1.458   67.120  13.445  1.00 50.09  ? 101  LYS A C   1 
ATOM   781   O  O   . LYS A 1 101 ? 1.105   66.267  12.615  1.00 56.73  ? 101  LYS A O   1 
ATOM   782   C  CB  . LYS A 1 101 ? 2.200   67.987  15.676  1.00 46.14  ? 101  LYS A CB  1 
ATOM   783   C  CG  . LYS A 1 101 ? 1.139   68.888  16.250  1.00 62.76  ? 101  LYS A CG  1 
ATOM   784   C  CD  . LYS A 1 101 ? 0.164   68.074  17.082  1.00 76.15  ? 101  LYS A CD  1 
ATOM   785   C  CE  . LYS A 1 101 ? -0.547  68.924  18.127  1.00 84.95  ? 101  LYS A CE  1 
ATOM   786   N  NZ  . LYS A 1 101 ? -1.347  70.044  17.562  1.00 83.38  ? 101  LYS A NZ  1 
ATOM   787   N  N   . GLN A 1 102 ? 1.679   68.381  13.127  1.00 39.84  ? 102  GLN A N   1 
ATOM   788   C  CA  . GLN A 1 102 ? 1.586   68.825  11.759  1.00 45.24  ? 102  GLN A CA  1 
ATOM   789   C  C   . GLN A 1 102 ? 2.892   69.550  11.597  1.00 51.01  ? 102  GLN A C   1 
ATOM   790   O  O   . GLN A 1 102 ? 3.247   70.417  12.401  1.00 53.42  ? 102  GLN A O   1 
ATOM   791   C  CB  . GLN A 1 102 ? 0.388   69.753  11.526  1.00 53.49  ? 102  GLN A CB  1 
ATOM   792   C  CG  . GLN A 1 102 ? 0.336   71.011  12.381  1.00 56.94  ? 102  GLN A CG  1 
ATOM   793   C  CD  . GLN A 1 102 ? -0.587  70.872  13.574  1.00 62.79  ? 102  GLN A CD  1 
ATOM   794   O  OE1 . GLN A 1 102 ? -1.262  69.845  13.743  1.00 63.97  ? 102  GLN A OE1 1 
ATOM   795   N  NE2 . GLN A 1 102 ? -0.629  71.908  14.412  1.00 64.04  ? 102  GLN A NE2 1 
ATOM   796   N  N   . ASP A 1 103 ? 3.657   69.110  10.608  1.00 56.25  ? 103  ASP A N   1 
ATOM   797   C  CA  . ASP A 1 103 ? 4.965   69.677  10.333  1.00 53.76  ? 103  ASP A CA  1 
ATOM   798   C  C   . ASP A 1 103 ? 5.942   69.229  11.392  1.00 48.69  ? 103  ASP A C   1 
ATOM   799   O  O   . ASP A 1 103 ? 7.143   69.314  11.178  1.00 62.24  ? 103  ASP A O   1 
ATOM   800   C  CB  . ASP A 1 103 ? 4.923   71.208  10.246  1.00 48.87  ? 103  ASP A CB  1 
ATOM   801   C  CG  . ASP A 1 103 ? 4.797   71.707  8.814   1.00 51.82  ? 103  ASP A CG  1 
ATOM   802   O  OD1 . ASP A 1 103 ? 5.714   71.439  8.005   1.00 56.25  ? 103  ASP A OD1 1 
ATOM   803   O  OD2 . ASP A 1 103 ? 3.785   72.366  8.497   1.00 39.71  ? 103  ASP A OD2 1 
ATOM   804   N  N   . LYS A 1 104 ? 5.420   68.726  12.510  1.00 43.98  ? 104  LYS A N   1 
ATOM   805   C  CA  . LYS A 1 104 ? 6.237   68.242  13.626  1.00 49.47  ? 104  LYS A CA  1 
ATOM   806   C  C   . LYS A 1 104 ? 6.148   66.721  13.779  1.00 48.86  ? 104  LYS A C   1 
ATOM   807   O  O   . LYS A 1 104 ? 5.055   66.169  13.913  1.00 48.37  ? 104  LYS A O   1 
ATOM   808   C  CB  . LYS A 1 104 ? 5.798   68.903  14.940  1.00 54.09  ? 104  LYS A CB  1 
ATOM   809   C  CG  . LYS A 1 104 ? 6.587   70.142  15.346  1.00 56.55  ? 104  LYS A CG  1 
ATOM   810   C  CD  . LYS A 1 104 ? 5.924   70.842  16.528  1.00 60.43  ? 104  LYS A CD  1 
ATOM   811   C  CE  . LYS A 1 104 ? 4.554   71.418  16.150  1.00 67.71  ? 104  LYS A CE  1 
ATOM   812   N  NZ  . LYS A 1 104 ? 4.633   72.640  15.294  1.00 59.58  ? 104  LYS A NZ  1 
ATOM   813   N  N   . ILE A 1 105 ? 7.300   66.046  13.777  1.00 40.64  ? 105  ILE A N   1 
ATOM   814   C  CA  . ILE A 1 105 ? 7.330   64.593  13.924  1.00 29.19  ? 105  ILE A CA  1 
ATOM   815   C  C   . ILE A 1 105 ? 8.407   64.112  14.895  1.00 26.41  ? 105  ILE A C   1 
ATOM   816   O  O   . ILE A 1 105 ? 9.565   64.509  14.815  1.00 25.66  ? 105  ILE A O   1 
ATOM   817   C  CB  . ILE A 1 105 ? 7.501   63.876  12.565  1.00 24.67  ? 105  ILE A CB  1 
ATOM   818   C  CG1 . ILE A 1 105 ? 8.966   63.780  12.187  1.00 9.38   ? 105  ILE A CG1 1 
ATOM   819   C  CG2 . ILE A 1 105 ? 6.782   64.637  11.459  1.00 24.36  ? 105  ILE A CG2 1 
ATOM   820   C  CD1 . ILE A 1 105 ? 9.168   63.116  10.863  1.00 34.93  ? 105  ILE A CD1 1 
ATOM   821   N  N   . LEU A 1 106 ? 8.006   63.245  15.810  1.00 22.53  ? 106  LEU A N   1 
ATOM   822   C  CA  . LEU A 1 106 ? 8.907   62.711  16.811  1.00 17.80  ? 106  LEU A CA  1 
ATOM   823   C  C   . LEU A 1 106 ? 9.148   61.221  16.649  1.00 21.58  ? 106  LEU A C   1 
ATOM   824   O  O   . LEU A 1 106 ? 8.232   60.433  16.826  1.00 33.30  ? 106  LEU A O   1 
ATOM   825   C  CB  . LEU A 1 106 ? 8.303   62.947  18.176  1.00 6.14   ? 106  LEU A CB  1 
ATOM   826   C  CG  . LEU A 1 106 ? 9.105   62.335  19.301  1.00 15.37  ? 106  LEU A CG  1 
ATOM   827   C  CD1 . LEU A 1 106 ? 10.487  62.990  19.353  1.00 17.37  ? 106  LEU A CD1 1 
ATOM   828   C  CD2 . LEU A 1 106 ? 8.338   62.557  20.576  1.00 5.02   ? 106  LEU A CD2 1 
ATOM   829   N  N   . ALA A 1 107 ? 10.376  60.827  16.348  1.00 18.70  ? 107  ALA A N   1 
ATOM   830   C  CA  . ALA A 1 107 ? 10.688  59.408  16.200  1.00 19.29  ? 107  ALA A CA  1 
ATOM   831   C  C   . ALA A 1 107 ? 11.666  59.035  17.272  1.00 21.19  ? 107  ALA A C   1 
ATOM   832   O  O   . ALA A 1 107 ? 12.574  59.792  17.554  1.00 33.33  ? 107  ALA A O   1 
ATOM   833   C  CB  . ALA A 1 107 ? 11.286  59.128  14.869  1.00 17.37  ? 107  ALA A CB  1 
ATOM   834   N  N   . CYS A 1 108 ? 11.526  57.851  17.838  1.00 20.02  ? 108  CYS A N   1 
ATOM   835   C  CA  . CYS A 1 108 ? 12.428  57.460  18.896  1.00 14.33  ? 108  CYS A CA  1 
ATOM   836   C  C   . CYS A 1 108 ? 13.159  56.165  18.678  1.00 12.68  ? 108  CYS A C   1 
ATOM   837   O  O   . CYS A 1 108 ? 12.847  55.407  17.768  1.00 14.20  ? 108  CYS A O   1 
ATOM   838   C  CB  . CYS A 1 108 ? 11.668  57.429  20.196  1.00 20.50  ? 108  CYS A CB  1 
ATOM   839   S  SG  . CYS A 1 108 ? 10.737  58.970  20.403  1.00 35.01  ? 108  CYS A SG  1 
ATOM   840   N  N   . ALA A 1 109 ? 14.162  55.947  19.513  1.00 16.56  ? 109  ALA A N   1 
ATOM   841   C  CA  . ALA A 1 109 ? 15.000  54.747  19.477  1.00 27.49  ? 109  ALA A CA  1 
ATOM   842   C  C   . ALA A 1 109 ? 15.168  54.239  20.922  1.00 31.11  ? 109  ALA A C   1 
ATOM   843   O  O   . ALA A 1 109 ? 16.173  54.529  21.579  1.00 32.89  ? 109  ALA A O   1 
ATOM   844   C  CB  . ALA A 1 109 ? 16.351  55.089  18.882  1.00 23.94  ? 109  ALA A CB  1 
ATOM   845   N  N   . PRO A 1 110 ? 14.186  53.464  21.426  1.00 25.94  ? 110  PRO A N   1 
ATOM   846   C  CA  . PRO A 1 110 ? 14.128  52.882  22.775  1.00 23.27  ? 110  PRO A CA  1 
ATOM   847   C  C   . PRO A 1 110 ? 15.248  51.949  23.196  1.00 22.03  ? 110  PRO A C   1 
ATOM   848   O  O   . PRO A 1 110 ? 15.324  51.546  24.361  1.00 22.65  ? 110  PRO A O   1 
ATOM   849   C  CB  . PRO A 1 110 ? 12.788  52.160  22.776  1.00 27.26  ? 110  PRO A CB  1 
ATOM   850   C  CG  . PRO A 1 110 ? 11.978  52.949  21.792  1.00 34.19  ? 110  PRO A CG  1 
ATOM   851   C  CD  . PRO A 1 110 ? 12.959  53.140  20.682  1.00 28.55  ? 110  PRO A CD  1 
ATOM   852   N  N   . LEU A 1 111 ? 16.107  51.590  22.252  1.00 15.51  ? 111  LEU A N   1 
ATOM   853   C  CA  . LEU A 1 111 ? 17.213  50.706  22.561  1.00 23.63  ? 111  LEU A CA  1 
ATOM   854   C  C   . LEU A 1 111 ? 18.579  51.359  22.339  1.00 31.95  ? 111  LEU A C   1 
ATOM   855   O  O   . LEU A 1 111 ? 19.605  50.686  22.230  1.00 37.51  ? 111  LEU A O   1 
ATOM   856   C  CB  . LEU A 1 111 ? 17.053  49.391  21.799  1.00 21.59  ? 111  LEU A CB  1 
ATOM   857   C  CG  . LEU A 1 111 ? 15.955  48.528  22.432  1.00 7.02   ? 111  LEU A CG  1 
ATOM   858   C  CD1 . LEU A 1 111 ? 15.561  47.431  21.507  1.00 12.04  ? 111  LEU A CD1 1 
ATOM   859   C  CD2 . LEU A 1 111 ? 16.419  47.970  23.773  1.00 2.00   ? 111  LEU A CD2 1 
ATOM   860   N  N   . TYR A 1 112 ? 18.568  52.688  22.310  1.00 36.33  ? 112  TYR A N   1 
ATOM   861   C  CA  . TYR A 1 112 ? 19.765  53.510  22.152  1.00 30.03  ? 112  TYR A CA  1 
ATOM   862   C  C   . TYR A 1 112 ? 20.612  53.365  23.422  1.00 29.03  ? 112  TYR A C   1 
ATOM   863   O  O   . TYR A 1 112 ? 20.162  53.697  24.517  1.00 19.27  ? 112  TYR A O   1 
ATOM   864   C  CB  . TYR A 1 112 ? 19.337  54.970  21.929  1.00 32.30  ? 112  TYR A CB  1 
ATOM   865   C  CG  . TYR A 1 112 ? 20.408  56.008  22.150  1.00 29.43  ? 112  TYR A CG  1 
ATOM   866   C  CD1 . TYR A 1 112 ? 21.369  56.266  21.179  1.00 30.91  ? 112  TYR A CD1 1 
ATOM   867   C  CD2 . TYR A 1 112 ? 20.446  56.747  23.325  1.00 26.43  ? 112  TYR A CD2 1 
ATOM   868   C  CE1 . TYR A 1 112 ? 22.342  57.239  21.373  1.00 30.94  ? 112  TYR A CE1 1 
ATOM   869   C  CE2 . TYR A 1 112 ? 21.412  57.717  23.528  1.00 31.05  ? 112  TYR A CE2 1 
ATOM   870   C  CZ  . TYR A 1 112 ? 22.355  57.958  22.549  1.00 25.09  ? 112  TYR A CZ  1 
ATOM   871   O  OH  . TYR A 1 112 ? 23.303  58.927  22.749  1.00 27.94  ? 112  TYR A OH  1 
ATOM   872   N  N   . HIS A 1 113 ? 21.815  52.818  23.274  1.00 32.52  ? 113  HIS A N   1 
ATOM   873   C  CA  . HIS A 1 113 ? 22.709  52.619  24.412  1.00 30.03  ? 113  HIS A CA  1 
ATOM   874   C  C   . HIS A 1 113 ? 23.720  53.751  24.534  1.00 29.76  ? 113  HIS A C   1 
ATOM   875   O  O   . HIS A 1 113 ? 24.306  54.194  23.542  1.00 29.44  ? 113  HIS A O   1 
ATOM   876   C  CB  . HIS A 1 113 ? 23.414  51.262  24.323  1.00 42.55  ? 113  HIS A CB  1 
ATOM   877   C  CG  . HIS A 1 113 ? 22.513  50.090  24.571  1.00 40.29  ? 113  HIS A CG  1 
ATOM   878   N  ND1 . HIS A 1 113 ? 21.851  49.427  23.557  1.00 39.23  ? 113  HIS A ND1 1 
ATOM   879   C  CD2 . HIS A 1 113 ? 22.172  49.455  25.715  1.00 34.10  ? 113  HIS A CD2 1 
ATOM   880   C  CE1 . HIS A 1 113 ? 21.144  48.442  24.068  1.00 45.48  ? 113  HIS A CE1 1 
ATOM   881   N  NE2 . HIS A 1 113 ? 21.317  48.431  25.379  1.00 43.93  ? 113  HIS A NE2 1 
ATOM   882   N  N   . TRP A 1 114 ? 23.933  54.175  25.776  1.00 24.76  ? 114  TRP A N   1 
ATOM   883   C  CA  . TRP A 1 114 ? 24.829  55.278  26.131  1.00 37.03  ? 114  TRP A CA  1 
ATOM   884   C  C   . TRP A 1 114 ? 25.879  54.846  27.160  1.00 37.65  ? 114  TRP A C   1 
ATOM   885   O  O   . TRP A 1 114 ? 25.597  54.032  28.040  1.00 38.17  ? 114  TRP A O   1 
ATOM   886   C  CB  . TRP A 1 114 ? 23.972  56.414  26.749  1.00 44.69  ? 114  TRP A CB  1 
ATOM   887   C  CG  . TRP A 1 114 ? 24.653  57.760  27.087  1.00 50.21  ? 114  TRP A CG  1 
ATOM   888   C  CD1 . TRP A 1 114 ? 25.211  58.654  26.201  1.00 54.42  ? 114  TRP A CD1 1 
ATOM   889   C  CD2 . TRP A 1 114 ? 24.726  58.392  28.375  1.00 45.26  ? 114  TRP A CD2 1 
ATOM   890   N  NE1 . TRP A 1 114 ? 25.606  59.800  26.858  1.00 44.37  ? 114  TRP A NE1 1 
ATOM   891   C  CE2 . TRP A 1 114 ? 25.319  59.665  28.191  1.00 47.77  ? 114  TRP A CE2 1 
ATOM   892   C  CE3 . TRP A 1 114 ? 24.336  58.007  29.666  1.00 60.84  ? 114  TRP A CE3 1 
ATOM   893   C  CZ2 . TRP A 1 114 ? 25.539  60.557  29.253  1.00 56.17  ? 114  TRP A CZ2 1 
ATOM   894   C  CZ3 . TRP A 1 114 ? 24.556  58.901  30.729  1.00 75.09  ? 114  TRP A CZ3 1 
ATOM   895   C  CH2 . TRP A 1 114 ? 25.147  60.160  30.511  1.00 69.10  ? 114  TRP A CH2 1 
ATOM   896   N  N   . ARG A 1 115 ? 27.104  55.343  26.998  1.00 42.64  ? 115  ARG A N   1 
ATOM   897   C  CA  . ARG A 1 115 ? 28.176  55.090  27.964  1.00 45.63  ? 115  ARG A CA  1 
ATOM   898   C  C   . ARG A 1 115 ? 27.934  56.223  28.955  1.00 46.98  ? 115  ARG A C   1 
ATOM   899   O  O   . ARG A 1 115 ? 27.544  57.315  28.547  1.00 61.41  ? 115  ARG A O   1 
ATOM   900   C  CB  . ARG A 1 115 ? 29.566  55.289  27.335  1.00 41.50  ? 115  ARG A CB  1 
ATOM   901   C  CG  . ARG A 1 115 ? 30.692  55.193  28.356  1.00 37.33  ? 115  ARG A CG  1 
ATOM   902   C  CD  . ARG A 1 115 ? 31.969  55.900  27.933  1.00 31.42  ? 115  ARG A CD  1 
ATOM   903   N  NE  . ARG A 1 115 ? 32.658  56.408  29.122  1.00 41.73  ? 115  ARG A NE  1 
ATOM   904   C  CZ  . ARG A 1 115 ? 33.754  55.883  29.665  1.00 45.08  ? 115  ARG A CZ  1 
ATOM   905   N  NH1 . ARG A 1 115 ? 34.333  54.817  29.129  1.00 46.50  ? 115  ARG A NH1 1 
ATOM   906   N  NH2 . ARG A 1 115 ? 34.233  56.382  30.801  1.00 38.05  ? 115  ARG A NH2 1 
ATOM   907   N  N   . THR A 1 116 ? 28.113  55.998  30.247  1.00 34.74  ? 116  THR A N   1 
ATOM   908   C  CA  . THR A 1 116 ? 27.895  57.109  31.161  1.00 37.01  ? 116  THR A CA  1 
ATOM   909   C  C   . THR A 1 116 ? 29.058  58.066  30.995  1.00 40.31  ? 116  THR A C   1 
ATOM   910   O  O   . THR A 1 116 ? 30.079  57.715  30.407  1.00 48.92  ? 116  THR A O   1 
ATOM   911   C  CB  . THR A 1 116 ? 27.903  56.659  32.613  1.00 41.12  ? 116  THR A CB  1 
ATOM   912   O  OG1 . THR A 1 116 ? 29.211  56.176  32.949  1.00 47.93  ? 116  THR A OG1 1 
ATOM   913   C  CG2 . THR A 1 116 ? 26.884  55.562  32.837  1.00 55.54  ? 116  THR A CG2 1 
ATOM   914   N  N   . GLU A 1 117 ? 28.899  59.286  31.478  1.00 42.72  ? 117  GLU A N   1 
ATOM   915   C  CA  . GLU A 1 117 ? 30.002  60.227  31.420  1.00 41.26  ? 117  GLU A CA  1 
ATOM   916   C  C   . GLU A 1 117 ? 31.017  59.714  32.449  1.00 44.50  ? 117  GLU A C   1 
ATOM   917   O  O   . GLU A 1 117 ? 32.218  59.883  32.270  1.00 43.26  ? 117  GLU A O   1 
ATOM   918   C  CB  . GLU A 1 117 ? 29.529  61.637  31.784  1.00 51.23  ? 117  GLU A CB  1 
ATOM   919   C  CG  . GLU A 1 117 ? 28.743  62.353  30.695  1.00 48.13  ? 117  GLU A CG  1 
ATOM   920   C  CD  . GLU A 1 117 ? 29.638  62.952  29.628  1.00 55.84  ? 117  GLU A CD  1 
ATOM   921   O  OE1 . GLU A 1 117 ? 30.508  62.234  29.096  1.00 61.24  ? 117  GLU A OE1 1 
ATOM   922   O  OE2 . GLU A 1 117 ? 29.480  64.152  29.324  1.00 59.13  ? 117  GLU A OE2 1 
ATOM   923   N  N   . MET A 1 118 ? 30.516  59.015  33.477  1.00 46.97  ? 118  MET A N   1 
ATOM   924   C  CA  . MET A 1 118 ? 31.320  58.433  34.565  1.00 50.46  ? 118  MET A CA  1 
ATOM   925   C  C   . MET A 1 118 ? 32.219  57.254  34.155  1.00 50.03  ? 118  MET A C   1 
ATOM   926   O  O   . MET A 1 118 ? 33.225  57.446  33.470  1.00 51.87  ? 118  MET A O   1 
ATOM   927   C  CB  . MET A 1 118 ? 30.411  57.999  35.724  1.00 54.10  ? 118  MET A CB  1 
ATOM   928   C  CG  . MET A 1 118 ? 29.941  59.122  36.644  1.00 71.46  ? 118  MET A CG  1 
ATOM   929   S  SD  . MET A 1 118 ? 28.629  60.177  35.977  1.00 84.79  ? 118  MET A SD  1 
ATOM   930   C  CE  . MET A 1 118 ? 27.258  59.777  37.076  1.00 79.08  ? 118  MET A CE  1 
ATOM   931   N  N   . LYS A 1 119 ? 31.886  56.047  34.605  1.00 46.48  ? 119  LYS A N   1 
ATOM   932   C  CA  . LYS A 1 119 ? 32.684  54.877  34.255  1.00 50.58  ? 119  LYS A CA  1 
ATOM   933   C  C   . LYS A 1 119 ? 32.197  54.260  32.952  1.00 43.27  ? 119  LYS A C   1 
ATOM   934   O  O   . LYS A 1 119 ? 31.160  54.647  32.436  1.00 37.06  ? 119  LYS A O   1 
ATOM   935   C  CB  . LYS A 1 119 ? 32.656  53.835  35.380  1.00 62.77  ? 119  LYS A CB  1 
ATOM   936   C  CG  . LYS A 1 119 ? 33.714  52.726  35.226  1.00 81.32  ? 119  LYS A CG  1 
ATOM   937   C  CD  . LYS A 1 119 ? 33.810  51.803  36.452  1.00 94.86  ? 119  LYS A CD  1 
ATOM   938   C  CE  . LYS A 1 119 ? 32.559  50.934  36.643  1.00 99.23  ? 119  LYS A CE  1 
ATOM   939   N  NZ  . LYS A 1 119 ? 32.619  50.047  37.847  1.00 92.86  ? 119  LYS A NZ  1 
ATOM   940   N  N   . GLN A 1 120 ? 32.986  53.340  32.399  1.00 44.98  ? 120  GLN A N   1 
ATOM   941   C  CA  . GLN A 1 120 ? 32.641  52.650  31.154  1.00 45.25  ? 120  GLN A CA  1 
ATOM   942   C  C   . GLN A 1 120 ? 31.304  51.935  31.334  1.00 44.87  ? 120  GLN A C   1 
ATOM   943   O  O   . GLN A 1 120 ? 31.115  51.210  32.308  1.00 45.91  ? 120  GLN A O   1 
ATOM   944   C  CB  . GLN A 1 120 ? 33.738  51.642  30.810  1.00 51.63  ? 120  GLN A CB  1 
ATOM   945   C  CG  . GLN A 1 120 ? 33.332  50.577  29.819  1.00 64.02  ? 120  GLN A CG  1 
ATOM   946   C  CD  . GLN A 1 120 ? 33.078  51.118  28.434  1.00 73.28  ? 120  GLN A CD  1 
ATOM   947   O  OE1 . GLN A 1 120 ? 31.931  51.324  28.033  1.00 73.91  ? 120  GLN A OE1 1 
ATOM   948   N  NE2 . GLN A 1 120 ? 34.149  51.324  27.676  1.00 83.35  ? 120  GLN A NE2 1 
ATOM   949   N  N   . GLU A 1 121 ? 30.385  52.127  30.392  1.00 43.36  ? 121  GLU A N   1 
ATOM   950   C  CA  . GLU A 1 121 ? 29.059  51.512  30.492  1.00 41.59  ? 121  GLU A CA  1 
ATOM   951   C  C   . GLU A 1 121 ? 28.334  51.451  29.144  1.00 40.10  ? 121  GLU A C   1 
ATOM   952   O  O   . GLU A 1 121 ? 28.819  51.992  28.152  1.00 46.23  ? 121  GLU A O   1 
ATOM   953   C  CB  . GLU A 1 121 ? 28.204  52.325  31.468  1.00 39.35  ? 121  GLU A CB  1 
ATOM   954   C  CG  . GLU A 1 121 ? 27.391  51.497  32.440  1.00 51.89  ? 121  GLU A CG  1 
ATOM   955   C  CD  . GLU A 1 121 ? 27.889  51.629  33.866  1.00 57.92  ? 121  GLU A CD  1 
ATOM   956   O  OE1 . GLU A 1 121 ? 28.956  51.064  34.184  1.00 48.89  ? 121  GLU A OE1 1 
ATOM   957   O  OE2 . GLU A 1 121 ? 27.216  52.306  34.674  1.00 72.96  ? 121  GLU A OE2 1 
ATOM   958   N  N   . ARG A 1 122 ? 27.176  50.787  29.111  1.00 33.00  ? 122  ARG A N   1 
ATOM   959   C  CA  . ARG A 1 122 ? 26.373  50.682  27.890  1.00 31.57  ? 122  ARG A CA  1 
ATOM   960   C  C   . ARG A 1 122 ? 24.887  50.630  28.214  1.00 31.02  ? 122  ARG A C   1 
ATOM   961   O  O   . ARG A 1 122 ? 24.156  49.818  27.662  1.00 37.92  ? 122  ARG A O   1 
ATOM   962   C  CB  . ARG A 1 122 ? 26.750  49.449  27.065  1.00 22.30  ? 122  ARG A CB  1 
ATOM   963   C  CG  . ARG A 1 122 ? 28.081  49.535  26.345  1.00 44.10  ? 122  ARG A CG  1 
ATOM   964   C  CD  . ARG A 1 122 ? 28.227  48.446  25.277  1.00 45.27  ? 122  ARG A CD  1 
ATOM   965   N  NE  . ARG A 1 122 ? 27.214  48.564  24.229  1.00 39.90  ? 122  ARG A NE  1 
ATOM   966   C  CZ  . ARG A 1 122 ? 27.360  48.105  22.988  1.00 47.84  ? 122  ARG A CZ  1 
ATOM   967   N  NH1 . ARG A 1 122 ? 28.485  47.490  22.631  1.00 51.08  ? 122  ARG A NH1 1 
ATOM   968   N  NH2 . ARG A 1 122 ? 26.380  48.271  22.100  1.00 40.49  ? 122  ARG A NH2 1 
ATOM   969   N  N   . GLU A 1 123 ? 24.436  51.539  29.069  1.00 24.75  ? 123  GLU A N   1 
ATOM   970   C  CA  . GLU A 1 123 ? 23.042  51.587  29.483  1.00 23.25  ? 123  GLU A CA  1 
ATOM   971   C  C   . GLU A 1 123 ? 22.057  52.039  28.404  1.00 25.30  ? 123  GLU A C   1 
ATOM   972   O  O   . GLU A 1 123 ? 22.338  52.966  27.657  1.00 26.05  ? 123  GLU A O   1 
ATOM   973   C  CB  . GLU A 1 123 ? 22.940  52.474  30.708  1.00 21.52  ? 123  GLU A CB  1 
ATOM   974   C  CG  . GLU A 1 123 ? 23.888  52.032  31.815  1.00 42.04  ? 123  GLU A CG  1 
ATOM   975   C  CD  . GLU A 1 123 ? 24.017  53.044  32.942  1.00 54.12  ? 123  GLU A CD  1 
ATOM   976   O  OE1 . GLU A 1 123 ? 24.633  52.702  33.978  1.00 60.95  ? 123  GLU A OE1 1 
ATOM   977   O  OE2 . GLU A 1 123 ? 23.507  54.179  32.797  1.00 59.74  ? 123  GLU A OE2 1 
ATOM   978   N  N   . PRO A 1 124 ? 20.917  51.329  28.262  1.00 32.61  ? 124  PRO A N   1 
ATOM   979   C  CA  . PRO A 1 124 ? 19.859  51.614  27.287  1.00 30.77  ? 124  PRO A CA  1 
ATOM   980   C  C   . PRO A 1 124 ? 18.846  52.648  27.781  1.00 29.64  ? 124  PRO A C   1 
ATOM   981   O  O   . PRO A 1 124 ? 17.819  52.280  28.360  1.00 29.11  ? 124  PRO A O   1 
ATOM   982   C  CB  . PRO A 1 124 ? 19.206  50.249  27.107  1.00 24.52  ? 124  PRO A CB  1 
ATOM   983   C  CG  . PRO A 1 124 ? 19.274  49.700  28.447  1.00 26.29  ? 124  PRO A CG  1 
ATOM   984   C  CD  . PRO A 1 124 ? 20.692  50.002  28.855  1.00 32.34  ? 124  PRO A CD  1 
ATOM   985   N  N   . VAL A 1 125 ? 19.150  53.930  27.545  1.00 29.10  ? 125  VAL A N   1 
ATOM   986   C  CA  . VAL A 1 125 ? 18.292  55.065  27.949  1.00 31.06  ? 125  VAL A CA  1 
ATOM   987   C  C   . VAL A 1 125 ? 17.379  55.540  26.831  1.00 26.72  ? 125  VAL A C   1 
ATOM   988   O  O   . VAL A 1 125 ? 16.342  56.151  27.077  1.00 22.17  ? 125  VAL A O   1 
ATOM   989   C  CB  . VAL A 1 125 ? 19.110  56.296  28.411  1.00 25.24  ? 125  VAL A CB  1 
ATOM   990   C  CG1 . VAL A 1 125 ? 19.939  55.960  29.607  1.00 35.39  ? 125  VAL A CG1 1 
ATOM   991   C  CG2 . VAL A 1 125 ? 19.993  56.801  27.297  1.00 39.54  ? 125  VAL A CG2 1 
ATOM   992   N  N   . GLY A 1 126 ? 17.823  55.329  25.598  1.00 31.91  ? 126  GLY A N   1 
ATOM   993   C  CA  . GLY A 1 126 ? 17.031  55.716  24.457  1.00 32.30  ? 126  GLY A CA  1 
ATOM   994   C  C   . GLY A 1 126 ? 16.994  57.204  24.243  1.00 36.61  ? 126  GLY A C   1 
ATOM   995   O  O   . GLY A 1 126 ? 17.222  57.993  25.158  1.00 37.85  ? 126  GLY A O   1 
ATOM   996   N  N   . THR A 1 127 ? 16.699  57.573  23.007  1.00 35.04  ? 127  THR A N   1 
ATOM   997   C  CA  . THR A 1 127 ? 16.602  58.960  22.602  1.00 29.27  ? 127  THR A CA  1 
ATOM   998   C  C   . THR A 1 127 ? 15.505  59.082  21.572  1.00 30.85  ? 127  THR A C   1 
ATOM   999   O  O   . THR A 1 127 ? 15.076  58.097  20.981  1.00 36.24  ? 127  THR A O   1 
ATOM   1000  C  CB  . THR A 1 127 ? 17.887  59.439  21.908  1.00 33.08  ? 127  THR A CB  1 
ATOM   1001  O  OG1 . THR A 1 127 ? 18.392  58.402  21.056  1.00 32.04  ? 127  THR A OG1 1 
ATOM   1002  C  CG2 . THR A 1 127 ? 18.929  59.838  22.909  1.00 37.83  ? 127  THR A CG2 1 
ATOM   1003  N  N   . CYS A 1 128 ? 15.038  60.303  21.383  1.00 30.50  ? 128  CYS A N   1 
ATOM   1004  C  CA  . CYS A 1 128 ? 14.035  60.601  20.384  1.00 29.47  ? 128  CYS A CA  1 
ATOM   1005  C  C   . CYS A 1 128 ? 14.674  61.668  19.512  1.00 32.01  ? 128  CYS A C   1 
ATOM   1006  O  O   . CYS A 1 128 ? 15.763  62.142  19.804  1.00 43.24  ? 128  CYS A O   1 
ATOM   1007  C  CB  . CYS A 1 128 ? 12.767  61.152  21.027  1.00 34.19  ? 128  CYS A CB  1 
ATOM   1008  S  SG  . CYS A 1 128 ? 11.735  59.929  21.891  1.00 45.58  ? 128  CYS A SG  1 
ATOM   1009  N  N   . PHE A 1 129 ? 14.027  62.008  18.408  1.00 32.75  ? 129  PHE A N   1 
ATOM   1010  C  CA  . PHE A 1 129 ? 14.523  63.034  17.505  1.00 23.72  ? 129  PHE A CA  1 
ATOM   1011  C  C   . PHE A 1 129 ? 13.285  63.743  17.013  1.00 25.82  ? 129  PHE A C   1 
ATOM   1012  O  O   . PHE A 1 129 ? 12.333  63.107  16.573  1.00 37.30  ? 129  PHE A O   1 
ATOM   1013  C  CB  . PHE A 1 129 ? 15.272  62.428  16.313  1.00 24.85  ? 129  PHE A CB  1 
ATOM   1014  C  CG  . PHE A 1 129 ? 16.630  61.850  16.654  1.00 38.71  ? 129  PHE A CG  1 
ATOM   1015  C  CD1 . PHE A 1 129 ? 16.753  60.551  17.134  1.00 43.91  ? 129  PHE A CD1 1 
ATOM   1016  C  CD2 . PHE A 1 129 ? 17.792  62.596  16.464  1.00 39.80  ? 129  PHE A CD2 1 
ATOM   1017  C  CE1 . PHE A 1 129 ? 18.007  60.005  17.413  1.00 46.76  ? 129  PHE A CE1 1 
ATOM   1018  C  CE2 . PHE A 1 129 ? 19.050  62.057  16.741  1.00 29.36  ? 129  PHE A CE2 1 
ATOM   1019  C  CZ  . PHE A 1 129 ? 19.155  60.761  17.215  1.00 42.56  ? 129  PHE A CZ  1 
ATOM   1020  N  N   . LEU A 1 130 ? 13.251  65.052  17.181  1.00 23.83  ? 130  LEU A N   1 
ATOM   1021  C  CA  . LEU A 1 130 ? 12.113  65.813  16.729  1.00 24.79  ? 130  LEU A CA  1 
ATOM   1022  C  C   . LEU A 1 130 ? 12.516  66.690  15.560  1.00 27.16  ? 130  LEU A C   1 
ATOM   1023  O  O   . LEU A 1 130 ? 13.315  67.613  15.710  1.00 36.70  ? 130  LEU A O   1 
ATOM   1024  C  CB  . LEU A 1 130 ? 11.533  66.641  17.869  1.00 13.20  ? 130  LEU A CB  1 
ATOM   1025  C  CG  . LEU A 1 130 ? 10.400  67.602  17.499  1.00 22.59  ? 130  LEU A CG  1 
ATOM   1026  C  CD1 . LEU A 1 130 ? 9.445   66.986  16.495  1.00 22.88  ? 130  LEU A CD1 1 
ATOM   1027  C  CD2 . LEU A 1 130 ? 9.659   67.998  18.761  1.00 19.30  ? 130  LEU A CD2 1 
ATOM   1028  N  N   . GLN A 1 131 ? 12.005  66.342  14.385  1.00 27.06  ? 131  GLN A N   1 
ATOM   1029  C  CA  . GLN A 1 131 ? 12.277  67.085  13.163  1.00 30.22  ? 131  GLN A CA  1 
ATOM   1030  C  C   . GLN A 1 131 ? 11.183  68.119  12.975  1.00 39.97  ? 131  GLN A C   1 
ATOM   1031  O  O   . GLN A 1 131 ? 10.124  68.034  13.599  1.00 35.84  ? 131  GLN A O   1 
ATOM   1032  C  CB  . GLN A 1 131 ? 12.324  66.143  11.950  1.00 19.07  ? 131  GLN A CB  1 
ATOM   1033  C  CG  . GLN A 1 131 ? 12.466  66.852  10.605  1.00 11.31  ? 131  GLN A CG  1 
ATOM   1034  C  CD  . GLN A 1 131 ? 13.146  65.992  9.561   1.00 26.03  ? 131  GLN A CD  1 
ATOM   1035  O  OE1 . GLN A 1 131 ? 14.217  65.438  9.806   1.00 30.31  ? 131  GLN A OE1 1 
ATOM   1036  N  NE2 . GLN A 1 131 ? 12.539  65.887  8.381   1.00 24.45  ? 131  GLN A NE2 1 
ATOM   1037  N  N   . ASP A 1 132 ? 11.467  69.107  12.131  1.00 55.19  ? 132  ASP A N   1 
ATOM   1038  C  CA  . ASP A 1 132 ? 10.530  70.185  11.808  1.00 63.48  ? 132  ASP A CA  1 
ATOM   1039  C  C   . ASP A 1 132 ? 10.912  70.779  10.443  1.00 66.20  ? 132  ASP A C   1 
ATOM   1040  O  O   . ASP A 1 132 ? 11.248  71.964  10.334  1.00 54.20  ? 132  ASP A O   1 
ATOM   1041  C  CB  . ASP A 1 132 ? 10.549  71.273  12.891  1.00 67.62  ? 132  ASP A CB  1 
ATOM   1042  C  CG  . ASP A 1 132 ? 9.265   72.094  12.920  1.00 76.30  ? 132  ASP A CG  1 
ATOM   1043  O  OD1 . ASP A 1 132 ? 8.835   72.585  11.846  1.00 71.22  ? 132  ASP A OD1 1 
ATOM   1044  O  OD2 . ASP A 1 132 ? 8.680   72.238  14.020  1.00 78.98  ? 132  ASP A OD2 1 
ATOM   1045  N  N   . GLY A 1 133 ? 10.858  69.928  9.415   1.00 76.32  ? 133  GLY A N   1 
ATOM   1046  C  CA  . GLY A 1 133 ? 11.198  70.322  8.057   1.00 77.69  ? 133  GLY A CA  1 
ATOM   1047  C  C   . GLY A 1 133 ? 12.684  70.581  7.940   1.00 78.93  ? 133  GLY A C   1 
ATOM   1048  O  O   . GLY A 1 133 ? 13.438  69.795  7.360   1.00 75.06  ? 133  GLY A O   1 
ATOM   1049  N  N   . THR A 1 134 ? 13.099  71.699  8.523   1.00 83.17  ? 134  THR A N   1 
ATOM   1050  C  CA  . THR A 1 134 ? 14.492  72.111  8.525   1.00 87.19  ? 134  THR A CA  1 
ATOM   1051  C  C   . THR A 1 134 ? 15.210  71.708  9.815   1.00 84.46  ? 134  THR A C   1 
ATOM   1052  O  O   . THR A 1 134 ? 16.085  70.843  9.776   1.00 88.98  ? 134  THR A O   1 
ATOM   1053  C  CB  . THR A 1 134 ? 14.623  73.636  8.308   1.00 92.23  ? 134  THR A CB  1 
ATOM   1054  O  OG1 . THR A 1 134 ? 13.702  74.329  9.168   1.00 100.00 ? 134  THR A OG1 1 
ATOM   1055  C  CG2 . THR A 1 134 ? 14.334  73.993  6.856   1.00 91.70  ? 134  THR A CG2 1 
ATOM   1056  N  N   . LYS A 1 135 ? 14.801  72.285  10.950  1.00 76.13  ? 135  LYS A N   1 
ATOM   1057  C  CA  . LYS A 1 135 ? 15.425  72.012  12.256  1.00 68.97  ? 135  LYS A CA  1 
ATOM   1058  C  C   . LYS A 1 135 ? 15.141  70.644  12.892  1.00 66.90  ? 135  LYS A C   1 
ATOM   1059  O  O   . LYS A 1 135 ? 13.996  70.308  13.208  1.00 65.90  ? 135  LYS A O   1 
ATOM   1060  C  CB  . LYS A 1 135 ? 15.088  73.119  13.269  1.00 67.40  ? 135  LYS A CB  1 
ATOM   1061  C  CG  . LYS A 1 135 ? 16.308  73.719  13.990  1.00 63.05  ? 135  LYS A CG  1 
ATOM   1062  C  CD  . LYS A 1 135 ? 17.191  72.651  14.631  1.00 60.55  ? 135  LYS A CD  1 
ATOM   1063  C  CE  . LYS A 1 135 ? 18.417  73.245  15.302  1.00 59.11  ? 135  LYS A CE  1 
ATOM   1064  N  NZ  . LYS A 1 135 ? 19.374  72.188  15.746  1.00 63.12  ? 135  LYS A NZ  1 
ATOM   1065  N  N   . THR A 1 136 ? 16.223  69.904  13.141  1.00 59.42  ? 136  THR A N   1 
ATOM   1066  C  CA  . THR A 1 136 ? 16.179  68.572  13.748  1.00 51.38  ? 136  THR A CA  1 
ATOM   1067  C  C   . THR A 1 136 ? 16.953  68.564  15.077  1.00 42.49  ? 136  THR A C   1 
ATOM   1068  O  O   . THR A 1 136 ? 18.164  68.802  15.122  1.00 41.30  ? 136  THR A O   1 
ATOM   1069  C  CB  . THR A 1 136 ? 16.763  67.506  12.778  1.00 52.19  ? 136  THR A CB  1 
ATOM   1070  O  OG1 . THR A 1 136 ? 15.854  67.290  11.687  1.00 54.78  ? 136  THR A OG1 1 
ATOM   1071  C  CG2 . THR A 1 136 ? 17.024  66.188  13.498  1.00 57.18  ? 136  THR A CG2 1 
ATOM   1072  N  N   . VAL A 1 137 ? 16.248  68.261  16.156  1.00 31.11  ? 137  VAL A N   1 
ATOM   1073  C  CA  . VAL A 1 137 ? 16.857  68.246  17.472  1.00 29.36  ? 137  VAL A CA  1 
ATOM   1074  C  C   . VAL A 1 137 ? 16.692  66.908  18.176  1.00 33.90  ? 137  VAL A C   1 
ATOM   1075  O  O   . VAL A 1 137 ? 15.652  66.277  18.047  1.00 47.51  ? 137  VAL A O   1 
ATOM   1076  C  CB  . VAL A 1 137 ? 16.218  69.321  18.337  1.00 26.52  ? 137  VAL A CB  1 
ATOM   1077  C  CG1 . VAL A 1 137 ? 16.483  70.675  17.746  1.00 38.81  ? 137  VAL A CG1 1 
ATOM   1078  C  CG2 . VAL A 1 137 ? 14.731  69.089  18.424  1.00 29.83  ? 137  VAL A CG2 1 
ATOM   1079  N  N   . GLU A 1 138 ? 17.712  66.486  18.927  1.00 31.93  ? 138  GLU A N   1 
ATOM   1080  C  CA  . GLU A 1 138 ? 17.667  65.227  19.673  1.00 26.34  ? 138  GLU A CA  1 
ATOM   1081  C  C   . GLU A 1 138 ? 16.951  65.434  21.009  1.00 25.47  ? 138  GLU A C   1 
ATOM   1082  O  O   . GLU A 1 138 ? 17.208  66.408  21.695  1.00 35.91  ? 138  GLU A O   1 
ATOM   1083  C  CB  . GLU A 1 138 ? 19.090  64.701  19.910  1.00 25.99  ? 138  GLU A CB  1 
ATOM   1084  C  CG  . GLU A 1 138 ? 19.171  63.411  20.734  1.00 34.10  ? 138  GLU A CG  1 
ATOM   1085  C  CD  . GLU A 1 138 ? 20.474  62.653  20.533  1.00 41.41  ? 138  GLU A CD  1 
ATOM   1086  O  OE1 . GLU A 1 138 ? 21.546  63.285  20.529  1.00 46.04  ? 138  GLU A OE1 1 
ATOM   1087  O  OE2 . GLU A 1 138 ? 20.427  61.416  20.380  1.00 45.22  ? 138  GLU A OE2 1 
ATOM   1088  N  N   . TYR A 1 139 ? 16.040  64.536  21.368  1.00 19.92  ? 139  TYR A N   1 
ATOM   1089  C  CA  . TYR A 1 139 ? 15.326  64.663  22.633  1.00 17.56  ? 139  TYR A CA  1 
ATOM   1090  C  C   . TYR A 1 139 ? 15.480  63.445  23.531  1.00 23.63  ? 139  TYR A C   1 
ATOM   1091  O  O   . TYR A 1 139 ? 14.664  62.529  23.476  1.00 38.04  ? 139  TYR A O   1 
ATOM   1092  C  CB  . TYR A 1 139 ? 13.846  64.915  22.410  1.00 2.00   ? 139  TYR A CB  1 
ATOM   1093  C  CG  . TYR A 1 139 ? 13.101  65.000  23.708  1.00 2.00   ? 139  TYR A CG  1 
ATOM   1094  C  CD1 . TYR A 1 139 ? 13.661  65.642  24.803  1.00 6.22   ? 139  TYR A CD1 1 
ATOM   1095  C  CD2 . TYR A 1 139 ? 11.836  64.460  23.841  1.00 9.75   ? 139  TYR A CD2 1 
ATOM   1096  C  CE1 . TYR A 1 139 ? 12.978  65.752  25.998  1.00 14.33  ? 139  TYR A CE1 1 
ATOM   1097  C  CE2 . TYR A 1 139 ? 11.138  64.563  25.032  1.00 17.53  ? 139  TYR A CE2 1 
ATOM   1098  C  CZ  . TYR A 1 139 ? 11.718  65.212  26.102  1.00 20.62  ? 139  TYR A CZ  1 
ATOM   1099  O  OH  . TYR A 1 139 ? 11.031  65.324  27.273  1.00 31.61  ? 139  TYR A OH  1 
ATOM   1100  N  N   . ALA A 1 140 ? 16.450  63.500  24.438  1.00 22.09  ? 140  ALA A N   1 
ATOM   1101  C  CA  . ALA A 1 140 ? 16.738  62.396  25.350  1.00 16.60  ? 140  ALA A CA  1 
ATOM   1102  C  C   . ALA A 1 140 ? 16.484  62.755  26.803  1.00 11.42  ? 140  ALA A C   1 
ATOM   1103  O  O   . ALA A 1 140 ? 17.406  62.797  27.606  1.00 28.40  ? 140  ALA A O   1 
ATOM   1104  C  CB  . ALA A 1 140 ? 18.181  61.961  25.167  1.00 11.88  ? 140  ALA A CB  1 
ATOM   1105  N  N   . PRO A 1 141 ? 15.213  62.889  27.190  1.00 16.60  ? 141  PRO A N   1 
ATOM   1106  C  CA  . PRO A 1 141 ? 14.842  63.250  28.566  1.00 20.83  ? 141  PRO A CA  1 
ATOM   1107  C  C   . PRO A 1 141 ? 15.343  62.341  29.673  1.00 27.85  ? 141  PRO A C   1 
ATOM   1108  O  O   . PRO A 1 141 ? 15.118  62.617  30.857  1.00 38.79  ? 141  PRO A O   1 
ATOM   1109  C  CB  . PRO A 1 141 ? 13.322  63.274  28.518  1.00 14.98  ? 141  PRO A CB  1 
ATOM   1110  C  CG  . PRO A 1 141 ? 13.024  62.221  27.518  1.00 35.71  ? 141  PRO A CG  1 
ATOM   1111  C  CD  . PRO A 1 141 ? 14.027  62.495  26.418  1.00 19.95  ? 141  PRO A CD  1 
ATOM   1112  N  N   . CYS A 1 142 ? 16.033  61.273  29.304  1.00 37.32  ? 142  CYS A N   1 
ATOM   1113  C  CA  . CYS A 1 142 ? 16.548  60.345  30.300  1.00 39.26  ? 142  CYS A CA  1 
ATOM   1114  C  C   . CYS A 1 142 ? 18.063  60.314  30.335  1.00 30.48  ? 142  CYS A C   1 
ATOM   1115  O  O   . CYS A 1 142 ? 18.653  59.701  31.221  1.00 35.22  ? 142  CYS A O   1 
ATOM   1116  C  CB  . CYS A 1 142 ? 15.979  58.932  30.079  1.00 52.88  ? 142  CYS A CB  1 
ATOM   1117  S  SG  . CYS A 1 142 ? 14.688  58.426  31.273  1.00 71.67  ? 142  CYS A SG  1 
ATOM   1118  N  N   . ARG A 1 143 ? 18.700  61.001  29.397  1.00 26.29  ? 143  ARG A N   1 
ATOM   1119  C  CA  . ARG A 1 143 ? 20.151  61.033  29.371  1.00 37.90  ? 143  ARG A CA  1 
ATOM   1120  C  C   . ARG A 1 143 ? 20.672  61.916  30.494  1.00 47.82  ? 143  ARG A C   1 
ATOM   1121  O  O   . ARG A 1 143 ? 21.755  62.488  30.388  1.00 55.92  ? 143  ARG A O   1 
ATOM   1122  C  CB  . ARG A 1 143 ? 20.652  61.568  28.034  1.00 38.74  ? 143  ARG A CB  1 
ATOM   1123  C  CG  . ARG A 1 143 ? 21.703  60.700  27.395  1.00 26.46  ? 143  ARG A CG  1 
ATOM   1124  C  CD  . ARG A 1 143 ? 22.449  61.449  26.335  1.00 16.93  ? 143  ARG A CD  1 
ATOM   1125  N  NE  . ARG A 1 143 ? 21.562  62.156  25.434  1.00 13.94  ? 143  ARG A NE  1 
ATOM   1126  C  CZ  . ARG A 1 143 ? 21.813  62.319  24.145  1.00 40.36  ? 143  ARG A CZ  1 
ATOM   1127  N  NH1 . ARG A 1 143 ? 22.920  61.819  23.620  1.00 39.02  ? 143  ARG A NH1 1 
ATOM   1128  N  NH2 . ARG A 1 143 ? 20.968  62.996  23.385  1.00 50.92  ? 143  ARG A NH2 1 
ATOM   1129  N  N   . SER A 1 144 ? 19.898  62.012  31.572  1.00 58.19  ? 144  SER A N   1 
ATOM   1130  C  CA  . SER A 1 144 ? 20.254  62.825  32.728  1.00 62.80  ? 144  SER A CA  1 
ATOM   1131  C  C   . SER A 1 144 ? 21.617  62.435  33.254  1.00 65.92  ? 144  SER A C   1 
ATOM   1132  O  O   . SER A 1 144 ? 22.184  61.402  32.879  1.00 61.79  ? 144  SER A O   1 
ATOM   1133  C  CB  . SER A 1 144 ? 19.235  62.644  33.846  1.00 64.42  ? 144  SER A CB  1 
ATOM   1134  O  OG  . SER A 1 144 ? 19.347  61.349  34.412  1.00 69.67  ? 144  SER A OG  1 
ATOM   1135  N  N   . GLN A 1 145 ? 22.118  63.249  34.165  1.00 67.75  ? 145  GLN A N   1 
ATOM   1136  C  CA  . GLN A 1 145 ? 23.418  62.999  34.749  1.00 74.37  ? 145  GLN A CA  1 
ATOM   1137  C  C   . GLN A 1 145 ? 23.399  61.705  35.546  1.00 73.48  ? 145  GLN A C   1 
ATOM   1138  O  O   . GLN A 1 145 ? 24.333  60.900  35.470  1.00 62.24  ? 145  GLN A O   1 
ATOM   1139  C  CB  . GLN A 1 145 ? 23.813  64.169  35.641  1.00 82.75  ? 145  GLN A CB  1 
ATOM   1140  C  CG  . GLN A 1 145 ? 25.288  64.488  35.579  1.00 85.39  ? 145  GLN A CG  1 
ATOM   1141  C  CD  . GLN A 1 145 ? 25.738  64.849  34.182  1.00 83.01  ? 145  GLN A CD  1 
ATOM   1142  O  OE1 . GLN A 1 145 ? 26.369  64.043  33.485  1.00 81.25  ? 145  GLN A OE1 1 
ATOM   1143  N  NE2 . GLN A 1 145 ? 25.402  66.061  33.756  1.00 75.33  ? 145  GLN A NE2 1 
ATOM   1144  N  N   . ASP A 1 146 ? 22.304  61.503  36.278  1.00 77.16  ? 146  ASP A N   1 
ATOM   1145  C  CA  . ASP A 1 146 ? 22.130  60.316  37.099  1.00 81.39  ? 146  ASP A CA  1 
ATOM   1146  C  C   . ASP A 1 146 ? 22.061  59.073  36.216  1.00 76.95  ? 146  ASP A C   1 
ATOM   1147  O  O   . ASP A 1 146 ? 21.342  59.032  35.208  1.00 78.65  ? 146  ASP A O   1 
ATOM   1148  C  CB  . ASP A 1 146 ? 20.877  60.437  37.980  1.00 89.63  ? 146  ASP A CB  1 
ATOM   1149  C  CG  . ASP A 1 146 ? 19.741  59.532  37.527  1.00 94.83  ? 146  ASP A CG  1 
ATOM   1150  O  OD1 . ASP A 1 146 ? 19.814  58.308  37.772  1.00 96.47  ? 146  ASP A OD1 1 
ATOM   1151  O  OD2 . ASP A 1 146 ? 18.778  60.046  36.921  1.00 100.00 ? 146  ASP A OD2 1 
ATOM   1152  N  N   . ILE A 1 147 ? 22.759  58.037  36.640  1.00 63.86  ? 147  ILE A N   1 
ATOM   1153  C  CA  . ILE A 1 147 ? 22.792  56.827  35.866  1.00 52.09  ? 147  ILE A CA  1 
ATOM   1154  C  C   . ILE A 1 147 ? 22.446  55.578  36.639  1.00 57.30  ? 147  ILE A C   1 
ATOM   1155  O  O   . ILE A 1 147 ? 21.836  55.649  37.710  1.00 62.02  ? 147  ILE A O   1 
ATOM   1156  C  CB  . ILE A 1 147 ? 24.144  56.684  35.148  1.00 42.01  ? 147  ILE A CB  1 
ATOM   1157  C  CG1 . ILE A 1 147 ? 25.286  57.196  36.024  1.00 29.39  ? 147  ILE A CG1 1 
ATOM   1158  C  CG2 . ILE A 1 147 ? 24.119  57.503  33.872  1.00 42.37  ? 147  ILE A CG2 1 
ATOM   1159  C  CD1 . ILE A 1 147 ? 25.465  56.482  37.304  1.00 30.37  ? 147  ILE A CD1 1 
ATOM   1160  N  N   . ASP A 1 148 ? 22.845  54.438  36.071  1.00 56.21  ? 148  ASP A N   1 
ATOM   1161  C  CA  . ASP A 1 148 ? 22.594  53.110  36.623  1.00 54.05  ? 148  ASP A CA  1 
ATOM   1162  C  C   . ASP A 1 148 ? 21.102  52.790  36.609  1.00 49.86  ? 148  ASP A C   1 
ATOM   1163  O  O   . ASP A 1 148 ? 20.273  53.640  36.279  1.00 44.68  ? 148  ASP A O   1 
ATOM   1164  C  CB  . ASP A 1 148 ? 23.163  52.982  38.037  1.00 63.94  ? 148  ASP A CB  1 
ATOM   1165  C  CG  . ASP A 1 148 ? 24.644  53.330  38.109  1.00 74.85  ? 148  ASP A CG  1 
ATOM   1166  O  OD1 . ASP A 1 148 ? 25.119  53.621  39.232  1.00 80.41  ? 148  ASP A OD1 1 
ATOM   1167  O  OD2 . ASP A 1 148 ? 25.324  53.323  37.051  1.00 66.16  ? 148  ASP A OD2 1 
ATOM   1168  N  N   . ALA A 1 149 ? 20.762  51.554  36.943  1.00 50.14  ? 149  ALA A N   1 
ATOM   1169  C  CA  . ALA A 1 149 ? 19.369  51.131  36.957  1.00 47.39  ? 149  ALA A CA  1 
ATOM   1170  C  C   . ALA A 1 149 ? 18.549  51.804  38.070  1.00 49.65  ? 149  ALA A C   1 
ATOM   1171  O  O   . ALA A 1 149 ? 17.358  52.053  37.900  1.00 52.43  ? 149  ALA A O   1 
ATOM   1172  C  CB  . ALA A 1 149 ? 19.299  49.623  37.070  1.00 46.78  ? 149  ALA A CB  1 
ATOM   1173  N  N   . ASP A 1 150 ? 19.190  52.120  39.196  1.00 46.92  ? 150  ASP A N   1 
ATOM   1174  C  CA  . ASP A 1 150 ? 18.499  52.772  40.305  1.00 44.83  ? 150  ASP A CA  1 
ATOM   1175  C  C   . ASP A 1 150 ? 18.058  54.181  39.914  1.00 38.09  ? 150  ASP A C   1 
ATOM   1176  O  O   . ASP A 1 150 ? 17.430  54.881  40.697  1.00 43.64  ? 150  ASP A O   1 
ATOM   1177  C  CB  . ASP A 1 150 ? 19.403  52.840  41.540  1.00 59.66  ? 150  ASP A CB  1 
ATOM   1178  C  CG  . ASP A 1 150 ? 20.607  53.765  41.344  1.00 83.55  ? 150  ASP A CG  1 
ATOM   1179  O  OD1 . ASP A 1 150 ? 20.612  54.871  41.928  1.00 85.59  ? 150  ASP A OD1 1 
ATOM   1180  O  OD2 . ASP A 1 150 ? 21.553  53.386  40.616  1.00 97.11  ? 150  ASP A OD2 1 
ATOM   1181  N  N   . GLY A 1 151 ? 18.422  54.595  38.705  1.00 29.28  ? 151  GLY A N   1 
ATOM   1182  C  CA  . GLY A 1 151 ? 18.058  55.909  38.217  1.00 21.07  ? 151  GLY A CA  1 
ATOM   1183  C  C   . GLY A 1 151 ? 17.371  55.800  36.880  1.00 15.42  ? 151  GLY A C   1 
ATOM   1184  O  O   . GLY A 1 151 ? 16.459  55.009  36.742  1.00 30.50  ? 151  GLY A O   1 
ATOM   1185  N  N   . GLN A 1 152 ? 17.811  56.554  35.883  1.00 19.84  ? 152  GLN A N   1 
ATOM   1186  C  CA  . GLN A 1 152 ? 17.173  56.491  34.572  1.00 26.95  ? 152  GLN A CA  1 
ATOM   1187  C  C   . GLN A 1 152 ? 18.066  55.808  33.545  1.00 31.85  ? 152  GLN A C   1 
ATOM   1188  O  O   . GLN A 1 152 ? 17.919  56.028  32.348  1.00 31.29  ? 152  GLN A O   1 
ATOM   1189  C  CB  . GLN A 1 152 ? 16.825  57.901  34.079  1.00 30.10  ? 152  GLN A CB  1 
ATOM   1190  C  CG  . GLN A 1 152 ? 15.796  58.653  34.909  1.00 29.27  ? 152  GLN A CG  1 
ATOM   1191  C  CD  . GLN A 1 152 ? 15.569  60.077  34.410  1.00 42.72  ? 152  GLN A CD  1 
ATOM   1192  O  OE1 . GLN A 1 152 ? 14.481  60.635  34.547  1.00 51.04  ? 152  GLN A OE1 1 
ATOM   1193  N  NE2 . GLN A 1 152 ? 16.605  60.671  33.828  1.00 54.31  ? 152  GLN A NE2 1 
ATOM   1194  N  N   . GLY A 1 153 ? 18.967  54.951  34.009  1.00 33.05  ? 153  GLY A N   1 
ATOM   1195  C  CA  . GLY A 1 153 ? 19.879  54.274  33.101  1.00 32.26  ? 153  GLY A CA  1 
ATOM   1196  C  C   . GLY A 1 153 ? 19.303  53.267  32.114  1.00 35.13  ? 153  GLY A C   1 
ATOM   1197  O  O   . GLY A 1 153 ? 19.854  53.072  31.033  1.00 41.79  ? 153  GLY A O   1 
ATOM   1198  N  N   . PHE A 1 154 ? 18.224  52.588  32.473  1.00 31.45  ? 154  PHE A N   1 
ATOM   1199  C  CA  . PHE A 1 154 ? 17.664  51.605  31.554  1.00 32.18  ? 154  PHE A CA  1 
ATOM   1200  C  C   . PHE A 1 154 ? 16.264  52.018  31.176  1.00 36.43  ? 154  PHE A C   1 
ATOM   1201  O  O   . PHE A 1 154 ? 15.447  51.223  30.716  1.00 42.57  ? 154  PHE A O   1 
ATOM   1202  C  CB  . PHE A 1 154 ? 17.685  50.232  32.192  1.00 31.46  ? 154  PHE A CB  1 
ATOM   1203  C  CG  . PHE A 1 154 ? 19.063  49.718  32.455  1.00 21.13  ? 154  PHE A CG  1 
ATOM   1204  C  CD1 . PHE A 1 154 ? 19.776  50.143  33.565  1.00 22.79  ? 154  PHE A CD1 1 
ATOM   1205  C  CD2 . PHE A 1 154 ? 19.656  48.819  31.584  1.00 11.93  ? 154  PHE A CD2 1 
ATOM   1206  C  CE1 . PHE A 1 154 ? 21.061  49.675  33.803  1.00 28.48  ? 154  PHE A CE1 1 
ATOM   1207  C  CE2 . PHE A 1 154 ? 20.937  48.348  31.812  1.00 21.16  ? 154  PHE A CE2 1 
ATOM   1208  C  CZ  . PHE A 1 154 ? 21.641  48.775  32.923  1.00 27.49  ? 154  PHE A CZ  1 
ATOM   1209  N  N   . CYS A 1 155 ? 16.041  53.305  31.353  1.00 38.20  ? 155  CYS A N   1 
ATOM   1210  C  CA  . CYS A 1 155 ? 14.807  54.004  31.082  1.00 33.69  ? 155  CYS A CA  1 
ATOM   1211  C  C   . CYS A 1 155 ? 14.138  53.578  29.781  1.00 27.93  ? 155  CYS A C   1 
ATOM   1212  O  O   . CYS A 1 155 ? 12.929  53.312  29.748  1.00 20.71  ? 155  CYS A O   1 
ATOM   1213  C  CB  . CYS A 1 155 ? 15.173  55.479  31.046  1.00 43.98  ? 155  CYS A CB  1 
ATOM   1214  S  SG  . CYS A 1 155 ? 13.932  56.684  30.528  1.00 53.20  ? 155  CYS A SG  1 
ATOM   1215  N  N   . GLN A 1 156 ? 14.935  53.483  28.724  1.00 21.95  ? 156  GLN A N   1 
ATOM   1216  C  CA  . GLN A 1 156 ? 14.428  53.114  27.408  1.00 23.24  ? 156  GLN A CA  1 
ATOM   1217  C  C   . GLN A 1 156 ? 13.255  54.012  27.062  1.00 22.31  ? 156  GLN A C   1 
ATOM   1218  O  O   . GLN A 1 156 ? 12.214  53.540  26.617  1.00 38.74  ? 156  GLN A O   1 
ATOM   1219  C  CB  . GLN A 1 156 ? 13.999  51.643  27.367  1.00 21.66  ? 156  GLN A CB  1 
ATOM   1220  C  CG  . GLN A 1 156 ? 15.146  50.672  27.476  1.00 32.74  ? 156  GLN A CG  1 
ATOM   1221  C  CD  . GLN A 1 156 ? 14.728  49.261  27.204  1.00 27.74  ? 156  GLN A CD  1 
ATOM   1222  O  OE1 . GLN A 1 156 ? 14.590  48.860  26.057  1.00 18.78  ? 156  GLN A OE1 1 
ATOM   1223  N  NE2 . GLN A 1 156 ? 14.530  48.490  28.261  1.00 31.74  ? 156  GLN A NE2 1 
ATOM   1224  N  N   . GLY A 1 157 ? 13.398  55.302  27.356  1.00 17.30  ? 157  GLY A N   1 
ATOM   1225  C  CA  . GLY A 1 157 ? 12.349  56.263  27.052  1.00 6.03   ? 157  GLY A CA  1 
ATOM   1226  C  C   . GLY A 1 157 ? 12.193  56.305  25.548  1.00 7.76   ? 157  GLY A C   1 
ATOM   1227  O  O   . GLY A 1 157 ? 13.127  55.976  24.825  1.00 19.22  ? 157  GLY A O   1 
ATOM   1228  N  N   . GLY A 1 158 ? 11.035  56.717  25.063  1.00 11.12  ? 158  GLY A N   1 
ATOM   1229  C  CA  . GLY A 1 158 ? 10.830  56.736  23.626  1.00 14.74  ? 158  GLY A CA  1 
ATOM   1230  C  C   . GLY A 1 158 ? 10.173  55.428  23.249  1.00 22.17  ? 158  GLY A C   1 
ATOM   1231  O  O   . GLY A 1 158 ? 9.857   55.176  22.087  1.00 25.45  ? 158  GLY A O   1 
ATOM   1232  N  N   . PHE A 1 159 ? 9.990   54.583  24.261  1.00 29.77  ? 159  PHE A N   1 
ATOM   1233  C  CA  . PHE A 1 159 ? 9.353   53.290  24.111  1.00 28.28  ? 159  PHE A CA  1 
ATOM   1234  C  C   . PHE A 1 159 ? 7.974   53.574  23.550  1.00 30.00  ? 159  PHE A C   1 
ATOM   1235  O  O   . PHE A 1 159 ? 7.451   52.813  22.753  1.00 42.47  ? 159  PHE A O   1 
ATOM   1236  C  CB  . PHE A 1 159 ? 9.232   52.630  25.478  1.00 32.16  ? 159  PHE A CB  1 
ATOM   1237  C  CG  . PHE A 1 159 ? 8.896   51.180  25.419  1.00 33.59  ? 159  PHE A CG  1 
ATOM   1238  C  CD1 . PHE A 1 159 ? 9.838   50.256  24.995  1.00 36.50  ? 159  PHE A CD1 1 
ATOM   1239  C  CD2 . PHE A 1 159 ? 7.634   50.732  25.784  1.00 40.68  ? 159  PHE A CD2 1 
ATOM   1240  C  CE1 . PHE A 1 159 ? 9.531   48.903  24.935  1.00 42.31  ? 159  PHE A CE1 1 
ATOM   1241  C  CE2 . PHE A 1 159 ? 7.313   49.378  25.728  1.00 44.50  ? 159  PHE A CE2 1 
ATOM   1242  C  CZ  . PHE A 1 159 ? 8.262   48.462  25.304  1.00 46.27  ? 159  PHE A CZ  1 
ATOM   1243  N  N   . SER A 1 160 ? 7.424   54.721  23.938  1.00 29.19  ? 160  SER A N   1 
ATOM   1244  C  CA  . SER A 1 160 ? 6.116   55.166  23.490  1.00 32.97  ? 160  SER A CA  1 
ATOM   1245  C  C   . SER A 1 160 ? 6.086   56.689  23.574  1.00 35.81  ? 160  SER A C   1 
ATOM   1246  O  O   . SER A 1 160 ? 6.591   57.275  24.529  1.00 46.07  ? 160  SER A O   1 
ATOM   1247  C  CB  . SER A 1 160 ? 5.023   54.583  24.384  1.00 35.07  ? 160  SER A CB  1 
ATOM   1248  O  OG  . SER A 1 160 ? 5.187   54.990  25.734  1.00 37.43  ? 160  SER A OG  1 
ATOM   1249  N  N   . ILE A 1 161 ? 5.452   57.321  22.597  1.00 27.32  ? 161  ILE A N   1 
ATOM   1250  C  CA  . ILE A 1 161 ? 5.365   58.768  22.553  1.00 25.57  ? 161  ILE A CA  1 
ATOM   1251  C  C   . ILE A 1 161 ? 3.961   59.232  22.192  1.00 34.60  ? 161  ILE A C   1 
ATOM   1252  O  O   . ILE A 1 161 ? 3.133   58.440  21.728  1.00 36.45  ? 161  ILE A O   1 
ATOM   1253  C  CB  . ILE A 1 161 ? 6.346   59.312  21.502  1.00 26.53  ? 161  ILE A CB  1 
ATOM   1254  C  CG1 . ILE A 1 161 ? 6.376   58.373  20.294  1.00 17.72  ? 161  ILE A CG1 1 
ATOM   1255  C  CG2 . ILE A 1 161 ? 7.743   59.470  22.095  1.00 31.36  ? 161  ILE A CG2 1 
ATOM   1256  C  CD1 . ILE A 1 161 ? 7.393   58.747  19.274  1.00 18.79  ? 161  ILE A CD1 1 
ATOM   1257  N  N   . ASP A 1 162 ? 3.698   60.521  22.408  1.00 40.45  ? 162  ASP A N   1 
ATOM   1258  C  CA  . ASP A 1 162 ? 2.401   61.110  22.076  1.00 41.61  ? 162  ASP A CA  1 
ATOM   1259  C  C   . ASP A 1 162 ? 2.324   62.622  22.306  1.00 35.83  ? 162  ASP A C   1 
ATOM   1260  O  O   . ASP A 1 162 ? 2.828   63.135  23.296  1.00 30.18  ? 162  ASP A O   1 
ATOM   1261  C  CB  . ASP A 1 162 ? 1.270   60.405  22.828  1.00 40.86  ? 162  ASP A CB  1 
ATOM   1262  C  CG  . ASP A 1 162 ? -0.064  60.531  22.123  1.00 50.18  ? 162  ASP A CG  1 
ATOM   1263  O  OD1 . ASP A 1 162 ? -0.097  61.031  20.976  1.00 54.16  ? 162  ASP A OD1 1 
ATOM   1264  O  OD2 . ASP A 1 162 ? -1.083  60.120  22.714  1.00 71.09  ? 162  ASP A OD2 1 
ATOM   1265  N  N   . PHE A 1 163 ? 1.699   63.325  21.367  1.00 28.26  ? 163  PHE A N   1 
ATOM   1266  C  CA  . PHE A 1 163 ? 1.547   64.774  21.449  1.00 24.74  ? 163  PHE A CA  1 
ATOM   1267  C  C   . PHE A 1 163 ? 0.192   65.109  22.079  1.00 28.75  ? 163  PHE A C   1 
ATOM   1268  O  O   . PHE A 1 163 ? -0.766  64.338  21.950  1.00 30.86  ? 163  PHE A O   1 
ATOM   1269  C  CB  . PHE A 1 163 ? 1.569   65.413  20.037  1.00 26.56  ? 163  PHE A CB  1 
ATOM   1270  C  CG  . PHE A 1 163 ? 2.907   65.325  19.303  1.00 34.80  ? 163  PHE A CG  1 
ATOM   1271  C  CD1 . PHE A 1 163 ? 3.098   64.400  18.271  1.00 33.69  ? 163  PHE A CD1 1 
ATOM   1272  C  CD2 . PHE A 1 163 ? 3.951   66.198  19.601  1.00 23.60  ? 163  PHE A CD2 1 
ATOM   1273  C  CE1 . PHE A 1 163 ? 4.297   64.348  17.554  1.00 21.39  ? 163  PHE A CE1 1 
ATOM   1274  C  CE2 . PHE A 1 163 ? 5.153   66.149  18.885  1.00 19.27  ? 163  PHE A CE2 1 
ATOM   1275  C  CZ  . PHE A 1 163 ? 5.323   65.219  17.859  1.00 21.19  ? 163  PHE A CZ  1 
ATOM   1276  N  N   . THR A 1 164 ? 0.124   66.244  22.778  1.00 28.46  ? 164  THR A N   1 
ATOM   1277  C  CA  . THR A 1 164 ? -1.132  66.728  23.357  1.00 36.06  ? 164  THR A CA  1 
ATOM   1278  C  C   . THR A 1 164 ? -1.633  67.858  22.432  1.00 46.37  ? 164  THR A C   1 
ATOM   1279  O  O   . THR A 1 164 ? -0.887  68.307  21.557  1.00 50.55  ? 164  THR A O   1 
ATOM   1280  C  CB  . THR A 1 164 ? -0.971  67.267  24.802  1.00 32.88  ? 164  THR A CB  1 
ATOM   1281  O  OG1 . THR A 1 164 ? -0.159  68.448  24.812  1.00 45.49  ? 164  THR A OG1 1 
ATOM   1282  C  CG2 . THR A 1 164 ? -0.340  66.222  25.686  1.00 46.69  ? 164  THR A CG2 1 
ATOM   1283  N  N   . LYS A 1 165 ? -2.883  68.294  22.605  1.00 52.56  ? 165  LYS A N   1 
ATOM   1284  C  CA  . LYS A 1 165 ? -3.493  69.357  21.784  1.00 47.57  ? 165  LYS A CA  1 
ATOM   1285  C  C   . LYS A 1 165 ? -2.591  70.571  21.599  1.00 50.17  ? 165  LYS A C   1 
ATOM   1286  O  O   . LYS A 1 165 ? -2.297  70.983  20.470  1.00 46.57  ? 165  LYS A O   1 
ATOM   1287  C  CB  . LYS A 1 165 ? -4.793  69.828  22.423  1.00 45.42  ? 165  LYS A CB  1 
ATOM   1288  C  CG  . LYS A 1 165 ? -6.014  69.625  21.576  1.00 53.74  ? 165  LYS A CG  1 
ATOM   1289  C  CD  . LYS A 1 165 ? -7.218  70.164  22.317  1.00 58.77  ? 165  LYS A CD  1 
ATOM   1290  C  CE  . LYS A 1 165 ? -8.501  69.720  21.654  1.00 69.90  ? 165  LYS A CE  1 
ATOM   1291  N  NZ  . LYS A 1 165 ? -8.517  70.111  20.221  1.00 73.95  ? 165  LYS A NZ  1 
ATOM   1292  N  N   . ALA A 1 166 ? -2.167  71.137  22.729  1.00 52.71  ? 166  ALA A N   1 
ATOM   1293  C  CA  . ALA A 1 166 ? -1.302  72.312  22.763  1.00 52.96  ? 166  ALA A CA  1 
ATOM   1294  C  C   . ALA A 1 166 ? 0.190   71.992  22.652  1.00 52.51  ? 166  ALA A C   1 
ATOM   1295  O  O   . ALA A 1 166 ? 1.012   72.723  23.204  1.00 54.62  ? 166  ALA A O   1 
ATOM   1296  C  CB  . ALA A 1 166 ? -1.566  73.111  24.046  1.00 58.63  ? 166  ALA A CB  1 
ATOM   1297  N  N   . ASP A 1 167 ? 0.534   70.920  21.934  1.00 51.49  ? 167  ASP A N   1 
ATOM   1298  C  CA  . ASP A 1 167 ? 1.926   70.493  21.746  1.00 43.05  ? 167  ASP A CA  1 
ATOM   1299  C  C   . ASP A 1 167 ? 2.674   70.311  23.068  1.00 43.53  ? 167  ASP A C   1 
ATOM   1300  O  O   . ASP A 1 167 ? 3.158   71.283  23.644  1.00 52.96  ? 167  ASP A O   1 
ATOM   1301  C  CB  . ASP A 1 167 ? 2.668   71.492  20.859  1.00 49.11  ? 167  ASP A CB  1 
ATOM   1302  C  CG  . ASP A 1 167 ? 2.386   71.286  19.393  1.00 72.56  ? 167  ASP A CG  1 
ATOM   1303  O  OD1 . ASP A 1 167 ? 3.210   70.613  18.732  1.00 80.67  ? 167  ASP A OD1 1 
ATOM   1304  O  OD2 . ASP A 1 167 ? 1.347   71.787  18.903  1.00 82.66  ? 167  ASP A OD2 1 
ATOM   1305  N  N   . ARG A 1 168 ? 2.814   69.072  23.536  1.00 31.61  ? 168  ARG A N   1 
ATOM   1306  C  CA  . ARG A 1 168 ? 3.494   68.861  24.803  1.00 25.17  ? 168  ARG A CA  1 
ATOM   1307  C  C   . ARG A 1 168 ? 4.020   67.449  25.021  1.00 33.14  ? 168  ARG A C   1 
ATOM   1308  O  O   . ARG A 1 168 ? 4.141   67.007  26.174  1.00 43.24  ? 168  ARG A O   1 
ATOM   1309  C  CB  . ARG A 1 168 ? 2.548   69.224  25.941  1.00 2.83   ? 168  ARG A CB  1 
ATOM   1310  C  CG  . ARG A 1 168 ? 3.244   69.594  27.198  1.00 2.00   ? 168  ARG A CG  1 
ATOM   1311  C  CD  . ARG A 1 168 ? 2.247   69.716  28.312  1.00 16.63  ? 168  ARG A CD  1 
ATOM   1312  N  NE  . ARG A 1 168 ? 2.779   70.463  29.448  1.00 28.76  ? 168  ARG A NE  1 
ATOM   1313  C  CZ  . ARG A 1 168 ? 4.001   70.314  29.942  1.00 35.40  ? 168  ARG A CZ  1 
ATOM   1314  N  NH1 . ARG A 1 168 ? 4.849   69.441  29.409  1.00 37.81  ? 168  ARG A NH1 1 
ATOM   1315  N  NH2 . ARG A 1 168 ? 4.372   71.030  30.989  1.00 36.84  ? 168  ARG A NH2 1 
ATOM   1316  N  N   . VAL A 1 169 ? 4.375   66.771  23.925  1.00 23.48  ? 169  VAL A N   1 
ATOM   1317  C  CA  . VAL A 1 169 ? 4.885   65.397  23.953  1.00 17.82  ? 169  VAL A CA  1 
ATOM   1318  C  C   . VAL A 1 169 ? 4.952   64.627  25.286  1.00 19.75  ? 169  VAL A C   1 
ATOM   1319  O  O   . VAL A 1 169 ? 5.701   64.969  26.206  1.00 11.18  ? 169  VAL A O   1 
ATOM   1320  C  CB  . VAL A 1 169 ? 6.246   65.269  23.217  1.00 14.99  ? 169  VAL A CB  1 
ATOM   1321  C  CG1 . VAL A 1 169 ? 7.250   66.221  23.771  1.00 23.31  ? 169  VAL A CG1 1 
ATOM   1322  C  CG2 . VAL A 1 169 ? 6.774   63.857  23.341  1.00 35.79  ? 169  VAL A CG2 1 
ATOM   1323  N  N   . LEU A 1 170 ? 4.106   63.607  25.380  1.00 26.81  ? 170  LEU A N   1 
ATOM   1324  C  CA  . LEU A 1 170 ? 4.060   62.719  26.527  1.00 17.91  ? 170  LEU A CA  1 
ATOM   1325  C  C   . LEU A 1 170 ? 5.033   61.634  26.113  1.00 19.65  ? 170  LEU A C   1 
ATOM   1326  O  O   . LEU A 1 170 ? 5.140   61.283  24.924  1.00 16.33  ? 170  LEU A O   1 
ATOM   1327  C  CB  . LEU A 1 170 ? 2.684   62.084  26.665  1.00 9.00   ? 170  LEU A CB  1 
ATOM   1328  C  CG  . LEU A 1 170 ? 2.212   61.790  28.084  1.00 21.04  ? 170  LEU A CG  1 
ATOM   1329  C  CD1 . LEU A 1 170 ? 0.962   60.972  28.010  1.00 31.67  ? 170  LEU A CD1 1 
ATOM   1330  C  CD2 . LEU A 1 170 ? 3.239   61.082  28.902  1.00 22.24  ? 170  LEU A CD2 1 
ATOM   1331  N  N   . LEU A 1 171 ? 5.750   61.091  27.073  1.00 5.48   ? 171  LEU A N   1 
ATOM   1332  C  CA  . LEU A 1 171 ? 6.689   60.050  26.720  1.00 19.48  ? 171  LEU A CA  1 
ATOM   1333  C  C   . LEU A 1 171 ? 6.908   59.043  27.847  1.00 28.02  ? 171  LEU A C   1 
ATOM   1334  O  O   . LEU A 1 171 ? 6.719   59.367  29.024  1.00 32.10  ? 171  LEU A O   1 
ATOM   1335  C  CB  . LEU A 1 171 ? 7.982   60.694  26.219  1.00 10.02  ? 171  LEU A CB  1 
ATOM   1336  C  CG  . LEU A 1 171 ? 9.327   59.982  26.183  1.00 6.39   ? 171  LEU A CG  1 
ATOM   1337  C  CD1 . LEU A 1 171 ? 10.282  60.826  25.355  1.00 6.41   ? 171  LEU A CD1 1 
ATOM   1338  C  CD2 . LEU A 1 171 ? 9.869   59.812  27.586  1.00 4.17   ? 171  LEU A CD2 1 
ATOM   1339  N  N   . GLY A 1 172 ? 7.261   57.809  27.475  1.00 27.57  ? 172  GLY A N   1 
ATOM   1340  C  CA  . GLY A 1 172 ? 7.477   56.770  28.468  1.00 26.29  ? 172  GLY A CA  1 
ATOM   1341  C  C   . GLY A 1 172 ? 8.804   56.038  28.425  1.00 21.35  ? 172  GLY A C   1 
ATOM   1342  O  O   . GLY A 1 172 ? 9.441   55.905  27.379  1.00 25.00  ? 172  GLY A O   1 
ATOM   1343  N  N   . GLY A 1 173 ? 9.203   55.555  29.592  1.00 10.48  ? 173  GLY A N   1 
ATOM   1344  C  CA  . GLY A 1 173 ? 10.435  54.805  29.745  1.00 16.78  ? 173  GLY A CA  1 
ATOM   1345  C  C   . GLY A 1 173 ? 10.128  53.709  30.751  1.00 19.98  ? 173  GLY A C   1 
ATOM   1346  O  O   . GLY A 1 173 ? 10.169  53.940  31.960  1.00 34.17  ? 173  GLY A O   1 
ATOM   1347  N  N   . PRO A 1 174 ? 9.795   52.505  30.283  1.00 14.86  ? 174  PRO A N   1 
ATOM   1348  C  CA  . PRO A 1 174 ? 9.470   51.381  31.153  1.00 12.91  ? 174  PRO A CA  1 
ATOM   1349  C  C   . PRO A 1 174 ? 10.556  50.962  32.133  1.00 21.41  ? 174  PRO A C   1 
ATOM   1350  O  O   . PRO A 1 174 ? 10.269  50.339  33.143  1.00 38.05  ? 174  PRO A O   1 
ATOM   1351  C  CB  . PRO A 1 174 ? 9.168   50.280  30.156  1.00 17.78  ? 174  PRO A CB  1 
ATOM   1352  C  CG  . PRO A 1 174 ? 10.037  50.628  28.997  1.00 13.36  ? 174  PRO A CG  1 
ATOM   1353  C  CD  . PRO A 1 174 ? 9.803   52.086  28.874  1.00 12.75  ? 174  PRO A CD  1 
ATOM   1354  N  N   . GLY A 1 175 ? 11.796  51.338  31.876  1.00 22.38  ? 175  GLY A N   1 
ATOM   1355  C  CA  . GLY A 1 175 ? 12.846  50.923  32.785  1.00 28.57  ? 175  GLY A CA  1 
ATOM   1356  C  C   . GLY A 1 175 ? 13.355  51.930  33.785  1.00 25.42  ? 175  GLY A C   1 
ATOM   1357  O  O   . GLY A 1 175 ? 14.304  51.647  34.504  1.00 30.43  ? 175  GLY A O   1 
ATOM   1358  N  N   . SER A 1 176 ? 12.754  53.111  33.828  1.00 36.84  ? 176  SER A N   1 
ATOM   1359  C  CA  . SER A 1 176 ? 13.204  54.134  34.766  1.00 44.95  ? 176  SER A CA  1 
ATOM   1360  C  C   . SER A 1 176 ? 13.081  53.641  36.180  1.00 46.59  ? 176  SER A C   1 
ATOM   1361  O  O   . SER A 1 176 ? 12.170  52.877  36.495  1.00 61.99  ? 176  SER A O   1 
ATOM   1362  C  CB  . SER A 1 176 ? 12.439  55.435  34.580  1.00 46.61  ? 176  SER A CB  1 
ATOM   1363  O  OG  . SER A 1 176 ? 12.939  56.109  33.437  1.00 49.72  ? 176  SER A OG  1 
ATOM   1364  N  N   . PHE A 1 177 ? 14.010  54.077  37.028  1.00 49.44  ? 177  PHE A N   1 
ATOM   1365  C  CA  . PHE A 1 177 ? 14.065  53.648  38.423  1.00 49.18  ? 177  PHE A CA  1 
ATOM   1366  C  C   . PHE A 1 177 ? 14.223  52.151  38.265  1.00 54.89  ? 177  PHE A C   1 
ATOM   1367  O  O   . PHE A 1 177 ? 14.828  51.717  37.282  1.00 71.40  ? 177  PHE A O   1 
ATOM   1368  C  CB  . PHE A 1 177 ? 12.788  54.057  39.143  1.00 36.16  ? 177  PHE A CB  1 
ATOM   1369  C  CG  . PHE A 1 177 ? 12.399  55.472  38.857  1.00 39.47  ? 177  PHE A CG  1 
ATOM   1370  C  CD1 . PHE A 1 177 ? 11.064  55.856  38.823  1.00 54.89  ? 177  PHE A CD1 1 
ATOM   1371  C  CD2 . PHE A 1 177 ? 13.378  56.408  38.540  1.00 20.06  ? 177  PHE A CD2 1 
ATOM   1372  C  CE1 . PHE A 1 177 ? 10.710  57.147  38.473  1.00 50.33  ? 177  PHE A CE1 1 
ATOM   1373  C  CE2 . PHE A 1 177 ? 13.040  57.685  38.191  1.00 18.99  ? 177  PHE A CE2 1 
ATOM   1374  C  CZ  . PHE A 1 177 ? 11.701  58.063  38.155  1.00 43.94  ? 177  PHE A CZ  1 
ATOM   1375  N  N   . TYR A 1 178 ? 13.696  51.336  39.160  1.00 44.76  ? 178  TYR A N   1 
ATOM   1376  C  CA  . TYR A 1 178 ? 13.890  49.919  38.930  1.00 32.20  ? 178  TYR A CA  1 
ATOM   1377  C  C   . TYR A 1 178 ? 12.780  49.304  38.080  1.00 30.75  ? 178  TYR A C   1 
ATOM   1378  O  O   . TYR A 1 178 ? 11.957  48.526  38.556  1.00 39.02  ? 178  TYR A O   1 
ATOM   1379  C  CB  . TYR A 1 178 ? 14.096  49.196  40.243  1.00 24.27  ? 178  TYR A CB  1 
ATOM   1380  C  CG  . TYR A 1 178 ? 15.497  49.328  40.788  1.00 17.53  ? 178  TYR A CG  1 
ATOM   1381  C  CD1 . TYR A 1 178 ? 16.574  48.756  40.125  1.00 16.74  ? 178  TYR A CD1 1 
ATOM   1382  C  CD2 . TYR A 1 178 ? 15.738  49.949  42.010  1.00 30.25  ? 178  TYR A CD2 1 
ATOM   1383  C  CE1 . TYR A 1 178 ? 17.862  48.794  40.661  1.00 10.09  ? 178  TYR A CE1 1 
ATOM   1384  C  CE2 . TYR A 1 178 ? 17.026  49.992  42.560  1.00 28.88  ? 178  TYR A CE2 1 
ATOM   1385  C  CZ  . TYR A 1 178 ? 18.080  49.406  41.878  1.00 26.92  ? 178  TYR A CZ  1 
ATOM   1386  O  OH  . TYR A 1 178 ? 19.347  49.424  42.415  1.00 27.66  ? 178  TYR A OH  1 
ATOM   1387  N  N   . TRP A 1 179 ? 12.763  49.686  36.805  1.00 25.63  ? 179  TRP A N   1 
ATOM   1388  C  CA  . TRP A 1 179 ? 11.783  49.202  35.849  1.00 13.92  ? 179  TRP A CA  1 
ATOM   1389  C  C   . TRP A 1 179 ? 10.376  49.545  36.262  1.00 18.82  ? 179  TRP A C   1 
ATOM   1390  O  O   . TRP A 1 179 ? 9.425   48.937  35.796  1.00 33.10  ? 179  TRP A O   1 
ATOM   1391  C  CB  . TRP A 1 179 ? 11.925  47.708  35.674  1.00 15.48  ? 179  TRP A CB  1 
ATOM   1392  C  CG  . TRP A 1 179 ? 13.270  47.374  35.271  1.00 21.82  ? 179  TRP A CG  1 
ATOM   1393  C  CD1 . TRP A 1 179 ? 14.328  47.048  36.083  1.00 27.17  ? 179  TRP A CD1 1 
ATOM   1394  C  CD2 . TRP A 1 179 ? 13.779  47.430  33.954  1.00 7.33   ? 179  TRP A CD2 1 
ATOM   1395  N  NE1 . TRP A 1 179 ? 15.471  46.912  35.338  1.00 13.06  ? 179  TRP A NE1 1 
ATOM   1396  C  CE2 . TRP A 1 179 ? 15.158  47.143  34.026  1.00 17.59  ? 179  TRP A CE2 1 
ATOM   1397  C  CE3 . TRP A 1 179 ? 13.198  47.706  32.718  1.00 19.96  ? 179  TRP A CE3 1 
ATOM   1398  C  CZ2 . TRP A 1 179 ? 15.972  47.125  32.897  1.00 31.75  ? 179  TRP A CZ2 1 
ATOM   1399  C  CZ3 . TRP A 1 179 ? 14.007  47.690  31.595  1.00 43.01  ? 179  TRP A CZ3 1 
ATOM   1400  C  CH2 . TRP A 1 179 ? 15.381  47.402  31.690  1.00 44.94  ? 179  TRP A CH2 1 
ATOM   1401  N  N   . GLN A 1 180 ? 10.233  50.497  37.170  1.00 26.70  ? 180  GLN A N   1 
ATOM   1402  C  CA  . GLN A 1 180 ? 8.906   50.920  37.587  1.00 25.18  ? 180  GLN A CA  1 
ATOM   1403  C  C   . GLN A 1 180 ? 8.346   51.595  36.368  1.00 26.92  ? 180  GLN A C   1 
ATOM   1404  O  O   . GLN A 1 180 ? 7.186   51.398  36.010  1.00 38.48  ? 180  GLN A O   1 
ATOM   1405  C  CB  . GLN A 1 180 ? 8.981   51.972  38.677  1.00 15.77  ? 180  GLN A CB  1 
ATOM   1406  C  CG  . GLN A 1 180 ? 10.038  51.716  39.707  1.00 20.17  ? 180  GLN A CG  1 
ATOM   1407  C  CD  . GLN A 1 180 ? 9.775   52.494  40.955  1.00 24.39  ? 180  GLN A CD  1 
ATOM   1408  O  OE1 . GLN A 1 180 ? 10.433  52.288  41.966  1.00 26.00  ? 180  GLN A OE1 1 
ATOM   1409  N  NE2 . GLN A 1 180 ? 8.789   53.391  40.902  1.00 23.93  ? 180  GLN A NE2 1 
ATOM   1410  N  N   . GLY A 1 181 ? 9.219   52.372  35.730  1.00 25.32  ? 181  GLY A N   1 
ATOM   1411  C  CA  . GLY A 1 181 ? 8.873   53.129  34.549  1.00 22.24  ? 181  GLY A CA  1 
ATOM   1412  C  C   . GLY A 1 181 ? 8.577   54.552  34.970  1.00 27.00  ? 181  GLY A C   1 
ATOM   1413  O  O   . GLY A 1 181 ? 8.617   54.890  36.160  1.00 27.22  ? 181  GLY A O   1 
ATOM   1414  N  N   . GLN A 1 182 ? 8.313   55.410  33.996  1.00 28.68  ? 182  GLN A N   1 
ATOM   1415  C  CA  . GLN A 1 182 ? 7.987   56.795  34.303  1.00 34.15  ? 182  GLN A CA  1 
ATOM   1416  C  C   . GLN A 1 182 ? 7.530   57.533  33.064  1.00 26.81  ? 182  GLN A C   1 
ATOM   1417  O  O   . GLN A 1 182 ? 7.900   57.162  31.955  1.00 13.82  ? 182  GLN A O   1 
ATOM   1418  C  CB  . GLN A 1 182 ? 9.194   57.522  34.901  1.00 44.33  ? 182  GLN A CB  1 
ATOM   1419  C  CG  . GLN A 1 182 ? 10.242  57.987  33.886  1.00 44.23  ? 182  GLN A CG  1 
ATOM   1420  C  CD  . GLN A 1 182 ? 11.221  59.001  34.486  1.00 52.46  ? 182  GLN A CD  1 
ATOM   1421  O  OE1 . GLN A 1 182 ? 10.813  59.987  35.106  1.00 48.29  ? 182  GLN A OE1 1 
ATOM   1422  N  NE2 . GLN A 1 182 ? 12.513  58.758  34.304  1.00 63.93  ? 182  GLN A NE2 1 
ATOM   1423  N  N   . LEU A 1 183 ? 6.718   58.569  33.261  1.00 27.25  ? 183  LEU A N   1 
ATOM   1424  C  CA  . LEU A 1 183 ? 6.235   59.394  32.157  1.00 32.30  ? 183  LEU A CA  1 
ATOM   1425  C  C   . LEU A 1 183 ? 6.951   60.747  32.154  1.00 40.43  ? 183  LEU A C   1 
ATOM   1426  O  O   . LEU A 1 183 ? 7.268   61.281  33.215  1.00 53.06  ? 183  LEU A O   1 
ATOM   1427  C  CB  . LEU A 1 183 ? 4.738   59.658  32.298  1.00 20.01  ? 183  LEU A CB  1 
ATOM   1428  C  CG  . LEU A 1 183 ? 3.793   58.475  32.358  1.00 9.27   ? 183  LEU A CG  1 
ATOM   1429  C  CD1 . LEU A 1 183 ? 2.373   58.963  32.130  1.00 2.00   ? 183  LEU A CD1 1 
ATOM   1430  C  CD2 . LEU A 1 183 ? 4.192   57.483  31.306  1.00 17.55  ? 183  LEU A CD2 1 
ATOM   1431  N  N   . ILE A 1 184 ? 7.214   61.296  30.969  1.00 40.20  ? 184  ILE A N   1 
ATOM   1432  C  CA  . ILE A 1 184 ? 7.852   62.608  30.850  1.00 33.37  ? 184  ILE A CA  1 
ATOM   1433  C  C   . ILE A 1 184 ? 7.149   63.396  29.748  1.00 34.97  ? 184  ILE A C   1 
ATOM   1434  O  O   . ILE A 1 184 ? 7.034   62.940  28.612  1.00 37.34  ? 184  ILE A O   1 
ATOM   1435  C  CB  . ILE A 1 184 ? 9.358   62.520  30.529  1.00 29.54  ? 184  ILE A CB  1 
ATOM   1436  C  CG1 . ILE A 1 184 ? 10.112  61.795  31.646  1.00 33.32  ? 184  ILE A CG1 1 
ATOM   1437  C  CG2 . ILE A 1 184 ? 9.934   63.917  30.402  1.00 32.29  ? 184  ILE A CG2 1 
ATOM   1438  C  CD1 . ILE A 1 184 ? 11.619  61.615  31.382  1.00 31.03  ? 184  ILE A CD1 1 
ATOM   1439  N  N   . SER A 1 185 ? 6.614   64.551  30.110  1.00 28.78  ? 185  SER A N   1 
ATOM   1440  C  CA  . SER A 1 185 ? 5.927   65.385  29.148  1.00 24.79  ? 185  SER A CA  1 
ATOM   1441  C  C   . SER A 1 185 ? 6.672   66.683  29.119  1.00 25.21  ? 185  SER A C   1 
ATOM   1442  O  O   . SER A 1 185 ? 6.835   67.330  30.147  1.00 25.02  ? 185  SER A O   1 
ATOM   1443  C  CB  . SER A 1 185 ? 4.482   65.633  29.572  1.00 27.04  ? 185  SER A CB  1 
ATOM   1444  O  OG  . SER A 1 185 ? 3.813   66.489  28.666  1.00 19.78  ? 185  SER A OG  1 
ATOM   1445  N  N   . ASP A 1 186 ? 7.139   67.045  27.937  1.00 28.39  ? 186  ASP A N   1 
ATOM   1446  C  CA  . ASP A 1 186 ? 7.885   68.275  27.755  1.00 34.19  ? 186  ASP A CA  1 
ATOM   1447  C  C   . ASP A 1 186 ? 7.306   69.121  26.640  1.00 35.47  ? 186  ASP A C   1 
ATOM   1448  O  O   . ASP A 1 186 ? 6.923   68.594  25.606  1.00 39.92  ? 186  ASP A O   1 
ATOM   1449  C  CB  . ASP A 1 186 ? 9.342   67.951  27.462  1.00 35.36  ? 186  ASP A CB  1 
ATOM   1450  C  CG  . ASP A 1 186 ? 10.199  68.039  28.696  1.00 44.47  ? 186  ASP A CG  1 
ATOM   1451  O  OD1 . ASP A 1 186 ? 10.118  69.087  29.363  1.00 53.44  ? 186  ASP A OD1 1 
ATOM   1452  O  OD2 . ASP A 1 186 ? 10.941  67.085  29.014  1.00 48.10  ? 186  ASP A OD2 1 
ATOM   1453  N  N   . GLN A 1 187 ? 7.237   70.434  26.845  1.00 36.18  ? 187  GLN A N   1 
ATOM   1454  C  CA  . GLN A 1 187 ? 6.694   71.326  25.822  1.00 31.83  ? 187  GLN A CA  1 
ATOM   1455  C  C   . GLN A 1 187 ? 7.553   71.310  24.581  1.00 24.67  ? 187  GLN A C   1 
ATOM   1456  O  O   . GLN A 1 187 ? 8.770   71.275  24.665  1.00 28.33  ? 187  GLN A O   1 
ATOM   1457  C  CB  . GLN A 1 187 ? 6.592   72.740  26.342  1.00 29.32  ? 187  GLN A CB  1 
ATOM   1458  C  CG  . GLN A 1 187 ? 5.792   72.841  27.608  1.00 36.46  ? 187  GLN A CG  1 
ATOM   1459  C  CD  . GLN A 1 187 ? 5.729   74.249  28.108  1.00 44.50  ? 187  GLN A CD  1 
ATOM   1460  O  OE1 . GLN A 1 187 ? 6.145   75.177  27.418  1.00 46.94  ? 187  GLN A OE1 1 
ATOM   1461  N  NE2 . GLN A 1 187 ? 5.205   74.430  29.312  1.00 51.86  ? 187  GLN A NE2 1 
ATOM   1462  N  N   . VAL A 1 188 ? 6.923   71.373  23.425  1.00 17.93  ? 188  VAL A N   1 
ATOM   1463  C  CA  . VAL A 1 188 ? 7.694   71.327  22.212  1.00 21.15  ? 188  VAL A CA  1 
ATOM   1464  C  C   . VAL A 1 188 ? 8.704   72.445  22.053  1.00 39.88  ? 188  VAL A C   1 
ATOM   1465  O  O   . VAL A 1 188 ? 9.911   72.186  22.001  1.00 55.66  ? 188  VAL A O   1 
ATOM   1466  C  CB  . VAL A 1 188 ? 6.804   71.273  20.980  1.00 19.03  ? 188  VAL A CB  1 
ATOM   1467  C  CG1 . VAL A 1 188 ? 7.655   71.143  19.724  1.00 14.15  ? 188  VAL A CG1 1 
ATOM   1468  C  CG2 . VAL A 1 188 ? 5.852   70.105  21.087  1.00 22.42  ? 188  VAL A CG2 1 
ATOM   1469  N  N   . ALA A 1 189 ? 8.233   73.685  21.984  1.00 51.50  ? 189  ALA A N   1 
ATOM   1470  C  CA  . ALA A 1 189 ? 9.149   74.807  21.784  1.00 57.90  ? 189  ALA A CA  1 
ATOM   1471  C  C   . ALA A 1 189 ? 9.940   75.126  23.027  1.00 58.13  ? 189  ALA A C   1 
ATOM   1472  O  O   . ALA A 1 189 ? 10.159  76.280  23.356  1.00 78.28  ? 189  ALA A O   1 
ATOM   1473  C  CB  . ALA A 1 189 ? 8.402   76.041  21.288  1.00 70.85  ? 189  ALA A CB  1 
ATOM   1474  N  N   . GLU A 1 190 ? 10.299  74.081  23.749  1.00 53.29  ? 190  GLU A N   1 
ATOM   1475  C  CA  . GLU A 1 190 ? 11.090  74.185  24.957  1.00 53.25  ? 190  GLU A CA  1 
ATOM   1476  C  C   . GLU A 1 190 ? 12.198  73.223  24.575  1.00 49.44  ? 190  GLU A C   1 
ATOM   1477  O  O   . GLU A 1 190 ? 13.381  73.534  24.658  1.00 52.76  ? 190  GLU A O   1 
ATOM   1478  C  CB  . GLU A 1 190 ? 10.289  73.657  26.149  1.00 62.23  ? 190  GLU A CB  1 
ATOM   1479  C  CG  . GLU A 1 190 ? 10.528  74.391  27.474  1.00 80.27  ? 190  GLU A CG  1 
ATOM   1480  C  CD  . GLU A 1 190 ? 9.947   75.797  27.493  1.00 90.83  ? 190  GLU A CD  1 
ATOM   1481  O  OE1 . GLU A 1 190 ? 8.706   75.930  27.528  1.00 95.17  ? 190  GLU A OE1 1 
ATOM   1482  O  OE2 . GLU A 1 190 ? 10.732  76.771  27.473  1.00 94.39  ? 190  GLU A OE2 1 
ATOM   1483  N  N   . ILE A 1 191 ? 11.761  72.103  24.018  1.00 44.72  ? 191  ILE A N   1 
ATOM   1484  C  CA  . ILE A 1 191 ? 12.609  71.030  23.540  1.00 38.01  ? 191  ILE A CA  1 
ATOM   1485  C  C   . ILE A 1 191 ? 13.466  71.528  22.403  1.00 37.13  ? 191  ILE A C   1 
ATOM   1486  O  O   . ILE A 1 191 ? 14.599  71.096  22.223  1.00 41.14  ? 191  ILE A O   1 
ATOM   1487  C  CB  . ILE A 1 191 ? 11.745  69.904  22.996  1.00 38.19  ? 191  ILE A CB  1 
ATOM   1488  C  CG1 . ILE A 1 191 ? 10.920  69.300  24.128  1.00 39.56  ? 191  ILE A CG1 1 
ATOM   1489  C  CG2 . ILE A 1 191 ? 12.602  68.873  22.295  1.00 47.86  ? 191  ILE A CG2 1 
ATOM   1490  C  CD1 . ILE A 1 191 ? 10.085  68.135  23.710  1.00 44.64  ? 191  ILE A CD1 1 
ATOM   1491  N  N   . VAL A 1 192 ? 12.882  72.385  21.585  1.00 36.27  ? 192  VAL A N   1 
ATOM   1492  C  CA  . VAL A 1 192 ? 13.598  72.936  20.463  1.00 42.81  ? 192  VAL A CA  1 
ATOM   1493  C  C   . VAL A 1 192 ? 14.478  74.053  20.958  1.00 48.06  ? 192  VAL A C   1 
ATOM   1494  O  O   . VAL A 1 192 ? 15.700  73.992  20.845  1.00 50.83  ? 192  VAL A O   1 
ATOM   1495  C  CB  . VAL A 1 192 ? 12.639  73.526  19.442  1.00 39.97  ? 192  VAL A CB  1 
ATOM   1496  C  CG1 . VAL A 1 192 ? 13.408  74.066  18.278  1.00 35.63  ? 192  VAL A CG1 1 
ATOM   1497  C  CG2 . VAL A 1 192 ? 11.648  72.485  19.001  1.00 42.57  ? 192  VAL A CG2 1 
ATOM   1498  N  N   . SER A 1 193 ? 13.833  75.054  21.545  1.00 50.65  ? 193  SER A N   1 
ATOM   1499  C  CA  . SER A 1 193 ? 14.516  76.241  22.041  1.00 46.42  ? 193  SER A CA  1 
ATOM   1500  C  C   . SER A 1 193 ? 15.317  76.029  23.309  1.00 43.65  ? 193  SER A C   1 
ATOM   1501  O  O   . SER A 1 193 ? 15.214  76.805  24.261  1.00 50.66  ? 193  SER A O   1 
ATOM   1502  C  CB  . SER A 1 193 ? 13.525  77.393  22.244  1.00 55.16  ? 193  SER A CB  1 
ATOM   1503  O  OG  . SER A 1 193 ? 12.766  77.243  23.434  1.00 49.11  ? 193  SER A OG  1 
ATOM   1504  N  N   . LYS A 1 194 ? 16.104  74.967  23.324  1.00 39.48  ? 194  LYS A N   1 
ATOM   1505  C  CA  . LYS A 1 194 ? 16.955  74.672  24.464  1.00 37.46  ? 194  LYS A CA  1 
ATOM   1506  C  C   . LYS A 1 194 ? 17.982  73.657  24.021  1.00 30.93  ? 194  LYS A C   1 
ATOM   1507  O  O   . LYS A 1 194 ? 18.905  73.313  24.756  1.00 30.66  ? 194  LYS A O   1 
ATOM   1508  C  CB  . LYS A 1 194 ? 16.143  74.142  25.636  1.00 26.22  ? 194  LYS A CB  1 
ATOM   1509  C  CG  . LYS A 1 194 ? 16.769  74.478  26.969  1.00 45.33  ? 194  LYS A CG  1 
ATOM   1510  C  CD  . LYS A 1 194 ? 15.723  74.495  28.063  1.00 67.85  ? 194  LYS A CD  1 
ATOM   1511  C  CE  . LYS A 1 194 ? 14.537  75.374  27.676  1.00 74.64  ? 194  LYS A CE  1 
ATOM   1512  N  NZ  . LYS A 1 194 ? 14.945  76.765  27.335  1.00 74.64  ? 194  LYS A NZ  1 
ATOM   1513  N  N   . TYR A 1 195 ? 17.833  73.217  22.780  1.00 20.12  ? 195  TYR A N   1 
ATOM   1514  C  CA  . TYR A 1 195 ? 18.741  72.255  22.231  1.00 21.69  ? 195  TYR A CA  1 
ATOM   1515  C  C   . TYR A 1 195 ? 20.099  72.866  21.965  1.00 22.50  ? 195  TYR A C   1 
ATOM   1516  O  O   . TYR A 1 195 ? 20.220  73.857  21.248  1.00 29.47  ? 195  TYR A O   1 
ATOM   1517  C  CB  . TYR A 1 195 ? 18.179  71.646  20.949  1.00 20.14  ? 195  TYR A CB  1 
ATOM   1518  C  CG  . TYR A 1 195 ? 19.155  70.715  20.273  1.00 28.14  ? 195  TYR A CG  1 
ATOM   1519  C  CD1 . TYR A 1 195 ? 19.517  70.908  18.943  1.00 35.92  ? 195  TYR A CD1 1 
ATOM   1520  C  CD2 . TYR A 1 195 ? 19.731  69.649  20.970  1.00 28.00  ? 195  TYR A CD2 1 
ATOM   1521  C  CE1 . TYR A 1 195 ? 20.428  70.068  18.316  1.00 38.86  ? 195  TYR A CE1 1 
ATOM   1522  C  CE2 . TYR A 1 195 ? 20.638  68.801  20.357  1.00 26.81  ? 195  TYR A CE2 1 
ATOM   1523  C  CZ  . TYR A 1 195 ? 20.977  69.018  19.033  1.00 34.81  ? 195  TYR A CZ  1 
ATOM   1524  O  OH  . TYR A 1 195 ? 21.856  68.170  18.418  1.00 53.23  ? 195  TYR A OH  1 
ATOM   1525  N  N   . ASP A 1 196 ? 21.106  72.287  22.604  1.00 23.04  ? 196  ASP A N   1 
ATOM   1526  C  CA  . ASP A 1 196 ? 22.481  72.699  22.419  1.00 32.57  ? 196  ASP A CA  1 
ATOM   1527  C  C   . ASP A 1 196 ? 23.242  71.440  22.042  1.00 27.62  ? 196  ASP A C   1 
ATOM   1528  O  O   . ASP A 1 196 ? 23.497  70.583  22.884  1.00 30.96  ? 196  ASP A O   1 
ATOM   1529  C  CB  . ASP A 1 196 ? 23.078  73.322  23.694  1.00 44.84  ? 196  ASP A CB  1 
ATOM   1530  C  CG  . ASP A 1 196 ? 24.582  73.667  23.546  1.00 62.50  ? 196  ASP A CG  1 
ATOM   1531  O  OD1 . ASP A 1 196 ? 25.079  73.810  22.399  1.00 65.19  ? 196  ASP A OD1 1 
ATOM   1532  O  OD2 . ASP A 1 196 ? 25.276  73.790  24.580  1.00 66.97  ? 196  ASP A OD2 1 
ATOM   1533  N  N   . PRO A 1 197 ? 23.617  71.314  20.768  1.00 21.69  ? 197  PRO A N   1 
ATOM   1534  C  CA  . PRO A 1 197 ? 24.357  70.153  20.268  1.00 26.50  ? 197  PRO A CA  1 
ATOM   1535  C  C   . PRO A 1 197 ? 25.608  69.785  21.073  1.00 34.39  ? 197  PRO A C   1 
ATOM   1536  O  O   . PRO A 1 197 ? 26.192  68.728  20.846  1.00 40.51  ? 197  PRO A O   1 
ATOM   1537  C  CB  . PRO A 1 197 ? 24.715  70.571  18.842  1.00 21.47  ? 197  PRO A CB  1 
ATOM   1538  C  CG  . PRO A 1 197 ? 24.703  72.073  18.908  1.00 35.90  ? 197  PRO A CG  1 
ATOM   1539  C  CD  . PRO A 1 197 ? 23.476  72.327  19.716  1.00 27.95  ? 197  PRO A CD  1 
ATOM   1540  N  N   . ASN A 1 198 ? 25.999  70.627  22.028  1.00 38.76  ? 198  ASN A N   1 
ATOM   1541  C  CA  . ASN A 1 198 ? 27.192  70.363  22.836  1.00 39.98  ? 198  ASN A CA  1 
ATOM   1542  C  C   . ASN A 1 198 ? 26.950  69.993  24.305  1.00 41.80  ? 198  ASN A C   1 
ATOM   1543  O  O   . ASN A 1 198 ? 27.805  70.241  25.160  1.00 44.88  ? 198  ASN A O   1 
ATOM   1544  C  CB  . ASN A 1 198 ? 28.175  71.537  22.740  1.00 38.70  ? 198  ASN A CB  1 
ATOM   1545  C  CG  . ASN A 1 198 ? 28.573  71.847  21.309  1.00 50.06  ? 198  ASN A CG  1 
ATOM   1546  O  OD1 . ASN A 1 198 ? 29.367  71.128  20.698  1.00 53.43  ? 198  ASN A OD1 1 
ATOM   1547  N  ND2 . ASN A 1 198 ? 28.003  72.915  20.757  1.00 51.46  ? 198  ASN A ND2 1 
ATOM   1548  N  N   . VAL A 1 199 ? 25.794  69.417  24.607  1.00 36.83  ? 199  VAL A N   1 
ATOM   1549  C  CA  . VAL A 1 199 ? 25.511  68.990  25.974  1.00 46.24  ? 199  VAL A CA  1 
ATOM   1550  C  C   . VAL A 1 199 ? 24.606  67.762  25.994  1.00 44.14  ? 199  VAL A C   1 
ATOM   1551  O  O   . VAL A 1 199 ? 23.653  67.654  25.237  1.00 40.28  ? 199  VAL A O   1 
ATOM   1552  C  CB  . VAL A 1 199 ? 24.943  70.126  26.851  1.00 46.08  ? 199  VAL A CB  1 
ATOM   1553  C  CG1 . VAL A 1 199 ? 23.533  70.447  26.462  1.00 61.61  ? 199  VAL A CG1 1 
ATOM   1554  C  CG2 . VAL A 1 199 ? 25.023  69.746  28.321  1.00 62.03  ? 199  VAL A CG2 1 
ATOM   1555  N  N   . TYR A 1 200 ? 24.938  66.823  26.865  1.00 49.77  ? 200  TYR A N   1 
ATOM   1556  C  CA  . TYR A 1 200 ? 24.203  65.578  26.970  1.00 46.66  ? 200  TYR A CA  1 
ATOM   1557  C  C   . TYR A 1 200 ? 23.181  65.552  28.105  1.00 52.36  ? 200  TYR A C   1 
ATOM   1558  O  O   . TYR A 1 200 ? 22.758  64.482  28.532  1.00 55.89  ? 200  TYR A O   1 
ATOM   1559  C  CB  . TYR A 1 200 ? 25.207  64.456  27.180  1.00 45.22  ? 200  TYR A CB  1 
ATOM   1560  C  CG  . TYR A 1 200 ? 26.439  64.529  26.290  1.00 35.87  ? 200  TYR A CG  1 
ATOM   1561  C  CD1 . TYR A 1 200 ? 26.343  64.873  24.936  1.00 21.19  ? 200  TYR A CD1 1 
ATOM   1562  C  CD2 . TYR A 1 200 ? 27.688  64.146  26.778  1.00 38.91  ? 200  TYR A CD2 1 
ATOM   1563  C  CE1 . TYR A 1 200 ? 27.467  64.817  24.087  1.00 8.39   ? 200  TYR A CE1 1 
ATOM   1564  C  CE2 . TYR A 1 200 ? 28.814  64.086  25.944  1.00 28.68  ? 200  TYR A CE2 1 
ATOM   1565  C  CZ  . TYR A 1 200 ? 28.695  64.412  24.602  1.00 23.81  ? 200  TYR A CZ  1 
ATOM   1566  O  OH  . TYR A 1 200 ? 29.799  64.289  23.782  1.00 28.19  ? 200  TYR A OH  1 
ATOM   1567  N  N   . SER A 1 201 ? 22.772  66.718  28.586  1.00 54.62  ? 201  SER A N   1 
ATOM   1568  C  CA  . SER A 1 201 ? 21.818  66.765  29.688  1.00 63.92  ? 201  SER A CA  1 
ATOM   1569  C  C   . SER A 1 201 ? 20.592  67.604  29.373  1.00 63.44  ? 201  SER A C   1 
ATOM   1570  O  O   . SER A 1 201 ? 19.498  67.068  29.182  1.00 76.11  ? 201  SER A O   1 
ATOM   1571  C  CB  . SER A 1 201 ? 22.493  67.305  30.958  1.00 80.82  ? 201  SER A CB  1 
ATOM   1572  O  OG  . SER A 1 201 ? 22.759  68.703  30.870  1.00 92.10  ? 201  SER A OG  1 
ATOM   1573  N  N   . ILE A 1 202 ? 20.784  68.920  29.388  1.00 54.90  ? 202  ILE A N   1 
ATOM   1574  C  CA  . ILE A 1 202 ? 19.738  69.893  29.098  1.00 48.41  ? 202  ILE A CA  1 
ATOM   1575  C  C   . ILE A 1 202 ? 18.597  69.938  30.103  1.00 45.93  ? 202  ILE A C   1 
ATOM   1576  O  O   . ILE A 1 202 ? 17.663  69.143  30.021  1.00 44.36  ? 202  ILE A O   1 
ATOM   1577  C  CB  . ILE A 1 202 ? 19.143  69.670  27.687  1.00 40.08  ? 202  ILE A CB  1 
ATOM   1578  C  CG1 . ILE A 1 202 ? 20.267  69.675  26.650  1.00 29.78  ? 202  ILE A CG1 1 
ATOM   1579  C  CG2 . ILE A 1 202 ? 18.111  70.742  27.366  1.00 44.86  ? 202  ILE A CG2 1 
ATOM   1580  C  CD1 . ILE A 1 202 ? 19.808  69.454  25.226  1.00 42.80  ? 202  ILE A CD1 1 
ATOM   1581  N  N   . LYS A 1 203 ? 18.675  70.860  31.058  1.00 53.56  ? 203  LYS A N   1 
ATOM   1582  C  CA  . LYS A 1 203 ? 17.602  71.013  32.036  1.00 59.77  ? 203  LYS A CA  1 
ATOM   1583  C  C   . LYS A 1 203 ? 16.459  71.641  31.237  1.00 59.84  ? 203  LYS A C   1 
ATOM   1584  O  O   . LYS A 1 203 ? 16.675  72.583  30.473  1.00 59.60  ? 203  LYS A O   1 
ATOM   1585  C  CB  . LYS A 1 203 ? 18.013  71.951  33.187  1.00 62.87  ? 203  LYS A CB  1 
ATOM   1586  C  CG  . LYS A 1 203 ? 19.292  71.556  33.936  1.00 76.05  ? 203  LYS A CG  1 
ATOM   1587  C  CD  . LYS A 1 203 ? 20.569  71.935  33.169  1.00 84.90  ? 203  LYS A CD  1 
ATOM   1588  C  CE  . LYS A 1 203 ? 21.825  71.466  33.906  1.00 88.01  ? 203  LYS A CE  1 
ATOM   1589  N  NZ  . LYS A 1 203 ? 23.094  71.967  33.291  1.00 95.03  ? 203  LYS A NZ  1 
ATOM   1590  N  N   . TYR A 1 204 ? 15.271  71.059  31.318  1.00 60.79  ? 204  TYR A N   1 
ATOM   1591  C  CA  . TYR A 1 204 ? 14.140  71.616  30.588  1.00 57.66  ? 204  TYR A CA  1 
ATOM   1592  C  C   . TYR A 1 204 ? 13.233  72.416  31.523  1.00 64.02  ? 204  TYR A C   1 
ATOM   1593  O  O   . TYR A 1 204 ? 12.914  71.974  32.636  1.00 58.15  ? 204  TYR A O   1 
ATOM   1594  C  CB  . TYR A 1 204 ? 13.372  70.523  29.842  1.00 49.86  ? 204  TYR A CB  1 
ATOM   1595  C  CG  . TYR A 1 204 ? 14.064  70.037  28.586  1.00 35.11  ? 204  TYR A CG  1 
ATOM   1596  C  CD1 . TYR A 1 204 ? 14.791  68.845  28.579  1.00 43.67  ? 204  TYR A CD1 1 
ATOM   1597  C  CD2 . TYR A 1 204 ? 13.992  70.765  27.403  1.00 32.32  ? 204  TYR A CD2 1 
ATOM   1598  C  CE1 . TYR A 1 204 ? 15.433  68.388  27.420  1.00 32.74  ? 204  TYR A CE1 1 
ATOM   1599  C  CE2 . TYR A 1 204 ? 14.629  70.319  26.238  1.00 34.28  ? 204  TYR A CE2 1 
ATOM   1600  C  CZ  . TYR A 1 204 ? 15.346  69.130  26.254  1.00 35.11  ? 204  TYR A CZ  1 
ATOM   1601  O  OH  . TYR A 1 204 ? 15.969  68.689  25.105  1.00 38.55  ? 204  TYR A OH  1 
ATOM   1602  N  N   . ASN A 1 205 ? 12.842  73.601  31.055  1.00 71.97  ? 205  ASN A N   1 
ATOM   1603  C  CA  . ASN A 1 205 ? 12.007  74.541  31.810  1.00 78.52  ? 205  ASN A CA  1 
ATOM   1604  C  C   . ASN A 1 205 ? 10.726  73.993  32.398  1.00 73.71  ? 205  ASN A C   1 
ATOM   1605  O  O   . ASN A 1 205 ? 10.688  73.595  33.561  1.00 75.69  ? 205  ASN A O   1 
ATOM   1606  C  CB  . ASN A 1 205 ? 11.672  75.779  30.964  1.00 91.16  ? 205  ASN A CB  1 
ATOM   1607  C  CG  . ASN A 1 205 ? 12.853  76.725  30.801  1.00 100.00 ? 205  ASN A CG  1 
ATOM   1608  O  OD1 . ASN A 1 205 ? 12.917  77.500  29.837  1.00 100.00 ? 205  ASN A OD1 1 
ATOM   1609  N  ND2 . ASN A 1 205 ? 13.792  76.679  31.750  1.00 100.00 ? 205  ASN A ND2 1 
ATOM   1610  N  N   . ASN A 1 206 ? 9.668   74.017  31.599  1.00 67.30  ? 206  ASN A N   1 
ATOM   1611  C  CA  . ASN A 1 206 ? 8.377   73.545  32.049  1.00 65.02  ? 206  ASN A CA  1 
ATOM   1612  C  C   . ASN A 1 206 ? 8.238   72.054  31.793  1.00 62.00  ? 206  ASN A C   1 
ATOM   1613  O  O   . ASN A 1 206 ? 7.391   71.637  31.001  1.00 68.48  ? 206  ASN A O   1 
ATOM   1614  C  CB  . ASN A 1 206 ? 7.285   74.318  31.329  1.00 71.45  ? 206  ASN A CB  1 
ATOM   1615  C  CG  . ASN A 1 206 ? 7.539   75.807  31.336  1.00 77.40  ? 206  ASN A CG  1 
ATOM   1616  O  OD1 . ASN A 1 206 ? 7.768   76.404  32.389  1.00 81.27  ? 206  ASN A OD1 1 
ATOM   1617  N  ND2 . ASN A 1 206 ? 7.521   76.412  30.155  1.00 83.07  ? 206  ASN A ND2 1 
ATOM   1618  N  N   . GLN A 1 207 ? 9.091   71.265  32.453  1.00 53.79  ? 207  GLN A N   1 
ATOM   1619  C  CA  . GLN A 1 207 ? 9.082   69.808  32.317  1.00 46.13  ? 207  GLN A CA  1 
ATOM   1620  C  C   . GLN A 1 207 ? 8.200   69.134  33.344  1.00 45.37  ? 207  GLN A C   1 
ATOM   1621  O  O   . GLN A 1 207 ? 8.270   69.439  34.534  1.00 46.47  ? 207  GLN A O   1 
ATOM   1622  C  CB  . GLN A 1 207 ? 10.488  69.202  32.443  1.00 40.36  ? 207  GLN A CB  1 
ATOM   1623  C  CG  . GLN A 1 207 ? 10.476  67.661  32.338  1.00 38.23  ? 207  GLN A CG  1 
ATOM   1624  C  CD  . GLN A 1 207 ? 11.838  67.006  32.522  1.00 47.38  ? 207  GLN A CD  1 
ATOM   1625  O  OE1 . GLN A 1 207 ? 12.150  66.480  33.597  1.00 48.18  ? 207  GLN A OE1 1 
ATOM   1626  N  NE2 . GLN A 1 207 ? 12.637  66.993  31.459  1.00 43.55  ? 207  GLN A NE2 1 
ATOM   1627  N  N   . LEU A 1 208 ? 7.377   68.203  32.871  1.00 42.77  ? 208  LEU A N   1 
ATOM   1628  C  CA  . LEU A 1 208 ? 6.501   67.434  33.735  1.00 36.58  ? 208  LEU A CA  1 
ATOM   1629  C  C   . LEU A 1 208 ? 7.064   66.027  33.730  1.00 32.22  ? 208  LEU A C   1 
ATOM   1630  O  O   . LEU A 1 208 ? 7.408   65.505  32.666  1.00 30.30  ? 208  LEU A O   1 
ATOM   1631  C  CB  . LEU A 1 208 ? 5.078   67.438  33.184  1.00 41.54  ? 208  LEU A CB  1 
ATOM   1632  C  CG  . LEU A 1 208 ? 4.279   68.726  33.388  1.00 38.66  ? 208  LEU A CG  1 
ATOM   1633  C  CD1 . LEU A 1 208 ? 2.948   68.655  32.655  1.00 42.71  ? 208  LEU A CD1 1 
ATOM   1634  C  CD2 . LEU A 1 208 ? 4.046   68.918  34.864  1.00 41.90  ? 208  LEU A CD2 1 
ATOM   1635  N  N   . ALA A 1 209 ? 7.213   65.441  34.917  1.00 28.36  ? 209  ALA A N   1 
ATOM   1636  C  CA  . ALA A 1 209 ? 7.750   64.081  35.043  1.00 33.90  ? 209  ALA A CA  1 
ATOM   1637  C  C   . ALA A 1 209 ? 7.368   63.374  36.361  1.00 39.07  ? 209  ALA A C   1 
ATOM   1638  O  O   . ALA A 1 209 ? 7.163   64.024  37.392  1.00 46.74  ? 209  ALA A O   1 
ATOM   1639  C  CB  . ALA A 1 209 ? 9.267   64.097  34.851  1.00 25.49  ? 209  ALA A CB  1 
ATOM   1640  N  N   . THR A 1 210 ? 7.252   62.043  36.313  1.00 34.42  ? 210  THR A N   1 
ATOM   1641  C  CA  . THR A 1 210 ? 6.882   61.248  37.485  1.00 36.18  ? 210  THR A CA  1 
ATOM   1642  C  C   . THR A 1 210 ? 8.089   60.878  38.340  1.00 36.25  ? 210  THR A C   1 
ATOM   1643  O  O   . THR A 1 210 ? 9.196   60.712  37.835  1.00 40.29  ? 210  THR A O   1 
ATOM   1644  C  CB  . THR A 1 210 ? 6.136   59.969  37.075  1.00 37.79  ? 210  THR A CB  1 
ATOM   1645  O  OG1 . THR A 1 210 ? 7.034   59.080  36.395  1.00 47.01  ? 210  THR A OG1 1 
ATOM   1646  C  CG2 . THR A 1 210 ? 4.982   60.311  36.153  1.00 25.47  ? 210  THR A CG2 1 
ATOM   1647  N  N   . ARG A 1 211 ? 7.870   60.723  39.638  1.00 34.90  ? 211  ARG A N   1 
ATOM   1648  C  CA  . ARG A 1 211 ? 8.961   60.395  40.527  1.00 34.15  ? 211  ARG A CA  1 
ATOM   1649  C  C   . ARG A 1 211 ? 9.153   58.921  40.781  1.00 31.58  ? 211  ARG A C   1 
ATOM   1650  O  O   . ARG A 1 211 ? 8.352   58.073  40.371  1.00 33.92  ? 211  ARG A O   1 
ATOM   1651  C  CB  . ARG A 1 211 ? 8.789   61.126  41.855  1.00 45.40  ? 211  ARG A CB  1 
ATOM   1652  C  CG  . ARG A 1 211 ? 9.221   62.585  41.815  1.00 61.38  ? 211  ARG A CG  1 
ATOM   1653  C  CD  . ARG A 1 211 ? 8.424   63.414  42.794  1.00 74.05  ? 211  ARG A CD  1 
ATOM   1654  N  NE  . ARG A 1 211 ? 7.009   63.392  42.435  1.00 89.72  ? 211  ARG A NE  1 
ATOM   1655  C  CZ  . ARG A 1 211 ? 6.013   63.674  43.270  1.00 97.92  ? 211  ARG A CZ  1 
ATOM   1656  N  NH1 . ARG A 1 211 ? 6.272   64.005  44.529  1.00 100.00 ? 211  ARG A NH1 1 
ATOM   1657  N  NH2 . ARG A 1 211 ? 4.756   63.616  42.846  1.00 100.00 ? 211  ARG A NH2 1 
ATOM   1658  N  N   . THR A 1 212 ? 10.277  58.634  41.416  1.00 21.37  ? 212  THR A N   1 
ATOM   1659  C  CA  . THR A 1 212 ? 10.626  57.288  41.797  1.00 30.79  ? 212  THR A CA  1 
ATOM   1660  C  C   . THR A 1 212 ? 9.639   56.895  42.861  1.00 30.50  ? 212  THR A C   1 
ATOM   1661  O  O   . THR A 1 212 ? 9.413   57.650  43.798  1.00 28.27  ? 212  THR A O   1 
ATOM   1662  C  CB  . THR A 1 212 ? 12.012  57.247  42.430  1.00 39.52  ? 212  THR A CB  1 
ATOM   1663  O  OG1 . THR A 1 212 ? 12.970  57.713  41.478  1.00 69.09  ? 212  THR A OG1 1 
ATOM   1664  C  CG2 . THR A 1 212 ? 12.381  55.838  42.843  1.00 35.34  ? 212  THR A CG2 1 
ATOM   1665  N  N   . ALA A 1 213 ? 9.029   55.730  42.700  1.00 32.69  ? 213  ALA A N   1 
ATOM   1666  C  CA  . ALA A 1 213 ? 8.071   55.233  43.681  1.00 34.34  ? 213  ALA A CA  1 
ATOM   1667  C  C   . ALA A 1 213 ? 8.782   54.288  44.645  1.00 35.33  ? 213  ALA A C   1 
ATOM   1668  O  O   . ALA A 1 213 ? 10.003  54.166  44.590  1.00 35.72  ? 213  ALA A O   1 
ATOM   1669  C  CB  . ALA A 1 213 ? 6.951   54.519  42.982  1.00 48.35  ? 213  ALA A CB  1 
ATOM   1670  N  N   . GLN A 1 214 ? 8.030   53.614  45.518  1.00 36.04  ? 214  GLN A N   1 
ATOM   1671  C  CA  . GLN A 1 214 ? 8.633   52.689  46.477  1.00 37.47  ? 214  GLN A CA  1 
ATOM   1672  C  C   . GLN A 1 214 ? 9.079   51.383  45.821  1.00 46.84  ? 214  GLN A C   1 
ATOM   1673  O  O   . GLN A 1 214 ? 8.640   51.050  44.723  1.00 54.09  ? 214  GLN A O   1 
ATOM   1674  C  CB  . GLN A 1 214 ? 7.692   52.407  47.650  1.00 34.09  ? 214  GLN A CB  1 
ATOM   1675  C  CG  . GLN A 1 214 ? 7.332   53.641  48.475  1.00 34.79  ? 214  GLN A CG  1 
ATOM   1676  C  CD  . GLN A 1 214 ? 5.926   54.158  48.189  1.00 39.90  ? 214  GLN A CD  1 
ATOM   1677  O  OE1 . GLN A 1 214 ? 5.517   54.283  47.034  1.00 41.84  ? 214  GLN A OE1 1 
ATOM   1678  N  NE2 . GLN A 1 214 ? 5.178   54.452  49.247  1.00 36.77  ? 214  GLN A NE2 1 
ATOM   1679  N  N   . ALA A 1 215 ? 9.938   50.642  46.525  1.00 56.53  ? 215  ALA A N   1 
ATOM   1680  C  CA  . ALA A 1 215 ? 10.528  49.374  46.064  1.00 48.03  ? 215  ALA A CA  1 
ATOM   1681  C  C   . ALA A 1 215 ? 9.557   48.355  45.526  1.00 43.99  ? 215  ALA A C   1 
ATOM   1682  O  O   . ALA A 1 215 ? 9.775   47.770  44.467  1.00 40.50  ? 215  ALA A O   1 
ATOM   1683  C  CB  . ALA A 1 215 ? 11.324  48.745  47.192  1.00 58.23  ? 215  ALA A CB  1 
ATOM   1684  N  N   . ILE A 1 216 ? 8.508   48.118  46.298  1.00 41.11  ? 216  ILE A N   1 
ATOM   1685  C  CA  . ILE A 1 216 ? 7.484   47.164  45.936  1.00 43.66  ? 216  ILE A CA  1 
ATOM   1686  C  C   . ILE A 1 216 ? 6.934   47.395  44.518  1.00 44.45  ? 216  ILE A C   1 
ATOM   1687  O  O   . ILE A 1 216 ? 6.485   46.454  43.859  1.00 60.41  ? 216  ILE A O   1 
ATOM   1688  C  CB  . ILE A 1 216 ? 6.358   47.210  46.965  1.00 40.87  ? 216  ILE A CB  1 
ATOM   1689  C  CG1 . ILE A 1 216 ? 5.522   45.930  46.896  1.00 57.31  ? 216  ILE A CG1 1 
ATOM   1690  C  CG2 . ILE A 1 216 ? 5.525   48.448  46.762  1.00 38.91  ? 216  ILE A CG2 1 
ATOM   1691  C  CD1 . ILE A 1 216 ? 6.195   44.705  47.531  1.00 62.18  ? 216  ILE A CD1 1 
ATOM   1692  N  N   . PHE A 1 217 ? 7.042   48.630  44.031  1.00 38.73  ? 217  PHE A N   1 
ATOM   1693  C  CA  . PHE A 1 217 ? 6.559   49.005  42.698  1.00 34.04  ? 217  PHE A CA  1 
ATOM   1694  C  C   . PHE A 1 217 ? 7.499   48.671  41.546  1.00 31.14  ? 217  PHE A C   1 
ATOM   1695  O  O   . PHE A 1 217 ? 7.260   49.108  40.430  1.00 41.62  ? 217  PHE A O   1 
ATOM   1696  C  CB  . PHE A 1 217 ? 6.275   50.513  42.628  1.00 35.72  ? 217  PHE A CB  1 
ATOM   1697  C  CG  . PHE A 1 217 ? 5.085   50.950  43.419  1.00 35.46  ? 217  PHE A CG  1 
ATOM   1698  C  CD1 . PHE A 1 217 ? 3.833   51.010  42.826  1.00 34.87  ? 217  PHE A CD1 1 
ATOM   1699  C  CD2 . PHE A 1 217 ? 5.207   51.285  44.762  1.00 38.42  ? 217  PHE A CD2 1 
ATOM   1700  C  CE1 . PHE A 1 217 ? 2.723   51.389  43.563  1.00 34.07  ? 217  PHE A CE1 1 
ATOM   1701  C  CE2 . PHE A 1 217 ? 4.096   51.665  45.506  1.00 32.94  ? 217  PHE A CE2 1 
ATOM   1702  C  CZ  . PHE A 1 217 ? 2.854   51.717  44.907  1.00 25.95  ? 217  PHE A CZ  1 
ATOM   1703  N  N   . ASP A 1 218 ? 8.561   47.915  41.783  1.00 25.38  ? 218  ASP A N   1 
ATOM   1704  C  CA  . ASP A 1 218 ? 9.469   47.618  40.684  1.00 22.26  ? 218  ASP A CA  1 
ATOM   1705  C  C   . ASP A 1 218 ? 8.916   46.661  39.652  1.00 20.88  ? 218  ASP A C   1 
ATOM   1706  O  O   . ASP A 1 218 ? 7.980   45.903  39.908  1.00 26.24  ? 218  ASP A O   1 
ATOM   1707  C  CB  . ASP A 1 218 ? 10.814  47.122  41.200  1.00 26.14  ? 218  ASP A CB  1 
ATOM   1708  C  CG  . ASP A 1 218 ? 11.544  48.171  42.011  1.00 38.57  ? 218  ASP A CG  1 
ATOM   1709  O  OD1 . ASP A 1 218 ? 12.431  47.798  42.807  1.00 46.68  ? 218  ASP A OD1 1 
ATOM   1710  O  OD2 . ASP A 1 218 ? 11.225  49.372  41.857  1.00 40.47  ? 218  ASP A OD2 1 
ATOM   1711  N  N   . ASP A 1 219 ? 9.486   46.750  38.458  1.00 23.28  ? 219  ASP A N   1 
ATOM   1712  C  CA  . ASP A 1 219 ? 9.102   45.916  37.338  1.00 20.08  ? 219  ASP A CA  1 
ATOM   1713  C  C   . ASP A 1 219 ? 7.610   46.005  37.068  1.00 23.49  ? 219  ASP A C   1 
ATOM   1714  O  O   . ASP A 1 219 ? 6.913   45.006  37.030  1.00 33.93  ? 219  ASP A O   1 
ATOM   1715  C  CB  . ASP A 1 219 ? 9.534   44.487  37.593  1.00 26.70  ? 219  ASP A CB  1 
ATOM   1716  C  CG  . ASP A 1 219 ? 10.979  44.394  38.046  1.00 49.08  ? 219  ASP A CG  1 
ATOM   1717  O  OD1 . ASP A 1 219 ? 11.880  44.658  37.216  1.00 53.63  ? 219  ASP A OD1 1 
ATOM   1718  O  OD2 . ASP A 1 219 ? 11.212  44.068  39.234  1.00 64.89  ? 219  ASP A OD2 1 
ATOM   1719  N  N   . SER A 1 220 ? 7.133   47.233  36.922  1.00 26.65  ? 220  SER A N   1 
ATOM   1720  C  CA  . SER A 1 220 ? 5.738   47.514  36.632  1.00 24.84  ? 220  SER A CA  1 
ATOM   1721  C  C   . SER A 1 220 ? 5.631   47.933  35.162  1.00 25.88  ? 220  SER A C   1 
ATOM   1722  O  O   . SER A 1 220 ? 4.624   47.686  34.495  1.00 33.87  ? 220  SER A O   1 
ATOM   1723  C  CB  . SER A 1 220 ? 5.244   48.617  37.549  1.00 30.01  ? 220  SER A CB  1 
ATOM   1724  O  OG  . SER A 1 220 ? 5.395   48.208  38.894  1.00 44.60  ? 220  SER A OG  1 
ATOM   1725  N  N   . TYR A 1 221 ? 6.692   48.562  34.665  1.00 15.16  ? 221  TYR A N   1 
ATOM   1726  C  CA  . TYR A 1 221 ? 6.790   49.001  33.279  1.00 17.93  ? 221  TYR A CA  1 
ATOM   1727  C  C   . TYR A 1 221 ? 5.858   50.134  32.888  1.00 21.98  ? 221  TYR A C   1 
ATOM   1728  O  O   . TYR A 1 221 ? 5.243   50.096  31.817  1.00 23.40  ? 221  TYR A O   1 
ATOM   1729  C  CB  . TYR A 1 221 ? 6.623   47.823  32.296  1.00 24.86  ? 221  TYR A CB  1 
ATOM   1730  C  CG  . TYR A 1 221 ? 7.763   46.798  32.261  1.00 32.95  ? 221  TYR A CG  1 
ATOM   1731  C  CD1 . TYR A 1 221 ? 7.673   45.648  31.464  1.00 30.65  ? 221  TYR A CD1 1 
ATOM   1732  C  CD2 . TYR A 1 221 ? 8.925   46.971  33.019  1.00 36.06  ? 221  TYR A CD2 1 
ATOM   1733  C  CE1 . TYR A 1 221 ? 8.714   44.694  31.433  1.00 26.22  ? 221  TYR A CE1 1 
ATOM   1734  C  CE2 . TYR A 1 221 ? 9.965   46.020  32.993  1.00 34.63  ? 221  TYR A CE2 1 
ATOM   1735  C  CZ  . TYR A 1 221 ? 9.856   44.892  32.195  1.00 28.42  ? 221  TYR A CZ  1 
ATOM   1736  O  OH  . TYR A 1 221 ? 10.895  43.985  32.148  1.00 40.17  ? 221  TYR A OH  1 
ATOM   1737  N  N   . LEU A 1 222 ? 5.772   51.151  33.741  1.00 16.48  ? 222  LEU A N   1 
ATOM   1738  C  CA  . LEU A 1 222 ? 4.951   52.320  33.440  1.00 15.14  ? 222  LEU A CA  1 
ATOM   1739  C  C   . LEU A 1 222 ? 5.522   52.928  32.176  1.00 13.97  ? 222  LEU A C   1 
ATOM   1740  O  O   . LEU A 1 222 ? 6.733   52.909  31.956  1.00 21.72  ? 222  LEU A O   1 
ATOM   1741  C  CB  . LEU A 1 222 ? 4.998   53.344  34.578  1.00 19.73  ? 222  LEU A CB  1 
ATOM   1742  C  CG  . LEU A 1 222 ? 4.402   54.752  34.393  1.00 24.22  ? 222  LEU A CG  1 
ATOM   1743  C  CD1 . LEU A 1 222 ? 3.134   54.735  33.589  1.00 17.55  ? 222  LEU A CD1 1 
ATOM   1744  C  CD2 . LEU A 1 222 ? 4.128   55.357  35.761  1.00 22.60  ? 222  LEU A CD2 1 
ATOM   1745  N  N   . GLY A 1 223 ? 4.629   53.401  31.322  1.00 16.60  ? 223  GLY A N   1 
ATOM   1746  C  CA  . GLY A 1 223 ? 5.043   53.993  30.073  1.00 16.95  ? 223  GLY A CA  1 
ATOM   1747  C  C   . GLY A 1 223 ? 5.217   52.943  29.006  1.00 22.72  ? 223  GLY A C   1 
ATOM   1748  O  O   . GLY A 1 223 ? 5.829   53.214  27.983  1.00 29.11  ? 223  GLY A O   1 
ATOM   1749  N  N   . TYR A 1 224 ? 4.711   51.736  29.242  1.00 21.75  ? 224  TYR A N   1 
ATOM   1750  C  CA  . TYR A 1 224 ? 4.823   50.684  28.242  1.00 25.14  ? 224  TYR A CA  1 
ATOM   1751  C  C   . TYR A 1 224 ? 3.995   51.105  27.010  1.00 27.49  ? 224  TYR A C   1 
ATOM   1752  O  O   . TYR A 1 224 ? 4.396   50.877  25.871  1.00 24.06  ? 224  TYR A O   1 
ATOM   1753  C  CB  . TYR A 1 224 ? 4.339   49.339  28.808  1.00 19.35  ? 224  TYR A CB  1 
ATOM   1754  C  CG  . TYR A 1 224 ? 4.643   48.146  27.919  1.00 11.68  ? 224  TYR A CG  1 
ATOM   1755  C  CD1 . TYR A 1 224 ? 5.731   47.308  28.184  1.00 2.00   ? 224  TYR A CD1 1 
ATOM   1756  C  CD2 . TYR A 1 224 ? 3.894   47.907  26.768  1.00 8.35   ? 224  TYR A CD2 1 
ATOM   1757  C  CE1 . TYR A 1 224 ? 6.067   46.276  27.326  1.00 2.00   ? 224  TYR A CE1 1 
ATOM   1758  C  CE2 . TYR A 1 224 ? 4.222   46.877  25.898  1.00 9.71   ? 224  TYR A CE2 1 
ATOM   1759  C  CZ  . TYR A 1 224 ? 5.306   46.074  26.180  1.00 15.67  ? 224  TYR A CZ  1 
ATOM   1760  O  OH  . TYR A 1 224 ? 5.630   45.097  25.284  1.00 20.00  ? 224  TYR A OH  1 
ATOM   1761  N  N   . SER A 1 225 ? 2.841   51.717  27.249  1.00 29.67  ? 225  SER A N   1 
ATOM   1762  C  CA  . SER A 1 225 ? 1.976   52.209  26.177  1.00 32.34  ? 225  SER A CA  1 
ATOM   1763  C  C   . SER A 1 225 ? 1.391   53.497  26.731  1.00 36.73  ? 225  SER A C   1 
ATOM   1764  O  O   . SER A 1 225 ? 1.172   53.609  27.945  1.00 33.87  ? 225  SER A O   1 
ATOM   1765  C  CB  . SER A 1 225 ? 0.856   51.224  25.868  1.00 36.36  ? 225  SER A CB  1 
ATOM   1766  O  OG  . SER A 1 225 ? -0.091  51.181  26.921  1.00 44.86  ? 225  SER A OG  1 
ATOM   1767  N  N   . VAL A 1 226 ? 1.089   54.447  25.846  1.00 36.02  ? 226  VAL A N   1 
ATOM   1768  C  CA  . VAL A 1 226 ? 0.574   55.742  26.285  1.00 23.74  ? 226  VAL A CA  1 
ATOM   1769  C  C   . VAL A 1 226 ? -0.404  56.451  25.338  1.00 21.04  ? 226  VAL A C   1 
ATOM   1770  O  O   . VAL A 1 226 ? -0.269  56.430  24.111  1.00 23.48  ? 226  VAL A O   1 
ATOM   1771  C  CB  . VAL A 1 226 ? 1.760   56.688  26.592  1.00 24.41  ? 226  VAL A CB  1 
ATOM   1772  C  CG1 . VAL A 1 226 ? 2.423   57.174  25.301  1.00 12.98  ? 226  VAL A CG1 1 
ATOM   1773  C  CG2 . VAL A 1 226 ? 1.318   57.828  27.447  1.00 35.21  ? 226  VAL A CG2 1 
ATOM   1774  N  N   . ALA A 1 227 ? -1.404  57.077  25.933  1.00 19.88  ? 227  ALA A N   1 
ATOM   1775  C  CA  . ALA A 1 227 ? -2.393  57.804  25.167  1.00 20.80  ? 227  ALA A CA  1 
ATOM   1776  C  C   . ALA A 1 227 ? -2.711  59.040  25.967  1.00 26.06  ? 227  ALA A C   1 
ATOM   1777  O  O   . ALA A 1 227 ? -2.515  59.071  27.193  1.00 17.89  ? 227  ALA A O   1 
ATOM   1778  C  CB  . ALA A 1 227 ? -3.622  56.979  24.975  1.00 34.89  ? 227  ALA A CB  1 
ATOM   1779  N  N   . VAL A 1 228 ? -3.266  60.034  25.285  1.00 24.63  ? 228  VAL A N   1 
ATOM   1780  C  CA  . VAL A 1 228 ? -3.561  61.289  25.941  1.00 26.93  ? 228  VAL A CA  1 
ATOM   1781  C  C   . VAL A 1 228 ? -4.956  61.877  25.630  1.00 32.14  ? 228  VAL A C   1 
ATOM   1782  O  O   . VAL A 1 228 ? -5.412  61.869  24.482  1.00 37.00  ? 228  VAL A O   1 
ATOM   1783  C  CB  . VAL A 1 228 ? -2.414  62.270  25.633  1.00 14.53  ? 228  VAL A CB  1 
ATOM   1784  C  CG1 . VAL A 1 228 ? -2.481  62.756  24.193  1.00 6.34   ? 228  VAL A CG1 1 
ATOM   1785  C  CG2 . VAL A 1 228 ? -2.394  63.391  26.630  1.00 36.66  ? 228  VAL A CG2 1 
ATOM   1786  N  N   . GLY A 1 229 ? -5.638  62.347  26.676  1.00 28.62  ? 229  GLY A N   1 
ATOM   1787  C  CA  . GLY A 1 229 ? -6.971  62.925  26.532  1.00 29.91  ? 229  GLY A CA  1 
ATOM   1788  C  C   . GLY A 1 229 ? -7.416  63.628  27.810  1.00 35.47  ? 229  GLY A C   1 
ATOM   1789  O  O   . GLY A 1 229 ? -6.772  63.476  28.846  1.00 45.16  ? 229  GLY A O   1 
ATOM   1790  N  N   . ASP A 1 230 ? -8.529  64.357  27.768  1.00 36.74  ? 230  ASP A N   1 
ATOM   1791  C  CA  . ASP A 1 230 ? -9.005  65.091  28.942  1.00 38.99  ? 230  ASP A CA  1 
ATOM   1792  C  C   . ASP A 1 230 ? -9.931  64.296  29.852  1.00 41.47  ? 230  ASP A C   1 
ATOM   1793  O  O   . ASP A 1 230 ? -11.071 64.012  29.492  1.00 49.23  ? 230  ASP A O   1 
ATOM   1794  C  CB  . ASP A 1 230 ? -9.701  66.376  28.488  1.00 52.21  ? 230  ASP A CB  1 
ATOM   1795  C  CG  . ASP A 1 230 ? -9.954  67.354  29.628  1.00 62.94  ? 230  ASP A CG  1 
ATOM   1796  O  OD1 . ASP A 1 230 ? -10.892 68.172  29.486  1.00 55.65  ? 230  ASP A OD1 1 
ATOM   1797  O  OD2 . ASP A 1 230 ? -9.214  67.322  30.644  1.00 59.55  ? 230  ASP A OD2 1 
ATOM   1798  N  N   . PHE A 1 231 ? -9.458  63.975  31.048  1.00 42.76  ? 231  PHE A N   1 
ATOM   1799  C  CA  . PHE A 1 231 ? -10.262 63.214  32.004  1.00 50.18  ? 231  PHE A CA  1 
ATOM   1800  C  C   . PHE A 1 231 ? -10.565 63.991  33.266  1.00 56.90  ? 231  PHE A C   1 
ATOM   1801  O  O   . PHE A 1 231 ? -11.281 63.508  34.152  1.00 59.15  ? 231  PHE A O   1 
ATOM   1802  C  CB  . PHE A 1 231 ? -9.548  61.923  32.369  1.00 41.83  ? 231  PHE A CB  1 
ATOM   1803  C  CG  . PHE A 1 231 ? -9.246  61.085  31.192  1.00 42.90  ? 231  PHE A CG  1 
ATOM   1804  C  CD1 . PHE A 1 231 ? -10.214 60.250  30.666  1.00 45.23  ? 231  PHE A CD1 1 
ATOM   1805  C  CD2 . PHE A 1 231 ? -8.024  61.188  30.552  1.00 40.35  ? 231  PHE A CD2 1 
ATOM   1806  C  CE1 . PHE A 1 231 ? -9.977  59.540  29.510  1.00 48.52  ? 231  PHE A CE1 1 
ATOM   1807  C  CE2 . PHE A 1 231 ? -7.776  60.483  29.395  1.00 42.66  ? 231  PHE A CE2 1 
ATOM   1808  C  CZ  . PHE A 1 231 ? -8.752  59.655  28.871  1.00 51.08  ? 231  PHE A CZ  1 
ATOM   1809  N  N   . ASN A 1 232 ? -10.027 65.202  33.333  1.00 65.14  ? 232  ASN A N   1 
ATOM   1810  C  CA  . ASN A 1 232 ? -10.205 66.050  34.494  1.00 65.17  ? 232  ASN A CA  1 
ATOM   1811  C  C   . ASN A 1 232 ? -10.609 67.449  34.123  1.00 64.87  ? 232  ASN A C   1 
ATOM   1812  O  O   . ASN A 1 232 ? -9.838  68.168  33.482  1.00 60.52  ? 232  ASN A O   1 
ATOM   1813  C  CB  . ASN A 1 232 ? -8.912  66.109  35.294  1.00 71.82  ? 232  ASN A CB  1 
ATOM   1814  C  CG  . ASN A 1 232 ? -9.066  66.886  36.579  1.00 82.16  ? 232  ASN A CG  1 
ATOM   1815  O  OD1 . ASN A 1 232 ? -9.354  68.083  36.552  1.00 94.44  ? 232  ASN A OD1 1 
ATOM   1816  N  ND2 . ASN A 1 232 ? -8.896  66.210  37.717  1.00 82.27  ? 232  ASN A ND2 1 
ATOM   1817  N  N   . GLY A 1 233 ? -11.790 67.840  34.604  1.00 67.65  ? 233  GLY A N   1 
ATOM   1818  C  CA  . GLY A 1 233 ? -12.326 69.164  34.348  1.00 71.82  ? 233  GLY A CA  1 
ATOM   1819  C  C   . GLY A 1 233 ? -12.202 69.526  32.885  1.00 79.26  ? 233  GLY A C   1 
ATOM   1820  O  O   . GLY A 1 233 ? -12.371 68.668  32.016  1.00 83.32  ? 233  GLY A O   1 
ATOM   1821  N  N   . ASP A 1 234 ? -11.848 70.779  32.614  1.00 82.80  ? 234  ASP A N   1 
ATOM   1822  C  CA  . ASP A 1 234 ? -11.687 71.261  31.244  1.00 79.83  ? 234  ASP A CA  1 
ATOM   1823  C  C   . ASP A 1 234 ? -10.212 71.580  30.948  1.00 66.98  ? 234  ASP A C   1 
ATOM   1824  O  O   . ASP A 1 234 ? -9.336  71.490  31.820  1.00 55.45  ? 234  ASP A O   1 
ATOM   1825  C  CB  . ASP A 1 234 ? -12.576 72.508  31.027  1.00 92.72  ? 234  ASP A CB  1 
ATOM   1826  C  CG  . ASP A 1 234 ? -12.907 72.772  29.550  1.00 100.00 ? 234  ASP A CG  1 
ATOM   1827  O  OD1 . ASP A 1 234 ? -13.766 72.052  28.984  1.00 100.00 ? 234  ASP A OD1 1 
ATOM   1828  O  OD2 . ASP A 1 234 ? -12.334 73.722  28.964  1.00 100.00 ? 234  ASP A OD2 1 
ATOM   1829  N  N   . GLY A 1 235 ? -9.937  71.877  29.690  1.00 60.20  ? 235  GLY A N   1 
ATOM   1830  C  CA  . GLY A 1 235 ? -8.590  72.227  29.312  1.00 65.16  ? 235  GLY A CA  1 
ATOM   1831  C  C   . GLY A 1 235 ? -7.756  71.184  28.612  1.00 66.40  ? 235  GLY A C   1 
ATOM   1832  O  O   . GLY A 1 235 ? -8.204  70.465  27.715  1.00 61.37  ? 235  GLY A O   1 
ATOM   1833  N  N   . ILE A 1 236 ? -6.505  71.131  29.044  1.00 69.46  ? 236  ILE A N   1 
ATOM   1834  C  CA  . ILE A 1 236 ? -5.520  70.240  28.477  1.00 69.59  ? 236  ILE A CA  1 
ATOM   1835  C  C   . ILE A 1 236 ? -5.768  68.775  28.739  1.00 64.86  ? 236  ILE A C   1 
ATOM   1836  O  O   . ILE A 1 236 ? -6.443  68.381  29.697  1.00 58.14  ? 236  ILE A O   1 
ATOM   1837  C  CB  . ILE A 1 236 ? -4.095  70.568  28.961  1.00 76.60  ? 236  ILE A CB  1 
ATOM   1838  C  CG1 . ILE A 1 236 ? -3.995  72.033  29.401  1.00 77.78  ? 236  ILE A CG1 1 
ATOM   1839  C  CG2 . ILE A 1 236 ? -3.091  70.276  27.842  1.00 85.60  ? 236  ILE A CG2 1 
ATOM   1840  C  CD1 . ILE A 1 236 ? -4.539  72.299  30.794  1.00 66.56  ? 236  ILE A CD1 1 
ATOM   1841  N  N   . ASP A 1 237 ? -5.170  67.983  27.864  1.00 63.72  ? 237  ASP A N   1 
ATOM   1842  C  CA  . ASP A 1 237 ? -5.249  66.541  27.912  1.00 62.44  ? 237  ASP A CA  1 
ATOM   1843  C  C   . ASP A 1 237 ? -4.441  66.071  29.108  1.00 52.93  ? 237  ASP A C   1 
ATOM   1844  O  O   . ASP A 1 237 ? -3.627  66.813  29.662  1.00 51.19  ? 237  ASP A O   1 
ATOM   1845  C  CB  . ASP A 1 237 ? -4.684  65.948  26.622  1.00 72.09  ? 237  ASP A CB  1 
ATOM   1846  C  CG  . ASP A 1 237 ? -5.171  66.678  25.385  1.00 80.34  ? 237  ASP A CG  1 
ATOM   1847  O  OD1 . ASP A 1 237 ? -4.602  67.748  25.078  1.00 98.03  ? 237  ASP A OD1 1 
ATOM   1848  O  OD2 . ASP A 1 237 ? -6.119  66.193  24.726  1.00 80.89  ? 237  ASP A OD2 1 
ATOM   1849  N  N   . ASP A 1 238 ? -4.707  64.841  29.522  1.00 43.90  ? 238  ASP A N   1 
ATOM   1850  C  CA  . ASP A 1 238 ? -4.046  64.250  30.663  1.00 30.37  ? 238  ASP A CA  1 
ATOM   1851  C  C   . ASP A 1 238 ? -3.283  63.031  30.208  1.00 28.89  ? 238  ASP A C   1 
ATOM   1852  O  O   . ASP A 1 238 ? -3.546  62.477  29.146  1.00 33.50  ? 238  ASP A O   1 
ATOM   1853  C  CB  . ASP A 1 238 ? -5.081  63.900  31.715  1.00 23.64  ? 238  ASP A CB  1 
ATOM   1854  C  CG  . ASP A 1 238 ? -5.875  65.122  32.187  1.00 40.09  ? 238  ASP A CG  1 
ATOM   1855  O  OD1 . ASP A 1 238 ? -5.951  66.155  31.481  1.00 35.35  ? 238  ASP A OD1 1 
ATOM   1856  O  OD2 . ASP A 1 238 ? -6.437  65.052  33.288  1.00 47.22  ? 238  ASP A OD2 1 
ATOM   1857  N  N   . PHE A 1 239 ? -2.333  62.609  31.018  1.00 24.90  ? 239  PHE A N   1 
ATOM   1858  C  CA  . PHE A 1 239 ? -1.500  61.489  30.657  1.00 28.71  ? 239  PHE A CA  1 
ATOM   1859  C  C   . PHE A 1 239 ? -2.047  60.131  31.018  1.00 32.57  ? 239  PHE A C   1 
ATOM   1860  O  O   . PHE A 1 239 ? -2.230  59.817  32.194  1.00 28.97  ? 239  PHE A O   1 
ATOM   1861  C  CB  . PHE A 1 239 ? -0.131  61.717  31.258  1.00 27.24  ? 239  PHE A CB  1 
ATOM   1862  C  CG  . PHE A 1 239 ? 0.372   63.099  31.019  1.00 29.91  ? 239  PHE A CG  1 
ATOM   1863  C  CD1 . PHE A 1 239 ? 0.885   63.859  32.058  1.00 20.33  ? 239  PHE A CD1 1 
ATOM   1864  C  CD2 . PHE A 1 239 ? 0.282   63.665  29.749  1.00 20.30  ? 239  PHE A CD2 1 
ATOM   1865  C  CE1 . PHE A 1 239 ? 1.301   65.166  31.832  1.00 25.83  ? 239  PHE A CE1 1 
ATOM   1866  C  CE2 . PHE A 1 239 ? 0.694   64.967  29.510  1.00 24.14  ? 239  PHE A CE2 1 
ATOM   1867  C  CZ  . PHE A 1 239 ? 1.205   65.724  30.550  1.00 24.43  ? 239  PHE A CZ  1 
ATOM   1868  N  N   . VAL A 1 240 ? -2.349  59.347  29.987  1.00 26.34  ? 240  VAL A N   1 
ATOM   1869  C  CA  . VAL A 1 240 ? -2.855  57.995  30.176  1.00 27.92  ? 240  VAL A CA  1 
ATOM   1870  C  C   . VAL A 1 240 ? -1.738  57.055  29.781  1.00 24.41  ? 240  VAL A C   1 
ATOM   1871  O  O   . VAL A 1 240 ? -1.259  57.102  28.647  1.00 16.28  ? 240  VAL A O   1 
ATOM   1872  C  CB  . VAL A 1 240 ? -4.081  57.701  29.293  1.00 22.45  ? 240  VAL A CB  1 
ATOM   1873  C  CG1 . VAL A 1 240 ? -4.475  56.253  29.420  1.00 21.20  ? 240  VAL A CG1 1 
ATOM   1874  C  CG2 . VAL A 1 240 ? -5.236  58.552  29.719  1.00 30.12  ? 240  VAL A CG2 1 
ATOM   1875  N  N   . SER A 1 241 ? -1.343  56.189  30.705  1.00 19.23  ? 241  SER A N   1 
ATOM   1876  C  CA  . SER A 1 241 ? -0.267  55.245  30.430  1.00 29.12  ? 241  SER A CA  1 
ATOM   1877  C  C   . SER A 1 241 ? -0.549  53.873  30.998  1.00 22.39  ? 241  SER A C   1 
ATOM   1878  O  O   . SER A 1 241 ? -0.961  53.760  32.142  1.00 18.98  ? 241  SER A O   1 
ATOM   1879  C  CB  . SER A 1 241 ? 1.042   55.764  31.017  1.00 34.51  ? 241  SER A CB  1 
ATOM   1880  O  OG  . SER A 1 241 ? 2.091   54.834  30.817  1.00 43.54  ? 241  SER A OG  1 
ATOM   1881  N  N   . GLY A 1 242 ? -0.272  52.836  30.210  1.00 21.69  ? 242  GLY A N   1 
ATOM   1882  C  CA  . GLY A 1 242 ? -0.507  51.472  30.659  1.00 38.52  ? 242  GLY A CA  1 
ATOM   1883  C  C   . GLY A 1 242 ? 0.685   50.787  31.317  1.00 42.46  ? 242  GLY A C   1 
ATOM   1884  O  O   . GLY A 1 242 ? 1.760   50.745  30.726  1.00 52.74  ? 242  GLY A O   1 
ATOM   1885  N  N   . VAL A 1 243 ? 0.488   50.257  32.530  1.00 41.68  ? 243  VAL A N   1 
ATOM   1886  C  CA  . VAL A 1 243 ? 1.524   49.553  33.316  1.00 39.05  ? 243  VAL A CA  1 
ATOM   1887  C  C   . VAL A 1 243 ? 1.152   48.058  33.390  1.00 40.87  ? 243  VAL A C   1 
ATOM   1888  O  O   . VAL A 1 243 ? 0.629   47.585  34.410  1.00 45.17  ? 243  VAL A O   1 
ATOM   1889  C  CB  . VAL A 1 243 ? 1.596   50.089  34.770  1.00 32.89  ? 243  VAL A CB  1 
ATOM   1890  C  CG1 . VAL A 1 243 ? 2.974   49.897  35.332  1.00 37.38  ? 243  VAL A CG1 1 
ATOM   1891  C  CG2 . VAL A 1 243 ? 1.206   51.532  34.832  1.00 35.95  ? 243  VAL A CG2 1 
ATOM   1892  N  N   . PRO A 1 244 ? 1.525   47.278  32.358  1.00 36.68  ? 244  PRO A N   1 
ATOM   1893  C  CA  . PRO A 1 244 ? 1.234   45.845  32.259  1.00 29.93  ? 244  PRO A CA  1 
ATOM   1894  C  C   . PRO A 1 244 ? 1.674   44.962  33.396  1.00 22.11  ? 244  PRO A C   1 
ATOM   1895  O  O   . PRO A 1 244 ? 1.116   43.886  33.572  1.00 36.33  ? 244  PRO A O   1 
ATOM   1896  C  CB  . PRO A 1 244 ? 1.921   45.446  30.959  1.00 30.19  ? 244  PRO A CB  1 
ATOM   1897  C  CG  . PRO A 1 244 ? 3.117   46.307  30.962  1.00 44.70  ? 244  PRO A CG  1 
ATOM   1898  C  CD  . PRO A 1 244 ? 2.512   47.653  31.333  1.00 41.80  ? 244  PRO A CD  1 
ATOM   1899  N  N   . ARG A 1 245 ? 2.669   45.383  34.160  1.00 12.43  ? 245  ARG A N   1 
ATOM   1900  C  CA  . ARG A 1 245 ? 3.109   44.542  35.253  1.00 13.29  ? 245  ARG A CA  1 
ATOM   1901  C  C   . ARG A 1 245 ? 2.748   45.071  36.623  1.00 21.66  ? 245  ARG A C   1 
ATOM   1902  O  O   . ARG A 1 245 ? 3.180   44.522  37.637  1.00 27.52  ? 245  ARG A O   1 
ATOM   1903  C  CB  . ARG A 1 245 ? 4.603   44.265  35.158  1.00 8.38   ? 245  ARG A CB  1 
ATOM   1904  C  CG  . ARG A 1 245 ? 4.983   43.322  34.022  1.00 27.95  ? 245  ARG A CG  1 
ATOM   1905  C  CD  . ARG A 1 245 ? 6.479   43.032  34.003  1.00 26.33  ? 245  ARG A CD  1 
ATOM   1906  N  NE  . ARG A 1 245 ? 6.972   42.572  35.303  1.00 21.29  ? 245  ARG A NE  1 
ATOM   1907  C  CZ  . ARG A 1 245 ? 7.219   41.304  35.618  1.00 18.25  ? 245  ARG A CZ  1 
ATOM   1908  N  NH1 . ARG A 1 245 ? 7.022   40.341  34.728  1.00 19.90  ? 245  ARG A NH1 1 
ATOM   1909  N  NH2 . ARG A 1 245 ? 7.664   40.998  36.831  1.00 23.70  ? 245  ARG A NH2 1 
ATOM   1910  N  N   . ALA A 1 246 ? 1.922   46.109  36.666  1.00 21.02  ? 246  ALA A N   1 
ATOM   1911  C  CA  . ALA A 1 246 ? 1.512   46.671  37.943  1.00 31.34  ? 246  ALA A CA  1 
ATOM   1912  C  C   . ALA A 1 246 ? 0.867   45.593  38.804  1.00 32.34  ? 246  ALA A C   1 
ATOM   1913  O  O   . ALA A 1 246 ? 0.496   44.532  38.304  1.00 34.19  ? 246  ALA A O   1 
ATOM   1914  C  CB  . ALA A 1 246 ? 0.551   47.803  37.726  1.00 42.11  ? 246  ALA A CB  1 
ATOM   1915  N  N   . ALA A 1 247 ? 0.725   45.877  40.093  1.00 36.84  ? 247  ALA A N   1 
ATOM   1916  C  CA  . ALA A 1 247 ? 0.135   44.927  41.033  1.00 37.50  ? 247  ALA A CA  1 
ATOM   1917  C  C   . ALA A 1 247 ? 0.966   43.656  40.969  1.00 43.52  ? 247  ALA A C   1 
ATOM   1918  O  O   . ALA A 1 247 ? 2.194   43.694  41.075  1.00 52.31  ? 247  ALA A O   1 
ATOM   1919  C  CB  . ALA A 1 247 ? -1.313  44.641  40.662  1.00 22.60  ? 247  ALA A CB  1 
ATOM   1920  N  N   . ARG A 1 248 ? 0.308   42.523  40.779  1.00 38.27  ? 248  ARG A N   1 
ATOM   1921  C  CA  . ARG A 1 248 ? 1.038   41.279  40.698  1.00 36.68  ? 248  ARG A CA  1 
ATOM   1922  C  C   . ARG A 1 248 ? 0.774   40.701  39.333  1.00 33.68  ? 248  ARG A C   1 
ATOM   1923  O  O   . ARG A 1 248 ? 0.062   39.715  39.183  1.00 44.43  ? 248  ARG A O   1 
ATOM   1924  C  CB  . ARG A 1 248 ? 0.624   40.333  41.825  1.00 42.10  ? 248  ARG A CB  1 
ATOM   1925  C  CG  . ARG A 1 248 ? 0.971   40.865  43.225  1.00 58.23  ? 248  ARG A CG  1 
ATOM   1926  C  CD  . ARG A 1 248 ? 0.076   42.027  43.664  1.00 68.29  ? 248  ARG A CD  1 
ATOM   1927  N  NE  . ARG A 1 248 ? -1.220  41.558  44.136  1.00 85.89  ? 248  ARG A NE  1 
ATOM   1928  C  CZ  . ARG A 1 248 ? -2.215  41.164  43.345  1.00 96.09  ? 248  ARG A CZ  1 
ATOM   1929  N  NH1 . ARG A 1 248 ? -2.070  41.191  42.026  1.00 100.00 ? 248  ARG A NH1 1 
ATOM   1930  N  NH2 . ARG A 1 248 ? -3.341  40.692  43.874  1.00 100.00 ? 248  ARG A NH2 1 
ATOM   1931  N  N   . THR A 1 249 ? 1.324   41.369  38.326  1.00 28.98  ? 249  THR A N   1 
ATOM   1932  C  CA  . THR A 1 249 ? 1.174   40.966  36.933  1.00 28.56  ? 249  THR A CA  1 
ATOM   1933  C  C   . THR A 1 249 ? -0.260  41.194  36.455  1.00 31.28  ? 249  THR A C   1 
ATOM   1934  O  O   . THR A 1 249 ? -0.625  40.843  35.329  1.00 34.76  ? 249  THR A O   1 
ATOM   1935  C  CB  . THR A 1 249 ? 1.579   39.506  36.724  1.00 30.42  ? 249  THR A CB  1 
ATOM   1936  O  OG1 . THR A 1 249 ? 2.604   39.162  37.663  1.00 54.71  ? 249  THR A OG1 1 
ATOM   1937  C  CG2 . THR A 1 249 ? 2.141   39.324  35.349  1.00 40.63  ? 249  THR A CG2 1 
ATOM   1938  N  N   . LEU A 1 250 ? -1.066  41.799  37.328  1.00 33.03  ? 250  LEU A N   1 
ATOM   1939  C  CA  . LEU A 1 250 ? -2.459  42.129  37.033  1.00 32.39  ? 250  LEU A CA  1 
ATOM   1940  C  C   . LEU A 1 250 ? -2.517  43.189  35.950  1.00 35.93  ? 250  LEU A C   1 
ATOM   1941  O  O   . LEU A 1 250 ? -3.321  43.108  35.010  1.00 39.45  ? 250  LEU A O   1 
ATOM   1942  C  CB  . LEU A 1 250 ? -3.141  42.691  38.278  1.00 27.29  ? 250  LEU A CB  1 
ATOM   1943  C  CG  . LEU A 1 250 ? -3.791  41.710  39.237  1.00 24.56  ? 250  LEU A CG  1 
ATOM   1944  C  CD1 . LEU A 1 250 ? -4.242  42.480  40.440  1.00 15.35  ? 250  LEU A CD1 1 
ATOM   1945  C  CD2 . LEU A 1 250 ? -4.980  41.011  38.561  1.00 35.03  ? 250  LEU A CD2 1 
ATOM   1946  N  N   . GLY A 1 251 ? -1.648  44.186  36.105  1.00 36.15  ? 251  GLY A N   1 
ATOM   1947  C  CA  . GLY A 1 251 ? -1.585  45.283  35.168  1.00 32.58  ? 251  GLY A CA  1 
ATOM   1948  C  C   . GLY A 1 251 ? -2.533  46.378  35.592  1.00 30.84  ? 251  GLY A C   1 
ATOM   1949  O  O   . GLY A 1 251 ? -3.633  46.111  36.078  1.00 39.18  ? 251  GLY A O   1 
ATOM   1950  N  N   . MET A 1 252 ? -2.076  47.613  35.466  1.00 25.35  ? 252  MET A N   1 
ATOM   1951  C  CA  . MET A 1 252 ? -2.882  48.772  35.809  1.00 17.99  ? 252  MET A CA  1 
ATOM   1952  C  C   . MET A 1 252 ? -2.770  49.771  34.680  1.00 19.44  ? 252  MET A C   1 
ATOM   1953  O  O   . MET A 1 252 ? -2.001  49.558  33.746  1.00 20.35  ? 252  MET A O   1 
ATOM   1954  C  CB  . MET A 1 252 ? -2.375  49.418  37.089  1.00 16.82  ? 252  MET A CB  1 
ATOM   1955  C  CG  . MET A 1 252 ? -2.932  48.833  38.350  1.00 18.33  ? 252  MET A CG  1 
ATOM   1956  S  SD  . MET A 1 252 ? -2.797  50.073  39.632  1.00 37.03  ? 252  MET A SD  1 
ATOM   1957  C  CE  . MET A 1 252 ? -1.384  49.460  40.538  1.00 29.45  ? 252  MET A CE  1 
ATOM   1958  N  N   . VAL A 1 253 ? -3.573  50.832  34.735  1.00 23.60  ? 253  VAL A N   1 
ATOM   1959  C  CA  . VAL A 1 253 ? -3.518  51.886  33.721  1.00 32.96  ? 253  VAL A CA  1 
ATOM   1960  C  C   . VAL A 1 253 ? -3.773  53.233  34.371  1.00 40.52  ? 253  VAL A C   1 
ATOM   1961  O  O   . VAL A 1 253 ? -4.904  53.555  34.725  1.00 47.92  ? 253  VAL A O   1 
ATOM   1962  C  CB  . VAL A 1 253 ? -4.497  51.653  32.566  1.00 33.96  ? 253  VAL A CB  1 
ATOM   1963  C  CG1 . VAL A 1 253 ? -4.683  52.930  31.759  1.00 27.58  ? 253  VAL A CG1 1 
ATOM   1964  C  CG2 . VAL A 1 253 ? -3.945  50.565  31.659  1.00 37.97  ? 253  VAL A CG2 1 
ATOM   1965  N  N   . TYR A 1 254 ? -2.699  54.009  34.523  1.00 47.35  ? 254  TYR A N   1 
ATOM   1966  C  CA  . TYR A 1 254 ? -2.731  55.327  35.156  1.00 43.51  ? 254  TYR A CA  1 
ATOM   1967  C  C   . TYR A 1 254 ? -3.062  56.493  34.230  1.00 45.62  ? 254  TYR A C   1 
ATOM   1968  O  O   . TYR A 1 254 ? -2.654  56.523  33.058  1.00 41.23  ? 254  TYR A O   1 
ATOM   1969  C  CB  . TYR A 1 254 ? -1.385  55.642  35.801  1.00 38.54  ? 254  TYR A CB  1 
ATOM   1970  C  CG  . TYR A 1 254 ? -0.823  54.607  36.742  1.00 29.62  ? 254  TYR A CG  1 
ATOM   1971  C  CD1 . TYR A 1 254 ? -1.642  53.868  37.591  1.00 30.96  ? 254  TYR A CD1 1 
ATOM   1972  C  CD2 . TYR A 1 254 ? 0.552   54.425  36.833  1.00 20.60  ? 254  TYR A CD2 1 
ATOM   1973  C  CE1 . TYR A 1 254 ? -1.092  52.975  38.518  1.00 23.39  ? 254  TYR A CE1 1 
ATOM   1974  C  CE2 . TYR A 1 254 ? 1.106   53.551  37.742  1.00 15.72  ? 254  TYR A CE2 1 
ATOM   1975  C  CZ  . TYR A 1 254 ? 0.290   52.834  38.587  1.00 18.08  ? 254  TYR A CZ  1 
ATOM   1976  O  OH  . TYR A 1 254 ? 0.877   52.014  39.519  1.00 23.71  ? 254  TYR A OH  1 
ATOM   1977  N  N   . ILE A 1 255 ? -3.744  57.478  34.809  1.00 42.12  ? 255  ILE A N   1 
ATOM   1978  C  CA  . ILE A 1 255 ? -4.138  58.694  34.118  1.00 37.80  ? 255  ILE A CA  1 
ATOM   1979  C  C   . ILE A 1 255 ? -3.736  59.887  34.962  1.00 38.98  ? 255  ILE A C   1 
ATOM   1980  O  O   . ILE A 1 255 ? -4.405  60.213  35.936  1.00 37.63  ? 255  ILE A O   1 
ATOM   1981  C  CB  . ILE A 1 255 ? -5.652  58.768  33.894  1.00 33.83  ? 255  ILE A CB  1 
ATOM   1982  C  CG1 . ILE A 1 255 ? -6.140  57.539  33.135  1.00 36.84  ? 255  ILE A CG1 1 
ATOM   1983  C  CG2 . ILE A 1 255 ? -5.983  60.002  33.092  1.00 41.12  ? 255  ILE A CG2 1 
ATOM   1984  C  CD1 . ILE A 1 255 ? -7.554  57.655  32.647  1.00 39.54  ? 255  ILE A CD1 1 
ATOM   1985  N  N   . TYR A 1 256 ? -2.602  60.491  34.624  1.00 41.88  ? 256  TYR A N   1 
ATOM   1986  C  CA  . TYR A 1 256 ? -2.114  61.667  35.328  1.00 42.82  ? 256  TYR A CA  1 
ATOM   1987  C  C   . TYR A 1 256 ? -2.574  62.875  34.528  1.00 49.77  ? 256  TYR A C   1 
ATOM   1988  O  O   . TYR A 1 256 ? -2.888  62.747  33.348  1.00 50.25  ? 256  TYR A O   1 
ATOM   1989  C  CB  . TYR A 1 256 ? -0.597  61.673  35.367  1.00 41.94  ? 256  TYR A CB  1 
ATOM   1990  C  CG  . TYR A 1 256 ? 0.043   60.430  35.921  1.00 40.67  ? 256  TYR A CG  1 
ATOM   1991  C  CD1 . TYR A 1 256 ? 0.278   59.327  35.108  1.00 41.39  ? 256  TYR A CD1 1 
ATOM   1992  C  CD2 . TYR A 1 256 ? 0.511   60.393  37.228  1.00 38.97  ? 256  TYR A CD2 1 
ATOM   1993  C  CE1 . TYR A 1 256 ? 0.973   58.222  35.584  1.00 33.72  ? 256  TYR A CE1 1 
ATOM   1994  C  CE2 . TYR A 1 256 ? 1.202   59.296  37.715  1.00 33.77  ? 256  TYR A CE2 1 
ATOM   1995  C  CZ  . TYR A 1 256 ? 1.437   58.221  36.886  1.00 31.44  ? 256  TYR A CZ  1 
ATOM   1996  O  OH  . TYR A 1 256 ? 2.167   57.157  37.354  1.00 36.12  ? 256  TYR A OH  1 
ATOM   1997  N  N   . ASP A 1 257 ? -2.574  64.053  35.145  1.00 50.38  ? 257  ASP A N   1 
ATOM   1998  C  CA  . ASP A 1 257 ? -3.012  65.252  34.433  1.00 55.96  ? 257  ASP A CA  1 
ATOM   1999  C  C   . ASP A 1 257 ? -1.905  66.048  33.724  1.00 52.00  ? 257  ASP A C   1 
ATOM   2000  O  O   . ASP A 1 257 ? -0.783  66.148  34.213  1.00 53.95  ? 257  ASP A O   1 
ATOM   2001  C  CB  . ASP A 1 257 ? -3.820  66.162  35.355  1.00 60.34  ? 257  ASP A CB  1 
ATOM   2002  C  CG  . ASP A 1 257 ? -2.961  67.136  36.117  1.00 63.63  ? 257  ASP A CG  1 
ATOM   2003  O  OD1 . ASP A 1 257 ? -2.618  66.835  37.280  1.00 76.32  ? 257  ASP A OD1 1 
ATOM   2004  O  OD2 . ASP A 1 257 ? -2.649  68.210  35.553  1.00 57.52  ? 257  ASP A OD2 1 
ATOM   2005  N  N   . GLY A 1 258 ? -2.266  66.668  32.608  1.00 49.19  ? 258  GLY A N   1 
ATOM   2006  C  CA  . GLY A 1 258 ? -1.318  67.437  31.823  1.00 46.41  ? 258  GLY A CA  1 
ATOM   2007  C  C   . GLY A 1 258 ? -0.833  68.774  32.347  1.00 46.00  ? 258  GLY A C   1 
ATOM   2008  O  O   . GLY A 1 258 ? -0.341  69.592  31.573  1.00 49.57  ? 258  GLY A O   1 
ATOM   2009  N  N   . LYS A 1 259 ? -0.951  69.017  33.644  1.00 41.90  ? 259  LYS A N   1 
ATOM   2010  C  CA  . LYS A 1 259 ? -0.482  70.279  34.186  1.00 45.11  ? 259  LYS A CA  1 
ATOM   2011  C  C   . LYS A 1 259 ? 0.335   70.055  35.450  1.00 44.76  ? 259  LYS A C   1 
ATOM   2012  O  O   . LYS A 1 259 ? 1.440   70.575  35.562  1.00 49.97  ? 259  LYS A O   1 
ATOM   2013  C  CB  . LYS A 1 259 ? -1.650  71.231  34.451  1.00 56.45  ? 259  LYS A CB  1 
ATOM   2014  C  CG  . LYS A 1 259 ? -1.322  72.726  34.310  1.00 74.26  ? 259  LYS A CG  1 
ATOM   2015  C  CD  . LYS A 1 259 ? -0.963  73.099  32.865  1.00 84.72  ? 259  LYS A CD  1 
ATOM   2016  C  CE  . LYS A 1 259 ? 0.489   72.752  32.515  1.00 89.24  ? 259  LYS A CE  1 
ATOM   2017  N  NZ  . LYS A 1 259 ? 0.712   72.580  31.046  1.00 95.30  ? 259  LYS A NZ  1 
ATOM   2018  N  N   . ASN A 1 260 ? -0.219  69.294  36.396  1.00 45.45  ? 260  ASN A N   1 
ATOM   2019  C  CA  . ASN A 1 260 ? 0.467   68.973  37.654  1.00 51.06  ? 260  ASN A CA  1 
ATOM   2020  C  C   . ASN A 1 260 ? 1.236   67.658  37.498  1.00 54.58  ? 260  ASN A C   1 
ATOM   2021  O  O   . ASN A 1 260 ? 2.287   67.448  38.121  1.00 55.94  ? 260  ASN A O   1 
ATOM   2022  C  CB  . ASN A 1 260 ? -0.511  68.703  38.819  1.00 57.72  ? 260  ASN A CB  1 
ATOM   2023  C  CG  . ASN A 1 260 ? -1.546  69.794  39.026  1.00 75.12  ? 260  ASN A CG  1 
ATOM   2024  O  OD1 . ASN A 1 260 ? -1.655  70.758  38.266  1.00 93.06  ? 260  ASN A OD1 1 
ATOM   2025  N  ND2 . ASN A 1 260 ? -2.366  69.584  40.045  1.00 77.94  ? 260  ASN A ND2 1 
ATOM   2026  N  N   . MET A 1 261 ? 0.680   66.763  36.683  1.00 53.26  ? 261  MET A N   1 
ATOM   2027  C  CA  . MET A 1 261 ? 1.217   65.429  36.463  1.00 49.28  ? 261  MET A CA  1 
ATOM   2028  C  C   . MET A 1 261 ? 0.886   64.627  37.739  1.00 47.86  ? 261  MET A C   1 
ATOM   2029  O  O   . MET A 1 261 ? 1.496   63.599  38.034  1.00 52.69  ? 261  MET A O   1 
ATOM   2030  C  CB  . MET A 1 261 ? 2.729   65.462  36.160  1.00 53.81  ? 261  MET A CB  1 
ATOM   2031  C  CG  . MET A 1 261 ? 3.397   64.088  36.005  1.00 53.79  ? 261  MET A CG  1 
ATOM   2032  S  SD  . MET A 1 261 ? 2.646   62.944  34.812  1.00 58.50  ? 261  MET A SD  1 
ATOM   2033  C  CE  . MET A 1 261 ? 3.874   62.915  33.531  1.00 34.18  ? 261  MET A CE  1 
ATOM   2034  N  N   . SER A 1 262 ? -0.087  65.126  38.504  1.00 40.04  ? 262  SER A N   1 
ATOM   2035  C  CA  . SER A 1 262 ? -0.535  64.457  39.715  1.00 36.66  ? 262  SER A CA  1 
ATOM   2036  C  C   . SER A 1 262 ? -1.426  63.313  39.245  1.00 42.04  ? 262  SER A C   1 
ATOM   2037  O  O   . SER A 1 262 ? -2.036  63.405  38.178  1.00 46.84  ? 262  SER A O   1 
ATOM   2038  C  CB  . SER A 1 262 ? -1.310  65.421  40.618  1.00 34.41  ? 262  SER A CB  1 
ATOM   2039  O  OG  . SER A 1 262 ? -2.439  65.959  39.963  1.00 45.71  ? 262  SER A OG  1 
ATOM   2040  N  N   . SER A 1 263 ? -1.468  62.225  40.009  1.00 49.31  ? 263  SER A N   1 
ATOM   2041  C  CA  . SER A 1 263 ? -2.261  61.057  39.628  1.00 56.17  ? 263  SER A CA  1 
ATOM   2042  C  C   . SER A 1 263 ? -3.768  61.263  39.771  1.00 54.61  ? 263  SER A C   1 
ATOM   2043  O  O   . SER A 1 263 ? -4.230  61.877  40.738  1.00 58.50  ? 263  SER A O   1 
ATOM   2044  C  CB  . SER A 1 263 ? -1.811  59.836  40.425  1.00 57.38  ? 263  SER A CB  1 
ATOM   2045  O  OG  . SER A 1 263 ? -2.252  58.653  39.790  1.00 75.37  ? 263  SER A OG  1 
ATOM   2046  N  N   . LEU A 1 264 ? -4.529  60.745  38.804  1.00 49.75  ? 264  LEU A N   1 
ATOM   2047  C  CA  . LEU A 1 264 ? -5.984  60.885  38.810  1.00 52.34  ? 264  LEU A CA  1 
ATOM   2048  C  C   . LEU A 1 264 ? -6.758  59.586  38.947  1.00 53.99  ? 264  LEU A C   1 
ATOM   2049  O  O   . LEU A 1 264 ? -7.164  59.212  40.044  1.00 57.85  ? 264  LEU A O   1 
ATOM   2050  C  CB  . LEU A 1 264 ? -6.453  61.607  37.550  1.00 52.92  ? 264  LEU A CB  1 
ATOM   2051  C  CG  . LEU A 1 264 ? -6.764  63.106  37.627  1.00 56.22  ? 264  LEU A CG  1 
ATOM   2052  C  CD1 . LEU A 1 264 ? -5.711  63.850  38.449  1.00 65.27  ? 264  LEU A CD1 1 
ATOM   2053  C  CD2 . LEU A 1 264 ? -6.864  63.677  36.214  1.00 27.38  ? 264  LEU A CD2 1 
ATOM   2054  N  N   . TYR A 1 265 ? -7.015  58.926  37.826  1.00 49.97  ? 265  TYR A N   1 
ATOM   2055  C  CA  . TYR A 1 265 ? -7.761  57.686  37.866  1.00 45.53  ? 265  TYR A CA  1 
ATOM   2056  C  C   . TYR A 1 265 ? -6.867  56.533  37.528  1.00 44.18  ? 265  TYR A C   1 
ATOM   2057  O  O   . TYR A 1 265 ? -5.929  56.680  36.753  1.00 50.69  ? 265  TYR A O   1 
ATOM   2058  C  CB  . TYR A 1 265 ? -8.918  57.731  36.882  1.00 53.62  ? 265  TYR A CB  1 
ATOM   2059  C  CG  . TYR A 1 265 ? -9.802  58.936  37.079  1.00 75.55  ? 265  TYR A CG  1 
ATOM   2060  C  CD1 . TYR A 1 265 ? -10.121 59.391  38.359  1.00 83.90  ? 265  TYR A CD1 1 
ATOM   2061  C  CD2 . TYR A 1 265 ? -10.304 59.640  35.987  1.00 84.40  ? 265  TYR A CD2 1 
ATOM   2062  C  CE1 . TYR A 1 265 ? -10.909 60.525  38.543  1.00 90.94  ? 265  TYR A CE1 1 
ATOM   2063  C  CE2 . TYR A 1 265 ? -11.091 60.776  36.157  1.00 88.16  ? 265  TYR A CE2 1 
ATOM   2064  C  CZ  . TYR A 1 265 ? -11.392 61.212  37.434  1.00 93.13  ? 265  TYR A CZ  1 
ATOM   2065  O  OH  . TYR A 1 265 ? -12.154 62.349  37.596  1.00 99.46  ? 265  TYR A OH  1 
ATOM   2066  N  N   . ASN A 1 266 ? -7.165  55.389  38.126  1.00 43.07  ? 266  ASN A N   1 
ATOM   2067  C  CA  . ASN A 1 266 ? -6.428  54.163  37.895  1.00 37.17  ? 266  ASN A CA  1 
ATOM   2068  C  C   . ASN A 1 266 ? -7.365  53.091  37.388  1.00 31.08  ? 266  ASN A C   1 
ATOM   2069  O  O   . ASN A 1 266 ? -8.560  53.101  37.667  1.00 35.89  ? 266  ASN A O   1 
ATOM   2070  C  CB  . ASN A 1 266 ? -5.816  53.635  39.185  1.00 38.87  ? 266  ASN A CB  1 
ATOM   2071  C  CG  . ASN A 1 266 ? -4.634  54.435  39.647  1.00 46.90  ? 266  ASN A CG  1 
ATOM   2072  O  OD1 . ASN A 1 266 ? -4.187  55.376  38.976  1.00 39.32  ? 266  ASN A OD1 1 
ATOM   2073  N  ND2 . ASN A 1 266 ? -4.147  54.060  40.825  1.00 46.98  ? 266  ASN A ND2 1 
ATOM   2074  N  N   . PHE A 1 267 ? -6.782  52.138  36.680  1.00 30.78  ? 267  PHE A N   1 
ATOM   2075  C  CA  . PHE A 1 267 ? -7.499  51.015  36.127  1.00 33.23  ? 267  PHE A CA  1 
ATOM   2076  C  C   . PHE A 1 267 ? -6.674  49.781  36.460  1.00 43.76  ? 267  PHE A C   1 
ATOM   2077  O  O   . PHE A 1 267 ? -5.448  49.858  36.528  1.00 45.76  ? 267  PHE A O   1 
ATOM   2078  C  CB  . PHE A 1 267 ? -7.622  51.155  34.615  1.00 34.24  ? 267  PHE A CB  1 
ATOM   2079  C  CG  . PHE A 1 267 ? -8.515  52.273  34.178  1.00 40.70  ? 267  PHE A CG  1 
ATOM   2080  C  CD1 . PHE A 1 267 ? -8.054  53.583  34.157  1.00 46.40  ? 267  PHE A CD1 1 
ATOM   2081  C  CD2 . PHE A 1 267 ? -9.809  52.015  33.746  1.00 42.53  ? 267  PHE A CD2 1 
ATOM   2082  C  CE1 . PHE A 1 267 ? -8.865  54.620  33.713  1.00 45.14  ? 267  PHE A CE1 1 
ATOM   2083  C  CE2 . PHE A 1 267 ? -10.626 53.049  33.300  1.00 42.45  ? 267  PHE A CE2 1 
ATOM   2084  C  CZ  . PHE A 1 267 ? -10.149 54.354  33.281  1.00 44.49  ? 267  PHE A CZ  1 
ATOM   2085  N  N   . THR A 1 268 ? -7.344  48.650  36.670  1.00 50.11  ? 268  THR A N   1 
ATOM   2086  C  CA  . THR A 1 268 ? -6.661  47.402  37.001  1.00 43.75  ? 268  THR A CA  1 
ATOM   2087  C  C   . THR A 1 268 ? -7.201  46.214  36.220  1.00 45.16  ? 268  THR A C   1 
ATOM   2088  O  O   . THR A 1 268 ? -8.404  46.096  35.992  1.00 50.62  ? 268  THR A O   1 
ATOM   2089  C  CB  . THR A 1 268 ? -6.786  47.082  38.493  1.00 39.61  ? 268  THR A CB  1 
ATOM   2090  O  OG1 . THR A 1 268 ? -6.371  48.214  39.271  1.00 45.64  ? 268  THR A OG1 1 
ATOM   2091  C  CG2 . THR A 1 268 ? -5.920  45.899  38.843  1.00 38.45  ? 268  THR A CG2 1 
ATOM   2092  N  N   . GLY A 1 269 ? -6.297  45.344  35.787  1.00 51.08  ? 269  GLY A N   1 
ATOM   2093  C  CA  . GLY A 1 269 ? -6.712  44.162  35.056  1.00 58.71  ? 269  GLY A CA  1 
ATOM   2094  C  C   . GLY A 1 269 ? -7.355  43.231  36.056  1.00 62.00  ? 269  GLY A C   1 
ATOM   2095  O  O   . GLY A 1 269 ? -7.183  43.421  37.261  1.00 65.68  ? 269  GLY A O   1 
ATOM   2096  N  N   . GLU A 1 270 ? -8.105  42.243  35.582  1.00 64.49  ? 270  GLU A N   1 
ATOM   2097  C  CA  . GLU A 1 270 ? -8.761  41.312  36.494  1.00 59.36  ? 270  GLU A CA  1 
ATOM   2098  C  C   . GLU A 1 270 ? -8.012  39.969  36.597  1.00 53.73  ? 270  GLU A C   1 
ATOM   2099  O  O   . GLU A 1 270 ? -8.155  39.243  37.588  1.00 58.96  ? 270  GLU A O   1 
ATOM   2100  C  CB  . GLU A 1 270 ? -10.218 41.106  36.056  1.00 65.00  ? 270  GLU A CB  1 
ATOM   2101  C  CG  . GLU A 1 270 ? -11.273 41.293  37.165  1.00 81.22  ? 270  GLU A CG  1 
ATOM   2102  C  CD  . GLU A 1 270 ? -11.354 42.718  37.711  1.00 88.64  ? 270  GLU A CD  1 
ATOM   2103  O  OE1 . GLU A 1 270 ? -11.683 43.648  36.938  1.00 95.60  ? 270  GLU A OE1 1 
ATOM   2104  O  OE2 . GLU A 1 270 ? -11.105 42.900  38.924  1.00 92.23  ? 270  GLU A OE2 1 
ATOM   2105  N  N   . GLN A 1 271 ? -7.148  39.694  35.621  1.00 45.10  ? 271  GLN A N   1 
ATOM   2106  C  CA  . GLN A 1 271 ? -6.397  38.445  35.582  1.00 36.32  ? 271  GLN A CA  1 
ATOM   2107  C  C   . GLN A 1 271 ? -4.907  38.643  35.414  1.00 28.61  ? 271  GLN A C   1 
ATOM   2108  O  O   . GLN A 1 271 ? -4.464  39.466  34.611  1.00 34.32  ? 271  GLN A O   1 
ATOM   2109  C  CB  . GLN A 1 271 ? -6.923  37.579  34.444  1.00 37.96  ? 271  GLN A CB  1 
ATOM   2110  C  CG  . GLN A 1 271 ? -6.133  36.324  34.152  1.00 22.12  ? 271  GLN A CG  1 
ATOM   2111  C  CD  . GLN A 1 271 ? -6.734  35.561  33.004  1.00 28.62  ? 271  GLN A CD  1 
ATOM   2112  O  OE1 . GLN A 1 271 ? -7.884  35.139  33.073  1.00 31.16  ? 271  GLN A OE1 1 
ATOM   2113  N  NE2 . GLN A 1 271 ? -5.979  35.410  31.922  1.00 14.65  ? 271  GLN A NE2 1 
ATOM   2114  N  N   . MET A 1 272 ? -4.151  37.807  36.109  1.00 24.82  ? 272  MET A N   1 
ATOM   2115  C  CA  . MET A 1 272 ? -2.700  37.861  36.082  1.00 22.46  ? 272  MET A CA  1 
ATOM   2116  C  C   . MET A 1 272 ? -2.069  37.459  34.761  1.00 22.09  ? 272  MET A C   1 
ATOM   2117  O  O   . MET A 1 272 ? -2.586  36.604  34.043  1.00 31.99  ? 272  MET A O   1 
ATOM   2118  C  CB  . MET A 1 272 ? -2.132  36.981  37.183  1.00 14.26  ? 272  MET A CB  1 
ATOM   2119  C  CG  . MET A 1 272 ? -2.728  37.273  38.527  1.00 14.26  ? 272  MET A CG  1 
ATOM   2120  S  SD  . MET A 1 272 ? -1.555  37.006  39.853  1.00 33.14  ? 272  MET A SD  1 
ATOM   2121  C  CE  . MET A 1 272 ? -2.444  37.846  41.231  1.00 30.62  ? 272  MET A CE  1 
ATOM   2122  N  N   . ALA A 1 273 ? -0.929  38.078  34.476  1.00 18.19  ? 273  ALA A N   1 
ATOM   2123  C  CA  . ALA A 1 273 ? -0.140  37.835  33.271  1.00 15.64  ? 273  ALA A CA  1 
ATOM   2124  C  C   . ALA A 1 273 ? -0.831  38.112  31.943  1.00 18.82  ? 273  ALA A C   1 
ATOM   2125  O  O   . ALA A 1 273 ? -0.319  37.722  30.893  1.00 22.86  ? 273  ALA A O   1 
ATOM   2126  C  CB  . ALA A 1 273 ? 0.441   36.420  33.287  1.00 15.19  ? 273  ALA A CB  1 
ATOM   2127  N  N   . ALA A 1 274 ? -1.955  38.827  31.985  1.00 21.34  ? 274  ALA A N   1 
ATOM   2128  C  CA  . ALA A 1 274 ? -2.721  39.168  30.778  1.00 28.19  ? 274  ALA A CA  1 
ATOM   2129  C  C   . ALA A 1 274 ? -2.230  40.423  30.028  1.00 38.99  ? 274  ALA A C   1 
ATOM   2130  O  O   . ALA A 1 274 ? -2.727  40.736  28.938  1.00 41.30  ? 274  ALA A O   1 
ATOM   2131  C  CB  . ALA A 1 274 ? -4.186  39.337  31.140  1.00 31.01  ? 274  ALA A CB  1 
ATOM   2132  N  N   . TYR A 1 275 ? -1.285  41.147  30.633  1.00 34.47  ? 275  TYR A N   1 
ATOM   2133  C  CA  . TYR A 1 275 ? -0.731  42.370  30.063  1.00 31.39  ? 275  TYR A CA  1 
ATOM   2134  C  C   . TYR A 1 275 ? -1.763  43.466  29.857  1.00 31.61  ? 275  TYR A C   1 
ATOM   2135  O  O   . TYR A 1 275 ? -1.876  44.066  28.779  1.00 30.79  ? 275  TYR A O   1 
ATOM   2136  C  CB  . TYR A 1 275 ? 0.037   42.095  28.769  1.00 31.11  ? 275  TYR A CB  1 
ATOM   2137  C  CG  . TYR A 1 275 ? 1.507   42.392  28.915  1.00 27.19  ? 275  TYR A CG  1 
ATOM   2138  C  CD1 . TYR A 1 275 ? 2.282   41.686  29.822  1.00 31.16  ? 275  TYR A CD1 1 
ATOM   2139  C  CD2 . TYR A 1 275 ? 2.107   43.409  28.194  1.00 21.14  ? 275  TYR A CD2 1 
ATOM   2140  C  CE1 . TYR A 1 275 ? 3.609   41.982  30.008  1.00 26.64  ? 275  TYR A CE1 1 
ATOM   2141  C  CE2 . TYR A 1 275 ? 3.445   43.712  28.375  1.00 27.38  ? 275  TYR A CE2 1 
ATOM   2142  C  CZ  . TYR A 1 275 ? 4.185   42.992  29.286  1.00 25.22  ? 275  TYR A CZ  1 
ATOM   2143  O  OH  . TYR A 1 275 ? 5.513   43.273  29.461  1.00 40.69  ? 275  TYR A OH  1 
ATOM   2144  N  N   . PHE A 1 276 ? -2.534  43.700  30.913  1.00 32.23  ? 276  PHE A N   1 
ATOM   2145  C  CA  . PHE A 1 276 ? -3.555  44.729  30.908  1.00 29.50  ? 276  PHE A CA  1 
ATOM   2146  C  C   . PHE A 1 276 ? -2.782  46.028  30.842  1.00 28.40  ? 276  PHE A C   1 
ATOM   2147  O  O   . PHE A 1 276 ? -2.212  46.465  31.839  1.00 33.96  ? 276  PHE A O   1 
ATOM   2148  C  CB  . PHE A 1 276 ? -4.352  44.661  32.210  1.00 28.60  ? 276  PHE A CB  1 
ATOM   2149  C  CG  . PHE A 1 276 ? -5.325  45.781  32.389  1.00 27.87  ? 276  PHE A CG  1 
ATOM   2150  C  CD1 . PHE A 1 276 ? -6.568  45.747  31.771  1.00 35.22  ? 276  PHE A CD1 1 
ATOM   2151  C  CD2 . PHE A 1 276 ? -5.013  46.861  33.210  1.00 38.06  ? 276  PHE A CD2 1 
ATOM   2152  C  CE1 . PHE A 1 276 ? -7.491  46.769  31.975  1.00 32.71  ? 276  PHE A CE1 1 
ATOM   2153  C  CE2 . PHE A 1 276 ? -5.930  47.887  33.419  1.00 38.33  ? 276  PHE A CE2 1 
ATOM   2154  C  CZ  . PHE A 1 276 ? -7.168  47.838  32.799  1.00 39.48  ? 276  PHE A CZ  1 
ATOM   2155  N  N   . GLY A 1 277 ? -2.677  46.592  29.648  1.00 23.98  ? 277  GLY A N   1 
ATOM   2156  C  CA  . GLY A 1 277 ? -1.956  47.842  29.514  1.00 35.77  ? 277  GLY A CA  1 
ATOM   2157  C  C   . GLY A 1 277 ? -0.997  47.815  28.350  1.00 39.32  ? 277  GLY A C   1 
ATOM   2158  O  O   . GLY A 1 277 ? -0.326  48.803  28.058  1.00 44.44  ? 277  GLY A O   1 
ATOM   2159  N  N   . PHE A 1 278 ? -0.937  46.675  27.678  1.00 38.10  ? 278  PHE A N   1 
ATOM   2160  C  CA  . PHE A 1 278 ? -0.060  46.529  26.534  1.00 22.60  ? 278  PHE A CA  1 
ATOM   2161  C  C   . PHE A 1 278 ? -0.347  47.648  25.565  1.00 19.92  ? 278  PHE A C   1 
ATOM   2162  O  O   . PHE A 1 278 ? 0.525   48.081  24.829  1.00 32.49  ? 278  PHE A O   1 
ATOM   2163  C  CB  . PHE A 1 278 ? -0.302  45.195  25.849  1.00 6.11   ? 278  PHE A CB  1 
ATOM   2164  C  CG  . PHE A 1 278 ? 0.504   45.007  24.607  1.00 2.00   ? 278  PHE A CG  1 
ATOM   2165  C  CD1 . PHE A 1 278 ? 1.806   44.538  24.677  1.00 2.00   ? 278  PHE A CD1 1 
ATOM   2166  C  CD2 . PHE A 1 278 ? -0.047  45.278  23.356  1.00 2.00   ? 278  PHE A CD2 1 
ATOM   2167  C  CE1 . PHE A 1 278 ? 2.554   44.332  23.517  1.00 5.11   ? 278  PHE A CE1 1 
ATOM   2168  C  CE2 . PHE A 1 278 ? 0.695   45.074  22.194  1.00 2.00   ? 278  PHE A CE2 1 
ATOM   2169  C  CZ  . PHE A 1 278 ? 1.994   44.601  22.273  1.00 2.00   ? 278  PHE A CZ  1 
ATOM   2170  N  N   . SER A 1 279 ? -1.593  48.094  25.551  1.00 22.95  ? 279  SER A N   1 
ATOM   2171  C  CA  . SER A 1 279 ? -1.999  49.173  24.673  1.00 33.24  ? 279  SER A CA  1 
ATOM   2172  C  C   . SER A 1 279 ? -3.177  49.906  25.286  1.00 33.63  ? 279  SER A C   1 
ATOM   2173  O  O   . SER A 1 279 ? -3.939  49.327  26.066  1.00 37.70  ? 279  SER A O   1 
ATOM   2174  C  CB  . SER A 1 279 ? -2.385  48.623  23.303  1.00 36.40  ? 279  SER A CB  1 
ATOM   2175  O  OG  . SER A 1 279 ? -3.328  47.583  23.452  1.00 45.56  ? 279  SER A OG  1 
ATOM   2176  N  N   . VAL A 1 280 ? -3.292  51.190  24.958  1.00 27.41  ? 280  VAL A N   1 
ATOM   2177  C  CA  . VAL A 1 280 ? -4.374  52.035  25.450  1.00 17.29  ? 280  VAL A CA  1 
ATOM   2178  C  C   . VAL A 1 280 ? -4.767  53.026  24.378  1.00 22.30  ? 280  VAL A C   1 
ATOM   2179  O  O   . VAL A 1 280 ? -4.049  53.215  23.382  1.00 19.83  ? 280  VAL A O   1 
ATOM   2180  C  CB  . VAL A 1 280 ? -3.955  52.869  26.653  1.00 17.39  ? 280  VAL A CB  1 
ATOM   2181  C  CG1 . VAL A 1 280 ? -3.628  51.990  27.824  1.00 40.82  ? 280  VAL A CG1 1 
ATOM   2182  C  CG2 . VAL A 1 280 ? -2.766  53.720  26.293  1.00 29.57  ? 280  VAL A CG2 1 
ATOM   2183  N  N   . ALA A 1 281 ? -5.885  53.695  24.622  1.00 14.54  ? 281  ALA A N   1 
ATOM   2184  C  CA  . ALA A 1 281 ? -6.395  54.687  23.698  1.00 22.30  ? 281  ALA A CA  1 
ATOM   2185  C  C   . ALA A 1 281 ? -7.532  55.439  24.334  1.00 26.19  ? 281  ALA A C   1 
ATOM   2186  O  O   . ALA A 1 281 ? -8.334  54.877  25.079  1.00 31.30  ? 281  ALA A O   1 
ATOM   2187  C  CB  . ALA A 1 281 ? -6.864  54.033  22.410  1.00 25.68  ? 281  ALA A CB  1 
ATOM   2188  N  N   . ALA A 1 282 ? -7.558  56.737  24.067  1.00 30.69  ? 282  ALA A N   1 
ATOM   2189  C  CA  . ALA A 1 282 ? -8.598  57.617  24.567  1.00 29.33  ? 282  ALA A CA  1 
ATOM   2190  C  C   . ALA A 1 282 ? -9.260  58.211  23.331  1.00 34.23  ? 282  ALA A C   1 
ATOM   2191  O  O   . ALA A 1 282 ? -8.581  58.719  22.428  1.00 25.94  ? 282  ALA A O   1 
ATOM   2192  C  CB  . ALA A 1 282 ? -8.002  58.708  25.427  1.00 25.79  ? 282  ALA A CB  1 
ATOM   2193  N  N   . THR A 1 283 ? -10.583 58.081  23.278  1.00 38.29  ? 283  THR A N   1 
ATOM   2194  C  CA  . THR A 1 283 ? -11.386 58.573  22.165  1.00 45.58  ? 283  THR A CA  1 
ATOM   2195  C  C   . THR A 1 283 ? -12.839 58.577  22.593  1.00 51.02  ? 283  THR A C   1 
ATOM   2196  O  O   . THR A 1 283 ? -13.257 57.728  23.379  1.00 54.54  ? 283  THR A O   1 
ATOM   2197  C  CB  . THR A 1 283 ? -11.239 57.650  20.951  1.00 46.59  ? 283  THR A CB  1 
ATOM   2198  O  OG1 . THR A 1 283 ? -9.897  57.737  20.461  1.00 63.81  ? 283  THR A OG1 1 
ATOM   2199  C  CG2 . THR A 1 283 ? -12.203 58.036  19.857  1.00 49.32  ? 283  THR A CG2 1 
ATOM   2200  N  N   . ASP A 1 284 ? -13.605 59.550  22.122  1.00 51.20  ? 284  ASP A N   1 
ATOM   2201  C  CA  . ASP A 1 284 ? -15.000 59.568  22.495  1.00 53.57  ? 284  ASP A CA  1 
ATOM   2202  C  C   . ASP A 1 284 ? -15.756 58.660  21.556  1.00 55.31  ? 284  ASP A C   1 
ATOM   2203  O  O   . ASP A 1 284 ? -16.010 59.007  20.405  1.00 61.33  ? 284  ASP A O   1 
ATOM   2204  C  CB  . ASP A 1 284 ? -15.592 60.961  22.468  1.00 56.36  ? 284  ASP A CB  1 
ATOM   2205  C  CG  . ASP A 1 284 ? -17.029 60.961  22.918  1.00 60.41  ? 284  ASP A CG  1 
ATOM   2206  O  OD1 . ASP A 1 284 ? -17.867 61.515  22.186  1.00 71.74  ? 284  ASP A OD1 1 
ATOM   2207  O  OD2 . ASP A 1 284 ? -17.318 60.373  23.987  1.00 50.09  ? 284  ASP A OD2 1 
ATOM   2208  N  N   . ILE A 1 285 ? -16.140 57.504  22.081  1.00 54.25  ? 285  ILE A N   1 
ATOM   2209  C  CA  . ILE A 1 285 ? -16.836 56.488  21.316  1.00 51.19  ? 285  ILE A CA  1 
ATOM   2210  C  C   . ILE A 1 285 ? -18.351 56.684  21.196  1.00 51.19  ? 285  ILE A C   1 
ATOM   2211  O  O   . ILE A 1 285 ? -19.001 56.026  20.385  1.00 57.19  ? 285  ILE A O   1 
ATOM   2212  C  CB  . ILE A 1 285 ? -16.522 55.102  21.919  1.00 42.58  ? 285  ILE A CB  1 
ATOM   2213  C  CG1 . ILE A 1 285 ? -16.482 54.056  20.812  1.00 38.61  ? 285  ILE A CG1 1 
ATOM   2214  C  CG2 . ILE A 1 285 ? -17.502 54.764  23.040  1.00 36.25  ? 285  ILE A CG2 1 
ATOM   2215  C  CD1 . ILE A 1 285 ? -15.397 54.318  19.795  1.00 44.50  ? 285  ILE A CD1 1 
ATOM   2216  N  N   . ASN A 1 286 ? -18.893 57.641  21.936  1.00 45.75  ? 286  ASN A N   1 
ATOM   2217  C  CA  . ASN A 1 286 ? -20.330 57.867  21.926  1.00 48.13  ? 286  ASN A CA  1 
ATOM   2218  C  C   . ASN A 1 286 ? -20.817 59.315  21.769  1.00 58.33  ? 286  ASN A C   1 
ATOM   2219  O  O   . ASN A 1 286 ? -21.829 59.691  22.376  1.00 62.18  ? 286  ASN A O   1 
ATOM   2220  C  CB  . ASN A 1 286 ? -20.915 57.276  23.198  1.00 43.32  ? 286  ASN A CB  1 
ATOM   2221  C  CG  . ASN A 1 286 ? -20.310 57.883  24.436  1.00 43.61  ? 286  ASN A CG  1 
ATOM   2222  O  OD1 . ASN A 1 286 ? -20.869 57.789  25.521  1.00 55.32  ? 286  ASN A OD1 1 
ATOM   2223  N  ND2 . ASN A 1 286 ? -19.163 58.522  24.278  1.00 35.25  ? 286  ASN A ND2 1 
ATOM   2224  N  N   . GLY A 1 287 ? -20.124 60.101  20.936  1.00 61.47  ? 287  GLY A N   1 
ATOM   2225  C  CA  . GLY A 1 287 ? -20.485 61.493  20.674  1.00 50.07  ? 287  GLY A CA  1 
ATOM   2226  C  C   . GLY A 1 287 ? -21.165 62.281  21.788  1.00 53.03  ? 287  GLY A C   1 
ATOM   2227  O  O   . GLY A 1 287 ? -22.389 62.398  21.793  1.00 62.69  ? 287  GLY A O   1 
ATOM   2228  N  N   . ASP A 1 288 ? -20.384 62.792  22.741  1.00 52.41  ? 288  ASP A N   1 
ATOM   2229  C  CA  . ASP A 1 288 ? -20.890 63.593  23.869  1.00 53.24  ? 288  ASP A CA  1 
ATOM   2230  C  C   . ASP A 1 288 ? -19.721 64.292  24.572  1.00 57.77  ? 288  ASP A C   1 
ATOM   2231  O  O   . ASP A 1 288 ? -19.843 64.757  25.706  1.00 55.08  ? 288  ASP A O   1 
ATOM   2232  C  CB  . ASP A 1 288 ? -21.635 62.710  24.877  1.00 50.05  ? 288  ASP A CB  1 
ATOM   2233  C  CG  . ASP A 1 288 ? -20.711 61.789  25.636  1.00 48.17  ? 288  ASP A CG  1 
ATOM   2234  O  OD1 . ASP A 1 288 ? -20.545 61.972  26.861  1.00 37.07  ? 288  ASP A OD1 1 
ATOM   2235  O  OD2 . ASP A 1 288 ? -20.143 60.887  25.000  1.00 51.31  ? 288  ASP A OD2 1 
ATOM   2236  N  N   . ASP A 1 289 ? -18.608 64.377  23.850  1.00 64.79  ? 289  ASP A N   1 
ATOM   2237  C  CA  . ASP A 1 289 ? -17.350 64.954  24.305  1.00 68.66  ? 289  ASP A CA  1 
ATOM   2238  C  C   . ASP A 1 289 ? -16.956 64.751  25.749  1.00 66.10  ? 289  ASP A C   1 
ATOM   2239  O  O   . ASP A 1 289 ? -17.209 65.567  26.627  1.00 70.45  ? 289  ASP A O   1 
ATOM   2240  C  CB  . ASP A 1 289 ? -17.164 66.396  23.847  1.00 82.67  ? 289  ASP A CB  1 
ATOM   2241  C  CG  . ASP A 1 289 ? -16.072 66.519  22.787  1.00 99.04  ? 289  ASP A CG  1 
ATOM   2242  O  OD1 . ASP A 1 289 ? -16.412 66.649  21.587  1.00 100.00 ? 289  ASP A OD1 1 
ATOM   2243  O  OD2 . ASP A 1 289 ? -14.872 66.441  23.149  1.00 99.34  ? 289  ASP A OD2 1 
ATOM   2244  N  N   . TYR A 1 290 ? -16.305 63.618  25.943  1.00 64.44  ? 290  TYR A N   1 
ATOM   2245  C  CA  . TYR A 1 290 ? -15.793 63.140  27.205  1.00 64.93  ? 290  TYR A CA  1 
ATOM   2246  C  C   . TYR A 1 290 ? -14.976 61.948  26.736  1.00 67.13  ? 290  TYR A C   1 
ATOM   2247  O  O   . TYR A 1 290 ? -15.536 60.935  26.311  1.00 74.28  ? 290  TYR A O   1 
ATOM   2248  C  CB  . TYR A 1 290 ? -16.934 62.659  28.092  1.00 61.39  ? 290  TYR A CB  1 
ATOM   2249  C  CG  . TYR A 1 290 ? -17.528 63.726  28.968  1.00 59.64  ? 290  TYR A CG  1 
ATOM   2250  C  CD1 . TYR A 1 290 ? -18.819 64.193  28.753  1.00 60.75  ? 290  TYR A CD1 1 
ATOM   2251  C  CD2 . TYR A 1 290 ? -16.821 64.224  30.055  1.00 66.39  ? 290  TYR A CD2 1 
ATOM   2252  C  CE1 . TYR A 1 290 ? -19.390 65.140  29.596  1.00 65.58  ? 290  TYR A CE1 1 
ATOM   2253  C  CE2 . TYR A 1 290 ? -17.381 65.169  30.905  1.00 73.79  ? 290  TYR A CE2 1 
ATOM   2254  C  CZ  . TYR A 1 290 ? -18.670 65.616  30.679  1.00 70.05  ? 290  TYR A CZ  1 
ATOM   2255  O  OH  . TYR A 1 290 ? -19.233 66.530  31.540  1.00 68.51  ? 290  TYR A OH  1 
ATOM   2256  N  N   . ALA A 1 291 ? -13.657 62.096  26.742  1.00 62.41  ? 291  ALA A N   1 
ATOM   2257  C  CA  . ALA A 1 291 ? -12.767 61.033  26.288  1.00 57.68  ? 291  ALA A CA  1 
ATOM   2258  C  C   . ALA A 1 291 ? -13.024 59.690  26.960  1.00 52.58  ? 291  ALA A C   1 
ATOM   2259  O  O   . ALA A 1 291 ? -13.207 59.613  28.174  1.00 49.12  ? 291  ALA A O   1 
ATOM   2260  C  CB  . ALA A 1 291 ? -11.318 61.445  26.470  1.00 65.55  ? 291  ALA A CB  1 
ATOM   2261  N  N   . ASP A 1 292 ? -13.039 58.637  26.154  1.00 44.59  ? 292  ASP A N   1 
ATOM   2262  C  CA  . ASP A 1 292 ? -13.274 57.298  26.663  1.00 39.45  ? 292  ASP A CA  1 
ATOM   2263  C  C   . ASP A 1 292 ? -12.009 56.461  26.559  1.00 34.02  ? 292  ASP A C   1 
ATOM   2264  O  O   . ASP A 1 292 ? -11.363 56.415  25.518  1.00 34.36  ? 292  ASP A O   1 
ATOM   2265  C  CB  . ASP A 1 292 ? -14.426 56.658  25.899  1.00 40.52  ? 292  ASP A CB  1 
ATOM   2266  C  CG  . ASP A 1 292 ? -15.632 57.565  25.821  1.00 46.10  ? 292  ASP A CG  1 
ATOM   2267  O  OD1 . ASP A 1 292 ? -16.032 57.925  24.701  1.00 33.31  ? 292  ASP A OD1 1 
ATOM   2268  O  OD2 . ASP A 1 292 ? -16.168 57.936  26.887  1.00 53.59  ? 292  ASP A OD2 1 
ATOM   2269  N  N   . VAL A 1 293 ? -11.630 55.850  27.668  1.00 24.68  ? 293  VAL A N   1 
ATOM   2270  C  CA  . VAL A 1 293 ? -10.435 55.032  27.706  1.00 25.79  ? 293  VAL A CA  1 
ATOM   2271  C  C   . VAL A 1 293 ? -10.696 53.634  27.189  1.00 28.82  ? 293  VAL A C   1 
ATOM   2272  O  O   . VAL A 1 293 ? -11.761 53.073  27.393  1.00 41.47  ? 293  VAL A O   1 
ATOM   2273  C  CB  . VAL A 1 293 ? -9.906  54.912  29.128  1.00 25.38  ? 293  VAL A CB  1 
ATOM   2274  C  CG1 . VAL A 1 293 ? -8.726  53.973  29.174  1.00 35.54  ? 293  VAL A CG1 1 
ATOM   2275  C  CG2 . VAL A 1 293 ? -9.510  56.263  29.637  1.00 37.89  ? 293  VAL A CG2 1 
ATOM   2276  N  N   . PHE A 1 294 ? -9.708  53.085  26.499  1.00 33.01  ? 294  PHE A N   1 
ATOM   2277  C  CA  . PHE A 1 294 ? -9.769  51.733  25.968  1.00 26.29  ? 294  PHE A CA  1 
ATOM   2278  C  C   . PHE A 1 294 ? -8.424  51.117  26.359  1.00 31.78  ? 294  PHE A C   1 
ATOM   2279  O  O   . PHE A 1 294 ? -7.368  51.687  26.090  1.00 43.08  ? 294  PHE A O   1 
ATOM   2280  C  CB  . PHE A 1 294 ? -9.935  51.756  24.453  1.00 10.99  ? 294  PHE A CB  1 
ATOM   2281  C  CG  . PHE A 1 294 ? -11.221 52.381  23.981  1.00 26.51  ? 294  PHE A CG  1 
ATOM   2282  C  CD1 . PHE A 1 294 ? -11.469 53.731  24.171  1.00 25.76  ? 294  PHE A CD1 1 
ATOM   2283  C  CD2 . PHE A 1 294 ? -12.155 51.629  23.278  1.00 29.57  ? 294  PHE A CD2 1 
ATOM   2284  C  CE1 . PHE A 1 294 ? -12.622 54.329  23.660  1.00 29.18  ? 294  PHE A CE1 1 
ATOM   2285  C  CE2 . PHE A 1 294 ? -13.307 52.220  22.766  1.00 30.41  ? 294  PHE A CE2 1 
ATOM   2286  C  CZ  . PHE A 1 294 ? -13.538 53.576  22.958  1.00 17.12  ? 294  PHE A CZ  1 
ATOM   2287  N  N   . ILE A 1 295 ? -8.465  49.982  27.041  1.00 26.35  ? 295  ILE A N   1 
ATOM   2288  C  CA  . ILE A 1 295 ? -7.251  49.321  27.495  1.00 19.46  ? 295  ILE A CA  1 
ATOM   2289  C  C   . ILE A 1 295 ? -7.156  47.870  27.021  1.00 24.03  ? 295  ILE A C   1 
ATOM   2290  O  O   . ILE A 1 295 ? -8.068  47.075  27.241  1.00 35.05  ? 295  ILE A O   1 
ATOM   2291  C  CB  . ILE A 1 295 ? -7.181  49.358  29.023  1.00 19.24  ? 295  ILE A CB  1 
ATOM   2292  C  CG1 . ILE A 1 295 ? -7.405  50.783  29.527  1.00 16.75  ? 295  ILE A CG1 1 
ATOM   2293  C  CG2 . ILE A 1 295 ? -5.830  48.882  29.484  1.00 28.81  ? 295  ILE A CG2 1 
ATOM   2294  C  CD1 . ILE A 1 295 ? -7.587  50.880  31.021  1.00 10.04  ? 295  ILE A CD1 1 
ATOM   2295  N  N   . GLY A 1 296 ? -6.032  47.523  26.401  1.00 27.76  ? 296  GLY A N   1 
ATOM   2296  C  CA  . GLY A 1 296 ? -5.842  46.175  25.892  1.00 29.28  ? 296  GLY A CA  1 
ATOM   2297  C  C   . GLY A 1 296 ? -5.071  45.191  26.754  1.00 34.15  ? 296  GLY A C   1 
ATOM   2298  O  O   . GLY A 1 296 ? -4.003  45.502  27.287  1.00 34.29  ? 296  GLY A O   1 
ATOM   2299  N  N   . ALA A 1 297 ? -5.651  44.000  26.902  1.00 35.32  ? 297  ALA A N   1 
ATOM   2300  C  CA  . ALA A 1 297 ? -5.070  42.875  27.651  1.00 31.59  ? 297  ALA A CA  1 
ATOM   2301  C  C   . ALA A 1 297 ? -5.067  41.755  26.615  1.00 26.58  ? 297  ALA A C   1 
ATOM   2302  O  O   . ALA A 1 297 ? -5.933  40.888  26.624  1.00 29.06  ? 297  ALA A O   1 
ATOM   2303  C  CB  . ALA A 1 297 ? -5.963  42.499  28.831  1.00 6.97   ? 297  ALA A CB  1 
ATOM   2304  N  N   . PRO A 1 298 ? -4.072  41.755  25.713  1.00 24.57  ? 298  PRO A N   1 
ATOM   2305  C  CA  . PRO A 1 298 ? -3.931  40.768  24.639  1.00 22.98  ? 298  PRO A CA  1 
ATOM   2306  C  C   . PRO A 1 298 ? -3.814  39.285  25.009  1.00 22.15  ? 298  PRO A C   1 
ATOM   2307  O  O   . PRO A 1 298 ? -4.102  38.407  24.191  1.00 29.74  ? 298  PRO A O   1 
ATOM   2308  C  CB  . PRO A 1 298 ? -2.715  41.295  23.868  1.00 9.03   ? 298  PRO A CB  1 
ATOM   2309  C  CG  . PRO A 1 298 ? -1.887  41.877  24.915  1.00 5.04   ? 298  PRO A CG  1 
ATOM   2310  C  CD  . PRO A 1 298 ? -2.890  42.636  25.753  1.00 17.37  ? 298  PRO A CD  1 
ATOM   2311  N  N   . LEU A 1 299 ? -3.407  39.001  26.236  1.00 19.60  ? 299  LEU A N   1 
ATOM   2312  C  CA  . LEU A 1 299 ? -3.243  37.620  26.676  1.00 22.68  ? 299  LEU A CA  1 
ATOM   2313  C  C   . LEU A 1 299 ? -4.313  37.130  27.639  1.00 27.32  ? 299  LEU A C   1 
ATOM   2314  O  O   . LEU A 1 299 ? -4.122  36.119  28.310  1.00 38.06  ? 299  LEU A O   1 
ATOM   2315  C  CB  . LEU A 1 299 ? -1.881  37.457  27.329  1.00 17.94  ? 299  LEU A CB  1 
ATOM   2316  C  CG  . LEU A 1 299 ? -0.717  37.051  26.443  1.00 16.90  ? 299  LEU A CG  1 
ATOM   2317  C  CD1 . LEU A 1 299 ? -0.810  37.709  25.105  1.00 16.62  ? 299  LEU A CD1 1 
ATOM   2318  C  CD2 . LEU A 1 299 ? 0.576   37.392  27.140  1.00 25.36  ? 299  LEU A CD2 1 
ATOM   2319  N  N   . PHE A 1 300 ? -5.434  37.837  27.701  1.00 28.43  ? 300  PHE A N   1 
ATOM   2320  C  CA  . PHE A 1 300 ? -6.534  37.484  28.600  1.00 23.36  ? 300  PHE A CA  1 
ATOM   2321  C  C   . PHE A 1 300 ? -7.112  36.116  28.307  1.00 26.61  ? 300  PHE A C   1 
ATOM   2322  O  O   . PHE A 1 300 ? -7.169  35.692  27.153  1.00 31.85  ? 300  PHE A O   1 
ATOM   2323  C  CB  . PHE A 1 300 ? -7.647  38.517  28.467  1.00 25.86  ? 300  PHE A CB  1 
ATOM   2324  C  CG  . PHE A 1 300 ? -8.721  38.393  29.493  1.00 16.33  ? 300  PHE A CG  1 
ATOM   2325  C  CD1 . PHE A 1 300 ? -8.482  38.775  30.808  1.00 19.76  ? 300  PHE A CD1 1 
ATOM   2326  C  CD2 . PHE A 1 300 ? -9.975  37.926  29.149  1.00 23.08  ? 300  PHE A CD2 1 
ATOM   2327  C  CE1 . PHE A 1 300 ? -9.474  38.699  31.770  1.00 13.54  ? 300  PHE A CE1 1 
ATOM   2328  C  CE2 . PHE A 1 300 ? -10.981 37.843  30.103  1.00 28.44  ? 300  PHE A CE2 1 
ATOM   2329  C  CZ  . PHE A 1 300 ? -10.724 38.233  31.423  1.00 26.28  ? 300  PHE A CZ  1 
ATOM   2330  N  N   . MET A 1 301 ? -7.542  35.423  29.354  1.00 23.87  ? 301  MET A N   1 
ATOM   2331  C  CA  . MET A 1 301 ? -8.131  34.110  29.163  1.00 25.26  ? 301  MET A CA  1 
ATOM   2332  C  C   . MET A 1 301 ? -9.543  34.070  29.681  1.00 30.76  ? 301  MET A C   1 
ATOM   2333  O  O   . MET A 1 301 ? -9.786  34.255  30.872  1.00 31.79  ? 301  MET A O   1 
ATOM   2334  C  CB  . MET A 1 301 ? -7.303  33.028  29.837  1.00 20.52  ? 301  MET A CB  1 
ATOM   2335  C  CG  . MET A 1 301 ? -6.034  32.693  29.105  1.00 11.43  ? 301  MET A CG  1 
ATOM   2336  S  SD  . MET A 1 301 ? -5.138  31.374  29.912  1.00 32.11  ? 301  MET A SD  1 
ATOM   2337  C  CE  . MET A 1 301 ? -5.138  31.909  31.695  1.00 2.17   ? 301  MET A CE  1 
ATOM   2338  N  N   . ASP A 1 302 ? -10.491 33.887  28.773  1.00 30.56  ? 302  ASP A N   1 
ATOM   2339  C  CA  . ASP A 1 302 ? -11.880 33.819  29.182  1.00 43.50  ? 302  ASP A CA  1 
ATOM   2340  C  C   . ASP A 1 302 ? -12.311 32.364  29.276  1.00 43.61  ? 302  ASP A C   1 
ATOM   2341  O  O   . ASP A 1 302 ? -11.475 31.464  29.301  1.00 47.54  ? 302  ASP A O   1 
ATOM   2342  C  CB  . ASP A 1 302 ? -12.784 34.617  28.229  1.00 54.05  ? 302  ASP A CB  1 
ATOM   2343  C  CG  . ASP A 1 302 ? -12.827 34.044  26.813  1.00 64.95  ? 302  ASP A CG  1 
ATOM   2344  O  OD1 . ASP A 1 302 ? -12.078 33.087  26.507  1.00 74.08  ? 302  ASP A OD1 1 
ATOM   2345  O  OD2 . ASP A 1 302 ? -13.623 34.566  25.995  1.00 65.80  ? 302  ASP A OD2 1 
ATOM   2346  N  N   . ARG A 1 303 ? -13.614 32.134  29.279  1.00 38.49  ? 303  ARG A N   1 
ATOM   2347  C  CA  . ARG A 1 303 ? -14.144 30.789  29.383  1.00 36.19  ? 303  ARG A CA  1 
ATOM   2348  C  C   . ARG A 1 303 ? -14.971 30.375  28.160  1.00 44.36  ? 303  ARG A C   1 
ATOM   2349  O  O   . ARG A 1 303 ? -15.857 31.116  27.727  1.00 53.34  ? 303  ARG A O   1 
ATOM   2350  C  CB  . ARG A 1 303 ? -15.005 30.724  30.636  1.00 40.15  ? 303  ARG A CB  1 
ATOM   2351  C  CG  . ARG A 1 303 ? -14.254 31.007  31.915  1.00 31.26  ? 303  ARG A CG  1 
ATOM   2352  C  CD  . ARG A 1 303 ? -13.631 29.743  32.431  1.00 30.18  ? 303  ARG A CD  1 
ATOM   2353  N  NE  . ARG A 1 303 ? -12.948 29.952  33.696  1.00 41.62  ? 303  ARG A NE  1 
ATOM   2354  C  CZ  . ARG A 1 303 ? -12.165 29.048  34.275  1.00 53.17  ? 303  ARG A CZ  1 
ATOM   2355  N  NH1 . ARG A 1 303 ? -11.973 27.874  33.695  1.00 55.15  ? 303  ARG A NH1 1 
ATOM   2356  N  NH2 . ARG A 1 303 ? -11.552 29.325  35.419  1.00 57.87  ? 303  ARG A NH2 1 
ATOM   2357  N  N   . GLY A 1 304 ? -14.672 29.202  27.596  1.00 41.06  ? 304  GLY A N   1 
ATOM   2358  C  CA  . GLY A 1 304 ? -15.427 28.704  26.452  1.00 51.80  ? 304  GLY A CA  1 
ATOM   2359  C  C   . GLY A 1 304 ? -16.632 27.934  26.972  1.00 54.11  ? 304  GLY A C   1 
ATOM   2360  O  O   . GLY A 1 304 ? -16.720 27.707  28.176  1.00 63.25  ? 304  GLY A O   1 
ATOM   2361  N  N   . SER A 1 305 ? -17.554 27.519  26.106  1.00 54.57  ? 305  SER A N   1 
ATOM   2362  C  CA  . SER A 1 305 ? -18.728 26.778  26.573  1.00 55.30  ? 305  SER A CA  1 
ATOM   2363  C  C   . SER A 1 305 ? -18.316 25.599  27.439  1.00 56.15  ? 305  SER A C   1 
ATOM   2364  O  O   . SER A 1 305 ? -18.948 25.295  28.441  1.00 57.66  ? 305  SER A O   1 
ATOM   2365  C  CB  . SER A 1 305 ? -19.539 26.268  25.390  1.00 61.44  ? 305  SER A CB  1 
ATOM   2366  O  OG  . SER A 1 305 ? -20.124 27.338  24.674  1.00 68.17  ? 305  SER A OG  1 
ATOM   2367  N  N   . ASP A 1 306 ? -17.224 24.962  27.041  1.00 60.30  ? 306  ASP A N   1 
ATOM   2368  C  CA  . ASP A 1 306 ? -16.655 23.811  27.724  1.00 56.95  ? 306  ASP A CA  1 
ATOM   2369  C  C   . ASP A 1 306 ? -16.113 24.125  29.110  1.00 55.03  ? 306  ASP A C   1 
ATOM   2370  O  O   . ASP A 1 306 ? -15.659 23.225  29.806  1.00 61.98  ? 306  ASP A O   1 
ATOM   2371  C  CB  . ASP A 1 306 ? -15.534 23.245  26.863  1.00 70.89  ? 306  ASP A CB  1 
ATOM   2372  C  CG  . ASP A 1 306 ? -14.727 24.334  26.197  1.00 87.73  ? 306  ASP A CG  1 
ATOM   2373  O  OD1 . ASP A 1 306 ? -14.975 24.592  24.999  1.00 88.67  ? 306  ASP A OD1 1 
ATOM   2374  O  OD2 . ASP A 1 306 ? -13.892 24.967  26.887  1.00 98.21  ? 306  ASP A OD2 1 
ATOM   2375  N  N   . GLY A 1 307 ? -16.109 25.404  29.480  1.00 50.74  ? 307  GLY A N   1 
ATOM   2376  C  CA  . GLY A 1 307 ? -15.625 25.817  30.795  1.00 50.01  ? 307  GLY A CA  1 
ATOM   2377  C  C   . GLY A 1 307 ? -14.124 26.025  30.969  1.00 47.70  ? 307  GLY A C   1 
ATOM   2378  O  O   . GLY A 1 307 ? -13.685 26.653  31.941  1.00 26.06  ? 307  GLY A O   1 
ATOM   2379  N  N   . LYS A 1 308 ? -13.342 25.500  30.029  1.00 53.62  ? 308  LYS A N   1 
ATOM   2380  C  CA  . LYS A 1 308 ? -11.883 25.605  30.063  1.00 60.31  ? 308  LYS A CA  1 
ATOM   2381  C  C   . LYS A 1 308 ? -11.408 26.982  29.623  1.00 54.32  ? 308  LYS A C   1 
ATOM   2382  O  O   . LYS A 1 308 ? -12.087 27.645  28.839  1.00 63.36  ? 308  LYS A O   1 
ATOM   2383  C  CB  . LYS A 1 308 ? -11.256 24.546  29.149  1.00 75.23  ? 308  LYS A CB  1 
ATOM   2384  C  CG  . LYS A 1 308 ? -11.525 23.098  29.565  1.00 95.68  ? 308  LYS A CG  1 
ATOM   2385  C  CD  . LYS A 1 308 ? -10.978 22.107  28.529  1.00 100.00 ? 308  LYS A CD  1 
ATOM   2386  C  CE  . LYS A 1 308 ? -11.421 20.662  28.801  1.00 100.00 ? 308  LYS A CE  1 
ATOM   2387  N  NZ  . LYS A 1 308 ? -11.048 19.719  27.699  1.00 88.66  ? 308  LYS A NZ  1 
ATOM   2388  N  N   . LEU A 1 309 ? -10.233 27.386  30.106  1.00 45.23  ? 309  LEU A N   1 
ATOM   2389  C  CA  . LEU A 1 309 ? -9.624  28.680  29.774  1.00 35.43  ? 309  LEU A CA  1 
ATOM   2390  C  C   . LEU A 1 309 ? -9.051  28.753  28.349  1.00 40.83  ? 309  LEU A C   1 
ATOM   2391  O  O   . LEU A 1 309 ? -8.343  27.848  27.903  1.00 43.82  ? 309  LEU A O   1 
ATOM   2392  C  CB  . LEU A 1 309 ? -8.504  28.993  30.768  1.00 22.66  ? 309  LEU A CB  1 
ATOM   2393  C  CG  . LEU A 1 309 ? -8.884  29.281  32.216  1.00 24.27  ? 309  LEU A CG  1 
ATOM   2394  C  CD1 . LEU A 1 309 ? -7.647  29.300  33.081  1.00 32.14  ? 309  LEU A CD1 1 
ATOM   2395  C  CD2 . LEU A 1 309 ? -9.616  30.602  32.312  1.00 20.39  ? 309  LEU A CD2 1 
ATOM   2396  N  N   . GLN A 1 310 ? -9.362  29.831  27.637  1.00 40.32  ? 310  GLN A N   1 
ATOM   2397  C  CA  . GLN A 1 310 ? -8.849  30.029  26.285  1.00 44.54  ? 310  GLN A CA  1 
ATOM   2398  C  C   . GLN A 1 310 ? -8.072  31.335  26.282  1.00 52.91  ? 310  GLN A C   1 
ATOM   2399  O  O   . GLN A 1 310 ? -8.509  32.310  26.899  1.00 57.53  ? 310  GLN A O   1 
ATOM   2400  C  CB  . GLN A 1 310 ? -9.988  30.189  25.293  1.00 42.77  ? 310  GLN A CB  1 
ATOM   2401  C  CG  . GLN A 1 310 ? -10.736 28.952  24.915  1.00 37.33  ? 310  GLN A CG  1 
ATOM   2402  C  CD  . GLN A 1 310 ? -11.864 29.308  23.981  1.00 39.28  ? 310  GLN A CD  1 
ATOM   2403  O  OE1 . GLN A 1 310 ? -11.972 28.780  22.870  1.00 39.08  ? 310  GLN A OE1 1 
ATOM   2404  N  NE2 . GLN A 1 310 ? -12.689 30.255  24.408  1.00 21.72  ? 310  GLN A NE2 1 
ATOM   2405  N  N   . GLU A 1 311 ? -6.936  31.370  25.589  1.00 48.15  ? 311  GLU A N   1 
ATOM   2406  C  CA  . GLU A 1 311 ? -6.160  32.599  25.535  1.00 45.85  ? 311  GLU A CA  1 
ATOM   2407  C  C   . GLU A 1 311 ? -6.633  33.390  24.324  1.00 45.23  ? 311  GLU A C   1 
ATOM   2408  O  O   . GLU A 1 311 ? -6.215  33.113  23.202  1.00 48.47  ? 311  GLU A O   1 
ATOM   2409  C  CB  . GLU A 1 311 ? -4.669  32.301  25.425  1.00 44.47  ? 311  GLU A CB  1 
ATOM   2410  C  CG  . GLU A 1 311 ? -3.781  33.526  25.613  1.00 49.04  ? 311  GLU A CG  1 
ATOM   2411  C  CD  . GLU A 1 311 ? -2.583  33.516  24.692  1.00 53.95  ? 311  GLU A CD  1 
ATOM   2412  O  OE1 . GLU A 1 311 ? -2.664  34.104  23.593  1.00 63.59  ? 311  GLU A OE1 1 
ATOM   2413  O  OE2 . GLU A 1 311 ? -1.568  32.901  25.050  1.00 44.04  ? 311  GLU A OE2 1 
ATOM   2414  N  N   . VAL A 1 312 ? -7.538  34.343  24.546  1.00 39.90  ? 312  VAL A N   1 
ATOM   2415  C  CA  . VAL A 1 312 ? -8.066  35.157  23.448  1.00 31.73  ? 312  VAL A CA  1 
ATOM   2416  C  C   . VAL A 1 312 ? -7.998  36.658  23.641  1.00 26.64  ? 312  VAL A C   1 
ATOM   2417  O  O   . VAL A 1 312 ? -8.176  37.399  22.683  1.00 23.31  ? 312  VAL A O   1 
ATOM   2418  C  CB  . VAL A 1 312 ? -9.517  34.798  23.111  1.00 29.47  ? 312  VAL A CB  1 
ATOM   2419  C  CG1 . VAL A 1 312 ? -9.635  33.308  22.913  1.00 30.35  ? 312  VAL A CG1 1 
ATOM   2420  C  CG2 . VAL A 1 312 ? -10.463 35.300  24.199  1.00 5.57   ? 312  VAL A CG2 1 
ATOM   2421  N  N   . GLY A 1 313 ? -7.839  37.093  24.889  1.00 29.96  ? 313  GLY A N   1 
ATOM   2422  C  CA  . GLY A 1 313 ? -7.726  38.512  25.197  1.00 33.84  ? 313  GLY A CA  1 
ATOM   2423  C  C   . GLY A 1 313 ? -8.986  39.364  25.190  1.00 36.22  ? 313  GLY A C   1 
ATOM   2424  O  O   . GLY A 1 313 ? -9.888  39.146  24.387  1.00 36.58  ? 313  GLY A O   1 
ATOM   2425  N  N   . GLN A 1 314 ? -9.024  40.372  26.058  1.00 34.69  ? 314  GLN A N   1 
ATOM   2426  C  CA  . GLN A 1 314 ? -10.171 41.262  26.136  1.00 30.82  ? 314  GLN A CA  1 
ATOM   2427  C  C   . GLN A 1 314 ? -9.761  42.725  26.048  1.00 33.28  ? 314  GLN A C   1 
ATOM   2428  O  O   . GLN A 1 314 ? -8.618  43.093  26.338  1.00 33.37  ? 314  GLN A O   1 
ATOM   2429  C  CB  . GLN A 1 314 ? -10.936 41.034  27.441  1.00 33.61  ? 314  GLN A CB  1 
ATOM   2430  C  CG  . GLN A 1 314 ? -10.311 41.689  28.667  1.00 39.62  ? 314  GLN A CG  1 
ATOM   2431  C  CD  . GLN A 1 314 ? -11.174 41.570  29.915  1.00 49.86  ? 314  GLN A CD  1 
ATOM   2432  O  OE1 . GLN A 1 314 ? -10.695 41.752  31.041  1.00 54.85  ? 314  GLN A OE1 1 
ATOM   2433  N  NE2 . GLN A 1 314 ? -12.455 41.268  29.723  1.00 34.34  ? 314  GLN A NE2 1 
ATOM   2434  N  N   . VAL A 1 315 ? -10.721 43.557  25.660  1.00 29.84  ? 315  VAL A N   1 
ATOM   2435  C  CA  . VAL A 1 315 ? -10.514 44.986  25.557  1.00 24.32  ? 315  VAL A CA  1 
ATOM   2436  C  C   . VAL A 1 315 ? -11.458 45.699  26.503  1.00 31.42  ? 315  VAL A C   1 
ATOM   2437  O  O   . VAL A 1 315 ? -12.661 45.778  26.254  1.00 40.29  ? 315  VAL A O   1 
ATOM   2438  C  CB  . VAL A 1 315 ? -10.766 45.481  24.141  1.00 22.04  ? 315  VAL A CB  1 
ATOM   2439  C  CG1 . VAL A 1 315 ? -11.021 46.976  24.145  1.00 24.94  ? 315  VAL A CG1 1 
ATOM   2440  C  CG2 . VAL A 1 315 ? -9.564  45.172  23.288  1.00 32.14  ? 315  VAL A CG2 1 
ATOM   2441  N  N   . SER A 1 316 ? -10.915 46.174  27.614  1.00 31.65  ? 316  SER A N   1 
ATOM   2442  C  CA  . SER A 1 316 ? -11.710 46.903  28.592  1.00 34.41  ? 316  SER A CA  1 
ATOM   2443  C  C   . SER A 1 316 ? -12.035 48.260  27.961  1.00 39.15  ? 316  SER A C   1 
ATOM   2444  O  O   . SER A 1 316 ? -11.137 48.989  27.558  1.00 51.73  ? 316  SER A O   1 
ATOM   2445  C  CB  . SER A 1 316 ? -10.899 47.086  29.882  1.00 37.35  ? 316  SER A CB  1 
ATOM   2446  O  OG  . SER A 1 316 ? -11.624 47.771  30.891  1.00 34.01  ? 316  SER A OG  1 
ATOM   2447  N  N   . VAL A 1 317 ? -13.322 48.571  27.825  1.00 33.92  ? 317  VAL A N   1 
ATOM   2448  C  CA  . VAL A 1 317 ? -13.743 49.836  27.237  1.00 23.17  ? 317  VAL A CA  1 
ATOM   2449  C  C   . VAL A 1 317 ? -14.492 50.680  28.252  1.00 30.76  ? 317  VAL A C   1 
ATOM   2450  O  O   . VAL A 1 317 ? -15.706 50.543  28.402  1.00 37.13  ? 317  VAL A O   1 
ATOM   2451  C  CB  . VAL A 1 317 ? -14.652 49.578  26.072  1.00 19.22  ? 317  VAL A CB  1 
ATOM   2452  C  CG1 . VAL A 1 317 ? -15.142 50.873  25.498  1.00 26.13  ? 317  VAL A CG1 1 
ATOM   2453  C  CG2 . VAL A 1 317 ? -13.918 48.792  25.037  1.00 31.00  ? 317  VAL A CG2 1 
ATOM   2454  N  N   . SER A 1 318 ? -13.772 51.578  28.920  1.00 36.78  ? 318  SER A N   1 
ATOM   2455  C  CA  . SER A 1 318 ? -14.354 52.432  29.960  1.00 42.86  ? 318  SER A CA  1 
ATOM   2456  C  C   . SER A 1 318 ? -14.916 53.764  29.463  1.00 49.75  ? 318  SER A C   1 
ATOM   2457  O  O   . SER A 1 318 ? -14.179 54.601  28.933  1.00 55.99  ? 318  SER A O   1 
ATOM   2458  C  CB  . SER A 1 318 ? -13.312 52.716  31.044  1.00 39.40  ? 318  SER A CB  1 
ATOM   2459  O  OG  . SER A 1 318 ? -12.580 51.553  31.392  1.00 49.52  ? 318  SER A OG  1 
ATOM   2460  N  N   . LEU A 1 319 ? -16.216 53.971  29.659  1.00 54.63  ? 319  LEU A N   1 
ATOM   2461  C  CA  . LEU A 1 319 ? -16.853 55.218  29.245  1.00 53.11  ? 319  LEU A CA  1 
ATOM   2462  C  C   . LEU A 1 319 ? -16.772 56.232  30.385  1.00 55.25  ? 319  LEU A C   1 
ATOM   2463  O  O   . LEU A 1 319 ? -16.851 55.859  31.558  1.00 56.15  ? 319  LEU A O   1 
ATOM   2464  C  CB  . LEU A 1 319 ? -18.308 54.977  28.828  1.00 46.70  ? 319  LEU A CB  1 
ATOM   2465  C  CG  . LEU A 1 319 ? -18.560 54.159  27.554  1.00 45.59  ? 319  LEU A CG  1 
ATOM   2466  C  CD1 . LEU A 1 319 ? -20.034 54.199  27.232  1.00 49.87  ? 319  LEU A CD1 1 
ATOM   2467  C  CD2 . LEU A 1 319 ? -17.761 54.703  26.377  1.00 34.23  ? 319  LEU A CD2 1 
ATOM   2468  N  N   . GLN A 1 320 ? -16.582 57.505  30.039  1.00 52.57  ? 320  GLN A N   1 
ATOM   2469  C  CA  . GLN A 1 320 ? -16.469 58.560  31.043  1.00 52.50  ? 320  GLN A CA  1 
ATOM   2470  C  C   . GLN A 1 320 ? -17.772 59.257  31.360  1.00 49.12  ? 320  GLN A C   1 
ATOM   2471  O  O   . GLN A 1 320 ? -18.375 59.894  30.500  1.00 46.87  ? 320  GLN A O   1 
ATOM   2472  C  CB  . GLN A 1 320 ? -15.444 59.608  30.623  1.00 50.70  ? 320  GLN A CB  1 
ATOM   2473  C  CG  . GLN A 1 320 ? -15.189 60.651  31.697  1.00 52.72  ? 320  GLN A CG  1 
ATOM   2474  C  CD  . GLN A 1 320 ? -14.168 61.692  31.271  1.00 55.57  ? 320  GLN A CD  1 
ATOM   2475  O  OE1 . GLN A 1 320 ? -13.611 61.631  30.171  1.00 46.95  ? 320  GLN A OE1 1 
ATOM   2476  N  NE2 . GLN A 1 320 ? -13.915 62.660  32.148  1.00 51.70  ? 320  GLN A NE2 1 
ATOM   2477  N  N   . ARG A 1 321 ? -18.208 59.124  32.604  1.00 50.69  ? 321  ARG A N   1 
ATOM   2478  C  CA  . ARG A 1 321 ? -19.431 59.768  33.033  1.00 57.83  ? 321  ARG A CA  1 
ATOM   2479  C  C   . ARG A 1 321 ? -19.008 61.182  33.365  1.00 59.98  ? 321  ARG A C   1 
ATOM   2480  O  O   . ARG A 1 321 ? -17.868 61.408  33.764  1.00 57.45  ? 321  ARG A O   1 
ATOM   2481  C  CB  . ARG A 1 321 ? -19.996 59.080  34.279  1.00 69.93  ? 321  ARG A CB  1 
ATOM   2482  C  CG  . ARG A 1 321 ? -21.481 59.370  34.548  1.00 87.99  ? 321  ARG A CG  1 
ATOM   2483  C  CD  . ARG A 1 321 ? -22.418 58.462  33.731  1.00 95.91  ? 321  ARG A CD  1 
ATOM   2484  N  NE  . ARG A 1 321 ? -22.288 58.628  32.281  1.00 95.55  ? 321  ARG A NE  1 
ATOM   2485  C  CZ  . ARG A 1 321 ? -22.363 57.635  31.398  1.00 91.77  ? 321  ARG A CZ  1 
ATOM   2486  N  NH1 . ARG A 1 321 ? -22.563 56.385  31.804  1.00 89.65  ? 321  ARG A NH1 1 
ATOM   2487  N  NH2 . ARG A 1 321 ? -22.239 57.890  30.101  1.00 83.60  ? 321  ARG A NH2 1 
ATOM   2488  N  N   . ALA A 1 322 ? -19.911 62.136  33.160  1.00 66.60  ? 322  ALA A N   1 
ATOM   2489  C  CA  . ALA A 1 322 ? -19.638 63.540  33.441  1.00 65.86  ? 322  ALA A CA  1 
ATOM   2490  C  C   . ALA A 1 322 ? -19.405 63.783  34.928  1.00 69.11  ? 322  ALA A C   1 
ATOM   2491  O  O   . ALA A 1 322 ? -18.962 64.863  35.319  1.00 69.42  ? 322  ALA A O   1 
ATOM   2492  C  CB  . ALA A 1 322 ? -20.789 64.399  32.951  1.00 67.70  ? 322  ALA A CB  1 
ATOM   2493  N  N   . SER A 1 323 ? -19.718 62.777  35.747  1.00 70.76  ? 323  SER A N   1 
ATOM   2494  C  CA  . SER A 1 323 ? -19.557 62.855  37.201  1.00 69.66  ? 323  SER A CA  1 
ATOM   2495  C  C   . SER A 1 323 ? -18.132 62.562  37.639  1.00 71.35  ? 323  SER A C   1 
ATOM   2496  O  O   . SER A 1 323 ? -17.816 62.648  38.825  1.00 66.13  ? 323  SER A O   1 
ATOM   2497  C  CB  . SER A 1 323 ? -20.494 61.867  37.901  1.00 66.38  ? 323  SER A CB  1 
ATOM   2498  O  OG  . SER A 1 323 ? -20.084 60.533  37.671  1.00 61.36  ? 323  SER A OG  1 
ATOM   2499  N  N   . GLY A 1 324 ? -17.292 62.183  36.676  1.00 82.63  ? 324  GLY A N   1 
ATOM   2500  C  CA  . GLY A 1 324 ? -15.899 61.863  36.949  1.00 91.69  ? 324  GLY A CA  1 
ATOM   2501  C  C   . GLY A 1 324 ? -15.649 60.370  37.085  1.00 93.71  ? 324  GLY A C   1 
ATOM   2502  O  O   . GLY A 1 324 ? -14.507 59.905  37.069  1.00 93.65  ? 324  GLY A O   1 
ATOM   2503  N  N   . ASP A 1 325 ? -16.732 59.614  37.225  1.00 95.22  ? 325  ASP A N   1 
ATOM   2504  C  CA  . ASP A 1 325 ? -16.644 58.171  37.373  1.00 89.81  ? 325  ASP A CA  1 
ATOM   2505  C  C   . ASP A 1 325 ? -16.750 57.506  36.014  1.00 83.18  ? 325  ASP A C   1 
ATOM   2506  O  O   . ASP A 1 325 ? -16.870 58.179  34.986  1.00 85.03  ? 325  ASP A O   1 
ATOM   2507  C  CB  . ASP A 1 325 ? -17.746 57.672  38.308  1.00 96.77  ? 325  ASP A CB  1 
ATOM   2508  C  CG  . ASP A 1 325 ? -17.712 58.363  39.661  1.00 100.00 ? 325  ASP A CG  1 
ATOM   2509  O  OD1 . ASP A 1 325 ? -18.782 58.811  40.130  1.00 100.00 ? 325  ASP A OD1 1 
ATOM   2510  O  OD2 . ASP A 1 325 ? -16.607 58.471  40.243  1.00 100.00 ? 325  ASP A OD2 1 
ATOM   2511  N  N   . PHE A 1 326 ? -16.684 56.184  36.003  1.00 69.70  ? 326  PHE A N   1 
ATOM   2512  C  CA  . PHE A 1 326 ? -16.755 55.472  34.748  1.00 61.52  ? 326  PHE A CA  1 
ATOM   2513  C  C   . PHE A 1 326 ? -17.791 54.366  34.727  1.00 65.56  ? 326  PHE A C   1 
ATOM   2514  O  O   . PHE A 1 326 ? -18.219 53.864  35.769  1.00 66.25  ? 326  PHE A O   1 
ATOM   2515  C  CB  . PHE A 1 326 ? -15.385 54.916  34.385  1.00 58.10  ? 326  PHE A CB  1 
ATOM   2516  C  CG  . PHE A 1 326 ? -14.372 55.971  34.018  1.00 57.90  ? 326  PHE A CG  1 
ATOM   2517  C  CD1 . PHE A 1 326 ? -13.793 56.779  34.988  1.00 51.63  ? 326  PHE A CD1 1 
ATOM   2518  C  CD2 . PHE A 1 326 ? -13.962 56.122  32.697  1.00 54.20  ? 326  PHE A CD2 1 
ATOM   2519  C  CE1 . PHE A 1 326 ? -12.826 57.716  34.646  1.00 45.83  ? 326  PHE A CE1 1 
ATOM   2520  C  CE2 . PHE A 1 326 ? -12.994 57.057  32.347  1.00 42.03  ? 326  PHE A CE2 1 
ATOM   2521  C  CZ  . PHE A 1 326 ? -12.423 57.852  33.322  1.00 38.41  ? 326  PHE A CZ  1 
ATOM   2522  N  N   . GLN A 1 327 ? -18.189 54.008  33.510  1.00 68.27  ? 327  GLN A N   1 
ATOM   2523  C  CA  . GLN A 1 327 ? -19.175 52.966  33.244  1.00 67.35  ? 327  GLN A CA  1 
ATOM   2524  C  C   . GLN A 1 327 ? -18.420 52.007  32.332  1.00 58.62  ? 327  GLN A C   1 
ATOM   2525  O  O   . GLN A 1 327 ? -18.576 52.022  31.107  1.00 47.82  ? 327  GLN A O   1 
ATOM   2526  C  CB  . GLN A 1 327 ? -20.377 53.574  32.503  1.00 76.83  ? 327  GLN A CB  1 
ATOM   2527  C  CG  . GLN A 1 327 ? -21.684 52.829  32.676  1.00 81.75  ? 327  GLN A CG  1 
ATOM   2528  C  CD  . GLN A 1 327 ? -21.606 51.400  32.195  1.00 90.26  ? 327  GLN A CD  1 
ATOM   2529  O  OE1 . GLN A 1 327 ? -21.232 50.495  32.949  1.00 97.80  ? 327  GLN A OE1 1 
ATOM   2530  N  NE2 . GLN A 1 327 ? -21.948 51.184  30.929  1.00 87.75  ? 327  GLN A NE2 1 
ATOM   2531  N  N   . THR A 1 328 ? -17.561 51.204  32.944  1.00 53.96  ? 328  THR A N   1 
ATOM   2532  C  CA  . THR A 1 328 ? -16.731 50.269  32.202  1.00 49.47  ? 328  THR A CA  1 
ATOM   2533  C  C   . THR A 1 328 ? -17.480 49.061  31.701  1.00 43.70  ? 328  THR A C   1 
ATOM   2534  O  O   . THR A 1 328 ? -18.409 48.586  32.342  1.00 44.85  ? 328  THR A O   1 
ATOM   2535  C  CB  . THR A 1 328 ? -15.565 49.772  33.061  1.00 48.78  ? 328  THR A CB  1 
ATOM   2536  O  OG1 . THR A 1 328 ? -14.912 50.891  33.670  1.00 54.95  ? 328  THR A OG1 1 
ATOM   2537  C  CG2 . THR A 1 328 ? -14.563 49.007  32.208  1.00 47.15  ? 328  THR A CG2 1 
ATOM   2538  N  N   . THR A 1 329 ? -17.046 48.568  30.547  1.00 36.46  ? 329  THR A N   1 
ATOM   2539  C  CA  . THR A 1 329 ? -17.617 47.386  29.916  1.00 37.17  ? 329  THR A CA  1 
ATOM   2540  C  C   . THR A 1 329 ? -16.422 46.519  29.491  1.00 40.56  ? 329  THR A C   1 
ATOM   2541  O  O   . THR A 1 329 ? -15.275 46.890  29.738  1.00 48.73  ? 329  THR A O   1 
ATOM   2542  C  CB  . THR A 1 329 ? -18.468 47.762  28.671  1.00 39.97  ? 329  THR A CB  1 
ATOM   2543  O  OG1 . THR A 1 329 ? -17.612 48.131  27.582  1.00 47.03  ? 329  THR A OG1 1 
ATOM   2544  C  CG2 . THR A 1 329 ? -19.389 48.936  28.985  1.00 42.03  ? 329  THR A CG2 1 
ATOM   2545  N  N   . LYS A 1 330 ? -16.675 45.370  28.875  1.00 34.90  ? 330  LYS A N   1 
ATOM   2546  C  CA  . LYS A 1 330 ? -15.586 44.499  28.422  1.00 30.72  ? 330  LYS A CA  1 
ATOM   2547  C  C   . LYS A 1 330 ? -15.886 43.868  27.064  1.00 31.23  ? 330  LYS A C   1 
ATOM   2548  O  O   . LYS A 1 330 ? -17.051 43.752  26.674  1.00 36.98  ? 330  LYS A O   1 
ATOM   2549  C  CB  . LYS A 1 330 ? -15.277 43.421  29.459  1.00 36.80  ? 330  LYS A CB  1 
ATOM   2550  C  CG  . LYS A 1 330 ? -14.069 43.714  30.350  1.00 38.75  ? 330  LYS A CG  1 
ATOM   2551  C  CD  . LYS A 1 330 ? -14.413 44.447  31.632  1.00 34.98  ? 330  LYS A CD  1 
ATOM   2552  C  CE  . LYS A 1 330 ? -13.151 44.616  32.461  1.00 50.69  ? 330  LYS A CE  1 
ATOM   2553  N  NZ  . LYS A 1 330 ? -13.345 45.371  33.730  1.00 57.42  ? 330  LYS A NZ  1 
ATOM   2554  N  N   . LEU A 1 331 ? -14.837 43.459  26.349  1.00 25.28  ? 331  LEU A N   1 
ATOM   2555  C  CA  . LEU A 1 331 ? -14.983 42.869  25.018  1.00 22.18  ? 331  LEU A CA  1 
ATOM   2556  C  C   . LEU A 1 331 ? -13.856 41.890  24.725  1.00 28.07  ? 331  LEU A C   1 
ATOM   2557  O  O   . LEU A 1 331 ? -12.707 42.287  24.538  1.00 40.07  ? 331  LEU A O   1 
ATOM   2558  C  CB  . LEU A 1 331 ? -15.023 43.984  23.976  1.00 16.41  ? 331  LEU A CB  1 
ATOM   2559  C  CG  . LEU A 1 331 ? -14.506 43.712  22.567  1.00 27.13  ? 331  LEU A CG  1 
ATOM   2560  C  CD1 . LEU A 1 331 ? -15.216 42.525  21.935  1.00 34.30  ? 331  LEU A CD1 1 
ATOM   2561  C  CD2 . LEU A 1 331 ? -14.699 44.958  21.727  1.00 22.89  ? 331  LEU A CD2 1 
ATOM   2562  N  N   . ASN A 1 332 ? -14.216 40.615  24.610  1.00 27.81  ? 332  ASN A N   1 
ATOM   2563  C  CA  . ASN A 1 332 ? -13.248 39.551  24.386  1.00 33.38  ? 332  ASN A CA  1 
ATOM   2564  C  C   . ASN A 1 332 ? -12.928 39.250  22.941  1.00 33.08  ? 332  ASN A C   1 
ATOM   2565  O  O   . ASN A 1 332 ? -13.744 39.459  22.053  1.00 31.33  ? 332  ASN A O   1 
ATOM   2566  C  CB  . ASN A 1 332 ? -13.696 38.264  25.083  1.00 36.52  ? 332  ASN A CB  1 
ATOM   2567  C  CG  . ASN A 1 332 ? -14.153 38.505  26.510  1.00 44.56  ? 332  ASN A CG  1 
ATOM   2568  O  OD1 . ASN A 1 332 ? -15.227 39.060  26.736  1.00 58.80  ? 332  ASN A OD1 1 
ATOM   2569  N  ND2 . ASN A 1 332 ? -13.335 38.105  27.478  1.00 48.62  ? 332  ASN A ND2 1 
ATOM   2570  N  N   . GLY A 1 333 ? -11.731 38.703  22.748  1.00 39.33  ? 333  GLY A N   1 
ATOM   2571  C  CA  . GLY A 1 333 ? -11.224 38.342  21.440  1.00 40.65  ? 333  GLY A CA  1 
ATOM   2572  C  C   . GLY A 1 333 ? -11.984 37.207  20.802  1.00 45.18  ? 333  GLY A C   1 
ATOM   2573  O  O   . GLY A 1 333 ? -12.835 36.588  21.441  1.00 46.38  ? 333  GLY A O   1 
ATOM   2574  N  N   . PHE A 1 334 ? -11.648 36.900  19.553  1.00 49.31  ? 334  PHE A N   1 
ATOM   2575  C  CA  . PHE A 1 334 ? -12.366 35.861  18.848  1.00 49.87  ? 334  PHE A CA  1 
ATOM   2576  C  C   . PHE A 1 334 ? -11.700 34.514  18.687  1.00 50.16  ? 334  PHE A C   1 
ATOM   2577  O  O   . PHE A 1 334 ? -12.332 33.487  18.918  1.00 64.93  ? 334  PHE A O   1 
ATOM   2578  C  CB  . PHE A 1 334 ? -12.899 36.408  17.530  1.00 54.07  ? 334  PHE A CB  1 
ATOM   2579  C  CG  . PHE A 1 334 ? -13.888 37.520  17.715  1.00 52.64  ? 334  PHE A CG  1 
ATOM   2580  C  CD1 . PHE A 1 334 ? -14.185 38.392  16.686  1.00 59.92  ? 334  PHE A CD1 1 
ATOM   2581  C  CD2 . PHE A 1 334 ? -14.498 37.713  18.946  1.00 56.36  ? 334  PHE A CD2 1 
ATOM   2582  C  CE1 . PHE A 1 334 ? -15.071 39.446  16.882  1.00 61.66  ? 334  PHE A CE1 1 
ATOM   2583  C  CE2 . PHE A 1 334 ? -15.380 38.759  19.153  1.00 63.22  ? 334  PHE A CE2 1 
ATOM   2584  C  CZ  . PHE A 1 334 ? -15.669 39.630  18.119  1.00 56.17  ? 334  PHE A CZ  1 
ATOM   2585  N  N   . GLU A 1 335 ? -10.452 34.483  18.257  1.00 42.82  ? 335  GLU A N   1 
ATOM   2586  C  CA  . GLU A 1 335 ? -9.796  33.193  18.151  1.00 42.36  ? 335  GLU A CA  1 
ATOM   2587  C  C   . GLU A 1 335 ? -8.805  33.089  19.288  1.00 49.44  ? 335  GLU A C   1 
ATOM   2588  O  O   . GLU A 1 335 ? -8.585  34.063  20.018  1.00 61.71  ? 335  GLU A O   1 
ATOM   2589  C  CB  . GLU A 1 335 ? -9.092  33.063  16.824  1.00 35.62  ? 335  GLU A CB  1 
ATOM   2590  C  CG  . GLU A 1 335 ? -10.029 33.238  15.684  1.00 47.40  ? 335  GLU A CG  1 
ATOM   2591  C  CD  . GLU A 1 335 ? -9.344  33.898  14.541  1.00 56.47  ? 335  GLU A CD  1 
ATOM   2592  O  OE1 . GLU A 1 335 ? -9.191  35.138  14.599  1.00 64.64  ? 335  GLU A OE1 1 
ATOM   2593  O  OE2 . GLU A 1 335 ? -8.929  33.174  13.610  1.00 52.33  ? 335  GLU A OE2 1 
ATOM   2594  N  N   . VAL A 1 336 ? -8.256  31.902  19.491  1.00 37.51  ? 336  VAL A N   1 
ATOM   2595  C  CA  . VAL A 1 336 ? -7.290  31.729  20.556  1.00 30.37  ? 336  VAL A CA  1 
ATOM   2596  C  C   . VAL A 1 336 ? -5.922  32.008  19.984  1.00 26.88  ? 336  VAL A C   1 
ATOM   2597  O  O   . VAL A 1 336 ? -5.668  31.724  18.817  1.00 31.38  ? 336  VAL A O   1 
ATOM   2598  C  CB  . VAL A 1 336 ? -7.302  30.298  21.103  1.00 26.62  ? 336  VAL A CB  1 
ATOM   2599  C  CG1 . VAL A 1 336 ? -6.514  30.216  22.395  1.00 46.60  ? 336  VAL A CG1 1 
ATOM   2600  C  CG2 . VAL A 1 336 ? -8.710  29.850  21.341  1.00 38.41  ? 336  VAL A CG2 1 
ATOM   2601  N  N   . PHE A 1 337 ? -5.073  32.626  20.793  1.00 28.13  ? 337  PHE A N   1 
ATOM   2602  C  CA  . PHE A 1 337 ? -3.697  32.927  20.418  1.00 27.98  ? 337  PHE A CA  1 
ATOM   2603  C  C   . PHE A 1 337 ? -3.439  34.117  19.528  1.00 31.64  ? 337  PHE A C   1 
ATOM   2604  O  O   . PHE A 1 337 ? -2.290  34.480  19.280  1.00 43.78  ? 337  PHE A O   1 
ATOM   2605  C  CB  . PHE A 1 337 ? -3.024  31.679  19.874  1.00 29.48  ? 337  PHE A CB  1 
ATOM   2606  C  CG  . PHE A 1 337 ? -2.739  30.668  20.923  1.00 17.06  ? 337  PHE A CG  1 
ATOM   2607  C  CD1 . PHE A 1 337 ? -3.016  30.945  22.249  1.00 15.98  ? 337  PHE A CD1 1 
ATOM   2608  C  CD2 . PHE A 1 337 ? -2.160  29.461  20.602  1.00 31.18  ? 337  PHE A CD2 1 
ATOM   2609  C  CE1 . PHE A 1 337 ? -2.717  30.039  23.239  1.00 28.01  ? 337  PHE A CE1 1 
ATOM   2610  C  CE2 . PHE A 1 337 ? -1.856  28.546  21.590  1.00 37.95  ? 337  PHE A CE2 1 
ATOM   2611  C  CZ  . PHE A 1 337 ? -2.135  28.839  22.912  1.00 34.46  ? 337  PHE A CZ  1 
ATOM   2612  N  N   . ALA A 1 338 ? -4.499  34.660  18.963  1.00 34.40  ? 338  ALA A N   1 
ATOM   2613  C  CA  . ALA A 1 338 ? -4.368  35.855  18.169  1.00 30.86  ? 338  ALA A CA  1 
ATOM   2614  C  C   . ALA A 1 338 ? -4.552  36.827  19.294  1.00 41.66  ? 338  ALA A C   1 
ATOM   2615  O  O   . ALA A 1 338 ? -5.551  36.723  20.014  1.00 59.31  ? 338  ALA A O   1 
ATOM   2616  C  CB  . ALA A 1 338 ? -5.523  35.979  17.239  1.00 23.09  ? 338  ALA A CB  1 
ATOM   2617  N  N   . ARG A 1 339 ? -3.571  37.684  19.559  1.00 44.33  ? 339  ARG A N   1 
ATOM   2618  C  CA  . ARG A 1 339 ? -3.768  38.669  20.630  1.00 44.50  ? 339  ARG A CA  1 
ATOM   2619  C  C   . ARG A 1 339 ? -4.914  39.528  20.107  1.00 43.72  ? 339  ARG A C   1 
ATOM   2620  O  O   . ARG A 1 339 ? -5.077  39.612  18.904  1.00 49.07  ? 339  ARG A O   1 
ATOM   2621  C  CB  . ARG A 1 339 ? -2.508  39.490  20.839  1.00 48.01  ? 339  ARG A CB  1 
ATOM   2622  C  CG  . ARG A 1 339 ? -1.459  38.786  21.680  1.00 48.14  ? 339  ARG A CG  1 
ATOM   2623  C  CD  . ARG A 1 339 ? -0.823  37.586  20.996  1.00 29.97  ? 339  ARG A CD  1 
ATOM   2624  N  NE  . ARG A 1 339 ? 0.630   37.660  21.111  1.00 34.96  ? 339  ARG A NE  1 
ATOM   2625  C  CZ  . ARG A 1 339 ? 1.354   37.017  22.019  1.00 27.45  ? 339  ARG A CZ  1 
ATOM   2626  N  NH1 . ARG A 1 339 ? 0.759   36.220  22.899  1.00 21.15  ? 339  ARG A NH1 1 
ATOM   2627  N  NH2 . ARG A 1 339 ? 2.671   37.212  22.073  1.00 23.22  ? 339  ARG A NH2 1 
ATOM   2628  N  N   . PHE A 1 340 ? -5.740  40.115  20.957  1.00 28.53  ? 340  PHE A N   1 
ATOM   2629  C  CA  . PHE A 1 340 ? -6.851  40.868  20.404  1.00 27.59  ? 340  PHE A CA  1 
ATOM   2630  C  C   . PHE A 1 340 ? -6.672  42.356  20.628  1.00 33.59  ? 340  PHE A C   1 
ATOM   2631  O  O   . PHE A 1 340 ? -6.570  43.119  19.671  1.00 38.42  ? 340  PHE A O   1 
ATOM   2632  C  CB  . PHE A 1 340 ? -8.164  40.302  20.958  1.00 29.50  ? 340  PHE A CB  1 
ATOM   2633  C  CG  . PHE A 1 340 ? -9.347  41.211  20.826  1.00 20.55  ? 340  PHE A CG  1 
ATOM   2634  C  CD1 . PHE A 1 340 ? -9.891  41.486  19.590  1.00 17.57  ? 340  PHE A CD1 1 
ATOM   2635  C  CD2 . PHE A 1 340 ? -9.905  41.807  21.955  1.00 27.30  ? 340  PHE A CD2 1 
ATOM   2636  C  CE1 . PHE A 1 340 ? -10.975 42.348  19.475  1.00 25.15  ? 340  PHE A CE1 1 
ATOM   2637  C  CE2 . PHE A 1 340 ? -10.984 42.667  21.851  1.00 26.07  ? 340  PHE A CE2 1 
ATOM   2638  C  CZ  . PHE A 1 340 ? -11.522 42.942  20.610  1.00 13.71  ? 340  PHE A CZ  1 
ATOM   2639  N  N   . GLY A 1 341 ? -6.607  42.773  21.885  1.00 35.86  ? 341  GLY A N   1 
ATOM   2640  C  CA  . GLY A 1 341 ? -6.391  44.181  22.162  1.00 39.19  ? 341  GLY A CA  1 
ATOM   2641  C  C   . GLY A 1 341 ? -4.915  44.480  22.003  1.00 36.43  ? 341  GLY A C   1 
ATOM   2642  O  O   . GLY A 1 341 ? -4.382  45.378  22.642  1.00 46.79  ? 341  GLY A O   1 
ATOM   2643  N  N   . SER A 1 342 ? -4.259  43.718  21.139  1.00 33.71  ? 342  SER A N   1 
ATOM   2644  C  CA  . SER A 1 342 ? -2.835  43.864  20.910  1.00 33.64  ? 342  SER A CA  1 
ATOM   2645  C  C   . SER A 1 342 ? -2.500  45.210  20.305  1.00 27.92  ? 342  SER A C   1 
ATOM   2646  O  O   . SER A 1 342 ? -1.356  45.662  20.361  1.00 31.36  ? 342  SER A O   1 
ATOM   2647  C  CB  . SER A 1 342 ? -2.342  42.751  19.989  1.00 31.76  ? 342  SER A CB  1 
ATOM   2648  O  OG  . SER A 1 342 ? -0.968  42.487  20.205  1.00 38.71  ? 342  SER A OG  1 
ATOM   2649  N  N   . ALA A 1 343 ? -3.510  45.869  19.759  1.00 18.68  ? 343  ALA A N   1 
ATOM   2650  C  CA  . ALA A 1 343 ? -3.279  47.144  19.128  1.00 15.53  ? 343  ALA A CA  1 
ATOM   2651  C  C   . ALA A 1 343 ? -4.569  47.888  18.849  1.00 18.91  ? 343  ALA A C   1 
ATOM   2652  O  O   . ALA A 1 343 ? -5.226  47.661  17.837  1.00 24.59  ? 343  ALA A O   1 
ATOM   2653  C  CB  . ALA A 1 343 ? -2.507  46.931  17.836  1.00 7.57   ? 343  ALA A CB  1 
ATOM   2654  N  N   . ILE A 1 344 ? -4.942  48.765  19.767  1.00 16.02  ? 344  ILE A N   1 
ATOM   2655  C  CA  . ILE A 1 344 ? -6.142  49.566  19.600  1.00 22.02  ? 344  ILE A CA  1 
ATOM   2656  C  C   . ILE A 1 344 ? -5.775  50.824  18.811  1.00 29.87  ? 344  ILE A C   1 
ATOM   2657  O  O   . ILE A 1 344 ? -4.742  51.446  19.073  1.00 41.45  ? 344  ILE A O   1 
ATOM   2658  C  CB  . ILE A 1 344 ? -6.691  49.997  20.963  1.00 21.33  ? 344  ILE A CB  1 
ATOM   2659  C  CG1 . ILE A 1 344 ? -6.730  48.796  21.905  1.00 18.28  ? 344  ILE A CG1 1 
ATOM   2660  C  CG2 . ILE A 1 344 ? -8.068  50.633  20.808  1.00 28.32  ? 344  ILE A CG2 1 
ATOM   2661  C  CD1 . ILE A 1 344 ? -7.263  49.120  23.282  1.00 36.97  ? 344  ILE A CD1 1 
ATOM   2662  N  N   . ALA A 1 345 ? -6.602  51.191  17.840  1.00 34.16  ? 345  ALA A N   1 
ATOM   2663  C  CA  . ALA A 1 345 ? -6.349  52.388  17.032  1.00 31.19  ? 345  ALA A CA  1 
ATOM   2664  C  C   . ALA A 1 345 ? -7.675  53.060  16.699  1.00 33.10  ? 345  ALA A C   1 
ATOM   2665  O  O   . ALA A 1 345 ? -8.401  52.623  15.807  1.00 39.80  ? 345  ALA A O   1 
ATOM   2666  C  CB  . ALA A 1 345 ? -5.606  52.024  15.761  1.00 12.32  ? 345  ALA A CB  1 
ATOM   2667  N  N   . PRO A 1 346 ? -8.028  54.120  17.437  1.00 30.62  ? 346  PRO A N   1 
ATOM   2668  C  CA  . PRO A 1 346 ? -9.285  54.804  17.166  1.00 33.95  ? 346  PRO A CA  1 
ATOM   2669  C  C   . PRO A 1 346 ? -9.219  55.567  15.873  1.00 32.90  ? 346  PRO A C   1 
ATOM   2670  O  O   . PRO A 1 346 ? -8.224  56.215  15.579  1.00 37.92  ? 346  PRO A O   1 
ATOM   2671  C  CB  . PRO A 1 346 ? -9.412  55.754  18.347  1.00 29.24  ? 346  PRO A CB  1 
ATOM   2672  C  CG  . PRO A 1 346 ? -8.012  56.105  18.640  1.00 21.79  ? 346  PRO A CG  1 
ATOM   2673  C  CD  . PRO A 1 346 ? -7.323  54.761  18.557  1.00 35.53  ? 346  PRO A CD  1 
ATOM   2674  N  N   . LEU A 1 347 ? -10.266 55.424  15.075  1.00 37.89  ? 347  LEU A N   1 
ATOM   2675  C  CA  . LEU A 1 347 ? -10.365 56.129  13.806  1.00 38.29  ? 347  LEU A CA  1 
ATOM   2676  C  C   . LEU A 1 347 ? -11.309 57.289  14.069  1.00 37.37  ? 347  LEU A C   1 
ATOM   2677  O  O   . LEU A 1 347 ? -11.579 57.631  15.222  1.00 36.90  ? 347  LEU A O   1 
ATOM   2678  C  CB  . LEU A 1 347 ? -10.968 55.224  12.740  1.00 33.40  ? 347  LEU A CB  1 
ATOM   2679  C  CG  . LEU A 1 347 ? -10.647 53.753  12.958  1.00 33.60  ? 347  LEU A CG  1 
ATOM   2680  C  CD1 . LEU A 1 347 ? -11.899 53.007  13.379  1.00 15.68  ? 347  LEU A CD1 1 
ATOM   2681  C  CD2 . LEU A 1 347 ? -10.075 53.188  11.684  1.00 32.74  ? 347  LEU A CD2 1 
ATOM   2682  N  N   . GLY A 1 348 ? -11.810 57.890  13.001  1.00 32.03  ? 348  GLY A N   1 
ATOM   2683  C  CA  . GLY A 1 348 ? -12.734 58.990  13.168  1.00 43.77  ? 348  GLY A CA  1 
ATOM   2684  C  C   . GLY A 1 348 ? -14.165 58.534  12.982  1.00 47.00  ? 348  GLY A C   1 
ATOM   2685  O  O   . GLY A 1 348 ? -14.859 58.229  13.948  1.00 45.72  ? 348  GLY A O   1 
ATOM   2686  N  N   . ASP A 1 349 ? -14.580 58.450  11.720  1.00 45.92  ? 349  ASP A N   1 
ATOM   2687  C  CA  . ASP A 1 349 ? -15.922 58.033  11.347  1.00 42.49  ? 349  ASP A CA  1 
ATOM   2688  C  C   . ASP A 1 349 ? -15.883 57.375  9.975   1.00 41.17  ? 349  ASP A C   1 
ATOM   2689  O  O   . ASP A 1 349 ? -16.026 58.052  8.963   1.00 47.17  ? 349  ASP A O   1 
ATOM   2690  C  CB  . ASP A 1 349 ? -16.855 59.248  11.289  1.00 44.77  ? 349  ASP A CB  1 
ATOM   2691  C  CG  . ASP A 1 349 ? -17.740 59.374  12.512  1.00 49.50  ? 349  ASP A CG  1 
ATOM   2692  O  OD1 . ASP A 1 349 ? -18.852 58.817  12.491  1.00 52.51  ? 349  ASP A OD1 1 
ATOM   2693  O  OD2 . ASP A 1 349 ? -17.341 60.050  13.482  1.00 56.78  ? 349  ASP A OD2 1 
ATOM   2694  N  N   . LEU A 1 350 ? -15.683 56.067  9.930   1.00 37.73  ? 350  LEU A N   1 
ATOM   2695  C  CA  . LEU A 1 350 ? -15.664 55.350  8.654   1.00 52.49  ? 350  LEU A CA  1 
ATOM   2696  C  C   . LEU A 1 350 ? -17.102 55.256  8.136   1.00 60.35  ? 350  LEU A C   1 
ATOM   2697  O  O   . LEU A 1 350 ? -17.444 54.358  7.347   1.00 62.12  ? 350  LEU A O   1 
ATOM   2698  C  CB  . LEU A 1 350 ? -15.144 53.932  8.859   1.00 62.89  ? 350  LEU A CB  1 
ATOM   2699  C  CG  . LEU A 1 350 ? -13.924 53.799  9.750   1.00 66.59  ? 350  LEU A CG  1 
ATOM   2700  C  CD1 . LEU A 1 350 ? -13.743 52.342  10.146  1.00 67.31  ? 350  LEU A CD1 1 
ATOM   2701  C  CD2 . LEU A 1 350 ? -12.705 54.383  9.044   1.00 77.50  ? 350  LEU A CD2 1 
ATOM   2702  N  N   . ASP A 1 351 ? -17.933 56.190  8.595   1.00 58.61  ? 351  ASP A N   1 
ATOM   2703  C  CA  . ASP A 1 351 ? -19.348 56.249  8.262   1.00 61.25  ? 351  ASP A CA  1 
ATOM   2704  C  C   . ASP A 1 351 ? -19.898 57.664  8.428   1.00 64.51  ? 351  ASP A C   1 
ATOM   2705  O  O   . ASP A 1 351 ? -20.937 58.004  7.859   1.00 75.62  ? 351  ASP A O   1 
ATOM   2706  C  CB  . ASP A 1 351 ? -20.128 55.285  9.173   1.00 58.18  ? 351  ASP A CB  1 
ATOM   2707  C  CG  . ASP A 1 351 ? -19.762 55.432  10.668  1.00 64.22  ? 351  ASP A CG  1 
ATOM   2708  O  OD1 . ASP A 1 351 ? -20.270 54.639  11.486  1.00 66.05  ? 351  ASP A OD1 1 
ATOM   2709  O  OD2 . ASP A 1 351 ? -18.969 56.325  11.042  1.00 61.85  ? 351  ASP A OD2 1 
ATOM   2710  N  N   . GLN A 1 352 ? -19.216 58.473  9.238   1.00 62.90  ? 352  GLN A N   1 
ATOM   2711  C  CA  . GLN A 1 352 ? -19.631 59.849  9.502   1.00 63.38  ? 352  GLN A CA  1 
ATOM   2712  C  C   . GLN A 1 352 ? -21.058 59.884  10.068  1.00 58.43  ? 352  GLN A C   1 
ATOM   2713  O  O   . GLN A 1 352 ? -21.856 60.769  9.755   1.00 57.90  ? 352  GLN A O   1 
ATOM   2714  C  CB  . GLN A 1 352 ? -19.518 60.689  8.223   1.00 68.43  ? 352  GLN A CB  1 
ATOM   2715  C  CG  . GLN A 1 352 ? -18.502 61.835  8.284   1.00 74.00  ? 352  GLN A CG  1 
ATOM   2716  C  CD  . GLN A 1 352 ? -17.066 61.368  8.414   1.00 71.06  ? 352  GLN A CD  1 
ATOM   2717  O  OE1 . GLN A 1 352 ? -16.576 60.599  7.592   1.00 73.56  ? 352  GLN A OE1 1 
ATOM   2718  N  NE2 . GLN A 1 352 ? -16.375 61.854  9.441   1.00 78.69  ? 352  GLN A NE2 1 
ATOM   2719  N  N   . ASP A 1 353 ? -21.363 58.901  10.909  1.00 57.91  ? 353  ASP A N   1 
ATOM   2720  C  CA  . ASP A 1 353 ? -22.676 58.777  11.524  1.00 61.17  ? 353  ASP A CA  1 
ATOM   2721  C  C   . ASP A 1 353 ? -22.832 59.707  12.716  1.00 60.89  ? 353  ASP A C   1 
ATOM   2722  O  O   . ASP A 1 353 ? -23.897 59.756  13.329  1.00 69.48  ? 353  ASP A O   1 
ATOM   2723  C  CB  . ASP A 1 353 ? -22.919 57.328  11.978  1.00 65.95  ? 353  ASP A CB  1 
ATOM   2724  C  CG  . ASP A 1 353 ? -22.101 56.940  13.220  1.00 70.42  ? 353  ASP A CG  1 
ATOM   2725  O  OD1 . ASP A 1 353 ? -22.710 56.631  14.266  1.00 72.08  ? 353  ASP A OD1 1 
ATOM   2726  O  OD2 . ASP A 1 353 ? -20.858 56.926  13.161  1.00 67.62  ? 353  ASP A OD2 1 
ATOM   2727  N  N   . GLY A 1 354 ? -21.772 60.436  13.048  1.00 56.18  ? 354  GLY A N   1 
ATOM   2728  C  CA  . GLY A 1 354 ? -21.831 61.320  14.196  1.00 54.47  ? 354  GLY A CA  1 
ATOM   2729  C  C   . GLY A 1 354 ? -21.374 60.614  15.464  1.00 52.85  ? 354  GLY A C   1 
ATOM   2730  O  O   . GLY A 1 354 ? -21.703 61.033  16.575  1.00 52.24  ? 354  GLY A O   1 
ATOM   2731  N  N   . PHE A 1 355 ? -20.624 59.529  15.286  1.00 51.87  ? 355  PHE A N   1 
ATOM   2732  C  CA  . PHE A 1 355 ? -20.079 58.736  16.384  1.00 44.29  ? 355  PHE A CA  1 
ATOM   2733  C  C   . PHE A 1 355 ? -18.810 58.093  15.889  1.00 45.66  ? 355  PHE A C   1 
ATOM   2734  O  O   . PHE A 1 355 ? -18.763 57.567  14.779  1.00 45.23  ? 355  PHE A O   1 
ATOM   2735  C  CB  . PHE A 1 355 ? -21.055 57.655  16.818  1.00 39.19  ? 355  PHE A CB  1 
ATOM   2736  C  CG  . PHE A 1 355 ? -22.224 58.181  17.567  1.00 34.51  ? 355  PHE A CG  1 
ATOM   2737  C  CD1 . PHE A 1 355 ? -22.075 58.642  18.867  1.00 34.95  ? 355  PHE A CD1 1 
ATOM   2738  C  CD2 . PHE A 1 355 ? -23.468 58.245  16.972  1.00 31.40  ? 355  PHE A CD2 1 
ATOM   2739  C  CE1 . PHE A 1 355 ? -23.152 59.165  19.566  1.00 37.29  ? 355  PHE A CE1 1 
ATOM   2740  C  CE2 . PHE A 1 355 ? -24.554 58.767  17.664  1.00 42.39  ? 355  PHE A CE2 1 
ATOM   2741  C  CZ  . PHE A 1 355 ? -24.395 59.230  18.965  1.00 40.55  ? 355  PHE A CZ  1 
ATOM   2742  N  N   . ASN A 1 356 ? -17.785 58.096  16.730  1.00 49.73  ? 356  ASN A N   1 
ATOM   2743  C  CA  . ASN A 1 356 ? -16.504 57.537  16.332  1.00 49.32  ? 356  ASN A CA  1 
ATOM   2744  C  C   . ASN A 1 356 ? -16.393 56.033  16.377  1.00 48.24  ? 356  ASN A C   1 
ATOM   2745  O  O   . ASN A 1 356 ? -17.004 55.367  17.212  1.00 53.38  ? 356  ASN A O   1 
ATOM   2746  C  CB  . ASN A 1 356 ? -15.368 58.155  17.146  1.00 48.05  ? 356  ASN A CB  1 
ATOM   2747  C  CG  . ASN A 1 356 ? -15.270 59.654  16.963  1.00 41.39  ? 356  ASN A CG  1 
ATOM   2748  O  OD1 . ASN A 1 356 ? -15.024 60.149  15.857  1.00 47.73  ? 356  ASN A OD1 1 
ATOM   2749  N  ND2 . ASN A 1 356 ? -15.476 60.389  18.046  1.00 30.80  ? 356  ASN A ND2 1 
ATOM   2750  N  N   . ASP A 1 357 ? -15.604 55.516  15.438  1.00 52.80  ? 357  ASP A N   1 
ATOM   2751  C  CA  . ASP A 1 357 ? -15.326 54.091  15.324  1.00 58.93  ? 357  ASP A CA  1 
ATOM   2752  C  C   . ASP A 1 357 ? -14.006 53.787  16.049  1.00 52.14  ? 357  ASP A C   1 
ATOM   2753  O  O   . ASP A 1 357 ? -13.459 54.643  16.748  1.00 59.83  ? 357  ASP A O   1 
ATOM   2754  C  CB  . ASP A 1 357 ? -15.243 53.651  13.850  1.00 68.66  ? 357  ASP A CB  1 
ATOM   2755  C  CG  . ASP A 1 357 ? -15.461 54.796  12.873  1.00 76.06  ? 357  ASP A CG  1 
ATOM   2756  O  OD1 . ASP A 1 357 ? -14.459 55.299  12.326  1.00 82.77  ? 357  ASP A OD1 1 
ATOM   2757  O  OD2 . ASP A 1 357 ? -16.627 55.187  12.652  1.00 76.49  ? 357  ASP A OD2 1 
ATOM   2758  N  N   . ILE A 1 358 ? -13.499 52.572  15.888  1.00 38.58  ? 358  ILE A N   1 
ATOM   2759  C  CA  . ILE A 1 358 ? -12.262 52.175  16.538  1.00 31.91  ? 358  ILE A CA  1 
ATOM   2760  C  C   . ILE A 1 358 ? -11.876 50.812  16.001  1.00 26.18  ? 358  ILE A C   1 
ATOM   2761  O  O   . ILE A 1 358 ? -12.727 49.989  15.680  1.00 17.46  ? 358  ILE A O   1 
ATOM   2762  C  CB  . ILE A 1 358 ? -12.421 52.161  18.081  1.00 29.89  ? 358  ILE A CB  1 
ATOM   2763  C  CG1 . ILE A 1 358 ? -11.052 52.203  18.745  1.00 33.50  ? 358  ILE A CG1 1 
ATOM   2764  C  CG2 . ILE A 1 358 ? -13.201 50.944  18.551  1.00 29.50  ? 358  ILE A CG2 1 
ATOM   2765  C  CD1 . ILE A 1 358 ? -11.116 52.611  20.187  1.00 27.70  ? 358  ILE A CD1 1 
ATOM   2766  N  N   . ALA A 1 359 ? -10.586 50.576  15.860  1.00 25.72  ? 359  ALA A N   1 
ATOM   2767  C  CA  . ALA A 1 359 ? -10.175 49.304  15.319  1.00 27.92  ? 359  ALA A CA  1 
ATOM   2768  C  C   . ALA A 1 359 ? -9.224  48.553  16.207  1.00 29.86  ? 359  ALA A C   1 
ATOM   2769  O  O   . ALA A 1 359 ? -8.074  48.946  16.378  1.00 35.50  ? 359  ALA A O   1 
ATOM   2770  C  CB  . ALA A 1 359 ? -9.577  49.489  13.962  1.00 19.74  ? 359  ALA A CB  1 
ATOM   2771  N  N   . ILE A 1 360 ? -9.740  47.471  16.785  1.00 29.34  ? 360  ILE A N   1 
ATOM   2772  C  CA  . ILE A 1 360 ? -8.987  46.586  17.658  1.00 15.83  ? 360  ILE A CA  1 
ATOM   2773  C  C   . ILE A 1 360 ? -8.335  45.579  16.734  1.00 16.80  ? 360  ILE A C   1 
ATOM   2774  O  O   . ILE A 1 360 ? -8.863  45.293  15.657  1.00 22.91  ? 360  ILE A O   1 
ATOM   2775  C  CB  . ILE A 1 360 ? -9.929  45.918  18.665  1.00 10.22  ? 360  ILE A CB  1 
ATOM   2776  C  CG1 . ILE A 1 360 ? -10.715 47.008  19.407  1.00 7.96   ? 360  ILE A CG1 1 
ATOM   2777  C  CG2 . ILE A 1 360 ? -9.151  45.055  19.636  1.00 13.16  ? 360  ILE A CG2 1 
ATOM   2778  C  CD1 . ILE A 1 360 ? -11.565 46.496  20.523  1.00 24.74  ? 360  ILE A CD1 1 
ATOM   2779  N  N   . ALA A 1 361 ? -7.181  45.059  17.126  1.00 18.54  ? 361  ALA A N   1 
ATOM   2780  C  CA  . ALA A 1 361 ? -6.493  44.141  16.238  1.00 28.72  ? 361  ALA A CA  1 
ATOM   2781  C  C   . ALA A 1 361 ? -5.846  42.915  16.831  1.00 35.32  ? 361  ALA A C   1 
ATOM   2782  O  O   . ALA A 1 361 ? -5.108  43.002  17.820  1.00 44.90  ? 361  ALA A O   1 
ATOM   2783  C  CB  . ALA A 1 361 ? -5.474  44.898  15.414  1.00 29.86  ? 361  ALA A CB  1 
ATOM   2784  N  N   . ALA A 1 362 ? -6.098  41.786  16.156  1.00 36.35  ? 362  ALA A N   1 
ATOM   2785  C  CA  . ALA A 1 362 ? -5.555  40.469  16.490  1.00 29.76  ? 362  ALA A CA  1 
ATOM   2786  C  C   . ALA A 1 362 ? -4.516  40.139  15.422  1.00 31.49  ? 362  ALA A C   1 
ATOM   2787  O  O   . ALA A 1 362 ? -4.846  39.605  14.356  1.00 26.71  ? 362  ALA A O   1 
ATOM   2788  C  CB  . ALA A 1 362 ? -6.647  39.432  16.508  1.00 31.29  ? 362  ALA A CB  1 
ATOM   2789  N  N   . PRO A 1 363 ? -3.235  40.449  15.712  1.00 27.80  ? 363  PRO A N   1 
ATOM   2790  C  CA  . PRO A 1 363 ? -2.074  40.248  14.838  1.00 24.55  ? 363  PRO A CA  1 
ATOM   2791  C  C   . PRO A 1 363 ? -1.767  38.808  14.487  1.00 28.41  ? 363  PRO A C   1 
ATOM   2792  O  O   . PRO A 1 363 ? -0.989  38.536  13.567  1.00 36.17  ? 363  PRO A O   1 
ATOM   2793  C  CB  . PRO A 1 363 ? -0.931  40.870  15.642  1.00 28.40  ? 363  PRO A CB  1 
ATOM   2794  C  CG  . PRO A 1 363 ? -1.634  41.737  16.692  1.00 15.42  ? 363  PRO A CG  1 
ATOM   2795  C  CD  . PRO A 1 363 ? -2.795  40.900  17.043  1.00 14.99  ? 363  PRO A CD  1 
ATOM   2796  N  N   . TYR A 1 364 ? -2.391  37.882  15.195  1.00 27.00  ? 364  TYR A N   1 
ATOM   2797  C  CA  . TYR A 1 364 ? -2.133  36.484  14.939  1.00 35.80  ? 364  TYR A CA  1 
ATOM   2798  C  C   . TYR A 1 364 ? -3.396  35.724  14.579  1.00 41.80  ? 364  TYR A C   1 
ATOM   2799  O  O   . TYR A 1 364 ? -3.382  34.499  14.424  1.00 41.36  ? 364  TYR A O   1 
ATOM   2800  C  CB  . TYR A 1 364 ? -1.453  35.914  16.160  1.00 26.61  ? 364  TYR A CB  1 
ATOM   2801  C  CG  . TYR A 1 364 ? -0.285  36.773  16.521  1.00 25.08  ? 364  TYR A CG  1 
ATOM   2802  C  CD1 . TYR A 1 364 ? -0.325  37.598  17.634  1.00 32.27  ? 364  TYR A CD1 1 
ATOM   2803  C  CD2 . TYR A 1 364 ? 0.857   36.786  15.727  1.00 21.35  ? 364  TYR A CD2 1 
ATOM   2804  C  CE1 . TYR A 1 364 ? 0.741   38.428  17.942  1.00 36.93  ? 364  TYR A CE1 1 
ATOM   2805  C  CE2 . TYR A 1 364 ? 1.922   37.609  16.024  1.00 34.41  ? 364  TYR A CE2 1 
ATOM   2806  C  CZ  . TYR A 1 364 ? 1.862   38.422  17.139  1.00 38.15  ? 364  TYR A CZ  1 
ATOM   2807  O  OH  . TYR A 1 364 ? 2.924   39.233  17.454  1.00 49.90  ? 364  TYR A OH  1 
ATOM   2808  N  N   . GLY A 1 365 ? -4.470  36.479  14.388  1.00 44.76  ? 365  GLY A N   1 
ATOM   2809  C  CA  . GLY A 1 365 ? -5.754  35.901  14.056  1.00 42.70  ? 365  GLY A CA  1 
ATOM   2810  C  C   . GLY A 1 365 ? -5.833  35.453  12.629  1.00 45.18  ? 365  GLY A C   1 
ATOM   2811  O  O   . GLY A 1 365 ? -4.861  35.556  11.891  1.00 41.37  ? 365  GLY A O   1 
ATOM   2812  N  N   . GLY A 1 366 ? -7.004  34.952  12.250  1.00 54.18  ? 366  GLY A N   1 
ATOM   2813  C  CA  . GLY A 1 366 ? -7.223  34.473  10.899  1.00 68.82  ? 366  GLY A CA  1 
ATOM   2814  C  C   . GLY A 1 366 ? -6.377  33.255  10.592  1.00 76.83  ? 366  GLY A C   1 
ATOM   2815  O  O   . GLY A 1 366 ? -5.583  32.821  11.438  1.00 80.15  ? 366  GLY A O   1 
ATOM   2816  N  N   . GLU A 1 367 ? -6.539  32.703  9.389   1.00 80.22  ? 367  GLU A N   1 
ATOM   2817  C  CA  . GLU A 1 367 ? -5.769  31.530  8.981   1.00 82.18  ? 367  GLU A CA  1 
ATOM   2818  C  C   . GLU A 1 367 ? -4.305  31.890  8.784   1.00 80.38  ? 367  GLU A C   1 
ATOM   2819  O  O   . GLU A 1 367 ? -3.976  32.998  8.363   1.00 80.28  ? 367  GLU A O   1 
ATOM   2820  C  CB  . GLU A 1 367 ? -6.335  30.893  7.700   1.00 85.61  ? 367  GLU A CB  1 
ATOM   2821  C  CG  . GLU A 1 367 ? -6.156  31.702  6.425   1.00 89.52  ? 367  GLU A CG  1 
ATOM   2822  C  CD  . GLU A 1 367 ? -6.821  33.053  6.511   1.00 98.36  ? 367  GLU A CD  1 
ATOM   2823  O  OE1 . GLU A 1 367 ? -8.047  33.105  6.758   1.00 100.00 ? 367  GLU A OE1 1 
ATOM   2824  O  OE2 . GLU A 1 367 ? -6.105  34.064  6.359   1.00 100.00 ? 367  GLU A OE2 1 
ATOM   2825  N  N   . ASP A 1 368 ? -3.434  30.957  9.147   1.00 82.00  ? 368  ASP A N   1 
ATOM   2826  C  CA  . ASP A 1 368 ? -1.990  31.120  9.016   1.00 83.11  ? 368  ASP A CA  1 
ATOM   2827  C  C   . ASP A 1 368 ? -1.410  32.318  9.779   1.00 75.90  ? 368  ASP A C   1 
ATOM   2828  O  O   . ASP A 1 368 ? -0.438  32.929  9.337   1.00 84.45  ? 368  ASP A O   1 
ATOM   2829  C  CB  . ASP A 1 368 ? -1.604  31.170  7.527   1.00 90.91  ? 368  ASP A CB  1 
ATOM   2830  C  CG  . ASP A 1 368 ? -1.981  29.889  6.775   1.00 97.90  ? 368  ASP A CG  1 
ATOM   2831  O  OD1 . ASP A 1 368 ? -1.073  29.059  6.524   1.00 100.00 ? 368  ASP A OD1 1 
ATOM   2832  O  OD2 . ASP A 1 368 ? -3.176  29.713  6.436   1.00 94.01  ? 368  ASP A OD2 1 
ATOM   2833  N  N   . LYS A 1 369 ? -2.004  32.640  10.927  1.00 62.68  ? 369  LYS A N   1 
ATOM   2834  C  CA  . LYS A 1 369 ? -1.545  33.749  11.757  1.00 61.15  ? 369  LYS A CA  1 
ATOM   2835  C  C   . LYS A 1 369 ? -1.273  35.028  10.961  1.00 58.53  ? 369  LYS A C   1 
ATOM   2836  O  O   . LYS A 1 369 ? -0.343  35.787  11.257  1.00 58.98  ? 369  LYS A O   1 
ATOM   2837  C  CB  . LYS A 1 369 ? -0.317  33.327  12.567  1.00 69.63  ? 369  LYS A CB  1 
ATOM   2838  C  CG  . LYS A 1 369 ? -0.651  32.357  13.691  1.00 82.54  ? 369  LYS A CG  1 
ATOM   2839  C  CD  . LYS A 1 369 ? 0.583   31.942  14.470  1.00 93.19  ? 369  LYS A CD  1 
ATOM   2840  C  CE  . LYS A 1 369 ? 0.184   31.094  15.665  1.00 96.96  ? 369  LYS A CE  1 
ATOM   2841  N  NZ  . LYS A 1 369 ? 1.360   30.567  16.410  1.00 100.00 ? 369  LYS A NZ  1 
ATOM   2842  N  N   . LYS A 1 370 ? -2.105  35.245  9.945   1.00 54.75  ? 370  LYS A N   1 
ATOM   2843  C  CA  . LYS A 1 370 ? -2.027  36.415  9.071   1.00 49.78  ? 370  LYS A CA  1 
ATOM   2844  C  C   . LYS A 1 370 ? -2.612  37.676  9.714   1.00 52.94  ? 370  LYS A C   1 
ATOM   2845  O  O   . LYS A 1 370 ? -2.524  38.764  9.139   1.00 56.50  ? 370  LYS A O   1 
ATOM   2846  C  CB  . LYS A 1 370 ? -2.781  36.154  7.773   1.00 47.70  ? 370  LYS A CB  1 
ATOM   2847  C  CG  . LYS A 1 370 ? -2.131  35.172  6.847   1.00 41.66  ? 370  LYS A CG  1 
ATOM   2848  C  CD  . LYS A 1 370 ? -2.975  35.058  5.591   1.00 53.61  ? 370  LYS A CD  1 
ATOM   2849  C  CE  . LYS A 1 370 ? -2.290  34.269  4.487   1.00 63.28  ? 370  LYS A CE  1 
ATOM   2850  N  NZ  . LYS A 1 370 ? -3.147  34.211  3.265   1.00 66.50  ? 370  LYS A NZ  1 
ATOM   2851  N  N   . GLY A 1 371 ? -3.282  37.507  10.852  1.00 53.18  ? 371  GLY A N   1 
ATOM   2852  C  CA  . GLY A 1 371 ? -3.866  38.630  11.569  1.00 45.88  ? 371  GLY A CA  1 
ATOM   2853  C  C   . GLY A 1 371 ? -5.000  39.365  10.887  1.00 40.01  ? 371  GLY A C   1 
ATOM   2854  O  O   . GLY A 1 371 ? -4.987  39.566  9.676   1.00 39.08  ? 371  GLY A O   1 
ATOM   2855  N  N   . ILE A 1 372 ? -5.988  39.770  11.675  1.00 33.65  ? 372  ILE A N   1 
ATOM   2856  C  CA  . ILE A 1 372 ? -7.139  40.496  11.139  1.00 37.46  ? 372  ILE A CA  1 
ATOM   2857  C  C   . ILE A 1 372 ? -7.388  41.773  11.949  1.00 41.44  ? 372  ILE A C   1 
ATOM   2858  O  O   . ILE A 1 372 ? -6.796  41.967  13.017  1.00 40.52  ? 372  ILE A O   1 
ATOM   2859  C  CB  . ILE A 1 372 ? -8.455  39.617  11.136  1.00 38.07  ? 372  ILE A CB  1 
ATOM   2860  C  CG1 . ILE A 1 372 ? -9.143  39.624  12.504  1.00 32.93  ? 372  ILE A CG1 1 
ATOM   2861  C  CG2 . ILE A 1 372 ? -8.140  38.161  10.792  1.00 26.50  ? 372  ILE A CG2 1 
ATOM   2862  C  CD1 . ILE A 1 372 ? -8.452  38.759  13.539  1.00 50.98  ? 372  ILE A CD1 1 
ATOM   2863  N  N   . VAL A 1 373 ? -8.251  42.649  11.447  1.00 34.89  ? 373  VAL A N   1 
ATOM   2864  C  CA  . VAL A 1 373 ? -8.556  43.871  12.181  1.00 33.28  ? 373  VAL A CA  1 
ATOM   2865  C  C   . VAL A 1 373 ? -10.054 44.023  12.271  1.00 34.03  ? 373  VAL A C   1 
ATOM   2866  O  O   . VAL A 1 373 ? -10.730 44.180  11.260  1.00 36.42  ? 373  VAL A O   1 
ATOM   2867  C  CB  . VAL A 1 373 ? -7.987  45.116  11.504  1.00 34.22  ? 373  VAL A CB  1 
ATOM   2868  C  CG1 . VAL A 1 373 ? -8.296  46.334  12.342  1.00 39.38  ? 373  VAL A CG1 1 
ATOM   2869  C  CG2 . VAL A 1 373 ? -6.497  44.972  11.302  1.00 33.53  ? 373  VAL A CG2 1 
ATOM   2870  N  N   . TYR A 1 374 ? -10.583 43.942  13.481  1.00 25.71  ? 374  TYR A N   1 
ATOM   2871  C  CA  . TYR A 1 374 ? -12.014 44.082  13.652  1.00 26.30  ? 374  TYR A CA  1 
ATOM   2872  C  C   . TYR A 1 374 ? -12.259 45.562  13.850  1.00 24.55  ? 374  TYR A C   1 
ATOM   2873  O  O   . TYR A 1 374 ? -11.661 46.159  14.736  1.00 28.09  ? 374  TYR A O   1 
ATOM   2874  C  CB  . TYR A 1 374 ? -12.481 43.307  14.880  1.00 27.45  ? 374  TYR A CB  1 
ATOM   2875  C  CG  . TYR A 1 374 ? -12.063 41.850  14.921  1.00 27.48  ? 374  TYR A CG  1 
ATOM   2876  C  CD1 . TYR A 1 374 ? -12.598 40.910  14.035  1.00 29.74  ? 374  TYR A CD1 1 
ATOM   2877  C  CD2 . TYR A 1 374 ? -11.176 41.397  15.889  1.00 30.47  ? 374  TYR A CD2 1 
ATOM   2878  C  CE1 . TYR A 1 374 ? -12.262 39.543  14.132  1.00 25.44  ? 374  TYR A CE1 1 
ATOM   2879  C  CE2 . TYR A 1 374 ? -10.840 40.045  15.995  1.00 36.80  ? 374  TYR A CE2 1 
ATOM   2880  C  CZ  . TYR A 1 374 ? -11.379 39.126  15.119  1.00 34.26  ? 374  TYR A CZ  1 
ATOM   2881  O  OH  . TYR A 1 374 ? -11.033 37.799  15.264  1.00 32.26  ? 374  TYR A OH  1 
ATOM   2882  N  N   . ILE A 1 375 ? -13.134 46.156  13.037  1.00 28.74  ? 375  ILE A N   1 
ATOM   2883  C  CA  . ILE A 1 375 ? -13.411 47.591  13.140  1.00 24.17  ? 375  ILE A CA  1 
ATOM   2884  C  C   . ILE A 1 375 ? -14.709 48.028  13.817  1.00 17.89  ? 375  ILE A C   1 
ATOM   2885  O  O   . ILE A 1 375 ? -15.559 48.633  13.181  1.00 18.15  ? 375  ILE A O   1 
ATOM   2886  C  CB  . ILE A 1 375 ? -13.333 48.299  11.757  1.00 23.90  ? 375  ILE A CB  1 
ATOM   2887  C  CG1 . ILE A 1 375 ? -14.432 47.809  10.829  1.00 32.52  ? 375  ILE A CG1 1 
ATOM   2888  C  CG2 . ILE A 1 375 ? -12.009 48.031  11.089  1.00 24.12  ? 375  ILE A CG2 1 
ATOM   2889  C  CD1 . ILE A 1 375 ? -14.668 48.734  9.662   1.00 56.81  ? 375  ILE A CD1 1 
ATOM   2890  N  N   . PHE A 1 376 ? -14.805 47.838  15.127  1.00 15.86  ? 376  PHE A N   1 
ATOM   2891  C  CA  . PHE A 1 376 ? -16.000 48.227  15.879  1.00 27.42  ? 376  PHE A CA  1 
ATOM   2892  C  C   . PHE A 1 376 ? -16.423 49.675  15.673  1.00 27.90  ? 376  PHE A C   1 
ATOM   2893  O  O   . PHE A 1 376 ? -15.582 50.558  15.608  1.00 38.73  ? 376  PHE A O   1 
ATOM   2894  C  CB  . PHE A 1 376 ? -15.763 48.016  17.366  1.00 26.57  ? 376  PHE A CB  1 
ATOM   2895  C  CG  . PHE A 1 376 ? -15.226 46.673  17.685  1.00 46.46  ? 376  PHE A CG  1 
ATOM   2896  C  CD1 . PHE A 1 376 ? -13.909 46.353  17.377  1.00 49.80  ? 376  PHE A CD1 1 
ATOM   2897  C  CD2 . PHE A 1 376 ? -16.044 45.702  18.243  1.00 56.84  ? 376  PHE A CD2 1 
ATOM   2898  C  CE1 . PHE A 1 376 ? -13.412 45.089  17.611  1.00 47.25  ? 376  PHE A CE1 1 
ATOM   2899  C  CE2 . PHE A 1 376 ? -15.557 44.425  18.485  1.00 59.15  ? 376  PHE A CE2 1 
ATOM   2900  C  CZ  . PHE A 1 376 ? -14.233 44.118  18.165  1.00 57.58  ? 376  PHE A CZ  1 
ATOM   2901  N  N   . ASN A 1 377 ? -17.731 49.905  15.588  1.00 32.94  ? 377  ASN A N   1 
ATOM   2902  C  CA  . ASN A 1 377 ? -18.293 51.250  15.422  1.00 38.18  ? 377  ASN A CA  1 
ATOM   2903  C  C   . ASN A 1 377 ? -18.829 51.831  16.739  1.00 47.38  ? 377  ASN A C   1 
ATOM   2904  O  O   . ASN A 1 377 ? -18.944 51.122  17.740  1.00 54.87  ? 377  ASN A O   1 
ATOM   2905  C  CB  . ASN A 1 377 ? -19.397 51.242  14.374  1.00 32.74  ? 377  ASN A CB  1 
ATOM   2906  C  CG  . ASN A 1 377 ? -18.855 51.243  12.966  1.00 40.97  ? 377  ASN A CG  1 
ATOM   2907  O  OD1 . ASN A 1 377 ? -19.113 50.332  12.191  1.00 35.13  ? 377  ASN A OD1 1 
ATOM   2908  N  ND2 . ASN A 1 377 ? -18.102 52.277  12.628  1.00 51.79  ? 377  ASN A ND2 1 
ATOM   2909  N  N   . GLY A 1 378 ? -19.158 53.117  16.740  1.00 50.64  ? 378  GLY A N   1 
ATOM   2910  C  CA  . GLY A 1 378 ? -19.657 53.729  17.957  1.00 56.59  ? 378  GLY A CA  1 
ATOM   2911  C  C   . GLY A 1 378 ? -21.103 54.178  17.878  1.00 66.64  ? 378  GLY A C   1 
ATOM   2912  O  O   . GLY A 1 378 ? -21.645 54.423  16.794  1.00 72.19  ? 378  GLY A O   1 
ATOM   2913  N  N   . ARG A 1 379 ? -21.734 54.269  19.045  1.00 65.10  ? 379  ARG A N   1 
ATOM   2914  C  CA  . ARG A 1 379 ? -23.121 54.702  19.172  1.00 60.78  ? 379  ARG A CA  1 
ATOM   2915  C  C   . ARG A 1 379 ? -23.189 55.487  20.474  1.00 57.57  ? 379  ARG A C   1 
ATOM   2916  O  O   . ARG A 1 379 ? -22.280 55.391  21.290  1.00 61.57  ? 379  ARG A O   1 
ATOM   2917  C  CB  . ARG A 1 379 ? -24.053 53.488  19.257  1.00 68.40  ? 379  ARG A CB  1 
ATOM   2918  C  CG  . ARG A 1 379 ? -24.086 52.614  18.006  1.00 78.16  ? 379  ARG A CG  1 
ATOM   2919  C  CD  . ARG A 1 379 ? -24.855 51.312  18.243  1.00 91.34  ? 379  ARG A CD  1 
ATOM   2920  N  NE  . ARG A 1 379 ? -26.269 51.541  18.537  1.00 100.00 ? 379  ARG A NE  1 
ATOM   2921  C  CZ  . ARG A 1 379 ? -27.266 51.316  17.682  1.00 100.00 ? 379  ARG A CZ  1 
ATOM   2922  N  NH1 . ARG A 1 379 ? -27.019 50.848  16.461  1.00 93.96  ? 379  ARG A NH1 1 
ATOM   2923  N  NH2 . ARG A 1 379 ? -28.516 51.571  18.050  1.00 100.00 ? 379  ARG A NH2 1 
ATOM   2924  N  N   . SER A 1 380 ? -24.250 56.261  20.671  1.00 57.75  ? 380  SER A N   1 
ATOM   2925  C  CA  . SER A 1 380 ? -24.420 57.046  21.898  1.00 63.57  ? 380  SER A CA  1 
ATOM   2926  C  C   . SER A 1 380 ? -24.499 56.141  23.129  1.00 66.97  ? 380  SER A C   1 
ATOM   2927  O  O   . SER A 1 380 ? -24.130 56.534  24.233  1.00 71.72  ? 380  SER A O   1 
ATOM   2928  C  CB  . SER A 1 380 ? -25.699 57.865  21.815  1.00 67.95  ? 380  SER A CB  1 
ATOM   2929  O  OG  . SER A 1 380 ? -26.816 57.010  21.653  1.00 76.36  ? 380  SER A OG  1 
ATOM   2930  N  N   . THR A 1 381 ? -25.007 54.932  22.922  1.00 69.82  ? 381  THR A N   1 
ATOM   2931  C  CA  . THR A 1 381 ? -25.155 53.933  23.977  1.00 72.55  ? 381  THR A CA  1 
ATOM   2932  C  C   . THR A 1 381 ? -23.796 53.434  24.490  1.00 67.73  ? 381  THR A C   1 
ATOM   2933  O  O   . THR A 1 381 ? -23.691 52.897  25.592  1.00 66.90  ? 381  THR A O   1 
ATOM   2934  C  CB  . THR A 1 381 ? -25.968 52.715  23.447  1.00 80.63  ? 381  THR A CB  1 
ATOM   2935  O  OG1 . THR A 1 381 ? -25.215 52.027  22.435  1.00 87.27  ? 381  THR A OG1 1 
ATOM   2936  C  CG2 . THR A 1 381 ? -27.285 53.180  22.831  1.00 84.15  ? 381  THR A CG2 1 
ATOM   2937  N  N   . GLY A 1 382 ? -22.766 53.637  23.676  1.00 60.60  ? 382  GLY A N   1 
ATOM   2938  C  CA  . GLY A 1 382 ? -21.423 53.199  24.000  1.00 55.99  ? 382  GLY A CA  1 
ATOM   2939  C  C   . GLY A 1 382 ? -20.847 52.640  22.714  1.00 54.24  ? 382  GLY A C   1 
ATOM   2940  O  O   . GLY A 1 382 ? -21.084 53.195  21.643  1.00 57.99  ? 382  GLY A O   1 
ATOM   2941  N  N   . LEU A 1 383 ? -20.124 51.532  22.795  1.00 45.89  ? 383  LEU A N   1 
ATOM   2942  C  CA  . LEU A 1 383 ? -19.546 50.927  21.597  1.00 39.12  ? 383  LEU A CA  1 
ATOM   2943  C  C   . LEU A 1 383 ? -20.314 49.666  21.207  1.00 41.89  ? 383  LEU A C   1 
ATOM   2944  O  O   . LEU A 1 383 ? -20.656 48.857  22.067  1.00 51.65  ? 383  LEU A O   1 
ATOM   2945  C  CB  . LEU A 1 383 ? -18.070 50.602  21.847  1.00 31.39  ? 383  LEU A CB  1 
ATOM   2946  C  CG  . LEU A 1 383 ? -17.251 49.731  20.885  1.00 25.24  ? 383  LEU A CG  1 
ATOM   2947  C  CD1 . LEU A 1 383 ? -16.844 50.464  19.626  1.00 21.41  ? 383  LEU A CD1 1 
ATOM   2948  C  CD2 . LEU A 1 383 ? -16.005 49.284  21.620  1.00 32.93  ? 383  LEU A CD2 1 
ATOM   2949  N  N   . ASN A 1 384 ? -20.629 49.526  19.920  1.00 38.70  ? 384  ASN A N   1 
ATOM   2950  C  CA  . ASN A 1 384 ? -21.347 48.346  19.421  1.00 43.78  ? 384  ASN A CA  1 
ATOM   2951  C  C   . ASN A 1 384 ? -20.342 47.193  19.305  1.00 45.40  ? 384  ASN A C   1 
ATOM   2952  O  O   . ASN A 1 384 ? -19.445 47.206  18.445  1.00 44.42  ? 384  ASN A O   1 
ATOM   2953  C  CB  . ASN A 1 384 ? -22.009 48.641  18.061  1.00 54.52  ? 384  ASN A CB  1 
ATOM   2954  C  CG  . ASN A 1 384 ? -22.755 47.436  17.471  1.00 59.69  ? 384  ASN A CG  1 
ATOM   2955  O  OD1 . ASN A 1 384 ? -23.157 47.457  16.304  1.00 65.69  ? 384  ASN A OD1 1 
ATOM   2956  N  ND2 . ASN A 1 384 ? -22.937 46.384  18.274  1.00 60.66  ? 384  ASN A ND2 1 
ATOM   2957  N  N   . ALA A 1 385 ? -20.530 46.192  20.166  1.00 32.89  ? 385  ALA A N   1 
ATOM   2958  C  CA  . ALA A 1 385 ? -19.656 45.022  20.258  1.00 25.15  ? 385  ALA A CA  1 
ATOM   2959  C  C   . ALA A 1 385 ? -19.571 44.074  19.056  1.00 28.46  ? 385  ALA A C   1 
ATOM   2960  O  O   . ALA A 1 385 ? -18.956 43.008  19.131  1.00 31.15  ? 385  ALA A O   1 
ATOM   2961  C  CB  . ALA A 1 385 ? -20.003 44.251  21.497  1.00 13.64  ? 385  ALA A CB  1 
ATOM   2962  N  N   . VAL A 1 386 ? -20.140 44.465  17.934  1.00 26.53  ? 386  VAL A N   1 
ATOM   2963  C  CA  . VAL A 1 386 ? -20.094 43.585  16.791  1.00 31.12  ? 386  VAL A CA  1 
ATOM   2964  C  C   . VAL A 1 386 ? -19.276 44.154  15.639  1.00 33.87  ? 386  VAL A C   1 
ATOM   2965  O  O   . VAL A 1 386 ? -19.632 45.167  15.024  1.00 41.21  ? 386  VAL A O   1 
ATOM   2966  C  CB  . VAL A 1 386 ? -21.514 43.188  16.357  1.00 35.25  ? 386  VAL A CB  1 
ATOM   2967  C  CG1 . VAL A 1 386 ? -22.251 42.562  17.541  1.00 39.56  ? 386  VAL A CG1 1 
ATOM   2968  C  CG2 . VAL A 1 386 ? -22.285 44.403  15.861  1.00 50.08  ? 386  VAL A CG2 1 
ATOM   2969  N  N   . PRO A 1 387 ? -18.134 43.520  15.366  1.00 26.19  ? 387  PRO A N   1 
ATOM   2970  C  CA  . PRO A 1 387 ? -17.188 43.883  14.308  1.00 29.09  ? 387  PRO A CA  1 
ATOM   2971  C  C   . PRO A 1 387 ? -17.922 44.199  13.015  1.00 30.73  ? 387  PRO A C   1 
ATOM   2972  O  O   . PRO A 1 387 ? -18.412 43.301  12.328  1.00 41.72  ? 387  PRO A O   1 
ATOM   2973  C  CB  . PRO A 1 387 ? -16.360 42.615  14.160  1.00 23.07  ? 387  PRO A CB  1 
ATOM   2974  C  CG  . PRO A 1 387 ? -16.308 42.112  15.536  1.00 29.10  ? 387  PRO A CG  1 
ATOM   2975  C  CD  . PRO A 1 387 ? -17.713 42.291  16.049  1.00 21.42  ? 387  PRO A CD  1 
ATOM   2976  N  N   . SER A 1 388 ? -18.029 45.476  12.692  1.00 21.06  ? 388  SER A N   1 
ATOM   2977  C  CA  . SER A 1 388 ? -18.718 45.849  11.471  1.00 15.68  ? 388  SER A CA  1 
ATOM   2978  C  C   . SER A 1 388 ? -17.959 45.389  10.263  1.00 10.73  ? 388  SER A C   1 
ATOM   2979  O  O   . SER A 1 388 ? -18.484 45.398  9.163   1.00 20.30  ? 388  SER A O   1 
ATOM   2980  C  CB  . SER A 1 388 ? -18.894 47.343  11.395  1.00 18.40  ? 388  SER A CB  1 
ATOM   2981  O  OG  . SER A 1 388 ? -19.724 47.768  12.454  1.00 59.87  ? 388  SER A OG  1 
ATOM   2982  N  N   . GLN A 1 389 ? -16.723 44.978  10.470  1.00 8.46   ? 389  GLN A N   1 
ATOM   2983  C  CA  . GLN A 1 389 ? -15.898 44.520  9.372   1.00 28.31  ? 389  GLN A CA  1 
ATOM   2984  C  C   . GLN A 1 389 ? -14.652 43.876  9.946   1.00 36.31  ? 389  GLN A C   1 
ATOM   2985  O  O   . GLN A 1 389 ? -14.374 43.992  11.146  1.00 40.58  ? 389  GLN A O   1 
ATOM   2986  C  CB  . GLN A 1 389 ? -15.531 45.711  8.491   1.00 22.42  ? 389  GLN A CB  1 
ATOM   2987  C  CG  . GLN A 1 389 ? -14.765 45.405  7.216   1.00 39.74  ? 389  GLN A CG  1 
ATOM   2988  C  CD  . GLN A 1 389 ? -14.542 46.664  6.377   1.00 43.35  ? 389  GLN A CD  1 
ATOM   2989  O  OE1 . GLN A 1 389 ? -15.120 47.717  6.657   1.00 32.91  ? 389  GLN A OE1 1 
ATOM   2990  N  NE2 . GLN A 1 389 ? -13.700 46.562  5.346   1.00 35.46  ? 389  GLN A NE2 1 
ATOM   2991  N  N   . ILE A 1 390 ? -13.939 43.139  9.107   1.00 29.22  ? 390  ILE A N   1 
ATOM   2992  C  CA  . ILE A 1 390 ? -12.732 42.484  9.555   1.00 46.28  ? 390  ILE A CA  1 
ATOM   2993  C  C   . ILE A 1 390 ? -11.709 42.572  8.438   1.00 51.95  ? 390  ILE A C   1 
ATOM   2994  O  O   . ILE A 1 390 ? -11.960 42.140  7.310   1.00 56.42  ? 390  ILE A O   1 
ATOM   2995  C  CB  . ILE A 1 390 ? -12.984 41.008  9.995   1.00 52.71  ? 390  ILE A CB  1 
ATOM   2996  C  CG1 . ILE A 1 390 ? -13.430 40.143  8.807   1.00 67.56  ? 390  ILE A CG1 1 
ATOM   2997  C  CG2 . ILE A 1 390 ? -14.035 40.965  11.100  1.00 40.08  ? 390  ILE A CG2 1 
ATOM   2998  C  CD1 . ILE A 1 390 ? -13.496 38.637  9.108   1.00 79.77  ? 390  ILE A CD1 1 
ATOM   2999  N  N   . LEU A 1 391 ? -10.594 43.228  8.737   1.00 50.39  ? 391  LEU A N   1 
ATOM   3000  C  CA  . LEU A 1 391 ? -9.529  43.396  7.766   1.00 48.01  ? 391  LEU A CA  1 
ATOM   3001  C  C   . LEU A 1 391 ? -8.613  42.195  7.846   1.00 45.40  ? 391  LEU A C   1 
ATOM   3002  O  O   . LEU A 1 391 ? -7.790  42.080  8.751   1.00 49.78  ? 391  LEU A O   1 
ATOM   3003  C  CB  . LEU A 1 391 ? -8.761  44.694  8.037   1.00 47.79  ? 391  LEU A CB  1 
ATOM   3004  C  CG  . LEU A 1 391 ? -9.365  46.058  7.643   1.00 39.32  ? 391  LEU A CG  1 
ATOM   3005  C  CD1 . LEU A 1 391 ? -9.636  46.070  6.168   1.00 45.62  ? 391  LEU A CD1 1 
ATOM   3006  C  CD2 . LEU A 1 391 ? -10.632 46.377  8.383   1.00 13.24  ? 391  LEU A CD2 1 
ATOM   3007  N  N   . GLU A 1 392 ? -8.786  41.279  6.909   1.00 41.54  ? 392  GLU A N   1 
ATOM   3008  C  CA  . GLU A 1 392 ? -7.979  40.076  6.893   1.00 48.85  ? 392  GLU A CA  1 
ATOM   3009  C  C   . GLU A 1 392 ? -6.656  40.352  6.204   1.00 44.34  ? 392  GLU A C   1 
ATOM   3010  O  O   . GLU A 1 392 ? -6.633  40.893  5.101   1.00 45.46  ? 392  GLU A O   1 
ATOM   3011  C  CB  . GLU A 1 392 ? -8.716  38.939  6.157   1.00 68.36  ? 392  GLU A CB  1 
ATOM   3012  C  CG  . GLU A 1 392 ? -10.060 38.485  6.776   1.00 77.62  ? 392  GLU A CG  1 
ATOM   3013  C  CD  . GLU A 1 392 ? -10.886 37.574  5.851   1.00 83.35  ? 392  GLU A CD  1 
ATOM   3014  O  OE1 . GLU A 1 392 ? -11.725 38.094  5.080   1.00 78.51  ? 392  GLU A OE1 1 
ATOM   3015  O  OE2 . GLU A 1 392 ? -10.704 36.336  5.902   1.00 86.66  ? 392  GLU A OE2 1 
ATOM   3016  N  N   . GLY A 1 393 ? -5.560  39.999  6.867   1.00 41.18  ? 393  GLY A N   1 
ATOM   3017  C  CA  . GLY A 1 393 ? -4.240  40.179  6.287   1.00 40.57  ? 393  GLY A CA  1 
ATOM   3018  C  C   . GLY A 1 393 ? -4.107  39.288  5.068   1.00 43.81  ? 393  GLY A C   1 
ATOM   3019  O  O   . GLY A 1 393 ? -4.951  38.431  4.837   1.00 52.82  ? 393  GLY A O   1 
ATOM   3020  N  N   . GLN A 1 394 ? -3.067  39.480  4.269   1.00 50.69  ? 394  GLN A N   1 
ATOM   3021  C  CA  . GLN A 1 394 ? -2.897  38.660  3.072   1.00 53.54  ? 394  GLN A CA  1 
ATOM   3022  C  C   . GLN A 1 394 ? -1.440  38.335  2.790   1.00 50.29  ? 394  GLN A C   1 
ATOM   3023  O  O   . GLN A 1 394 ? -1.057  38.097  1.646   1.00 48.98  ? 394  GLN A O   1 
ATOM   3024  C  CB  . GLN A 1 394 ? -3.513  39.348  1.845   1.00 66.25  ? 394  GLN A CB  1 
ATOM   3025  C  CG  . GLN A 1 394 ? -4.231  40.668  2.102   1.00 78.26  ? 394  GLN A CG  1 
ATOM   3026  C  CD  . GLN A 1 394 ? -3.277  41.843  2.214   1.00 89.29  ? 394  GLN A CD  1 
ATOM   3027  O  OE1 . GLN A 1 394 ? -3.022  42.546  1.230   1.00 89.93  ? 394  GLN A OE1 1 
ATOM   3028  N  NE2 . GLN A 1 394 ? -2.747  42.068  3.414   1.00 90.93  ? 394  GLN A NE2 1 
ATOM   3029  N  N   . TRP A 1 395 ? -0.632  38.279  3.839   1.00 46.40  ? 395  TRP A N   1 
ATOM   3030  C  CA  . TRP A 1 395 ? 0.778   38.005  3.657   1.00 50.18  ? 395  TRP A CA  1 
ATOM   3031  C  C   . TRP A 1 395 ? 1.210   36.724  4.320   1.00 52.00  ? 395  TRP A C   1 
ATOM   3032  O  O   . TRP A 1 395 ? 0.949   36.524  5.496   1.00 53.19  ? 395  TRP A O   1 
ATOM   3033  C  CB  . TRP A 1 395 ? 1.582   39.203  4.135   1.00 56.98  ? 395  TRP A CB  1 
ATOM   3034  C  CG  . TRP A 1 395 ? 1.130   40.413  3.422   1.00 57.73  ? 395  TRP A CG  1 
ATOM   3035  C  CD1 . TRP A 1 395 ? 0.336   41.411  3.914   1.00 53.81  ? 395  TRP A CD1 1 
ATOM   3036  C  CD2 . TRP A 1 395 ? 1.285   40.676  2.025   1.00 51.99  ? 395  TRP A CD2 1 
ATOM   3037  N  NE1 . TRP A 1 395 ? -0.030  42.262  2.904   1.00 52.15  ? 395  TRP A NE1 1 
ATOM   3038  C  CE2 . TRP A 1 395 ? 0.541   41.835  1.733   1.00 55.27  ? 395  TRP A CE2 1 
ATOM   3039  C  CE3 . TRP A 1 395 ? 1.976   40.032  0.991   1.00 46.94  ? 395  TRP A CE3 1 
ATOM   3040  C  CZ2 . TRP A 1 395 ? 0.464   42.370  0.443   1.00 59.11  ? 395  TRP A CZ2 1 
ATOM   3041  C  CZ3 . TRP A 1 395 ? 1.898   40.566  -0.293  1.00 53.61  ? 395  TRP A CZ3 1 
ATOM   3042  C  CH2 . TRP A 1 395 ? 1.147   41.721  -0.554  1.00 54.65  ? 395  TRP A CH2 1 
ATOM   3043  N  N   . ALA A 1 396 ? 1.868   35.869  3.537   1.00 60.19  ? 396  ALA A N   1 
ATOM   3044  C  CA  . ALA A 1 396 ? 2.341   34.547  3.960   1.00 68.80  ? 396  ALA A CA  1 
ATOM   3045  C  C   . ALA A 1 396 ? 3.040   34.472  5.312   1.00 72.71  ? 396  ALA A C   1 
ATOM   3046  O  O   . ALA A 1 396 ? 2.393   34.345  6.349   1.00 84.38  ? 396  ALA A O   1 
ATOM   3047  C  CB  . ALA A 1 396 ? 3.232   33.941  2.878   1.00 73.45  ? 396  ALA A CB  1 
ATOM   3048  N  N   . ALA A 1 397 ? 4.365   34.528  5.280   1.00 62.82  ? 397  ALA A N   1 
ATOM   3049  C  CA  . ALA A 1 397 ? 5.217   34.454  6.460   1.00 65.71  ? 397  ALA A CA  1 
ATOM   3050  C  C   . ALA A 1 397 ? 6.535   34.143  5.819   1.00 78.81  ? 397  ALA A C   1 
ATOM   3051  O  O   . ALA A 1 397 ? 6.589   33.331  4.888   1.00 92.39  ? 397  ALA A O   1 
ATOM   3052  C  CB  . ALA A 1 397 ? 4.811   33.296  7.382   1.00 48.33  ? 397  ALA A CB  1 
ATOM   3053  N  N   . ARG A 1 398 ? 7.585   34.819  6.260   1.00 86.78  ? 398  ARG A N   1 
ATOM   3054  C  CA  . ARG A 1 398 ? 8.893   34.566  5.683   1.00 92.65  ? 398  ARG A CA  1 
ATOM   3055  C  C   . ARG A 1 398 ? 9.899   34.071  6.715   1.00 92.87  ? 398  ARG A C   1 
ATOM   3056  O  O   . ARG A 1 398 ? 10.590  33.078  6.481   1.00 100.00 ? 398  ARG A O   1 
ATOM   3057  C  CB  . ARG A 1 398 ? 9.410   35.794  4.896   1.00 94.35  ? 398  ARG A CB  1 
ATOM   3058  C  CG  . ARG A 1 398 ? 9.227   35.720  3.354   1.00 100.00 ? 398  ARG A CG  1 
ATOM   3059  C  CD  . ARG A 1 398 ? 7.755   35.746  2.902   1.00 100.00 ? 398  ARG A CD  1 
ATOM   3060  N  NE  . ARG A 1 398 ? 7.612   35.582  1.454   1.00 100.00 ? 398  ARG A NE  1 
ATOM   3061  C  CZ  . ARG A 1 398 ? 6.510   35.866  0.757   1.00 100.00 ? 398  ARG A CZ  1 
ATOM   3062  N  NH1 . ARG A 1 398 ? 5.415   36.339  1.362   1.00 100.00 ? 398  ARG A NH1 1 
ATOM   3063  N  NH2 . ARG A 1 398 ? 6.513   35.686  -0.565  1.00 100.00 ? 398  ARG A NH2 1 
ATOM   3064  N  N   . SER A 1 399 ? 9.919   34.711  7.877   1.00 87.35  ? 399  SER A N   1 
ATOM   3065  C  CA  . SER A 1 399 ? 10.846  34.328  8.937   1.00 83.01  ? 399  SER A CA  1 
ATOM   3066  C  C   . SER A 1 399 ? 10.138  34.136  10.272  1.00 73.38  ? 399  SER A C   1 
ATOM   3067  O  O   . SER A 1 399 ? 10.528  33.310  11.093  1.00 64.25  ? 399  SER A O   1 
ATOM   3068  C  CB  . SER A 1 399 ? 11.932  35.399  9.085   1.00 93.75  ? 399  SER A CB  1 
ATOM   3069  O  OG  . SER A 1 399 ? 12.854  35.039  10.097  1.00 100.00 ? 399  SER A OG  1 
ATOM   3070  N  N   . MET A 1 400 ? 9.075   34.901  10.460  1.00 66.30  ? 400  MET A N   1 
ATOM   3071  C  CA  . MET A 1 400 ? 8.295   34.873  11.687  1.00 56.59  ? 400  MET A CA  1 
ATOM   3072  C  C   . MET A 1 400 ? 6.865   35.282  11.346  1.00 52.21  ? 400  MET A C   1 
ATOM   3073  O  O   . MET A 1 400 ? 6.565   35.569  10.175  1.00 62.54  ? 400  MET A O   1 
ATOM   3074  C  CB  . MET A 1 400 ? 8.880   35.903  12.626  1.00 53.81  ? 400  MET A CB  1 
ATOM   3075  C  CG  . MET A 1 400 ? 8.840   37.282  12.014  1.00 56.89  ? 400  MET A CG  1 
ATOM   3076  S  SD  . MET A 1 400 ? 9.255   38.513  13.194  1.00 57.47  ? 400  MET A SD  1 
ATOM   3077  C  CE  . MET A 1 400 ? 7.866   38.367  14.335  1.00 60.62  ? 400  MET A CE  1 
ATOM   3078  N  N   . PRO A 1 401 ? 5.969   35.361  12.355  1.00 38.98  ? 401  PRO A N   1 
ATOM   3079  C  CA  . PRO A 1 401 ? 4.613   35.761  11.980  1.00 36.99  ? 401  PRO A CA  1 
ATOM   3080  C  C   . PRO A 1 401 ? 4.569   37.200  11.470  1.00 37.51  ? 401  PRO A C   1 
ATOM   3081  O  O   . PRO A 1 401 ? 5.234   38.078  12.009  1.00 46.28  ? 401  PRO A O   1 
ATOM   3082  C  CB  . PRO A 1 401 ? 3.834   35.593  13.284  1.00 41.88  ? 401  PRO A CB  1 
ATOM   3083  C  CG  . PRO A 1 401 ? 4.851   35.837  14.330  1.00 37.22  ? 401  PRO A CG  1 
ATOM   3084  C  CD  . PRO A 1 401 ? 6.031   35.058  13.797  1.00 35.93  ? 401  PRO A CD  1 
ATOM   3085  N  N   . PRO A 1 402 ? 3.784   37.449  10.410  1.00 36.91  ? 402  PRO A N   1 
ATOM   3086  C  CA  . PRO A 1 402 ? 3.586   38.757  9.753   1.00 35.80  ? 402  PRO A CA  1 
ATOM   3087  C  C   . PRO A 1 402 ? 3.176   39.906  10.703  1.00 23.84  ? 402  PRO A C   1 
ATOM   3088  O  O   . PRO A 1 402 ? 3.392   41.073  10.412  1.00 23.81  ? 402  PRO A O   1 
ATOM   3089  C  CB  . PRO A 1 402 ? 2.483   38.464  8.731   1.00 36.29  ? 402  PRO A CB  1 
ATOM   3090  C  CG  . PRO A 1 402 ? 2.721   37.048  8.369   1.00 46.51  ? 402  PRO A CG  1 
ATOM   3091  C  CD  . PRO A 1 402 ? 3.020   36.399  9.712   1.00 39.27  ? 402  PRO A CD  1 
ATOM   3092  N  N   . SER A 1 403 ? 2.519   39.572  11.798  1.00 21.27  ? 403  SER A N   1 
ATOM   3093  C  CA  . SER A 1 403 ? 2.112   40.565  12.768  1.00 20.75  ? 403  SER A CA  1 
ATOM   3094  C  C   . SER A 1 403 ? 1.311   41.709  12.139  1.00 19.23  ? 403  SER A C   1 
ATOM   3095  O  O   . SER A 1 403 ? 1.502   42.879  12.463  1.00 34.66  ? 403  SER A O   1 
ATOM   3096  C  CB  . SER A 1 403 ? 3.357   41.076  13.494  1.00 26.11  ? 403  SER A CB  1 
ATOM   3097  O  OG  . SER A 1 403 ? 4.139   39.987  13.975  1.00 41.37  ? 403  SER A OG  1 
ATOM   3098  N  N   . PHE A 1 404 ? 0.436   41.354  11.200  1.00 19.67  ? 404  PHE A N   1 
ATOM   3099  C  CA  . PHE A 1 404 ? -0.428  42.321  10.516  1.00 11.79  ? 404  PHE A CA  1 
ATOM   3100  C  C   . PHE A 1 404 ? -1.376  42.849  11.558  1.00 11.31  ? 404  PHE A C   1 
ATOM   3101  O  O   . PHE A 1 404 ? -2.005  42.079  12.270  1.00 18.40  ? 404  PHE A O   1 
ATOM   3102  C  CB  . PHE A 1 404 ? -1.221  41.630  9.409   1.00 2.91   ? 404  PHE A CB  1 
ATOM   3103  C  CG  . PHE A 1 404 ? -2.328  42.456  8.835   1.00 2.23   ? 404  PHE A CG  1 
ATOM   3104  C  CD1 . PHE A 1 404 ? -2.226  42.988  7.553   1.00 12.41  ? 404  PHE A CD1 1 
ATOM   3105  C  CD2 . PHE A 1 404 ? -3.495  42.674  9.552   1.00 5.12   ? 404  PHE A CD2 1 
ATOM   3106  C  CE1 . PHE A 1 404 ? -3.278  43.710  6.990   1.00 5.66   ? 404  PHE A CE1 1 
ATOM   3107  C  CE2 . PHE A 1 404 ? -4.548  43.392  8.997   1.00 14.76  ? 404  PHE A CE2 1 
ATOM   3108  C  CZ  . PHE A 1 404 ? -4.440  43.915  7.721   1.00 2.00   ? 404  PHE A CZ  1 
ATOM   3109  N  N   . GLY A 1 405 ? -1.465  44.164  11.658  1.00 11.95  ? 405  GLY A N   1 
ATOM   3110  C  CA  . GLY A 1 405 ? -2.349  44.745  12.644  1.00 18.91  ? 405  GLY A CA  1 
ATOM   3111  C  C   . GLY A 1 405 ? -1.664  44.996  13.970  1.00 23.28  ? 405  GLY A C   1 
ATOM   3112  O  O   . GLY A 1 405 ? -2.289  45.507  14.898  1.00 22.67  ? 405  GLY A O   1 
ATOM   3113  N  N   . TYR A 1 406 ? -0.379  44.658  14.062  1.00 23.15  ? 406  TYR A N   1 
ATOM   3114  C  CA  . TYR A 1 406 ? 0.368   44.864  15.295  1.00 24.12  ? 406  TYR A CA  1 
ATOM   3115  C  C   . TYR A 1 406 ? 0.488   46.342  15.607  1.00 30.65  ? 406  TYR A C   1 
ATOM   3116  O  O   . TYR A 1 406 ? 0.539   46.737  16.771  1.00 34.40  ? 406  TYR A O   1 
ATOM   3117  C  CB  . TYR A 1 406 ? 1.758   44.262  15.172  1.00 23.46  ? 406  TYR A CB  1 
ATOM   3118  C  CG  . TYR A 1 406 ? 2.568   44.322  16.448  1.00 28.61  ? 406  TYR A CG  1 
ATOM   3119  C  CD1 . TYR A 1 406 ? 2.560   43.259  17.357  1.00 26.62  ? 406  TYR A CD1 1 
ATOM   3120  C  CD2 . TYR A 1 406 ? 3.389   45.417  16.726  1.00 21.40  ? 406  TYR A CD2 1 
ATOM   3121  C  CE1 . TYR A 1 406 ? 3.358   43.286  18.519  1.00 26.09  ? 406  TYR A CE1 1 
ATOM   3122  C  CE2 . TYR A 1 406 ? 4.183   45.457  17.875  1.00 20.09  ? 406  TYR A CE2 1 
ATOM   3123  C  CZ  . TYR A 1 406 ? 4.169   44.390  18.767  1.00 24.54  ? 406  TYR A CZ  1 
ATOM   3124  O  OH  . TYR A 1 406 ? 4.956   44.434  19.902  1.00 20.11  ? 406  TYR A OH  1 
ATOM   3125  N  N   . SER A 1 407 ? 0.569   47.144  14.550  1.00 34.34  ? 407  SER A N   1 
ATOM   3126  C  CA  . SER A 1 407 ? 0.691   48.595  14.662  1.00 34.59  ? 407  SER A CA  1 
ATOM   3127  C  C   . SER A 1 407 ? -0.234  49.202  13.639  1.00 28.96  ? 407  SER A C   1 
ATOM   3128  O  O   . SER A 1 407 ? -0.187  48.832  12.467  1.00 39.69  ? 407  SER A O   1 
ATOM   3129  C  CB  . SER A 1 407 ? 2.106   49.025  14.309  1.00 50.53  ? 407  SER A CB  1 
ATOM   3130  O  OG  . SER A 1 407 ? 2.348   48.774  12.934  1.00 52.78  ? 407  SER A OG  1 
ATOM   3131  N  N   . MET A 1 408 ? -1.033  50.172  14.052  1.00 25.72  ? 408  MET A N   1 
ATOM   3132  C  CA  . MET A 1 408 ? -1.965  50.792  13.120  1.00 24.84  ? 408  MET A CA  1 
ATOM   3133  C  C   . MET A 1 408 ? -2.371  52.177  13.562  1.00 29.89  ? 408  MET A C   1 
ATOM   3134  O  O   . MET A 1 408 ? -2.443  52.466  14.763  1.00 33.21  ? 408  MET A O   1 
ATOM   3135  C  CB  . MET A 1 408 ? -3.211  49.930  12.986  1.00 20.88  ? 408  MET A CB  1 
ATOM   3136  C  CG  . MET A 1 408 ? -3.805  49.539  14.331  1.00 33.54  ? 408  MET A CG  1 
ATOM   3137  S  SD  . MET A 1 408 ? -5.382  48.707  14.207  1.00 43.93  ? 408  MET A SD  1 
ATOM   3138  C  CE  . MET A 1 408 ? -4.961  47.485  12.983  1.00 51.80  ? 408  MET A CE  1 
ATOM   3139  N  N   . LYS A 1 409 ? -2.680  53.015  12.578  1.00 34.60  ? 409  LYS A N   1 
ATOM   3140  C  CA  . LYS A 1 409 ? -3.095  54.387  12.825  1.00 37.14  ? 409  LYS A CA  1 
ATOM   3141  C  C   . LYS A 1 409 ? -4.151  54.793  11.813  1.00 33.68  ? 409  LYS A C   1 
ATOM   3142  O  O   . LYS A 1 409 ? -4.157  54.335  10.669  1.00 33.98  ? 409  LYS A O   1 
ATOM   3143  C  CB  . LYS A 1 409 ? -1.880  55.315  12.737  1.00 44.52  ? 409  LYS A CB  1 
ATOM   3144  C  CG  . LYS A 1 409 ? -2.195  56.803  12.771  1.00 59.44  ? 409  LYS A CG  1 
ATOM   3145  C  CD  . LYS A 1 409 ? -2.939  57.200  14.032  1.00 78.57  ? 409  LYS A CD  1 
ATOM   3146  C  CE  . LYS A 1 409 ? -3.248  58.692  14.043  1.00 87.34  ? 409  LYS A CE  1 
ATOM   3147  N  NZ  . LYS A 1 409 ? -2.025  59.543  14.142  1.00 90.97  ? 409  LYS A NZ  1 
ATOM   3148  N  N   . GLY A 1 410 ? -5.062  55.642  12.249  1.00 22.95  ? 410  GLY A N   1 
ATOM   3149  C  CA  . GLY A 1 410 ? -6.103  56.089  11.356  1.00 35.23  ? 410  GLY A CA  1 
ATOM   3150  C  C   . GLY A 1 410 ? -6.874  57.129  12.108  1.00 42.39  ? 410  GLY A C   1 
ATOM   3151  O  O   . GLY A 1 410 ? -7.152  56.926  13.283  1.00 53.86  ? 410  GLY A O   1 
ATOM   3152  N  N   . ALA A 1 411 ? -7.155  58.253  11.457  1.00 47.84  ? 411  ALA A N   1 
ATOM   3153  C  CA  . ALA A 1 411 ? -7.903  59.372  12.051  1.00 46.96  ? 411  ALA A CA  1 
ATOM   3154  C  C   . ALA A 1 411 ? -7.811  60.596  11.158  1.00 40.81  ? 411  ALA A C   1 
ATOM   3155  O  O   . ALA A 1 411 ? -8.486  61.594  11.381  1.00 40.80  ? 411  ALA A O   1 
ATOM   3156  C  CB  . ALA A 1 411 ? -7.371  59.715  13.436  1.00 48.00  ? 411  ALA A CB  1 
ATOM   3157  N  N   . THR A 1 412 ? -6.902  60.545  10.198  1.00 36.16  ? 412  THR A N   1 
ATOM   3158  C  CA  . THR A 1 412 ? -6.737  61.642  9.273   1.00 36.01  ? 412  THR A CA  1 
ATOM   3159  C  C   . THR A 1 412 ? -7.096  61.081  7.906   1.00 35.86  ? 412  THR A C   1 
ATOM   3160  O  O   . THR A 1 412 ? -6.903  59.895  7.649   1.00 35.45  ? 412  THR A O   1 
ATOM   3161  C  CB  . THR A 1 412 ? -5.289  62.189  9.276   1.00 38.39  ? 412  THR A CB  1 
ATOM   3162  O  OG1 . THR A 1 412 ? -4.455  61.344  8.480   1.00 26.11  ? 412  THR A OG1 1 
ATOM   3163  C  CG2 . THR A 1 412 ? -4.731  62.247  10.701  1.00 35.77  ? 412  THR A CG2 1 
ATOM   3164  N  N   . ASP A 1 413 ? -7.645  61.922  7.044   1.00 32.03  ? 413  ASP A N   1 
ATOM   3165  C  CA  . ASP A 1 413 ? -8.046  61.486  5.723   1.00 30.86  ? 413  ASP A CA  1 
ATOM   3166  C  C   . ASP A 1 413 ? -6.999  61.805  4.672   1.00 30.95  ? 413  ASP A C   1 
ATOM   3167  O  O   . ASP A 1 413 ? -6.897  62.932  4.226   1.00 41.78  ? 413  ASP A O   1 
ATOM   3168  C  CB  . ASP A 1 413 ? -9.375  62.132  5.346   1.00 44.99  ? 413  ASP A CB  1 
ATOM   3169  C  CG  . ASP A 1 413 ? -9.670  62.032  3.861   1.00 60.41  ? 413  ASP A CG  1 
ATOM   3170  O  OD1 . ASP A 1 413 ? -9.813  60.902  3.356   1.00 73.41  ? 413  ASP A OD1 1 
ATOM   3171  O  OD2 . ASP A 1 413 ? -9.735  63.083  3.192   1.00 70.82  ? 413  ASP A OD2 1 
ATOM   3172  N  N   . ILE A 1 414 ? -6.296  60.785  4.202   1.00 30.65  ? 414  ILE A N   1 
ATOM   3173  C  CA  . ILE A 1 414 ? -5.255  60.972  3.206   1.00 36.75  ? 414  ILE A CA  1 
ATOM   3174  C  C   . ILE A 1 414 ? -5.740  61.348  1.807   1.00 47.73  ? 414  ILE A C   1 
ATOM   3175  O  O   . ILE A 1 414 ? -5.072  62.111  1.101   1.00 58.19  ? 414  ILE A O   1 
ATOM   3176  C  CB  . ILE A 1 414 ? -4.353  59.731  3.119   1.00 40.29  ? 414  ILE A CB  1 
ATOM   3177  C  CG1 . ILE A 1 414 ? -3.062  60.089  2.396   1.00 27.68  ? 414  ILE A CG1 1 
ATOM   3178  C  CG2 . ILE A 1 414 ? -5.080  58.573  2.413   1.00 37.74  ? 414  ILE A CG2 1 
ATOM   3179  C  CD1 . ILE A 1 414 ? -1.922  59.215  2.784   1.00 36.82  ? 414  ILE A CD1 1 
ATOM   3180  N  N   . ASP A 1 415 ? -6.888  60.812  1.397   1.00 51.91  ? 415  ASP A N   1 
ATOM   3181  C  CA  . ASP A 1 415 ? -7.410  61.115  0.070   1.00 56.03  ? 415  ASP A CA  1 
ATOM   3182  C  C   . ASP A 1 415 ? -8.354  62.327  0.016   1.00 61.47  ? 415  ASP A C   1 
ATOM   3183  O  O   . ASP A 1 415 ? -8.394  63.145  0.944   1.00 55.86  ? 415  ASP A O   1 
ATOM   3184  C  CB  . ASP A 1 415 ? -8.027  59.858  -0.605  1.00 56.59  ? 415  ASP A CB  1 
ATOM   3185  C  CG  . ASP A 1 415 ? -9.227  59.270  0.149   1.00 59.60  ? 415  ASP A CG  1 
ATOM   3186  O  OD1 . ASP A 1 415 ? -9.405  58.033  0.103   1.00 54.18  ? 415  ASP A OD1 1 
ATOM   3187  O  OD2 . ASP A 1 415 ? -10.020 60.026  0.742   1.00 53.77  ? 415  ASP A OD2 1 
ATOM   3188  N  N   . LYS A 1 416 ? -9.085  62.443  -1.088  1.00 67.88  ? 416  LYS A N   1 
ATOM   3189  C  CA  . LYS A 1 416 ? -10.026 63.537  -1.303  1.00 67.75  ? 416  LYS A CA  1 
ATOM   3190  C  C   . LYS A 1 416 ? -11.214 63.533  -0.355  1.00 60.08  ? 416  LYS A C   1 
ATOM   3191  O  O   . LYS A 1 416 ? -11.314 64.417  0.494   1.00 46.41  ? 416  LYS A O   1 
ATOM   3192  C  CB  . LYS A 1 416 ? -10.544 63.530  -2.747  1.00 79.63  ? 416  LYS A CB  1 
ATOM   3193  C  CG  . LYS A 1 416 ? -9.497  63.863  -3.808  1.00 89.01  ? 416  LYS A CG  1 
ATOM   3194  C  CD  . LYS A 1 416 ? -8.539  62.706  -4.086  1.00 85.64  ? 416  LYS A CD  1 
ATOM   3195  C  CE  . LYS A 1 416 ? -7.390  63.158  -4.969  1.00 83.26  ? 416  LYS A CE  1 
ATOM   3196  N  NZ  . LYS A 1 416 ? -6.606  64.241  -4.297  1.00 93.33  ? 416  LYS A NZ  1 
ATOM   3197  N  N   . ASN A 1 417 ? -12.072 62.513  -0.498  1.00 63.75  ? 417  ASN A N   1 
ATOM   3198  C  CA  . ASN A 1 417 ? -13.316 62.327  0.274   1.00 66.59  ? 417  ASN A CA  1 
ATOM   3199  C  C   . ASN A 1 417 ? -13.374 62.747  1.743   1.00 69.45  ? 417  ASN A C   1 
ATOM   3200  O  O   . ASN A 1 417 ? -12.348 62.825  2.413   1.00 79.56  ? 417  ASN A O   1 
ATOM   3201  C  CB  . ASN A 1 417 ? -13.856 60.890  0.112   1.00 66.34  ? 417  ASN A CB  1 
ATOM   3202  C  CG  . ASN A 1 417 ? -12.979 59.830  0.783   1.00 60.89  ? 417  ASN A CG  1 
ATOM   3203  O  OD1 . ASN A 1 417 ? -12.439 60.034  1.867   1.00 59.03  ? 417  ASN A OD1 1 
ATOM   3204  N  ND2 . ASN A 1 417 ? -12.866 58.678  0.144   1.00 61.76  ? 417  ASN A ND2 1 
ATOM   3205  N  N   . GLY A 1 418 ? -14.590 62.983  2.243   1.00 65.68  ? 418  GLY A N   1 
ATOM   3206  C  CA  . GLY A 1 418 ? -14.776 63.411  3.625   1.00 66.03  ? 418  GLY A CA  1 
ATOM   3207  C  C   . GLY A 1 418 ? -14.763 62.342  4.711   1.00 61.41  ? 418  GLY A C   1 
ATOM   3208  O  O   . GLY A 1 418 ? -15.160 62.609  5.854   1.00 58.27  ? 418  GLY A O   1 
ATOM   3209  N  N   . TYR A 1 419 ? -14.313 61.135  4.357   1.00 60.91  ? 419  TYR A N   1 
ATOM   3210  C  CA  . TYR A 1 419 ? -14.236 60.002  5.288   1.00 50.39  ? 419  TYR A CA  1 
ATOM   3211  C  C   . TYR A 1 419 ? -12.776 59.658  5.587   1.00 40.61  ? 419  TYR A C   1 
ATOM   3212  O  O   . TYR A 1 419 ? -11.927 59.680  4.687   1.00 33.71  ? 419  TYR A O   1 
ATOM   3213  C  CB  . TYR A 1 419 ? -14.941 58.765  4.698   1.00 55.89  ? 419  TYR A CB  1 
ATOM   3214  C  CG  . TYR A 1 419 ? -16.385 59.005  4.302   1.00 57.41  ? 419  TYR A CG  1 
ATOM   3215  C  CD1 . TYR A 1 419 ? -16.742 59.174  2.961   1.00 57.06  ? 419  TYR A CD1 1 
ATOM   3216  C  CD2 . TYR A 1 419 ? -17.380 59.142  5.270   1.00 53.91  ? 419  TYR A CD2 1 
ATOM   3217  C  CE1 . TYR A 1 419 ? -18.058 59.480  2.596   1.00 54.99  ? 419  TYR A CE1 1 
ATOM   3218  C  CE2 . TYR A 1 419 ? -18.697 59.446  4.917   1.00 57.62  ? 419  TYR A CE2 1 
ATOM   3219  C  CZ  . TYR A 1 419 ? -19.027 59.625  3.579   1.00 58.53  ? 419  TYR A CZ  1 
ATOM   3220  O  OH  . TYR A 1 419 ? -20.315 59.973  3.232   1.00 57.64  ? 419  TYR A OH  1 
ATOM   3221  N  N   . PRO A 1 420 ? -12.466 59.344  6.860   1.00 29.54  ? 420  PRO A N   1 
ATOM   3222  C  CA  . PRO A 1 420 ? -11.144 58.982  7.386   1.00 27.49  ? 420  PRO A CA  1 
ATOM   3223  C  C   . PRO A 1 420 ? -10.408 57.932  6.567   1.00 28.93  ? 420  PRO A C   1 
ATOM   3224  O  O   . PRO A 1 420 ? -10.688 57.739  5.389   1.00 20.74  ? 420  PRO A O   1 
ATOM   3225  C  CB  . PRO A 1 420 ? -11.484 58.446  8.765   1.00 25.73  ? 420  PRO A CB  1 
ATOM   3226  C  CG  . PRO A 1 420 ? -12.574 59.354  9.177   1.00 23.11  ? 420  PRO A CG  1 
ATOM   3227  C  CD  . PRO A 1 420 ? -13.448 59.404  7.955   1.00 25.61  ? 420  PRO A CD  1 
ATOM   3228  N  N   . ASP A 1 421 ? -9.444  57.271  7.198   1.00 33.80  ? 421  ASP A N   1 
ATOM   3229  C  CA  . ASP A 1 421 ? -8.658  56.225  6.557   1.00 32.89  ? 421  ASP A CA  1 
ATOM   3230  C  C   . ASP A 1 421 ? -7.935  55.419  7.635   1.00 41.15  ? 421  ASP A C   1 
ATOM   3231  O  O   . ASP A 1 421 ? -8.034  55.729  8.840   1.00 39.63  ? 421  ASP A O   1 
ATOM   3232  C  CB  . ASP A 1 421 ? -7.658  56.808  5.555   1.00 42.58  ? 421  ASP A CB  1 
ATOM   3233  C  CG  . ASP A 1 421 ? -8.336  57.496  4.375   1.00 56.61  ? 421  ASP A CG  1 
ATOM   3234  O  OD1 . ASP A 1 421 ? -8.244  58.735  4.273   1.00 66.71  ? 421  ASP A OD1 1 
ATOM   3235  O  OD2 . ASP A 1 421 ? -9.005  56.806  3.575   1.00 66.80  ? 421  ASP A OD2 1 
ATOM   3236  N  N   . LEU A 1 422 ? -7.187  54.408  7.197   1.00 40.57  ? 422  LEU A N   1 
ATOM   3237  C  CA  . LEU A 1 422 ? -6.487  53.531  8.119   1.00 37.10  ? 422  LEU A CA  1 
ATOM   3238  C  C   . LEU A 1 422 ? -5.216  52.932  7.571   1.00 33.13  ? 422  LEU A C   1 
ATOM   3239  O  O   . LEU A 1 422 ? -5.192  52.376  6.471   1.00 37.51  ? 422  LEU A O   1 
ATOM   3240  C  CB  . LEU A 1 422 ? -7.396  52.374  8.498   1.00 46.83  ? 422  LEU A CB  1 
ATOM   3241  C  CG  . LEU A 1 422 ? -6.715  51.314  9.353   1.00 50.02  ? 422  LEU A CG  1 
ATOM   3242  C  CD1 . LEU A 1 422 ? -6.643  51.837  10.769  1.00 53.37  ? 422  LEU A CD1 1 
ATOM   3243  C  CD2 . LEU A 1 422 ? -7.492  50.017  9.297   1.00 52.93  ? 422  LEU A CD2 1 
ATOM   3244  N  N   . ILE A 1 423 ? -4.178  52.973  8.394   1.00 21.59  ? 423  ILE A N   1 
ATOM   3245  C  CA  . ILE A 1 423 ? -2.911  52.399  8.012   1.00 21.76  ? 423  ILE A CA  1 
ATOM   3246  C  C   . ILE A 1 423 ? -2.664  51.259  8.949   1.00 23.02  ? 423  ILE A C   1 
ATOM   3247  O  O   . ILE A 1 423 ? -2.708  51.421  10.169  1.00 21.39  ? 423  ILE A O   1 
ATOM   3248  C  CB  . ILE A 1 423 ? -1.742  53.357  8.178   1.00 18.81  ? 423  ILE A CB  1 
ATOM   3249  C  CG1 . ILE A 1 423 ? -2.091  54.720  7.600   1.00 25.55  ? 423  ILE A CG1 1 
ATOM   3250  C  CG2 . ILE A 1 423 ? -0.526  52.793  7.475   1.00 2.00   ? 423  ILE A CG2 1 
ATOM   3251  C  CD1 . ILE A 1 423 ? -0.993  55.736  7.761   1.00 38.10  ? 423  ILE A CD1 1 
ATOM   3252  N  N   . VAL A 1 424 ? -2.391  50.101  8.374   1.00 23.84  ? 424  VAL A N   1 
ATOM   3253  C  CA  . VAL A 1 424 ? -2.123  48.926  9.170   1.00 24.95  ? 424  VAL A CA  1 
ATOM   3254  C  C   . VAL A 1 424 ? -0.690  48.496  8.889   1.00 26.11  ? 424  VAL A C   1 
ATOM   3255  O  O   . VAL A 1 424 ? -0.182  48.694  7.781   1.00 26.56  ? 424  VAL A O   1 
ATOM   3256  C  CB  . VAL A 1 424 ? -3.104  47.802  8.826   1.00 28.84  ? 424  VAL A CB  1 
ATOM   3257  C  CG1 . VAL A 1 424 ? -3.049  46.738  9.888   1.00 40.14  ? 424  VAL A CG1 1 
ATOM   3258  C  CG2 . VAL A 1 424 ? -4.525  48.352  8.713   1.00 29.26  ? 424  VAL A CG2 1 
ATOM   3259  N  N   . GLY A 1 425 ? -0.039  47.912  9.890   1.00 27.78  ? 425  GLY A N   1 
ATOM   3260  C  CA  . GLY A 1 425 ? 1.339   47.496  9.713   1.00 30.24  ? 425  GLY A CA  1 
ATOM   3261  C  C   . GLY A 1 425 ? 1.690   46.053  10.033  1.00 35.38  ? 425  GLY A C   1 
ATOM   3262  O  O   . GLY A 1 425 ? 1.725   45.625  11.201  1.00 36.38  ? 425  GLY A O   1 
ATOM   3263  N  N   . ALA A 1 426 ? 2.005   45.322  8.970   1.00 31.92  ? 426  ALA A N   1 
ATOM   3264  C  CA  . ALA A 1 426 ? 2.397   43.920  9.055   1.00 39.05  ? 426  ALA A CA  1 
ATOM   3265  C  C   . ALA A 1 426 ? 3.908   43.864  8.935   1.00 35.05  ? 426  ALA A C   1 
ATOM   3266  O  O   . ALA A 1 426 ? 4.444   43.705  7.834   1.00 31.42  ? 426  ALA A O   1 
ATOM   3267  C  CB  . ALA A 1 426 ? 1.751   43.120  7.914   1.00 48.99  ? 426  ALA A CB  1 
ATOM   3268  N  N   . PHE A 1 427 ? 4.601   43.959  10.062  1.00 28.93  ? 427  PHE A N   1 
ATOM   3269  C  CA  . PHE A 1 427 ? 6.052   43.948  9.997   1.00 34.22  ? 427  PHE A CA  1 
ATOM   3270  C  C   . PHE A 1 427 ? 6.760   42.607  9.871   1.00 33.75  ? 427  PHE A C   1 
ATOM   3271  O  O   . PHE A 1 427 ? 7.985   42.553  9.937   1.00 35.67  ? 427  PHE A O   1 
ATOM   3272  C  CB  . PHE A 1 427 ? 6.643   44.762  11.136  1.00 28.71  ? 427  PHE A CB  1 
ATOM   3273  C  CG  . PHE A 1 427 ? 6.659   44.061  12.443  1.00 5.59   ? 427  PHE A CG  1 
ATOM   3274  C  CD1 . PHE A 1 427 ? 7.791   43.376  12.848  1.00 12.88  ? 427  PHE A CD1 1 
ATOM   3275  C  CD2 . PHE A 1 427 ? 5.594   44.171  13.311  1.00 5.87   ? 427  PHE A CD2 1 
ATOM   3276  C  CE1 . PHE A 1 427 ? 7.866   42.822  14.103  1.00 22.17  ? 427  PHE A CE1 1 
ATOM   3277  C  CE2 . PHE A 1 427 ? 5.659   43.618  14.578  1.00 12.64  ? 427  PHE A CE2 1 
ATOM   3278  C  CZ  . PHE A 1 427 ? 6.796   42.942  14.974  1.00 13.71  ? 427  PHE A CZ  1 
ATOM   3279  N  N   . GLY A 1 428 ? 6.002   41.537  9.670   1.00 37.84  ? 428  GLY A N   1 
ATOM   3280  C  CA  . GLY A 1 428 ? 6.600   40.220  9.529   1.00 43.05  ? 428  GLY A CA  1 
ATOM   3281  C  C   . GLY A 1 428 ? 6.895   39.981  8.064   1.00 47.99  ? 428  GLY A C   1 
ATOM   3282  O  O   . GLY A 1 428 ? 7.658   39.078  7.687   1.00 55.03  ? 428  GLY A O   1 
ATOM   3283  N  N   . VAL A 1 429 ? 6.229   40.770  7.231   1.00 36.06  ? 429  VAL A N   1 
ATOM   3284  C  CA  . VAL A 1 429 ? 6.418   40.706  5.795   1.00 47.98  ? 429  VAL A CA  1 
ATOM   3285  C  C   . VAL A 1 429 ? 6.916   42.068  5.324   1.00 54.77  ? 429  VAL A C   1 
ATOM   3286  O  O   . VAL A 1 429 ? 6.957   42.349  4.118   1.00 59.50  ? 429  VAL A O   1 
ATOM   3287  C  CB  . VAL A 1 429 ? 5.119   40.337  5.078   1.00 51.05  ? 429  VAL A CB  1 
ATOM   3288  C  CG1 . VAL A 1 429 ? 4.893   38.855  5.175   1.00 53.37  ? 429  VAL A CG1 1 
ATOM   3289  C  CG2 . VAL A 1 429 ? 3.944   41.078  5.697   1.00 57.14  ? 429  VAL A CG2 1 
ATOM   3290  N  N   . ASP A 1 430 ? 7.287   42.892  6.309   1.00 55.14  ? 430  ASP A N   1 
ATOM   3291  C  CA  . ASP A 1 430 ? 7.805   44.251  6.128   1.00 45.06  ? 430  ASP A CA  1 
ATOM   3292  C  C   . ASP A 1 430 ? 6.919   45.091  5.214   1.00 37.98  ? 430  ASP A C   1 
ATOM   3293  O  O   . ASP A 1 430 ? 7.265   45.331  4.054   1.00 44.09  ? 430  ASP A O   1 
ATOM   3294  C  CB  . ASP A 1 430 ? 9.244   44.234  5.572   1.00 44.91  ? 430  ASP A CB  1 
ATOM   3295  C  CG  . ASP A 1 430 ? 10.190  43.357  6.378   1.00 42.83  ? 430  ASP A CG  1 
ATOM   3296  O  OD1 . ASP A 1 430 ? 10.938  42.588  5.746   1.00 43.08  ? 430  ASP A OD1 1 
ATOM   3297  O  OD2 . ASP A 1 430 ? 10.205  43.441  7.625   1.00 43.22  ? 430  ASP A OD2 1 
ATOM   3298  N  N   . ARG A 1 431 ? 5.749   45.483  5.707   1.00 24.33  ? 431  ARG A N   1 
ATOM   3299  C  CA  . ARG A 1 431 ? 4.846   46.309  4.910   1.00 28.41  ? 431  ARG A CA  1 
ATOM   3300  C  C   . ARG A 1 431 ? 3.769   47.011  5.722   1.00 33.14  ? 431  ARG A C   1 
ATOM   3301  O  O   . ARG A 1 431 ? 3.513   46.656  6.875   1.00 39.55  ? 431  ARG A O   1 
ATOM   3302  C  CB  . ARG A 1 431 ? 4.227   45.520  3.747   1.00 26.91  ? 431  ARG A CB  1 
ATOM   3303  C  CG  . ARG A 1 431 ? 4.145   44.029  3.971   1.00 31.13  ? 431  ARG A CG  1 
ATOM   3304  C  CD  . ARG A 1 431 ? 3.411   43.340  2.844   1.00 44.85  ? 431  ARG A CD  1 
ATOM   3305  N  NE  . ARG A 1 431 ? 4.047   43.488  1.536   1.00 51.57  ? 431  ARG A NE  1 
ATOM   3306  C  CZ  . ARG A 1 431 ? 4.960   42.655  1.044   1.00 60.92  ? 431  ARG A CZ  1 
ATOM   3307  N  NH1 . ARG A 1 431 ? 5.377   41.612  1.754   1.00 68.03  ? 431  ARG A NH1 1 
ATOM   3308  N  NH2 . ARG A 1 431 ? 5.390   42.813  -0.199  1.00 58.41  ? 431  ARG A NH2 1 
ATOM   3309  N  N   . ALA A 1 432 ? 3.217   48.075  5.147   1.00 27.85  ? 432  ALA A N   1 
ATOM   3310  C  CA  . ALA A 1 432 ? 2.154   48.843  5.792   1.00 27.22  ? 432  ALA A CA  1 
ATOM   3311  C  C   . ALA A 1 432 ? 1.097   49.041  4.714   1.00 32.61  ? 432  ALA A C   1 
ATOM   3312  O  O   . ALA A 1 432 ? 1.436   49.125  3.529   1.00 36.42  ? 432  ALA A O   1 
ATOM   3313  C  CB  . ALA A 1 432 ? 2.678   50.161  6.286   1.00 30.84  ? 432  ALA A CB  1 
ATOM   3314  N  N   . ILE A 1 433 ? -0.174  49.118  5.112   1.00 28.68  ? 433  ILE A N   1 
ATOM   3315  C  CA  . ILE A 1 433 ? -1.257  49.234  4.136   1.00 26.10  ? 433  ILE A CA  1 
ATOM   3316  C  C   . ILE A 1 433 ? -2.255  50.348  4.390   1.00 21.64  ? 433  ILE A C   1 
ATOM   3317  O  O   . ILE A 1 433 ? -2.702  50.568  5.513   1.00 21.43  ? 433  ILE A O   1 
ATOM   3318  C  CB  . ILE A 1 433 ? -2.073  47.928  4.051   1.00 38.57  ? 433  ILE A CB  1 
ATOM   3319  C  CG1 . ILE A 1 433 ? -1.145  46.708  4.064   1.00 43.07  ? 433  ILE A CG1 1 
ATOM   3320  C  CG2 . ILE A 1 433 ? -2.914  47.932  2.781   1.00 51.17  ? 433  ILE A CG2 1 
ATOM   3321  C  CD1 . ILE A 1 433 ? -1.828  45.398  4.475   1.00 54.87  ? 433  ILE A CD1 1 
ATOM   3322  N  N   . LEU A 1 434 ? -2.710  50.950  3.307   1.00 14.61  ? 434  LEU A N   1 
ATOM   3323  C  CA  . LEU A 1 434 ? -3.641  52.037  3.419   1.00 21.31  ? 434  LEU A CA  1 
ATOM   3324  C  C   . LEU A 1 434 ? -5.006  51.573  3.011   1.00 24.41  ? 434  LEU A C   1 
ATOM   3325  O  O   . LEU A 1 434 ? -5.181  51.097  1.903   1.00 31.76  ? 434  LEU A O   1 
ATOM   3326  C  CB  . LEU A 1 434 ? -3.201  53.177  2.515   1.00 25.65  ? 434  LEU A CB  1 
ATOM   3327  C  CG  . LEU A 1 434 ? -3.454  54.554  3.106   1.00 28.86  ? 434  LEU A CG  1 
ATOM   3328  C  CD1 . LEU A 1 434 ? -4.933  54.858  3.206   1.00 23.39  ? 434  LEU A CD1 1 
ATOM   3329  C  CD2 . LEU A 1 434 ? -2.838  54.574  4.470   1.00 37.38  ? 434  LEU A CD2 1 
ATOM   3330  N  N   . TYR A 1 435 ? -5.971  51.714  3.909   1.00 22.15  ? 435  TYR A N   1 
ATOM   3331  C  CA  . TYR A 1 435 ? -7.347  51.329  3.625   1.00 22.82  ? 435  TYR A CA  1 
ATOM   3332  C  C   . TYR A 1 435 ? -8.160  52.569  3.457   1.00 22.11  ? 435  TYR A C   1 
ATOM   3333  O  O   . TYR A 1 435 ? -8.338  53.305  4.416   1.00 25.32  ? 435  TYR A O   1 
ATOM   3334  C  CB  . TYR A 1 435 ? -7.927  50.548  4.778   1.00 21.00  ? 435  TYR A CB  1 
ATOM   3335  C  CG  . TYR A 1 435 ? -7.373  49.175  4.845   1.00 29.83  ? 435  TYR A CG  1 
ATOM   3336  C  CD1 . TYR A 1 435 ? -6.688  48.740  5.966   1.00 35.26  ? 435  TYR A CD1 1 
ATOM   3337  C  CD2 . TYR A 1 435 ? -7.541  48.297  3.784   1.00 23.16  ? 435  TYR A CD2 1 
ATOM   3338  C  CE1 . TYR A 1 435 ? -6.190  47.461  6.033   1.00 35.55  ? 435  TYR A CE1 1 
ATOM   3339  C  CE2 . TYR A 1 435 ? -7.051  47.023  3.839   1.00 28.63  ? 435  TYR A CE2 1 
ATOM   3340  C  CZ  . TYR A 1 435 ? -6.377  46.601  4.966   1.00 30.74  ? 435  TYR A CZ  1 
ATOM   3341  O  OH  . TYR A 1 435 ? -5.935  45.301  5.042   1.00 34.08  ? 435  TYR A OH  1 
ATOM   3342  N  N   . ARG A 1 436 ? -8.659  52.814  2.252   1.00 20.81  ? 436  ARG A N   1 
ATOM   3343  C  CA  . ARG A 1 436 ? -9.461  54.018  2.025   1.00 28.54  ? 436  ARG A CA  1 
ATOM   3344  C  C   . ARG A 1 436 ? -10.945 53.794  2.323   1.00 27.48  ? 436  ARG A C   1 
ATOM   3345  O  O   . ARG A 1 436 ? -11.560 52.890  1.769   1.00 34.64  ? 436  ARG A O   1 
ATOM   3346  C  CB  . ARG A 1 436 ? -9.324  54.515  0.581   1.00 33.21  ? 436  ARG A CB  1 
ATOM   3347  C  CG  . ARG A 1 436 ? -7.922  54.808  0.091   1.00 38.87  ? 436  ARG A CG  1 
ATOM   3348  C  CD  . ARG A 1 436 ? -7.913  55.031  -1.428  1.00 38.30  ? 436  ARG A CD  1 
ATOM   3349  N  NE  . ARG A 1 436 ? -8.591  56.265  -1.816  1.00 41.60  ? 436  ARG A NE  1 
ATOM   3350  C  CZ  . ARG A 1 436 ? -8.941  56.572  -3.062  1.00 59.27  ? 436  ARG A CZ  1 
ATOM   3351  N  NH1 . ARG A 1 436 ? -8.691  55.731  -4.062  1.00 61.00  ? 436  ARG A NH1 1 
ATOM   3352  N  NH2 . ARG A 1 436 ? -9.519  57.741  -3.317  1.00 66.48  ? 436  ARG A NH2 1 
ATOM   3353  N  N   . ALA A 1 437 ? -11.525 54.627  3.175   1.00 22.07  ? 437  ALA A N   1 
ATOM   3354  C  CA  . ALA A 1 437 ? -12.936 54.507  3.494   1.00 19.21  ? 437  ALA A CA  1 
ATOM   3355  C  C   . ALA A 1 437 ? -13.776 54.985  2.312   1.00 30.08  ? 437  ALA A C   1 
ATOM   3356  O  O   . ALA A 1 437 ? -13.434 55.969  1.657   1.00 34.31  ? 437  ALA A O   1 
ATOM   3357  C  CB  . ALA A 1 437 ? -13.256 55.309  4.725   1.00 17.11  ? 437  ALA A CB  1 
ATOM   3358  N  N   . ARG A 1 438 ? -14.887 54.295  2.069   1.00 37.79  ? 438  ARG A N   1 
ATOM   3359  C  CA  . ARG A 1 438 ? -15.800 54.604  0.965   1.00 39.77  ? 438  ARG A CA  1 
ATOM   3360  C  C   . ARG A 1 438 ? -16.992 55.467  1.382   1.00 41.18  ? 438  ARG A C   1 
ATOM   3361  O  O   . ARG A 1 438 ? -17.352 55.514  2.555   1.00 33.10  ? 438  ARG A O   1 
ATOM   3362  C  CB  . ARG A 1 438 ? -16.336 53.297  0.380   1.00 42.64  ? 438  ARG A CB  1 
ATOM   3363  C  CG  . ARG A 1 438 ? -15.265 52.296  0.011   1.00 60.64  ? 438  ARG A CG  1 
ATOM   3364  C  CD  . ARG A 1 438 ? -15.757 50.870  0.177   1.00 66.70  ? 438  ARG A CD  1 
ATOM   3365  N  NE  . ARG A 1 438 ? -16.906 50.571  -0.669  1.00 61.23  ? 438  ARG A NE  1 
ATOM   3366  C  CZ  . ARG A 1 438 ? -16.963 49.551  -1.516  1.00 69.11  ? 438  ARG A CZ  1 
ATOM   3367  N  NH1 . ARG A 1 438 ? -15.931 48.722  -1.642  1.00 72.99  ? 438  ARG A NH1 1 
ATOM   3368  N  NH2 . ARG A 1 438 ? -18.073 49.338  -2.208  1.00 65.86  ? 438  ARG A NH2 1 
ATOM   3369  N  N   . PRO A 1 439 ? -17.621 56.166  0.413   1.00 48.16  ? 439  PRO A N   1 
ATOM   3370  C  CA  . PRO A 1 439 ? -18.783 57.026  0.668   1.00 43.50  ? 439  PRO A CA  1 
ATOM   3371  C  C   . PRO A 1 439 ? -20.007 56.213  1.131   1.00 44.34  ? 439  PRO A C   1 
ATOM   3372  O  O   . PRO A 1 439 ? -20.325 55.182  0.545   1.00 51.80  ? 439  PRO A O   1 
ATOM   3373  C  CB  . PRO A 1 439 ? -19.030 57.660  -0.699  1.00 48.73  ? 439  PRO A CB  1 
ATOM   3374  C  CG  . PRO A 1 439 ? -17.670 57.723  -1.312  1.00 47.09  ? 439  PRO A CG  1 
ATOM   3375  C  CD  . PRO A 1 439 ? -17.126 56.363  -0.964  1.00 52.26  ? 439  PRO A CD  1 
ATOM   3376  N  N   . VAL A 1 440 ? -20.698 56.690  2.166   1.00 44.56  ? 440  VAL A N   1 
ATOM   3377  C  CA  . VAL A 1 440 ? -21.883 56.004  2.710   1.00 51.15  ? 440  VAL A CA  1 
ATOM   3378  C  C   . VAL A 1 440 ? -23.222 56.625  2.277   1.00 55.29  ? 440  VAL A C   1 
ATOM   3379  O  O   . VAL A 1 440 ? -23.647 57.668  2.802   1.00 55.28  ? 440  VAL A O   1 
ATOM   3380  C  CB  . VAL A 1 440 ? -21.837 55.925  4.272   1.00 53.32  ? 440  VAL A CB  1 
ATOM   3381  C  CG1 . VAL A 1 440 ? -23.120 55.315  4.840   1.00 54.59  ? 440  VAL A CG1 1 
ATOM   3382  C  CG2 . VAL A 1 440 ? -20.650 55.100  4.712   1.00 62.64  ? 440  VAL A CG2 1 
ATOM   3383  N  N   . ILE A 1 441 ? -23.883 55.964  1.328   1.00 52.99  ? 441  ILE A N   1 
ATOM   3384  C  CA  . ILE A 1 441 ? -25.166 56.424  0.822   1.00 38.62  ? 441  ILE A CA  1 
ATOM   3385  C  C   . ILE A 1 441 ? -26.299 55.863  1.646   1.00 41.21  ? 441  ILE A C   1 
ATOM   3386  O  O   . ILE A 1 441 ? -26.407 54.657  1.829   1.00 41.92  ? 441  ILE A O   1 
ATOM   3387  C  CB  . ILE A 1 441 ? -25.437 55.958  -0.606  1.00 26.54  ? 441  ILE A CB  1 
ATOM   3388  C  CG1 . ILE A 1 441 ? -24.164 55.986  -1.440  1.00 28.79  ? 441  ILE A CG1 1 
ATOM   3389  C  CG2 . ILE A 1 441 ? -26.483 56.848  -1.237  1.00 19.62  ? 441  ILE A CG2 1 
ATOM   3390  C  CD1 . ILE A 1 441 ? -24.376 55.492  -2.831  1.00 28.46  ? 441  ILE A CD1 1 
ATOM   3391  N  N   . THR A 1 442 ? -27.105 56.752  2.202   1.00 45.43  ? 442  THR A N   1 
ATOM   3392  C  CA  . THR A 1 442 ? -28.273 56.329  2.947   1.00 49.96  ? 442  THR A CA  1 
ATOM   3393  C  C   . THR A 1 442 ? -29.371 56.650  1.944   1.00 53.03  ? 442  THR A C   1 
ATOM   3394  O  O   . THR A 1 442 ? -29.332 57.696  1.282   1.00 44.53  ? 442  THR A O   1 
ATOM   3395  C  CB  . THR A 1 442 ? -28.460 57.096  4.289   1.00 53.03  ? 442  THR A CB  1 
ATOM   3396  O  OG1 . THR A 1 442 ? -29.649 57.898  4.238   1.00 57.27  ? 442  THR A OG1 1 
ATOM   3397  C  CG2 . THR A 1 442 ? -27.241 57.977  4.602   1.00 56.65  ? 442  THR A CG2 1 
ATOM   3398  N  N   . VAL A 1 443 ? -30.300 55.710  1.786   1.00 63.68  ? 443  VAL A N   1 
ATOM   3399  C  CA  . VAL A 1 443 ? -31.392 55.842  0.834   1.00 67.70  ? 443  VAL A CA  1 
ATOM   3400  C  C   . VAL A 1 443 ? -32.748 55.360  1.343   1.00 68.73  ? 443  VAL A C   1 
ATOM   3401  O  O   . VAL A 1 443 ? -32.893 54.230  1.824   1.00 68.98  ? 443  VAL A O   1 
ATOM   3402  C  CB  . VAL A 1 443 ? -31.051 55.090  -0.475  1.00 66.73  ? 443  VAL A CB  1 
ATOM   3403  C  CG1 . VAL A 1 443 ? -30.776 53.625  -0.185  1.00 69.99  ? 443  VAL A CG1 1 
ATOM   3404  C  CG2 . VAL A 1 443 ? -32.168 55.237  -1.486  1.00 72.48  ? 443  VAL A CG2 1 
ATOM   3405  N  N   . ASN A 1 444 ? -33.729 56.250  1.257   1.00 72.13  ? 444  ASN A N   1 
ATOM   3406  C  CA  . ASN A 1 444 ? -35.093 55.946  1.660   1.00 76.35  ? 444  ASN A CA  1 
ATOM   3407  C  C   . ASN A 1 444 ? -35.820 55.449  0.415   1.00 77.36  ? 444  ASN A C   1 
ATOM   3408  O  O   . ASN A 1 444 ? -35.571 55.932  -0.689  1.00 72.37  ? 444  ASN A O   1 
ATOM   3409  C  CB  . ASN A 1 444 ? -35.786 57.193  2.217   1.00 78.96  ? 444  ASN A CB  1 
ATOM   3410  C  CG  . ASN A 1 444 ? -35.286 57.578  3.603   1.00 82.32  ? 444  ASN A CG  1 
ATOM   3411  O  OD1 . ASN A 1 444 ? -35.980 58.268  4.353   1.00 87.08  ? 444  ASN A OD1 1 
ATOM   3412  N  ND2 . ASN A 1 444 ? -34.081 57.136  3.950   1.00 79.23  ? 444  ASN A ND2 1 
ATOM   3413  N  N   . ALA A 1 445 ? -36.701 54.471  0.588   1.00 79.99  ? 445  ALA A N   1 
ATOM   3414  C  CA  . ALA A 1 445 ? -37.436 53.915  -0.537  1.00 81.92  ? 445  ALA A CA  1 
ATOM   3415  C  C   . ALA A 1 445 ? -38.848 54.485  -0.668  1.00 87.15  ? 445  ALA A C   1 
ATOM   3416  O  O   . ALA A 1 445 ? -39.029 55.614  -1.138  1.00 93.43  ? 445  ALA A O   1 
ATOM   3417  C  CB  . ALA A 1 445 ? -37.474 52.400  -0.436  1.00 77.67  ? 445  ALA A CB  1 
ATOM   3418  N  N   . GLY A 1 446 ? -39.840 53.695  -0.264  1.00 87.18  ? 446  GLY A N   1 
ATOM   3419  C  CA  . GLY A 1 446 ? -41.224 54.123  -0.349  1.00 82.37  ? 446  GLY A CA  1 
ATOM   3420  C  C   . GLY A 1 446 ? -41.960 53.603  -1.572  1.00 76.54  ? 446  GLY A C   1 
ATOM   3421  O  O   . GLY A 1 446 ? -41.582 53.888  -2.714  1.00 74.31  ? 446  GLY A O   1 
ATOM   3422  N  N   . LEU A 1 447 ? -43.005 52.817  -1.320  1.00 68.32  ? 447  LEU A N   1 
ATOM   3423  C  CA  . LEU A 1 447 ? -43.839 52.247  -2.371  1.00 59.97  ? 447  LEU A CA  1 
ATOM   3424  C  C   . LEU A 1 447 ? -45.242 51.978  -1.853  1.00 63.49  ? 447  LEU A C   1 
ATOM   3425  O  O   . LEU A 1 447 ? -45.436 51.653  -0.676  1.00 59.39  ? 447  LEU A O   1 
ATOM   3426  C  CB  . LEU A 1 447 ? -43.231 50.951  -2.927  1.00 44.87  ? 447  LEU A CB  1 
ATOM   3427  C  CG  . LEU A 1 447 ? -44.195 49.842  -3.376  1.00 32.42  ? 447  LEU A CG  1 
ATOM   3428  C  CD1 . LEU A 1 447 ? -43.733 49.181  -4.651  1.00 21.38  ? 447  LEU A CD1 1 
ATOM   3429  C  CD2 . LEU A 1 447 ? -44.331 48.813  -2.271  1.00 30.48  ? 447  LEU A CD2 1 
ATOM   3430  N  N   . GLU A 1 448 ? -46.217 52.168  -2.738  1.00 67.40  ? 448  GLU A N   1 
ATOM   3431  C  CA  . GLU A 1 448 ? -47.614 51.927  -2.419  1.00 74.11  ? 448  GLU A CA  1 
ATOM   3432  C  C   . GLU A 1 448 ? -48.417 51.751  -3.709  1.00 73.88  ? 448  GLU A C   1 
ATOM   3433  O  O   . GLU A 1 448 ? -48.111 52.357  -4.740  1.00 68.52  ? 448  GLU A O   1 
ATOM   3434  C  CB  . GLU A 1 448 ? -48.182 53.023  -1.489  1.00 81.09  ? 448  GLU A CB  1 
ATOM   3435  C  CG  . GLU A 1 448 ? -48.459 52.500  -0.043  1.00 95.63  ? 448  GLU A CG  1 
ATOM   3436  C  CD  . GLU A 1 448 ? -48.674 53.592  1.024   1.00 99.03  ? 448  GLU A CD  1 
ATOM   3437  O  OE1 . GLU A 1 448 ? -47.959 53.560  2.057   1.00 89.08  ? 448  GLU A OE1 1 
ATOM   3438  O  OE2 . GLU A 1 448 ? -49.569 54.451  0.859   1.00 100.00 ? 448  GLU A OE2 1 
ATOM   3439  N  N   . VAL A 1 449 ? -49.366 50.822  -3.656  1.00 73.07  ? 449  VAL A N   1 
ATOM   3440  C  CA  . VAL A 1 449 ? -50.237 50.479  -4.773  1.00 72.06  ? 449  VAL A CA  1 
ATOM   3441  C  C   . VAL A 1 449 ? -51.524 51.326  -4.715  1.00 83.66  ? 449  VAL A C   1 
ATOM   3442  O  O   . VAL A 1 449 ? -52.068 51.547  -3.631  1.00 89.35  ? 449  VAL A O   1 
ATOM   3443  C  CB  . VAL A 1 449 ? -50.554 48.973  -4.711  1.00 63.21  ? 449  VAL A CB  1 
ATOM   3444  C  CG1 . VAL A 1 449 ? -50.933 48.573  -3.293  1.00 64.38  ? 449  VAL A CG1 1 
ATOM   3445  C  CG2 . VAL A 1 449 ? -51.655 48.618  -5.669  1.00 72.97  ? 449  VAL A CG2 1 
ATOM   3446  N  N   . TYR A 1 450 ? -51.979 51.821  -5.874  1.00 87.30  ? 450  TYR A N   1 
ATOM   3447  C  CA  . TYR A 1 450 ? -53.185 52.664  -5.972  1.00 84.71  ? 450  TYR A CA  1 
ATOM   3448  C  C   . TYR A 1 450 ? -54.455 52.003  -5.424  1.00 85.03  ? 450  TYR A C   1 
ATOM   3449  O  O   . TYR A 1 450 ? -54.695 52.109  -4.217  1.00 94.63  ? 450  TYR A O   1 
ATOM   3450  C  CB  . TYR A 1 450 ? -53.364 53.198  -7.389  1.00 88.12  ? 450  TYR A CB  1 
ATOM   3451  C  CG  . TYR A 1 450 ? -52.412 54.307  -7.747  1.00 95.72  ? 450  TYR A CG  1 
ATOM   3452  C  CD1 . TYR A 1 450 ? -52.040 54.524  -9.072  1.00 98.42  ? 450  TYR A CD1 1 
ATOM   3453  C  CD2 . TYR A 1 450 ? -51.893 55.153  -6.767  1.00 96.66  ? 450  TYR A CD2 1 
ATOM   3454  C  CE1 . TYR A 1 450 ? -51.166 55.552  -9.419  1.00 100.00 ? 450  TYR A CE1 1 
ATOM   3455  C  CE2 . TYR A 1 450 ? -51.018 56.185  -7.099  1.00 100.00 ? 450  TYR A CE2 1 
ATOM   3456  C  CZ  . TYR A 1 450 ? -50.658 56.382  -8.430  1.00 100.00 ? 450  TYR A CZ  1 
ATOM   3457  O  OH  . TYR A 1 450 ? -49.801 57.405  -8.774  1.00 100.00 ? 450  TYR A OH  1 
ATOM   3458  N  N   . PRO A 1 451 ? -55.330 51.394  -6.276  1.00 76.26  ? 451  PRO A N   1 
ATOM   3459  C  CA  . PRO A 1 451 ? -56.455 50.818  -5.531  1.00 68.84  ? 451  PRO A CA  1 
ATOM   3460  C  C   . PRO A 1 451 ? -55.775 49.727  -4.732  1.00 69.82  ? 451  PRO A C   1 
ATOM   3461  O  O   . PRO A 1 451 ? -54.874 49.060  -5.251  1.00 71.77  ? 451  PRO A O   1 
ATOM   3462  C  CB  . PRO A 1 451 ? -57.326 50.228  -6.631  1.00 68.05  ? 451  PRO A CB  1 
ATOM   3463  C  CG  . PRO A 1 451 ? -57.093 51.159  -7.752  1.00 73.37  ? 451  PRO A CG  1 
ATOM   3464  C  CD  . PRO A 1 451 ? -55.576 51.254  -7.724  1.00 68.71  ? 451  PRO A CD  1 
ATOM   3465  N  N   . SER A 1 452 ? -56.070 49.661  -3.443  1.00 61.82  ? 452  SER A N   1 
ATOM   3466  C  CA  . SER A 1 452 ? -55.428 48.657  -2.612  1.00 60.06  ? 452  SER A CA  1 
ATOM   3467  C  C   . SER A 1 452 ? -56.281 47.398  -2.563  1.00 62.64  ? 452  SER A C   1 
ATOM   3468  O  O   . SER A 1 452 ? -55.771 46.271  -2.480  1.00 65.43  ? 452  SER A O   1 
ATOM   3469  C  CB  . SER A 1 452 ? -55.208 49.226  -1.214  1.00 61.75  ? 452  SER A CB  1 
ATOM   3470  O  OG  . SER A 1 452 ? -54.582 48.274  -0.376  1.00 75.50  ? 452  SER A OG  1 
ATOM   3471  N  N   . ILE A 1 453 ? -57.587 47.637  -2.644  1.00 59.46  ? 453  ILE A N   1 
ATOM   3472  C  CA  . ILE A 1 453 ? -58.634 46.625  -2.615  1.00 54.90  ? 453  ILE A CA  1 
ATOM   3473  C  C   . ILE A 1 453 ? -59.062 46.372  -4.064  1.00 53.05  ? 453  ILE A C   1 
ATOM   3474  O  O   . ILE A 1 453 ? -59.411 47.313  -4.770  1.00 64.33  ? 453  ILE A O   1 
ATOM   3475  C  CB  . ILE A 1 453 ? -59.816 47.169  -1.794  1.00 48.28  ? 453  ILE A CB  1 
ATOM   3476  C  CG1 . ILE A 1 453 ? -59.485 47.150  -0.290  1.00 55.90  ? 453  ILE A CG1 1
[truncated: 854,101 more chars]
