# Supplementary material for: PHARMIP: An insilico method to predict genetics that underpin adverse drug reactions
Source: MethodsX. 2019 Dec 19;7:100775. doi: 10.1016/j.mex.2019.100775 (PMC7036477; doi:10.1016/j.mex.2019.100775)
Supplement: Supplementary file 1 [file mmc1.zip › 2qp6(CA2).cif]

data_2QP6
# 
_entry.id   2QP6 
# 
_audit_conform.dict_name       mmcif_pdbx.dic 
_audit_conform.dict_version    5.281 
_audit_conform.dict_location   http://mmcif.pdb.org/dictionaries/ascii/mmcif_pdbx.dic 
# 
loop_
_database_2.database_id 
_database_2.database_code 
PDB   2QP6         
RCSB  RCSB043880   
WWPDB D_1000043880 
# 
loop_
_pdbx_database_related.db_name 
_pdbx_database_related.db_id 
_pdbx_database_related.details 
_pdbx_database_related.content_type 
PDB 1CA2 'HUMAN CARBONIC ANHYDRASE II' unspecified 
PDB 2QO8 .                             unspecified 
PDB 2QOA .                             unspecified 
# 
_pdbx_database_status.status_code                     REL 
_pdbx_database_status.entry_id                        2QP6 
_pdbx_database_status.recvd_initial_deposition_date   2007-07-23 
_pdbx_database_status.deposit_site                    RCSB 
_pdbx_database_status.process_site                    RCSB 
_pdbx_database_status.status_code_sf                  REL 
_pdbx_database_status.status_code_mr                  ? 
_pdbx_database_status.SG_entry                        ? 
_pdbx_database_status.pdb_format_compatible           Y 
_pdbx_database_status.status_code_cs                  ? 
# 
loop_
_audit_author.name 
_audit_author.pdbx_ordinal 
;D'Ambrosio, K.
;
1 
'De Simone, G.'  2 
# 
_citation.id                        primary 
_citation.title                     
;Carbonic Anhydrase Inhibitors: Bioreductive Nitro-Containing Sulfonamides with Selectivity for Targeting the Tumor Associated Isoforms IX and XII.
;
_citation.journal_abbrev            J.Med.Chem. 
_citation.journal_volume            51 
_citation.page_first                3230 
_citation.page_last                 3237 
_citation.year                      2008 
_citation.journal_id_ASTM           JMCMAR 
_citation.country                   US 
_citation.journal_id_ISSN           0022-2623 
_citation.journal_id_CSD            0151 
_citation.book_publisher            ? 
_citation.pdbx_database_id_PubMed   18481843 
_citation.pdbx_database_id_DOI      10.1021/jm800121c 
# 
loop_
_citation_author.citation_id 
_citation_author.name 
_citation_author.ordinal 
primary 
;D'Ambrosio, K.
;
1 
primary 'Vitale, R.M.'   2 
primary 'Dogne, J.M.'    3 
primary 'Masereel, B.'   4 
primary 'Innocenti, A.'  5 
primary 'Scozzafava, A.' 6 
primary 'De Simone, G.'  7 
primary 'Supuran, C.T.'  8 
# 
_cell.entry_id           2QP6 
_cell.length_a           42.069 
_cell.length_b           41.238 
_cell.length_c           71.829 
_cell.angle_alpha        90.00 
_cell.angle_beta         104.20 
_cell.angle_gamma        90.00 
_cell.Z_PDB              2 
_cell.pdbx_unique_axis   ? 
_cell.length_a_esd       ? 
_cell.length_b_esd       ? 
_cell.length_c_esd       ? 
_cell.angle_alpha_esd    ? 
_cell.angle_beta_esd     ? 
_cell.angle_gamma_esd    ? 
# 
_symmetry.entry_id                         2QP6 
_symmetry.space_group_name_H-M             'P 1 21 1' 
_symmetry.pdbx_full_space_group_name_H-M   ? 
_symmetry.cell_setting                     ? 
_symmetry.Int_Tables_number                4 
_symmetry.space_group_name_Hall            ? 
# 
loop_
_entity.id 
_entity.type 
_entity.src_method 
_entity.pdbx_description 
_entity.formula_weight 
_entity.pdbx_number_of_molecules 
_entity.pdbx_ec 
_entity.pdbx_mutation 
_entity.pdbx_fragment 
_entity.details 
1 polymer     nat 'Carbonic anhydrase 2'             29157.863 1   4.2.1.1 ? ? ? 
2 non-polymer syn 'ZINC ION'                         65.409    1   ?       ? ? ? 
3 non-polymer syn 'CHLORIDE ION'                     35.453    1   ?       ? ? ? 
4 non-polymer syn 'MERCURY (II) ION'                 200.590   1   ?       ? ? ? 
5 non-polymer syn 'MERCURIBENZOIC ACID'              321.703   1   ?       ? ? ? 
6 non-polymer syn 2-chloro-5-nitrobenzenesulfonamide 236.633   1   ?       ? ? ? 
7 water       nat water                              18.015    357 ?       ? ? ? 
# 
_entity_name_com.entity_id   1 
_entity_name_com.name        'Carbonic anhydrase II, Carbonate dehydratase II, CA-II, Carbonic anhydrase C' 
# 
_entity_poly.entity_id                      1 
_entity_poly.type                           'polypeptide(L)' 
_entity_poly.nstd_linkage                   no 
_entity_poly.nstd_monomer                   no 
_entity_poly.pdbx_seq_one_letter_code       
;SHHWGYGKHNGPEHWHKDFPIAKGERQSPVDIDTHTAKYDPSLKPLSVSYDQATSLRILNNGHAFNVEFDDSQDKAVLKG
GPLDGTYRLIQFHFHWGSLDGQGSEHTVDKKKYAAELHLVHWNTKYGDFGKAVQQPDGLAVLGIFLKVGSAKPGLQKVVD
VLDSIKTKGKSADFTNFDPRGLLPESLDYWTYPGSLTTPPLLECVTWIVLKEPISVSSEQVLKFRKLNFNGEGEPEELMV
DNWRPAQPLKNRQIKASFK
;
_entity_poly.pdbx_seq_one_letter_code_can   
;SHHWGYGKHNGPEHWHKDFPIAKGERQSPVDIDTHTAKYDPSLKPLSVSYDQATSLRILNNGHAFNVEFDDSQDKAVLKG
GPLDGTYRLIQFHFHWGSLDGQGSEHTVDKKKYAAELHLVHWNTKYGDFGKAVQQPDGLAVLGIFLKVGSAKPGLQKVVD
VLDSIKTKGKSADFTNFDPRGLLPESLDYWTYPGSLTTPPLLECVTWIVLKEPISVSSEQVLKFRKLNFNGEGEPEELMV
DNWRPAQPLKNRQIKASFK
;
_entity_poly.pdbx_strand_id                 A 
_entity_poly.pdbx_target_identifier         ? 
# 
loop_
_entity_poly_seq.entity_id 
_entity_poly_seq.num 
_entity_poly_seq.mon_id 
_entity_poly_seq.hetero 
1 1   SER n 
1 2   HIS n 
1 3   HIS n 
1 4   TRP n 
1 5   GLY n 
1 6   TYR n 
1 7   GLY n 
1 8   LYS n 
1 9   HIS n 
1 10  ASN n 
1 11  GLY n 
1 12  PRO n 
1 13  GLU n 
1 14  HIS n 
1 15  TRP n 
1 16  HIS n 
1 17  LYS n 
1 18  ASP n 
1 19  PHE n 
1 20  PRO n 
1 21  ILE n 
1 22  ALA n 
1 23  LYS n 
1 24  GLY n 
1 25  GLU n 
1 26  ARG n 
1 27  GLN n 
1 28  SER n 
1 29  PRO n 
1 30  VAL n 
1 31  ASP n 
1 32  ILE n 
1 33  ASP n 
1 34  THR n 
1 35  HIS n 
1 36  THR n 
1 37  ALA n 
1 38  LYS n 
1 39  TYR n 
1 40  ASP n 
1 41  PRO n 
1 42  SER n 
1 43  LEU n 
1 44  LYS n 
1 45  PRO n 
1 46  LEU n 
1 47  SER n 
1 48  VAL n 
1 49  SER n 
1 50  TYR n 
1 51  ASP n 
1 52  GLN n 
1 53  ALA n 
1 54  THR n 
1 55  SER n 
1 56  LEU n 
1 57  ARG n 
1 58  ILE n 
1 59  LEU n 
1 60  ASN n 
1 61  ASN n 
1 62  GLY n 
1 63  HIS n 
1 64  ALA n 
1 65  PHE n 
1 66  ASN n 
1 67  VAL n 
1 68  GLU n 
1 69  PHE n 
1 70  ASP n 
1 71  ASP n 
1 72  SER n 
1 73  GLN n 
1 74  ASP n 
1 75  LYS n 
1 76  ALA n 
1 77  VAL n 
1 78  LEU n 
1 79  LYS n 
1 80  GLY n 
1 81  GLY n 
1 82  PRO n 
1 83  LEU n 
1 84  ASP n 
1 85  GLY n 
1 86  THR n 
1 87  TYR n 
1 88  ARG n 
1 89  LEU n 
1 90  ILE n 
1 91  GLN n 
1 92  PHE n 
1 93  HIS n 
1 94  PHE n 
1 95  HIS n 
1 96  TRP n 
1 97  GLY n 
1 98  SER n 
1 99  LEU n 
1 100 ASP n 
1 101 GLY n 
1 102 GLN n 
1 103 GLY n 
1 104 SER n 
1 105 GLU n 
1 106 HIS n 
1 107 THR n 
1 108 VAL n 
1 109 ASP n 
1 110 LYS n 
1 111 LYS n 
1 112 LYS n 
1 113 TYR n 
1 114 ALA n 
1 115 ALA n 
1 116 GLU n 
1 117 LEU n 
1 118 HIS n 
1 119 LEU n 
1 120 VAL n 
1 121 HIS n 
1 122 TRP n 
1 123 ASN n 
1 124 THR n 
1 125 LYS n 
1 126 TYR n 
1 127 GLY n 
1 128 ASP n 
1 129 PHE n 
1 130 GLY n 
1 131 LYS n 
1 132 ALA n 
1 133 VAL n 
1 134 GLN n 
1 135 GLN n 
1 136 PRO n 
1 137 ASP n 
1 138 GLY n 
1 139 LEU n 
1 140 ALA n 
1 141 VAL n 
1 142 LEU n 
1 143 GLY n 
1 144 ILE n 
1 145 PHE n 
1 146 LEU n 
1 147 LYS n 
1 148 VAL n 
1 149 GLY n 
1 150 SER n 
1 151 ALA n 
1 152 LYS n 
1 153 PRO n 
1 154 GLY n 
1 155 LEU n 
1 156 GLN n 
1 157 LYS n 
1 158 VAL n 
1 159 VAL n 
1 160 ASP n 
1 161 VAL n 
1 162 LEU n 
1 163 ASP n 
1 164 SER n 
1 165 ILE n 
1 166 LYS n 
1 167 THR n 
1 168 LYS n 
1 169 GLY n 
1 170 LYS n 
1 171 SER n 
1 172 ALA n 
1 173 ASP n 
1 174 PHE n 
1 175 THR n 
1 176 ASN n 
1 177 PHE n 
1 178 ASP n 
1 179 PRO n 
1 180 ARG n 
1 181 GLY n 
1 182 LEU n 
1 183 LEU n 
1 184 PRO n 
1 185 GLU n 
1 186 SER n 
1 187 LEU n 
1 188 ASP n 
1 189 TYR n 
1 190 TRP n 
1 191 THR n 
1 192 TYR n 
1 193 PRO n 
1 194 GLY n 
1 195 SER n 
1 196 LEU n 
1 197 THR n 
1 198 THR n 
1 199 PRO n 
1 200 PRO n 
1 201 LEU n 
1 202 LEU n 
1 203 GLU n 
1 204 CYS n 
1 205 VAL n 
1 206 THR n 
1 207 TRP n 
1 208 ILE n 
1 209 VAL n 
1 210 LEU n 
1 211 LYS n 
1 212 GLU n 
1 213 PRO n 
1 214 ILE n 
1 215 SER n 
1 216 VAL n 
1 217 SER n 
1 218 SER n 
1 219 GLU n 
1 220 GLN n 
1 221 VAL n 
1 222 LEU n 
1 223 LYS n 
1 224 PHE n 
1 225 ARG n 
1 226 LYS n 
1 227 LEU n 
1 228 ASN n 
1 229 PHE n 
1 230 ASN n 
1 231 GLY n 
1 232 GLU n 
1 233 GLY n 
1 234 GLU n 
1 235 PRO n 
1 236 GLU n 
1 237 GLU n 
1 238 LEU n 
1 239 MET n 
1 240 VAL n 
1 241 ASP n 
1 242 ASN n 
1 243 TRP n 
1 244 ARG n 
1 245 PRO n 
1 246 ALA n 
1 247 GLN n 
1 248 PRO n 
1 249 LEU n 
1 250 LYS n 
1 251 ASN n 
1 252 ARG n 
1 253 GLN n 
1 254 ILE n 
1 255 LYS n 
1 256 ALA n 
1 257 SER n 
1 258 PHE n 
1 259 LYS n 
# 
_entity_src_nat.entity_id                  1 
_entity_src_nat.pdbx_src_id                1 
_entity_src_nat.pdbx_alt_source_flag       sample 
_entity_src_nat.pdbx_beg_seq_num           ? 
_entity_src_nat.pdbx_end_seq_num           ? 
_entity_src_nat.common_name                Human 
_entity_src_nat.pdbx_organism_scientific   'Homo sapiens' 
_entity_src_nat.pdbx_ncbi_taxonomy_id      ? 
_entity_src_nat.genus                      ? 
_entity_src_nat.species                    ? 
_entity_src_nat.strain                     ? 
_entity_src_nat.tissue                     ? 
_entity_src_nat.tissue_fraction            ? 
_entity_src_nat.pdbx_secretion             ? 
_entity_src_nat.pdbx_fragment              ? 
_entity_src_nat.pdbx_variant               ? 
_entity_src_nat.pdbx_cell_line             ? 
_entity_src_nat.pdbx_atcc                  ? 
_entity_src_nat.pdbx_cellular_location     ? 
_entity_src_nat.pdbx_organ                 ? 
_entity_src_nat.pdbx_organelle             ? 
_entity_src_nat.pdbx_cell                  ? 
_entity_src_nat.pdbx_plasmid_name          ? 
_entity_src_nat.pdbx_plasmid_details       ? 
_entity_src_nat.details                    ERYTHROCYTES 
# 
_struct_ref.id                         1 
_struct_ref.db_name                    UNP 
_struct_ref.db_code                    CAH2_HUMAN 
_struct_ref.pdbx_db_accession          P00918 
_struct_ref.entity_id                  1 
_struct_ref.pdbx_seq_one_letter_code   
;SHHWGYGKHNGPEHWHKDFPIAKGERQSPVDIDTHTAKYDPSLKPLSVSYDQATSLRILNNGHAFNVEFDDSQDKAVLKG
GPLDGTYRLIQFHFHWGSLDGQGSEHTVDKKKYAAELHLVHWNTKYGDFGKAVQQPDGLAVLGIFLKVGSAKPGLQKVVD
VLDSIKTKGKSADFTNFDPRGLLPESLDYWTYPGSLTTPPLLECVTWIVLKEPISVSSEQVLKFRKLNFNGEGEPEELMV
DNWRPAQPLKNRQIKASFK
;
_struct_ref.pdbx_align_begin           2 
_struct_ref.pdbx_db_isoform            ? 
# 
_struct_ref_seq.align_id                      1 
_struct_ref_seq.ref_id                        1 
_struct_ref_seq.pdbx_PDB_id_code              2QP6 
_struct_ref_seq.pdbx_strand_id                A 
_struct_ref_seq.seq_align_beg                 1 
_struct_ref_seq.pdbx_seq_align_beg_ins_code   ? 
_struct_ref_seq.seq_align_end                 259 
_struct_ref_seq.pdbx_seq_align_end_ins_code   ? 
_struct_ref_seq.pdbx_db_accession             P00918 
_struct_ref_seq.db_align_beg                  2 
_struct_ref_seq.pdbx_db_align_beg_ins_code    ? 
_struct_ref_seq.db_align_end                  260 
_struct_ref_seq.pdbx_db_align_end_ins_code    ? 
_struct_ref_seq.pdbx_auth_seq_align_beg       2 
_struct_ref_seq.pdbx_auth_seq_align_end       261 
# 
loop_
_chem_comp.id 
_chem_comp.type 
_chem_comp.mon_nstd_flag 
_chem_comp.name 
_chem_comp.pdbx_synonyms 
_chem_comp.formula 
_chem_comp.formula_weight 
ALA 'L-peptide linking' y ALANINE                            ? 'C3 H7 N O2'       89.093  
ARG 'L-peptide linking' y ARGININE                           ? 'C6 H15 N4 O2 1'   175.209 
ASN 'L-peptide linking' y ASPARAGINE                         ? 'C4 H8 N2 O3'      132.118 
ASP 'L-peptide linking' y 'ASPARTIC ACID'                    ? 'C4 H7 N O4'       133.103 
CL  non-polymer         . 'CHLORIDE ION'                     ? 'Cl -1'            35.453  
CYS 'L-peptide linking' y CYSTEINE                           ? 'C3 H7 N O2 S'     121.158 
GLN 'L-peptide linking' y GLUTAMINE                          ? 'C5 H10 N2 O3'     146.144 
GLU 'L-peptide linking' y 'GLUTAMIC ACID'                    ? 'C5 H9 N O4'       147.129 
GLY 'peptide linking'   y GLYCINE                            ? 'C2 H5 N O2'       75.067  
HG  non-polymer         . 'MERCURY (II) ION'                 ? 'Hg 2'             200.590 
HIS 'L-peptide linking' y HISTIDINE                          ? 'C6 H10 N3 O2 1'   156.162 
HOH non-polymer         . WATER                              ? 'H2 O'             18.015  
ILE 'L-peptide linking' y ISOLEUCINE                         ? 'C6 H13 N O2'      131.173 
LEU 'L-peptide linking' y LEUCINE                            ? 'C6 H13 N O2'      131.173 
LYS 'L-peptide linking' y LYSINE                             ? 'C6 H15 N2 O2 1'   147.195 
MB1 non-polymer         . 2-chloro-5-nitrobenzenesulfonamide ? 'C6 H5 Cl N2 O4 S' 236.633 
MBO non-polymer         . 'MERCURIBENZOIC ACID'              ? 'C7 H5 Hg O2'      321.703 
MET 'L-peptide linking' y METHIONINE                         ? 'C5 H11 N O2 S'    149.211 
PHE 'L-peptide linking' y PHENYLALANINE                      ? 'C9 H11 N O2'      165.189 
PRO 'L-peptide linking' y PROLINE                            ? 'C5 H9 N O2'       115.130 
SER 'L-peptide linking' y SERINE                             ? 'C3 H7 N O3'       105.093 
THR 'L-peptide linking' y THREONINE                          ? 'C4 H9 N O3'       119.119 
TRP 'L-peptide linking' y TRYPTOPHAN                         ? 'C11 H12 N2 O2'    204.225 
TYR 'L-peptide linking' y TYROSINE                           ? 'C9 H11 N O3'      181.189 
VAL 'L-peptide linking' y VALINE                             ? 'C5 H11 N O2'      117.146 
ZN  non-polymer         . 'ZINC ION'                         ? 'Zn 2'             65.409  
# 
_exptl.entry_id          2QP6 
_exptl.method            'X-RAY DIFFRACTION' 
_exptl.crystals_number   1 
# 
_exptl_crystal.id                    1 
_exptl_crystal.density_meas          ? 
_exptl_crystal.density_Matthews      2.07 
_exptl_crystal.density_percent_sol   40.62 
_exptl_crystal.description           ? 
_exptl_crystal.F_000                 ? 
_exptl_crystal.preparation           ? 
# 
_exptl_crystal_grow.crystal_id      1 
_exptl_crystal_grow.method          'VAPOR DIFFUSION, HANGING DROP' 
_exptl_crystal_grow.temp            277 
_exptl_crystal_grow.temp_details    ? 
_exptl_crystal_grow.pH              8.2 
_exptl_crystal_grow.pdbx_details    
'AMMONIUM SULPHATE, SODIUM CHLORIDE, TRIS-HCl, pH 8.2, VAPOR DIFFUSION, HANGING DROP, temperature 277 K' 
_exptl_crystal_grow.pdbx_pH_range   . 
# 
_diffrn.id                     1 
_diffrn.ambient_temp           100 
_diffrn.ambient_temp_details   ? 
_diffrn.crystal_id             1 
# 
_diffrn_detector.diffrn_id              1 
_diffrn_detector.detector               CCD 
_diffrn_detector.type                   MARRESEARCH 
_diffrn_detector.pdbx_collection_date   2005-10-10 
_diffrn_detector.details                ? 
# 
_diffrn_radiation.diffrn_id                        1 
_diffrn_radiation.wavelength_id                    1 
_diffrn_radiation.pdbx_monochromatic_or_laue_m_l   M 
_diffrn_radiation.monochromator                    GRAPHITE 
_diffrn_radiation.pdbx_diffrn_protocol             'SINGLE WAVELENGTH' 
_diffrn_radiation.pdbx_scattering_type             x-ray 
# 
_diffrn_radiation_wavelength.id           1 
_diffrn_radiation_wavelength.wavelength   1.200 
_diffrn_radiation_wavelength.wt           1.0 
# 
_diffrn_source.diffrn_id                   1 
_diffrn_source.source                      SYNCHROTRON 
_diffrn_source.type                        'ELETTRA BEAMLINE 5.2R' 
_diffrn_source.pdbx_synchrotron_site       ELETTRA 
_diffrn_source.pdbx_synchrotron_beamline   5.2R 
_diffrn_source.pdbx_wavelength             ? 
_diffrn_source.pdbx_wavelength_list        1.200 
# 
_reflns.entry_id                     2QP6 
_reflns.observed_criterion_sigma_F   ? 
_reflns.observed_criterion_sigma_I   ? 
_reflns.d_resolution_high            1.45 
_reflns.d_resolution_low             20.00 
_reflns.number_all                   118328 
_reflns.number_obs                   41454 
_reflns.percent_possible_obs         97.3 
_reflns.pdbx_Rmerge_I_obs            ? 
_reflns.pdbx_Rsym_value              0.045 
_reflns.pdbx_netI_over_sigmaI        18.6 
_reflns.B_iso_Wilson_estimate        ? 
_reflns.pdbx_redundancy              ? 
_reflns.R_free_details               ? 
_reflns.limit_h_max                  ? 
_reflns.limit_h_min                  ? 
_reflns.limit_k_max                  ? 
_reflns.limit_k_min                  ? 
_reflns.limit_l_max                  ? 
_reflns.limit_l_min                  ? 
_reflns.observed_criterion_F_max     ? 
_reflns.observed_criterion_F_min     ? 
_reflns.pdbx_chi_squared             ? 
_reflns.pdbx_scaling_rejects         ? 
_reflns.pdbx_diffrn_id               1 
_reflns.pdbx_ordinal                 1 
# 
_reflns_shell.d_res_high             1.45 
_reflns_shell.d_res_low              1.50 
_reflns_shell.percent_possible_all   77.2 
_reflns_shell.Rmerge_I_obs           ? 
_reflns_shell.pdbx_Rsym_value        0.211 
_reflns_shell.meanI_over_sigI_obs    4.1 
_reflns_shell.pdbx_redundancy        ? 
_reflns_shell.percent_possible_obs   ? 
_reflns_shell.number_unique_all      3273 
_reflns_shell.number_measured_all    ? 
_reflns_shell.number_measured_obs    ? 
_reflns_shell.number_unique_obs      ? 
_reflns_shell.pdbx_chi_squared       ? 
_reflns_shell.pdbx_diffrn_id         ? 
_reflns_shell.pdbx_ordinal           1 
# 
_refine.entry_id                                 2QP6 
_refine.ls_d_res_high                            1.45 
_refine.ls_d_res_low                             20.00 
_refine.pdbx_ls_sigma_F                          0 
_refine.pdbx_ls_sigma_I                          ? 
_refine.ls_number_reflns_all                     41454 
_refine.ls_number_reflns_obs                     41437 
_refine.ls_number_reflns_R_free                  2083 
_refine.ls_percent_reflns_obs                    97.3 
_refine.ls_R_factor_all                          ? 
_refine.ls_R_factor_obs                          ? 
_refine.ls_R_factor_R_work                       0.192 
_refine.ls_R_factor_R_free                       0.207 
_refine.ls_redundancy_reflns_obs                 ? 
_refine.pdbx_data_cutoff_high_absF               ? 
_refine.pdbx_data_cutoff_low_absF                ? 
_refine.ls_number_parameters                     ? 
_refine.ls_number_restraints                     ? 
_refine.ls_percent_reflns_R_free                 ? 
_refine.ls_R_factor_R_free_error                 ? 
_refine.ls_R_factor_R_free_error_details         ? 
_refine.pdbx_method_to_determine_struct          'FOURIER SYNTHESIS' 
_refine.pdbx_starting_model                      'PDB entry 1CA2' 
_refine.pdbx_ls_cross_valid_method               ? 
_refine.pdbx_R_Free_selection_details            ? 
_refine.pdbx_stereochem_target_val_spec_case     ? 
_refine.pdbx_stereochemistry_target_values       'Engh & Huber' 
_refine.solvent_model_details                    ? 
_refine.solvent_model_param_bsol                 ? 
_refine.solvent_model_param_ksol                 ? 
_refine.occupancy_max                            ? 
_refine.occupancy_min                            ? 
_refine.pdbx_isotropic_thermal_model             ? 
_refine.B_iso_mean                               ? 
_refine.aniso_B[1][1]                            ? 
_refine.aniso_B[1][2]                            ? 
_refine.aniso_B[1][3]                            ? 
_refine.aniso_B[2][2]                            ? 
_refine.aniso_B[2][3]                            ? 
_refine.aniso_B[3][3]                            ? 
_refine.details                                  ? 
_refine.B_iso_min                                ? 
_refine.B_iso_max                                ? 
_refine.correlation_coeff_Fo_to_Fc               ? 
_refine.correlation_coeff_Fo_to_Fc_free          ? 
_refine.pdbx_solvent_vdw_probe_radii             ? 
_refine.pdbx_solvent_ion_probe_radii             ? 
_refine.pdbx_solvent_shrinkage_radii             ? 
_refine.overall_SU_R_Cruickshank_DPI             ? 
_refine.overall_SU_R_free                        ? 
_refine.overall_SU_ML                            ? 
_refine.overall_SU_B                             ? 
_refine.pdbx_overall_ESU_R_Free                  ? 
_refine.pdbx_data_cutoff_high_rms_absF           ? 
_refine.pdbx_overall_ESU_R                       ? 
_refine.ls_wR_factor_R_free                      ? 
_refine.ls_wR_factor_R_work                      ? 
_refine.overall_FOM_free_R_set                   ? 
_refine.overall_FOM_work_R_set                   ? 
_refine.pdbx_refine_id                           'X-RAY DIFFRACTION' 
_refine.pdbx_diffrn_id                           1 
_refine.pdbx_TLS_residual_ADP_flag               ? 
_refine.pdbx_overall_phase_error                 ? 
_refine.pdbx_overall_SU_R_free_Cruickshank_DPI   ? 
_refine.pdbx_overall_SU_R_Blow_DPI               ? 
_refine.pdbx_overall_SU_R_free_Blow_DPI          ? 
# 
_refine_hist.pdbx_refine_id                   'X-RAY DIFFRACTION' 
_refine_hist.cycle_id                         LAST 
_refine_hist.pdbx_number_atoms_protein        2107 
_refine_hist.pdbx_number_atoms_nucleic_acid   0 
_refine_hist.pdbx_number_atoms_ligand         27 
_refine_hist.number_atoms_solvent             357 
_refine_hist.number_atoms_total               2491 
_refine_hist.d_res_high                       1.45 
_refine_hist.d_res_low                        20.00 
# 
loop_
_refine_ls_restr.type 
_refine_ls_restr.dev_ideal 
_refine_ls_restr.dev_ideal_target 
_refine_ls_restr.weight 
_refine_ls_restr.number 
_refine_ls_restr.pdbx_refine_id 
_refine_ls_restr.pdbx_restraint_function 
c_angle_deg 1.4   ? ? ? 'X-RAY DIFFRACTION' ? 
c_bond_d    0.005 ? ? ? 'X-RAY DIFFRACTION' ? 
# 
_refine_ls_shell.pdbx_total_number_of_bins_used   ? 
_refine_ls_shell.d_res_high                       1.45 
_refine_ls_shell.d_res_low                        1.46 
_refine_ls_shell.number_reflns_R_work             ? 
_refine_ls_shell.R_factor_R_work                  0.2795 
_refine_ls_shell.percent_reflns_obs               ? 
_refine_ls_shell.R_factor_R_free                  0.3975 
_refine_ls_shell.R_factor_R_free_error            ? 
_refine_ls_shell.percent_reflns_R_free            ? 
_refine_ls_shell.number_reflns_R_free             7 
_refine_ls_shell.number_reflns_all                ? 
_refine_ls_shell.R_factor_all                     ? 
_refine_ls_shell.number_reflns_obs                181 
_refine_ls_shell.redundancy_reflns_obs            ? 
_refine_ls_shell.pdbx_refine_id                   'X-RAY DIFFRACTION' 
# 
_struct.entry_id                  2QP6 
_struct.title                     'The crystal structure of the complex of hcaII with a bioreductive antitumor derivative' 
_struct.pdbx_descriptor           'Carbonic anhydrase 2 (E.C.4.2.1.1)' 
_struct.pdbx_model_details        ? 
_struct.pdbx_CASP_flag            ? 
_struct.pdbx_model_type_details   ? 
# 
_struct_keywords.entry_id        2QP6 
_struct_keywords.pdbx_keywords   LYASE 
_struct_keywords.text            'CARBONIC ANHYDRASE II, LYASE' 
# 
loop_
_struct_asym.id 
_struct_asym.pdbx_blank_PDB_chainid_flag 
_struct_asym.pdbx_modified 
_struct_asym.entity_id 
_struct_asym.details 
A N N 1 ? 
B N N 2 ? 
C N N 3 ? 
D N N 4 ? 
E N N 5 ? 
F N N 6 ? 
G N N 7 ? 
# 
loop_
_struct_conf.conf_type_id 
_struct_conf.id 
_struct_conf.pdbx_PDB_helix_id 
_struct_conf.beg_label_comp_id 
_struct_conf.beg_label_asym_id 
_struct_conf.beg_label_seq_id 
_struct_conf.pdbx_beg_PDB_ins_code 
_struct_conf.end_label_comp_id 
_struct_conf.end_label_asym_id 
_struct_conf.end_label_seq_id 
_struct_conf.pdbx_end_PDB_ins_code 
_struct_conf.beg_auth_comp_id 
_struct_conf.beg_auth_asym_id 
_struct_conf.beg_auth_seq_id 
_struct_conf.end_auth_comp_id 
_struct_conf.end_auth_asym_id 
_struct_conf.end_auth_seq_id 
_struct_conf.pdbx_PDB_helix_class 
_struct_conf.details 
_struct_conf.pdbx_PDB_helix_length 
HELX_P HELX_P1 1 HIS A 14  ? ASP A 18  ? HIS A 15  ASP A 19  5 ? 5 
HELX_P HELX_P2 2 PHE A 19  ? GLY A 24  ? PHE A 20  GLY A 25  5 ? 6 
HELX_P HELX_P3 3 LYS A 125 ? GLY A 127 ? LYS A 127 GLY A 129 5 ? 3 
HELX_P HELX_P4 4 ASP A 128 ? VAL A 133 ? ASP A 130 VAL A 135 1 ? 6 
HELX_P HELX_P5 5 LYS A 152 ? GLY A 154 ? LYS A 154 GLY A 156 5 ? 3 
HELX_P HELX_P6 6 LEU A 155 ? LEU A 162 ? LEU A 157 LEU A 164 1 ? 8 
HELX_P HELX_P7 7 ASP A 163 ? LYS A 166 ? ASP A 165 LYS A 168 5 ? 4 
HELX_P HELX_P8 8 ASP A 178 ? LEU A 183 ? ASP A 180 LEU A 185 5 ? 6 
HELX_P HELX_P9 9 SER A 217 ? ARG A 225 ? SER A 219 ARG A 227 1 ? 9 
# 
_struct_conf_type.id          HELX_P 
_struct_conf_type.criteria    ? 
_struct_conf_type.reference   ? 
# 
_struct_conn.id                            metalc1 
_struct_conn.conn_type_id                  metalc 
_struct_conn.pdbx_leaving_atom_flag        ? 
_struct_conn.pdbx_PDB_id                   ? 
_struct_conn.ptnr1_label_asym_id           A 
_struct_conn.ptnr1_label_comp_id           CYS 
_struct_conn.ptnr1_label_seq_id            204 
_struct_conn.ptnr1_label_atom_id           SG 
_struct_conn.pdbx_ptnr1_label_alt_id       ? 
_struct_conn.pdbx_ptnr1_PDB_ins_code       ? 
_struct_conn.pdbx_ptnr1_standard_comp_id   ? 
_struct_conn.ptnr1_symmetry                1_555 
_struct_conn.ptnr2_label_asym_id           E 
_struct_conn.ptnr2_label_comp_id           MBO 
_struct_conn.ptnr2_label_seq_id            . 
_struct_conn.ptnr2_label_atom_id           HG 
_struct_conn.pdbx_ptnr2_label_alt_id       ? 
_struct_conn.pdbx_ptnr2_PDB_ins_code       ? 
_struct_conn.ptnr1_auth_asym_id            A 
_struct_conn.ptnr1_auth_comp_id            CYS 
_struct_conn.ptnr1_auth_seq_id             206 
_struct_conn.ptnr2_auth_asym_id            A 
_struct_conn.ptnr2_auth_comp_id            MBO 
_struct_conn.ptnr2_auth_seq_id             265 
_struct_conn.ptnr2_symmetry                1_555 
_struct_conn.pdbx_ptnr3_label_atom_id      ? 
_struct_conn.pdbx_ptnr3_label_seq_id       ? 
_struct_conn.pdbx_ptnr3_label_comp_id      ? 
_struct_conn.pdbx_ptnr3_label_asym_id      ? 
_struct_conn.pdbx_ptnr3_label_alt_id       ? 
_struct_conn.pdbx_ptnr3_PDB_ins_code       ? 
_struct_conn.details                       ? 
_struct_conn.pdbx_dist_value               2.333 
_struct_conn.pdbx_value_order              ? 
# 
_struct_conn_type.id          metalc 
_struct_conn_type.criteria    ? 
_struct_conn_type.reference   ? 
# 
loop_
_struct_mon_prot_cis.pdbx_id 
_struct_mon_prot_cis.label_comp_id 
_struct_mon_prot_cis.label_seq_id 
_struct_mon_prot_cis.label_asym_id 
_struct_mon_prot_cis.label_alt_id 
_struct_mon_prot_cis.pdbx_PDB_ins_code 
_struct_mon_prot_cis.auth_comp_id 
_struct_mon_prot_cis.auth_seq_id 
_struct_mon_prot_cis.auth_asym_id 
_struct_mon_prot_cis.pdbx_label_comp_id_2 
_struct_mon_prot_cis.pdbx_label_seq_id_2 
_struct_mon_prot_cis.pdbx_label_asym_id_2 
_struct_mon_prot_cis.pdbx_PDB_ins_code_2 
_struct_mon_prot_cis.pdbx_auth_comp_id_2 
_struct_mon_prot_cis.pdbx_auth_seq_id_2 
_struct_mon_prot_cis.pdbx_auth_asym_id_2 
_struct_mon_prot_cis.pdbx_PDB_model_num 
_struct_mon_prot_cis.pdbx_omega_angle 
1 SER 28  A . ? SER 29  A PRO 29  A ? PRO 30  A 1 0.00 
2 PRO 199 A . ? PRO 201 A PRO 200 A ? PRO 202 A 1 0.58 
# 
loop_
_struct_sheet.id 
_struct_sheet.type 
_struct_sheet.number_strands 
_struct_sheet.details 
A ? 2  ? 
B ? 10 ? 
C ? 6  ? 
# 
loop_
_struct_sheet_order.sheet_id 
_struct_sheet_order.range_id_1 
_struct_sheet_order.range_id_2 
_struct_sheet_order.offset 
_struct_sheet_order.sense 
A 1 2  ? parallel      
B 1 2  ? parallel      
B 2 3  ? anti-parallel 
B 3 4  ? anti-parallel 
B 4 5  ? parallel      
B 5 6  ? anti-parallel 
B 6 7  ? anti-parallel 
B 7 8  ? anti-parallel 
B 8 9  ? anti-parallel 
B 9 10 ? anti-parallel 
C 1 2  ? anti-parallel 
C 2 3  ? anti-parallel 
C 3 4  ? anti-parallel 
C 4 5  ? anti-parallel 
C 5 6  ? parallel      
# 
loop_
_struct_sheet_range.sheet_id 
_struct_sheet_range.id 
_struct_sheet_range.beg_label_comp_id 
_struct_sheet_range.beg_label_asym_id 
_struct_sheet_range.beg_label_seq_id 
_struct_sheet_range.pdbx_beg_PDB_ins_code 
_struct_sheet_range.end_label_comp_id 
_struct_sheet_range.end_label_asym_id 
_struct_sheet_range.end_label_seq_id 
_struct_sheet_range.pdbx_end_PDB_ins_code 
_struct_sheet_range.beg_auth_comp_id 
_struct_sheet_range.beg_auth_asym_id 
_struct_sheet_range.beg_auth_seq_id 
_struct_sheet_range.end_auth_comp_id 
_struct_sheet_range.end_auth_asym_id 
_struct_sheet_range.end_auth_seq_id 
A 1  ASP A 31  ? ILE A 32  ? ASP A 32  ILE A 33  
A 2  THR A 107 ? VAL A 108 ? THR A 108 VAL A 109 
B 1  LYS A 38  ? TYR A 39  ? LYS A 39  TYR A 40  
B 2  LYS A 255 ? ALA A 256 ? LYS A 257 ALA A 258 
B 3  TYR A 189 ? GLY A 194 ? TYR A 191 GLY A 196 
B 4  VAL A 205 ? LEU A 210 ? VAL A 207 LEU A 212 
B 5  LEU A 139 ? VAL A 148 ? LEU A 141 VAL A 150 
B 6  ALA A 115 ? ASN A 123 ? ALA A 116 ASN A 124 
B 7  THR A 86  ? TRP A 96  ? THR A 87  TRP A 97  
B 8  PHE A 65  ? PHE A 69  ? PHE A 66  PHE A 70  
B 9  SER A 55  ? ASN A 60  ? SER A 56  ASN A 61  
B 10 SER A 171 ? ASP A 173 ? SER A 173 ASP A 175 
C 1  LYS A 44  ? SER A 49  ? LYS A 45  SER A 50  
C 2  VAL A 77  ? GLY A 81  ? VAL A 78  GLY A 82  
C 3  THR A 86  ? TRP A 96  ? THR A 87  TRP A 97  
C 4  ALA A 115 ? ASN A 123 ? ALA A 116 ASN A 124 
C 5  LEU A 139 ? VAL A 148 ? LEU A 141 VAL A 150 
C 6  ILE A 214 ? VAL A 216 ? ILE A 216 VAL A 218 
# 
loop_
_pdbx_struct_sheet_hbond.sheet_id 
_pdbx_struct_sheet_hbond.range_id_1 
_pdbx_struct_sheet_hbond.range_id_2 
_pdbx_struct_sheet_hbond.range_1_label_atom_id 
_pdbx_struct_sheet_hbond.range_1_label_comp_id 
_pdbx_struct_sheet_hbond.range_1_label_asym_id 
_pdbx_struct_sheet_hbond.range_1_label_seq_id 
_pdbx_struct_sheet_hbond.range_1_PDB_ins_code 
_pdbx_struct_sheet_hbond.range_1_auth_atom_id 
_pdbx_struct_sheet_hbond.range_1_auth_comp_id 
_pdbx_struct_sheet_hbond.range_1_auth_asym_id 
_pdbx_struct_sheet_hbond.range_1_auth_seq_id 
_pdbx_struct_sheet_hbond.range_2_label_atom_id 
_pdbx_struct_sheet_hbond.range_2_label_comp_id 
_pdbx_struct_sheet_hbond.range_2_label_asym_id 
_pdbx_struct_sheet_hbond.range_2_label_seq_id 
_pdbx_struct_sheet_hbond.range_2_PDB_ins_code 
_pdbx_struct_sheet_hbond.range_2_auth_atom_id 
_pdbx_struct_sheet_hbond.range_2_auth_comp_id 
_pdbx_struct_sheet_hbond.range_2_auth_asym_id 
_pdbx_struct_sheet_hbond.range_2_auth_seq_id 
A 1 2  N ILE A 32  ? N ILE A 33  O THR A 107 ? O THR A 108 
B 1 2  N LYS A 38  ? N LYS A 39  O ALA A 256 ? O ALA A 258 
B 2 3  O LYS A 255 ? O LYS A 257 N THR A 191 ? N THR A 193 
B 3 4  N GLY A 194 ? N GLY A 196 O VAL A 205 ? O VAL A 207 
B 4 5  O ILE A 208 ? O ILE A 210 N GLY A 143 ? N GLY A 145 
B 5 6  O ILE A 144 ? O ILE A 146 N LEU A 117 ? N LEU A 118 
B 6 7  O HIS A 118 ? O HIS A 119 N HIS A 93  ? N HIS A 94  
B 7 8  O PHE A 92  ? O PHE A 93  N VAL A 67  ? N VAL A 68  
B 8 9  O GLU A 68  ? O GLU A 69  N LEU A 56  ? N LEU A 57  
B 9 10 N ILE A 58  ? N ILE A 59  O ALA A 172 ? O ALA A 174 
C 1 2  N SER A 47  ? N SER A 48  O LYS A 79  ? O LYS A 80  
C 2 3  N LEU A 78  ? N LEU A 79  O TYR A 87  ? O TYR A 88  
C 3 4  N HIS A 93  ? N HIS A 94  O HIS A 118 ? O HIS A 119 
C 4 5  N LEU A 117 ? N LEU A 118 O ILE A 144 ? O ILE A 146 
C 5 6  N PHE A 145 ? N PHE A 147 O ILE A 214 ? O ILE A 216 
# 
loop_
_struct_site.id 
_struct_site.pdbx_evidence_code 
_struct_site.pdbx_auth_asym_id 
_struct_site.pdbx_auth_comp_id 
_struct_site.pdbx_auth_seq_id 
_struct_site.pdbx_auth_ins_code 
_struct_site.pdbx_num_residues 
_struct_site.details 
AC1 Software ? ? ? ? 3  'BINDING SITE FOR RESIDUE ZN A 262'  
AC2 Software ? ? ? ? 5  'BINDING SITE FOR RESIDUE HG A 264'  
AC3 Software ? ? ? ? 5  'BINDING SITE FOR RESIDUE MBO A 265' 
AC4 Software ? ? ? ? 11 'BINDING SITE FOR RESIDUE MB1 A 800' 
# 
loop_
_struct_site_gen.id 
_struct_site_gen.site_id 
_struct_site_gen.pdbx_num_res 
_struct_site_gen.label_comp_id 
_struct_site_gen.label_asym_id 
_struct_site_gen.label_seq_id 
_struct_site_gen.pdbx_auth_ins_code 
_struct_site_gen.auth_comp_id 
_struct_site_gen.auth_asym_id 
_struct_site_gen.auth_seq_id 
_struct_site_gen.label_atom_id 
_struct_site_gen.label_alt_id 
_struct_site_gen.symmetry 
_struct_site_gen.details 
1  AC1 3  HIS A 93  ? HIS A 94  . ? 1_555 ? 
2  AC1 3  HIS A 95  ? HIS A 96  . ? 1_555 ? 
3  AC1 3  HIS A 118 ? HIS A 119 . ? 1_555 ? 
4  AC2 5  ASN A 61  ? ASN A 62  . ? 1_555 ? 
5  AC2 5  GLY A 62  ? GLY A 63  . ? 1_555 ? 
6  AC2 5  HIS A 63  ? HIS A 64  . ? 1_555 ? 
7  AC2 5  HOH G .   ? HOH A 328 . ? 1_555 ? 
8  AC2 5  HOH G .   ? HOH A 634 . ? 1_555 ? 
9  AC3 5  GLN A 134 ? GLN A 136 . ? 1_555 ? 
10 AC3 5  GLN A 135 ? GLN A 137 . ? 1_555 ? 
11 AC3 5  PRO A 136 ? PRO A 138 . ? 1_555 ? 
12 AC3 5  GLU A 203 ? GLU A 205 . ? 1_555 ? 
13 AC3 5  CYS A 204 ? CYS A 206 . ? 1_555 ? 
14 AC4 11 HIS A 63  ? HIS A 64  . ? 1_555 ? 
15 AC4 11 HIS A 93  ? HIS A 94  . ? 1_555 ? 
16 AC4 11 HIS A 95  ? HIS A 96  . ? 1_555 ? 
17 AC4 11 HIS A 118 ? HIS A 119 . ? 1_555 ? 
18 AC4 11 LEU A 196 ? LEU A 198 . ? 1_555 ? 
19 AC4 11 THR A 197 ? THR A 199 . ? 1_555 ? 
20 AC4 11 THR A 198 ? THR A 200 . ? 1_555 ? 
21 AC4 11 TRP A 207 ? TRP A 209 . ? 1_555 ? 
22 AC4 11 HOH G .   ? HOH A 572 . ? 1_555 ? 
23 AC4 11 HOH G .   ? HOH A 582 . ? 1_555 ? 
24 AC4 11 HOH G .   ? HOH A 635 . ? 1_555 ? 
# 
_database_PDB_matrix.entry_id          2QP6 
_database_PDB_matrix.origx[1][1]       1.000000 
_database_PDB_matrix.origx[1][2]       0.000000 
_database_PDB_matrix.origx[1][3]       0.000000 
_database_PDB_matrix.origx[2][1]       0.000000 
_database_PDB_matrix.origx[2][2]       1.000000 
_database_PDB_matrix.origx[2][3]       0.000000 
_database_PDB_matrix.origx[3][1]       0.000000 
_database_PDB_matrix.origx[3][2]       0.000000 
_database_PDB_matrix.origx[3][3]       1.000000 
_database_PDB_matrix.origx_vector[1]   0.00000 
_database_PDB_matrix.origx_vector[2]   0.00000 
_database_PDB_matrix.origx_vector[3]   0.00000 
# 
_atom_sites.entry_id                    2QP6 
_atom_sites.fract_transf_matrix[1][1]   0.023770 
_atom_sites.fract_transf_matrix[1][2]   0.000000 
_atom_sites.fract_transf_matrix[1][3]   0.006015 
_atom_sites.fract_transf_matrix[2][1]   0.000000 
_atom_sites.fract_transf_matrix[2][2]   0.024249 
_atom_sites.fract_transf_matrix[2][3]   0.000000 
_atom_sites.fract_transf_matrix[3][1]   0.000000 
_atom_sites.fract_transf_matrix[3][2]   0.000000 
_atom_sites.fract_transf_matrix[3][3]   0.014361 
_atom_sites.fract_transf_vector[1]      0.00000 
_atom_sites.fract_transf_vector[2]      0.00000 
_atom_sites.fract_transf_vector[3]      0.00000 
# 
loop_
_atom_type.symbol 
C  
CL 
HG 
N  
O  
S  
ZN 
# 
loop_
_atom_site.group_PDB 
_atom_site.id 
_atom_site.type_symbol 
_atom_site.label_atom_id 
_atom_site.label_alt_id 
_atom_site.label_comp_id 
_atom_site.label_asym_id 
_atom_site.label_entity_id 
_atom_site.label_seq_id 
_atom_site.pdbx_PDB_ins_code 
_atom_site.Cartn_x 
_atom_site.Cartn_y 
_atom_site.Cartn_z 
_atom_site.occupancy 
_atom_site.B_iso_or_equiv 
_atom_site.pdbx_formal_charge 
_atom_site.auth_seq_id 
_atom_site.auth_comp_id 
_atom_site.auth_asym_id 
_atom_site.auth_atom_id 
_atom_site.pdbx_PDB_model_num 
ATOM   1    N  N   . HIS A 1 2   ? 13.686  -0.123  6.456   1.00 20.87 ? 3   HIS A N   1 
ATOM   2    C  CA  . HIS A 1 2   ? 13.279  -1.118  7.492   1.00 21.25 ? 3   HIS A CA  1 
ATOM   3    C  C   . HIS A 1 2   ? 12.103  -0.572  8.298   1.00 20.78 ? 3   HIS A C   1 
ATOM   4    O  O   . HIS A 1 2   ? 12.259  -0.124  9.437   1.00 22.53 ? 3   HIS A O   1 
ATOM   5    C  CB  . HIS A 1 2   ? 14.450  -1.416  8.428   1.00 22.35 ? 3   HIS A CB  1 
ATOM   6    C  CG  . HIS A 1 2   ? 14.199  -2.563  9.355   1.00 24.42 ? 3   HIS A CG  1 
ATOM   7    N  ND1 . HIS A 1 2   ? 14.111  -3.867  8.918   1.00 26.03 ? 3   HIS A ND1 1 
ATOM   8    C  CD2 . HIS A 1 2   ? 14.003  -2.600  10.694  1.00 25.92 ? 3   HIS A CD2 1 
ATOM   9    C  CE1 . HIS A 1 2   ? 13.871  -4.659  9.948   1.00 26.77 ? 3   HIS A CE1 1 
ATOM   10   N  NE2 . HIS A 1 2   ? 13.801  -3.915  11.037  1.00 25.81 ? 3   HIS A NE2 1 
ATOM   11   N  N   . HIS A 1 3   ? 10.923  -0.630  7.695   1.00 17.71 ? 4   HIS A N   1 
ATOM   12   C  CA  . HIS A 1 3   ? 9.695   -0.129  8.301   1.00 15.11 ? 4   HIS A CA  1 
ATOM   13   C  C   . HIS A 1 3   ? 9.068   -1.145  9.259   1.00 12.58 ? 4   HIS A C   1 
ATOM   14   O  O   . HIS A 1 3   ? 9.247   -2.350  9.093   1.00 12.10 ? 4   HIS A O   1 
ATOM   15   C  CB  . HIS A 1 3   ? 8.729   0.218   7.167   1.00 15.79 ? 4   HIS A CB  1 
ATOM   16   C  CG  . HIS A 1 3   ? 7.473   0.892   7.614   1.00 16.17 ? 4   HIS A CG  1 
ATOM   17   N  ND1 . HIS A 1 3   ? 6.447   0.216   8.236   1.00 17.13 ? 4   HIS A ND1 1 
ATOM   18   C  CD2 . HIS A 1 3   ? 7.063   2.176   7.498   1.00 17.66 ? 4   HIS A CD2 1 
ATOM   19   C  CE1 . HIS A 1 3   ? 5.455   1.053   8.481   1.00 17.74 ? 4   HIS A CE1 1 
ATOM   20   N  NE2 . HIS A 1 3   ? 5.804   2.248   8.043   1.00 16.76 ? 4   HIS A NE2 1 
ATOM   21   N  N   . TRP A 1 4   ? 8.337   -0.666  10.265  1.00 10.81 ? 5   TRP A N   1 
ATOM   22   C  CA  . TRP A 1 4   ? 7.709   -1.586  11.208  1.00 9.88  ? 5   TRP A CA  1 
ATOM   23   C  C   . TRP A 1 4   ? 6.688   -2.452  10.479  1.00 9.78  ? 5   TRP A C   1 
ATOM   24   O  O   . TRP A 1 4   ? 6.117   -2.044  9.465   1.00 10.34 ? 5   TRP A O   1 
ATOM   25   C  CB  . TRP A 1 4   ? 7.020   -0.839  12.366  1.00 9.78  ? 5   TRP A CB  1 
ATOM   26   C  CG  . TRP A 1 4   ? 5.747   -0.104  12.004  1.00 10.87 ? 5   TRP A CG  1 
ATOM   27   C  CD1 . TRP A 1 4   ? 5.633   1.203   11.627  1.00 11.12 ? 5   TRP A CD1 1 
ATOM   28   C  CD2 . TRP A 1 4   ? 4.411   -0.634  12.014  1.00 9.02  ? 5   TRP A CD2 1 
ATOM   29   N  NE1 . TRP A 1 4   ? 4.313   1.523   11.405  1.00 11.06 ? 5   TRP A NE1 1 
ATOM   30   C  CE2 . TRP A 1 4   ? 3.542   0.413   11.635  1.00 10.42 ? 5   TRP A CE2 1 
ATOM   31   C  CE3 . TRP A 1 4   ? 3.865   -1.893  12.306  1.00 10.39 ? 5   TRP A CE3 1 
ATOM   32   C  CZ2 . TRP A 1 4   ? 2.155   0.242   11.541  1.00 11.64 ? 5   TRP A CZ2 1 
ATOM   33   C  CZ3 . TRP A 1 4   ? 2.484   -2.063  12.212  1.00 10.48 ? 5   TRP A CZ3 1 
ATOM   34   C  CH2 . TRP A 1 4   ? 1.647   -0.999  11.832  1.00 11.36 ? 5   TRP A CH2 1 
ATOM   35   N  N   . GLY A 1 5   ? 6.470   -3.652  10.998  1.00 8.98  ? 6   GLY A N   1 
ATOM   36   C  CA  . GLY A 1 5   ? 5.516   -4.561  10.395  1.00 10.37 ? 6   GLY A CA  1 
ATOM   37   C  C   . GLY A 1 5   ? 5.170   -5.665  11.371  1.00 9.47  ? 6   GLY A C   1 
ATOM   38   O  O   . GLY A 1 5   ? 5.171   -5.449  12.585  1.00 9.75  ? 6   GLY A O   1 
ATOM   39   N  N   . TYR A 1 6   ? 4.888   -6.854  10.851  1.00 12.15 ? 7   TYR A N   1 
ATOM   40   C  CA  . TYR A 1 6   ? 4.544   -7.983  11.703  1.00 12.56 ? 7   TYR A CA  1 
ATOM   41   C  C   . TYR A 1 6   ? 5.435   -9.202  11.462  1.00 15.48 ? 7   TYR A C   1 
ATOM   42   O  O   . TYR A 1 6   ? 5.121   -10.309 11.901  1.00 17.67 ? 7   TYR A O   1 
ATOM   43   C  CB  . TYR A 1 6   ? 3.070   -8.359  11.508  1.00 12.34 ? 7   TYR A CB  1 
ATOM   44   C  CG  . TYR A 1 6   ? 2.107   -7.277  11.951  1.00 10.16 ? 7   TYR A CG  1 
ATOM   45   C  CD1 . TYR A 1 6   ? 1.686   -6.282  11.070  1.00 9.08  ? 7   TYR A CD1 1 
ATOM   46   C  CD2 . TYR A 1 6   ? 1.649   -7.227  13.270  1.00 9.68  ? 7   TYR A CD2 1 
ATOM   47   C  CE1 . TYR A 1 6   ? 0.835   -5.264  11.487  1.00 8.66  ? 7   TYR A CE1 1 
ATOM   48   C  CE2 . TYR A 1 6   ? 0.800   -6.211  13.700  1.00 8.25  ? 7   TYR A CE2 1 
ATOM   49   C  CZ  . TYR A 1 6   ? 0.397   -5.234  12.804  1.00 8.29  ? 7   TYR A CZ  1 
ATOM   50   O  OH  . TYR A 1 6   ? -0.434  -4.227  13.221  1.00 8.02  ? 7   TYR A OH  1 
ATOM   51   N  N   . GLY A 1 7   ? 6.555   -8.986  10.779  1.00 15.57 ? 8   GLY A N   1 
ATOM   52   C  CA  . GLY A 1 7   ? 7.471   -10.075 10.488  1.00 15.96 ? 8   GLY A CA  1 
ATOM   53   C  C   . GLY A 1 7   ? 8.472   -10.343 11.596  1.00 15.46 ? 8   GLY A C   1 
ATOM   54   O  O   . GLY A 1 7   ? 8.476   -9.672  12.629  1.00 15.22 ? 8   GLY A O   1 
ATOM   55   N  N   . LYS A 1 8   ? 9.342   -11.324 11.372  1.00 16.76 ? 9   LYS A N   1 
ATOM   56   C  CA  . LYS A 1 8   ? 10.347  -11.695 12.360  1.00 17.24 ? 9   LYS A CA  1 
ATOM   57   C  C   . LYS A 1 8   ? 11.352  -10.593 12.679  1.00 16.64 ? 9   LYS A C   1 
ATOM   58   O  O   . LYS A 1 8   ? 11.812  -10.485 13.813  1.00 17.08 ? 9   LYS A O   1 
ATOM   59   C  CB  . LYS A 1 8   ? 11.100  -12.946 11.894  1.00 19.96 ? 9   LYS A CB  1 
ATOM   60   C  CG  . LYS A 1 8   ? 12.279  -13.328 12.778  1.00 22.75 ? 9   LYS A CG  1 
ATOM   61   C  CD  . LYS A 1 8   ? 12.862  -14.674 12.381  1.00 26.64 ? 9   LYS A CD  1 
ATOM   62   C  CE  . LYS A 1 8   ? 11.859  -15.798 12.608  1.00 28.08 ? 9   LYS A CE  1 
ATOM   63   N  NZ  . LYS A 1 8   ? 12.417  -17.129 12.236  1.00 30.69 ? 9   LYS A NZ  1 
ATOM   64   N  N   . HIS A 1 9   ? 11.690  -9.767  11.693  1.00 15.86 ? 10  HIS A N   1 
ATOM   65   C  CA  . HIS A 1 9   ? 12.675  -8.720  11.929  1.00 16.01 ? 10  HIS A CA  1 
ATOM   66   C  C   . HIS A 1 9   ? 12.140  -7.306  12.103  1.00 13.55 ? 10  HIS A C   1 
ATOM   67   O  O   . HIS A 1 9   ? 12.912  -6.386  12.366  1.00 15.30 ? 10  HIS A O   1 
ATOM   68   C  CB  . HIS A 1 9   ? 13.729  -8.741  10.817  1.00 16.03 ? 10  HIS A CB  1 
ATOM   69   C  CG  . HIS A 1 9   ? 14.449  -10.049 10.705  1.00 17.75 ? 10  HIS A CG  1 
ATOM   70   N  ND1 . HIS A 1 9   ? 13.974  -11.097 9.947   1.00 18.93 ? 10  HIS A ND1 1 
ATOM   71   C  CD2 . HIS A 1 9   ? 15.578  -10.499 11.302  1.00 18.21 ? 10  HIS A CD2 1 
ATOM   72   C  CE1 . HIS A 1 9   ? 14.778  -12.137 10.082  1.00 17.54 ? 10  HIS A CE1 1 
ATOM   73   N  NE2 . HIS A 1 9   ? 15.759  -11.800 10.900  1.00 20.31 ? 10  HIS A NE2 1 
ATOM   74   N  N   . ASN A 1 10  ? 10.828  -7.128  11.970  1.00 14.09 ? 11  ASN A N   1 
ATOM   75   C  CA  . ASN A 1 10  ? 10.231  -5.803  12.131  1.00 11.98 ? 11  ASN A CA  1 
ATOM   76   C  C   . ASN A 1 10  ? 8.912   -5.874  12.898  1.00 11.59 ? 11  ASN A C   1 
ATOM   77   O  O   . ASN A 1 10  ? 8.171   -4.890  12.961  1.00 11.33 ? 11  ASN A O   1 
ATOM   78   C  CB  . ASN A 1 10  ? 9.988   -5.158  10.764  1.00 11.36 ? 11  ASN A CB  1 
ATOM   79   C  CG  . ASN A 1 10  ? 8.914   -5.873  9.963   1.00 12.94 ? 11  ASN A CG  1 
ATOM   80   O  OD1 . ASN A 1 10  ? 8.398   -6.912  10.378  1.00 13.72 ? 11  ASN A OD1 1 
ATOM   81   N  ND2 . ASN A 1 10  ? 8.572   -5.316  8.807   1.00 15.24 ? 11  ASN A ND2 1 
ATOM   82   N  N   . GLY A 1 11  ? 8.641   -7.037  13.485  1.00 12.37 ? 12  GLY A N   1 
ATOM   83   C  CA  . GLY A 1 11  ? 7.410   -7.249  14.228  1.00 11.39 ? 12  GLY A CA  1 
ATOM   84   C  C   . GLY A 1 11  ? 7.304   -6.602  15.599  1.00 10.98 ? 12  GLY A C   1 
ATOM   85   O  O   . GLY A 1 11  ? 8.167   -5.825  16.007  1.00 10.55 ? 12  GLY A O   1 
ATOM   86   N  N   . PRO A 1 12  ? 6.233   -6.923  16.341  1.00 10.15 ? 13  PRO A N   1 
ATOM   87   C  CA  . PRO A 1 12  ? 5.941   -6.406  17.681  1.00 10.90 ? 13  PRO A CA  1 
ATOM   88   C  C   . PRO A 1 12  ? 7.103   -6.357  18.672  1.00 10.06 ? 13  PRO A C   1 
ATOM   89   O  O   . PRO A 1 12  ? 7.208   -5.417  19.459  1.00 10.61 ? 13  PRO A O   1 
ATOM   90   C  CB  . PRO A 1 12  ? 4.811   -7.320  18.154  1.00 10.82 ? 13  PRO A CB  1 
ATOM   91   C  CG  . PRO A 1 12  ? 4.060   -7.568  16.889  1.00 10.59 ? 13  PRO A CG  1 
ATOM   92   C  CD  . PRO A 1 12  ? 5.175   -7.850  15.901  1.00 10.22 ? 13  PRO A CD  1 
ATOM   93   N  N   . GLU A 1 13  ? 7.974   -7.359  18.645  1.00 11.57 ? 14  GLU A N   1 
ATOM   94   C  CA  . GLU A 1 13  ? 9.095   -7.387  19.580  1.00 12.11 ? 14  GLU A CA  1 
ATOM   95   C  C   . GLU A 1 13  ? 10.211  -6.410  19.216  1.00 12.09 ? 14  GLU A C   1 
ATOM   96   O  O   . GLU A 1 13  ? 11.146  -6.214  19.991  1.00 12.61 ? 14  GLU A O   1 
ATOM   97   C  CB  . GLU A 1 13  ? 9.652   -8.808  19.683  1.00 15.12 ? 14  GLU A CB  1 
ATOM   98   C  CG  . GLU A 1 13  ? 8.577   -9.863  19.912  1.00 20.37 ? 14  GLU A CG  1 
ATOM   99   C  CD  . GLU A 1 13  ? 7.655   -9.527  21.073  1.00 22.40 ? 14  GLU A CD  1 
ATOM   100  O  OE1 . GLU A 1 13  ? 6.419   -9.649  20.909  1.00 25.17 ? 14  GLU A OE1 1 
ATOM   101  O  OE2 . GLU A 1 13  ? 8.161   -9.148  22.150  1.00 24.76 ? 14  GLU A OE2 1 
ATOM   102  N  N   . HIS A 1 14  ? 10.097  -5.791  18.044  1.00 10.89 ? 15  HIS A N   1 
ATOM   103  C  CA  . HIS A 1 14  ? 11.093  -4.833  17.563  1.00 11.48 ? 15  HIS A CA  1 
ATOM   104  C  C   . HIS A 1 14  ? 10.637  -3.381  17.679  1.00 11.25 ? 15  HIS A C   1 
ATOM   105  O  O   . HIS A 1 14  ? 11.460  -2.465  17.738  1.00 12.20 ? 15  HIS A O   1 
ATOM   106  C  CB  . HIS A 1 14  ? 11.413  -5.107  16.092  1.00 10.55 ? 15  HIS A CB  1 
ATOM   107  C  CG  . HIS A 1 14  ? 12.263  -6.316  15.867  1.00 11.62 ? 15  HIS A CG  1 
ATOM   108  N  ND1 . HIS A 1 14  ? 13.633  -6.297  16.014  1.00 12.63 ? 15  HIS A ND1 1 
ATOM   109  C  CD2 . HIS A 1 14  ? 11.940  -7.581  15.508  1.00 13.41 ? 15  HIS A CD2 1 
ATOM   110  C  CE1 . HIS A 1 14  ? 14.118  -7.499  15.755  1.00 13.56 ? 15  HIS A CE1 1 
ATOM   111  N  NE2 . HIS A 1 14  ? 13.112  -8.296  15.445  1.00 11.75 ? 15  HIS A NE2 1 
ATOM   112  N  N   . TRP A 1 15  ? 9.325   -3.175  17.704  1.00 9.53  ? 16  TRP A N   1 
ATOM   113  C  CA  . TRP A 1 15  ? 8.752   -1.836  17.753  1.00 9.17  ? 16  TRP A CA  1 
ATOM   114  C  C   . TRP A 1 15  ? 9.291   -0.865  18.798  1.00 8.50  ? 16  TRP A C   1 
ATOM   115  O  O   . TRP A 1 15  ? 9.375   0.334   18.539  1.00 9.43  ? 16  TRP A O   1 
ATOM   116  C  CB  . TRP A 1 15  ? 7.233   -1.924  17.919  1.00 8.26  ? 16  TRP A CB  1 
ATOM   117  C  CG  . TRP A 1 15  ? 6.522   -2.627  16.801  1.00 9.09  ? 16  TRP A CG  1 
ATOM   118  C  CD1 . TRP A 1 15  ? 7.051   -3.050  15.608  1.00 7.68  ? 16  TRP A CD1 1 
ATOM   119  C  CD2 . TRP A 1 15  ? 5.135   -2.972  16.767  1.00 7.77  ? 16  TRP A CD2 1 
ATOM   120  N  NE1 . TRP A 1 15  ? 6.073   -3.641  14.838  1.00 8.13  ? 16  TRP A NE1 1 
ATOM   121  C  CE2 . TRP A 1 15  ? 4.888   -3.604  15.527  1.00 8.31  ? 16  TRP A CE2 1 
ATOM   122  C  CE3 . TRP A 1 15  ? 4.074   -2.807  17.667  1.00 7.20  ? 16  TRP A CE3 1 
ATOM   123  C  CZ2 . TRP A 1 15  ? 3.622   -4.072  15.166  1.00 7.42  ? 16  TRP A CZ2 1 
ATOM   124  C  CZ3 . TRP A 1 15  ? 2.819   -3.270  17.310  1.00 6.50  ? 16  TRP A CZ3 1 
ATOM   125  C  CH2 . TRP A 1 15  ? 2.602   -3.896  16.070  1.00 7.66  ? 16  TRP A CH2 1 
ATOM   126  N  N   . HIS A 1 16  ? 9.647   -1.369  19.975  1.00 9.40  ? 17  HIS A N   1 
ATOM   127  C  CA  . HIS A 1 16  ? 10.132  -0.500  21.043  1.00 10.55 ? 17  HIS A CA  1 
ATOM   128  C  C   . HIS A 1 16  ? 11.364  0.321   20.681  1.00 10.41 ? 17  HIS A C   1 
ATOM   129  O  O   . HIS A 1 16  ? 11.578  1.394   21.238  1.00 11.36 ? 17  HIS A O   1 
ATOM   130  C  CB  . HIS A 1 16  ? 10.416  -1.316  22.307  1.00 10.68 ? 17  HIS A CB  1 
ATOM   131  C  CG  . HIS A 1 16  ? 11.659  -2.146  22.226  1.00 11.61 ? 17  HIS A CG  1 
ATOM   132  N  ND1 . HIS A 1 16  ? 12.877  -1.711  22.704  1.00 13.08 ? 17  HIS A ND1 1 
ATOM   133  C  CD2 . HIS A 1 16  ? 11.879  -3.372  21.696  1.00 12.18 ? 17  HIS A CD2 1 
ATOM   134  C  CE1 . HIS A 1 16  ? 13.793  -2.634  22.472  1.00 12.72 ? 17  HIS A CE1 1 
ATOM   135  N  NE2 . HIS A 1 16  ? 13.213  -3.652  21.861  1.00 13.32 ? 17  HIS A NE2 1 
ATOM   136  N  N   . LYS A 1 17  ? 12.169  -0.173  19.747  1.00 11.44 ? 18  LYS A N   1 
ATOM   137  C  CA  . LYS A 1 17  ? 13.372  0.548   19.354  1.00 11.70 ? 18  LYS A CA  1 
ATOM   138  C  C   . LYS A 1 17  ? 13.058  1.910   18.741  1.00 13.27 ? 18  LYS A C   1 
ATOM   139  O  O   . LYS A 1 17  ? 13.684  2.907   19.095  1.00 13.56 ? 18  LYS A O   1 
ATOM   140  C  CB  . LYS A 1 17  ? 14.210  -0.314  18.408  1.00 11.96 ? 18  LYS A CB  1 
ATOM   141  C  CG  . LYS A 1 17  ? 14.975  -1.406  19.152  1.00 13.17 ? 18  LYS A CG  1 
ATOM   142  C  CD  . LYS A 1 17  ? 15.653  -2.383  18.213  1.00 12.04 ? 18  LYS A CD  1 
ATOM   143  C  CE  . LYS A 1 17  ? 14.649  -3.325  17.567  1.00 12.88 ? 18  LYS A CE  1 
ATOM   144  N  NZ  . LYS A 1 17  ? 15.304  -4.273  16.620  1.00 11.44 ? 18  LYS A NZ  1 
ATOM   145  N  N   . ASP A 1 18  ? 12.087  1.965   17.835  1.00 13.19 ? 19  ASP A N   1 
ATOM   146  C  CA  . ASP A 1 18  ? 11.712  3.241   17.232  1.00 14.32 ? 19  ASP A CA  1 
ATOM   147  C  C   . ASP A 1 18  ? 10.603  3.916   18.026  1.00 13.57 ? 19  ASP A C   1 
ATOM   148  O  O   . ASP A 1 18  ? 10.442  5.132   17.971  1.00 14.60 ? 19  ASP A O   1 
ATOM   149  C  CB  . ASP A 1 18  ? 11.243  3.056   15.790  1.00 16.24 ? 19  ASP A CB  1 
ATOM   150  C  CG  . ASP A 1 18  ? 12.388  2.825   14.834  1.00 19.35 ? 19  ASP A CG  1 
ATOM   151  O  OD1 . ASP A 1 18  ? 13.373  3.589   14.896  1.00 19.57 ? 19  ASP A OD1 1 
ATOM   152  O  OD2 . ASP A 1 18  ? 12.300  1.888   14.017  1.00 23.54 ? 19  ASP A OD2 1 
ATOM   153  N  N   . PHE A 1 19  ? 9.840   3.118   18.765  1.00 11.84 ? 20  PHE A N   1 
ATOM   154  C  CA  . PHE A 1 19  ? 8.732   3.638   19.557  1.00 11.57 ? 20  PHE A CA  1 
ATOM   155  C  C   . PHE A 1 19  ? 8.845   3.124   20.986  1.00 10.46 ? 20  PHE A C   1 
ATOM   156  O  O   . PHE A 1 19  ? 8.168   2.176   21.370  1.00 9.62  ? 20  PHE A O   1 
ATOM   157  C  CB  . PHE A 1 19  ? 7.412   3.192   18.924  1.00 10.44 ? 20  PHE A CB  1 
ATOM   158  C  CG  . PHE A 1 19  ? 7.316   3.514   17.461  1.00 10.91 ? 20  PHE A CG  1 
ATOM   159  C  CD1 . PHE A 1 19  ? 7.034   4.809   17.037  1.00 12.49 ? 20  PHE A CD1 1 
ATOM   160  C  CD2 . PHE A 1 19  ? 7.577   2.537   16.504  1.00 10.34 ? 20  PHE A CD2 1 
ATOM   161  C  CE1 . PHE A 1 19  ? 7.018   5.126   15.678  1.00 11.86 ? 20  PHE A CE1 1 
ATOM   162  C  CE2 . PHE A 1 19  ? 7.564   2.843   15.143  1.00 10.13 ? 20  PHE A CE2 1 
ATOM   163  C  CZ  . PHE A 1 19  ? 7.286   4.138   14.730  1.00 11.22 ? 20  PHE A CZ  1 
ATOM   164  N  N   . PRO A 1 20  ? 9.715   3.751   21.795  1.00 10.94 ? 21  PRO A N   1 
ATOM   165  C  CA  . PRO A 1 20  ? 9.954   3.382   23.194  1.00 10.95 ? 21  PRO A CA  1 
ATOM   166  C  C   . PRO A 1 20  ? 8.704   3.223   24.054  1.00 11.96 ? 21  PRO A C   1 
ATOM   167  O  O   . PRO A 1 20  ? 8.708   2.472   25.028  1.00 11.93 ? 21  PRO A O   1 
ATOM   168  C  CB  . PRO A 1 20  ? 10.855  4.508   23.698  1.00 12.44 ? 21  PRO A CB  1 
ATOM   169  C  CG  . PRO A 1 20  ? 11.630  4.874   22.483  1.00 14.64 ? 21  PRO A CG  1 
ATOM   170  C  CD  . PRO A 1 20  ? 10.563  4.891   21.408  1.00 12.20 ? 21  PRO A CD  1 
ATOM   171  N  N   A ILE A 1 21  ? 7.636   3.927   23.693  0.50 11.20 ? 22  ILE A N   1 
ATOM   172  N  N   B ILE A 1 21  ? 7.637   3.927   23.693  0.50 11.42 ? 22  ILE A N   1 
ATOM   173  C  CA  A ILE A 1 21  ? 6.397   3.851   24.454  0.50 10.84 ? 22  ILE A CA  1 
ATOM   174  C  CA  B ILE A 1 21  ? 6.393   3.854   24.447  0.50 11.28 ? 22  ILE A CA  1 
ATOM   175  C  C   A ILE A 1 21  ? 5.797   2.445   24.378  0.50 10.17 ? 22  ILE A C   1 
ATOM   176  C  C   B ILE A 1 21  ? 5.798   2.445   24.378  0.50 10.41 ? 22  ILE A C   1 
ATOM   177  O  O   A ILE A 1 21  ? 4.843   2.129   25.089  0.50 9.19  ? 22  ILE A O   1 
ATOM   178  O  O   B ILE A 1 21  ? 4.849   2.128   25.094  0.50 9.37  ? 22  ILE A O   1 
ATOM   179  C  CB  A ILE A 1 21  ? 5.374   4.901   23.947  0.50 10.61 ? 22  ILE A CB  1 
ATOM   180  C  CB  B ILE A 1 21  ? 5.362   4.885   23.913  0.50 11.49 ? 22  ILE A CB  1 
ATOM   181  C  CG1 A ILE A 1 21  ? 4.307   5.147   25.015  0.50 11.00 ? 22  ILE A CG1 1 
ATOM   182  C  CG1 B ILE A 1 21  ? 4.197   5.027   24.896  0.50 12.73 ? 22  ILE A CG1 1 
ATOM   183  C  CG2 A ILE A 1 21  ? 4.736   4.429   22.647  0.50 10.67 ? 22  ILE A CG2 1 
ATOM   184  C  CG2 B ILE A 1 21  ? 4.852   4.455   22.545  0.50 11.64 ? 22  ILE A CG2 1 
ATOM   185  C  CD1 A ILE A 1 21  ? 3.349   6.268   24.678  0.50 11.45 ? 22  ILE A CD1 1 
ATOM   186  C  CD1 B ILE A 1 21  ? 4.590   5.596   26.245  0.50 13.01 ? 22  ILE A CD1 1 
ATOM   187  N  N   . ALA A 1 22  ? 6.368   1.601   23.521  1.00 10.21 ? 23  ALA A N   1 
ATOM   188  C  CA  . ALA A 1 22  ? 5.898   0.221   23.366  1.00 9.53  ? 23  ALA A CA  1 
ATOM   189  C  C   . ALA A 1 22  ? 5.966   -0.519  24.699  1.00 9.38  ? 23  ALA A C   1 
ATOM   190  O  O   . ALA A 1 22  ? 5.243   -1.493  24.914  1.00 9.95  ? 23  ALA A O   1 
ATOM   191  C  CB  . ALA A 1 22  ? 6.746   -0.518  22.320  1.00 7.40  ? 23  ALA A CB  1 
ATOM   192  N  N   . LYS A 1 23  ? 6.846   -0.054  25.585  1.00 9.92  ? 24  LYS A N   1 
ATOM   193  C  CA  . LYS A 1 23  ? 7.017   -0.656  26.905  1.00 11.41 ? 24  LYS A CA  1 
ATOM   194  C  C   . LYS A 1 23  ? 6.418   0.276   27.958  1.00 11.86 ? 24  LYS A C   1 
ATOM   195  O  O   . LYS A 1 23  ? 6.810   0.243   29.128  1.00 13.17 ? 24  LYS A O   1 
ATOM   196  C  CB  . LYS A 1 23  ? 8.508   -0.879  27.195  1.00 12.35 ? 24  LYS A CB  1 
ATOM   197  C  CG  . LYS A 1 23  ? 9.192   -1.867  26.257  1.00 12.97 ? 24  LYS A CG  1 
ATOM   198  C  CD  . LYS A 1 23  ? 10.695  -1.932  26.513  1.00 16.34 ? 24  LYS A CD  1 
ATOM   199  C  CE  . LYS A 1 23  ? 11.376  -2.947  25.605  1.00 17.31 ? 24  LYS A CE  1 
ATOM   200  N  NZ  . LYS A 1 23  ? 10.915  -4.337  25.869  1.00 21.45 ? 24  LYS A NZ  1 
ATOM   201  N  N   . GLY A 1 24  ? 5.455   1.092   27.529  1.00 10.65 ? 25  GLY A N   1 
ATOM   202  C  CA  . GLY A 1 24  ? 4.807   2.049   28.412  1.00 11.46 ? 25  GLY A CA  1 
ATOM   203  C  C   . GLY A 1 24  ? 3.905   1.478   29.490  1.00 9.97  ? 25  GLY A C   1 
ATOM   204  O  O   . GLY A 1 24  ? 3.793   0.262   29.651  1.00 12.34 ? 25  GLY A O   1 
ATOM   205  N  N   . GLU A 1 25  ? 3.245   2.376   30.218  1.00 10.57 ? 26  GLU A N   1 
ATOM   206  C  CA  . GLU A 1 25  ? 2.367   1.996   31.316  1.00 12.86 ? 26  GLU A CA  1 
ATOM   207  C  C   . GLU A 1 25  ? 0.915   1.693   30.955  1.00 11.05 ? 26  GLU A C   1 
ATOM   208  O  O   . GLU A 1 25  ? 0.178   1.164   31.782  1.00 10.34 ? 26  GLU A O   1 
ATOM   209  C  CB  . GLU A 1 25  ? 2.401   3.076   32.400  1.00 15.11 ? 26  GLU A CB  1 
ATOM   210  C  CG  . GLU A 1 25  ? 3.776   3.276   33.032  1.00 19.10 ? 26  GLU A CG  1 
ATOM   211  C  CD  . GLU A 1 25  ? 4.351   1.989   33.603  1.00 20.97 ? 26  GLU A CD  1 
ATOM   212  O  OE1 . GLU A 1 25  ? 3.707   1.383   34.487  1.00 23.64 ? 26  GLU A OE1 1 
ATOM   213  O  OE2 . GLU A 1 25  ? 5.448   1.580   33.166  1.00 22.94 ? 26  GLU A OE2 1 
ATOM   214  N  N   . ARG A 1 26  ? 0.492   2.024   29.739  1.00 10.51 ? 27  ARG A N   1 
ATOM   215  C  CA  . ARG A 1 26  ? -0.886  1.737   29.338  1.00 8.69  ? 27  ARG A CA  1 
ATOM   216  C  C   . ARG A 1 26  ? -0.962  1.296   27.883  1.00 8.11  ? 27  ARG A C   1 
ATOM   217  O  O   . ARG A 1 26  ? -1.674  1.886   27.071  1.00 7.79  ? 27  ARG A O   1 
ATOM   218  C  CB  . ARG A 1 26  ? -1.797  2.955   29.581  1.00 11.79 ? 27  ARG A CB  1 
ATOM   219  C  CG  . ARG A 1 26  ? -1.325  4.262   28.962  1.00 12.67 ? 27  ARG A CG  1 
ATOM   220  C  CD  . ARG A 1 26  ? -2.318  5.407   29.192  1.00 15.65 ? 27  ARG A CD  1 
ATOM   221  N  NE  . ARG A 1 26  ? -3.496  5.331   28.329  1.00 14.60 ? 27  ARG A NE  1 
ATOM   222  C  CZ  . ARG A 1 26  ? -4.425  6.281   28.243  1.00 11.97 ? 27  ARG A CZ  1 
ATOM   223  N  NH1 . ARG A 1 26  ? -4.324  7.388   28.969  1.00 12.99 ? 27  ARG A NH1 1 
ATOM   224  N  NH2 . ARG A 1 26  ? -5.452  6.136   27.419  1.00 13.58 ? 27  ARG A NH2 1 
ATOM   225  N  N   . GLN A 1 27  ? -0.224  0.237   27.566  1.00 6.56  ? 28  GLN A N   1 
ATOM   226  C  CA  . GLN A 1 27  ? -0.193  -0.300  26.213  1.00 6.53  ? 28  GLN A CA  1 
ATOM   227  C  C   . GLN A 1 27  ? -1.322  -1.288  25.934  1.00 5.87  ? 28  GLN A C   1 
ATOM   228  O  O   . GLN A 1 27  ? -1.830  -1.959  26.838  1.00 6.89  ? 28  GLN A O   1 
ATOM   229  C  CB  . GLN A 1 27  ? 1.159   -0.968  25.957  1.00 7.09  ? 28  GLN A CB  1 
ATOM   230  C  CG  . GLN A 1 27  ? 2.288   0.037   25.816  1.00 7.27  ? 28  GLN A CG  1 
ATOM   231  C  CD  . GLN A 1 27  ? 2.183   0.819   24.525  1.00 6.41  ? 28  GLN A CD  1 
ATOM   232  O  OE1 . GLN A 1 27  ? 2.388   0.273   23.442  1.00 7.96  ? 28  GLN A OE1 1 
ATOM   233  N  NE2 . GLN A 1 27  ? 1.857   2.104   24.631  1.00 6.35  ? 28  GLN A NE2 1 
ATOM   234  N  N   . SER A 1 28  ? -1.703  -1.361  24.663  1.00 4.95  ? 29  SER A N   1 
ATOM   235  C  CA  . SER A 1 28  ? -2.759  -2.252  24.199  1.00 5.54  ? 29  SER A CA  1 
ATOM   236  C  C   . SER A 1 28  ? -2.218  -3.131  23.079  1.00 4.92  ? 29  SER A C   1 
ATOM   237  O  O   . SER A 1 28  ? -1.250  -2.771  22.411  1.00 6.56  ? 29  SER A O   1 
ATOM   238  C  CB  . SER A 1 28  ? -3.942  -1.436  23.676  1.00 4.82  ? 29  SER A CB  1 
ATOM   239  O  OG  . SER A 1 28  ? -4.550  -0.689  24.718  1.00 5.88  ? 29  SER A OG  1 
ATOM   240  N  N   . PRO A 1 29  ? -2.847  -4.288  22.843  1.00 5.42  ? 30  PRO A N   1 
ATOM   241  C  CA  . PRO A 1 29  ? -4.017  -4.821  23.547  1.00 5.62  ? 30  PRO A CA  1 
ATOM   242  C  C   . PRO A 1 29  ? -3.618  -5.497  24.857  1.00 5.55  ? 30  PRO A C   1 
ATOM   243  O  O   . PRO A 1 29  ? -2.435  -5.547  25.204  1.00 6.45  ? 30  PRO A O   1 
ATOM   244  C  CB  . PRO A 1 29  ? -4.579  -5.817  22.543  1.00 6.82  ? 30  PRO A CB  1 
ATOM   245  C  CG  . PRO A 1 29  ? -3.310  -6.412  21.963  1.00 5.35  ? 30  PRO A CG  1 
ATOM   246  C  CD  . PRO A 1 29  ? -2.432  -5.189  21.750  1.00 5.87  ? 30  PRO A CD  1 
ATOM   247  N  N   . VAL A 1 30  ? -4.613  -6.009  25.573  1.00 5.17  ? 31  VAL A N   1 
ATOM   248  C  CA  . VAL A 1 30  ? -4.378  -6.716  26.826  1.00 4.81  ? 31  VAL A CA  1 
ATOM   249  C  C   . VAL A 1 30  ? -5.302  -7.916  26.889  1.00 5.95  ? 31  VAL A C   1 
ATOM   250  O  O   . VAL A 1 30  ? -6.277  -8.011  26.134  1.00 6.48  ? 31  VAL A O   1 
ATOM   251  C  CB  . VAL A 1 30  ? -4.678  -5.842  28.070  1.00 5.82  ? 31  VAL A CB  1 
ATOM   252  C  CG1 . VAL A 1 30  ? -3.778  -4.620  28.094  1.00 8.28  ? 31  VAL A CG1 1 
ATOM   253  C  CG2 . VAL A 1 30  ? -6.154  -5.438  28.082  1.00 7.30  ? 31  VAL A CG2 1 
ATOM   254  N  N   . ASP A 1 31  ? -4.980  -8.850  27.776  1.00 6.40  ? 32  ASP A N   1 
ATOM   255  C  CA  . ASP A 1 31  ? -5.833  -10.006 27.964  1.00 6.18  ? 32  ASP A CA  1 
ATOM   256  C  C   . ASP A 1 31  ? -6.921  -9.538  28.919  1.00 7.10  ? 32  ASP A C   1 
ATOM   257  O  O   . ASP A 1 31  ? -6.640  -8.866  29.914  1.00 7.25  ? 32  ASP A O   1 
ATOM   258  C  CB  . ASP A 1 31  ? -5.085  -11.168 28.617  1.00 6.58  ? 32  ASP A CB  1 
ATOM   259  C  CG  . ASP A 1 31  ? -6.008  -12.335 28.932  1.00 8.50  ? 32  ASP A CG  1 
ATOM   260  O  OD1 . ASP A 1 31  ? -6.018  -12.807 30.091  1.00 10.53 ? 32  ASP A OD1 1 
ATOM   261  O  OD2 . ASP A 1 31  ? -6.736  -12.783 28.017  1.00 8.81  ? 32  ASP A OD2 1 
ATOM   262  N  N   . ILE A 1 32  ? -8.164  -9.881  28.614  1.00 6.54  ? 33  ILE A N   1 
ATOM   263  C  CA  . ILE A 1 32  ? -9.266  -9.500  29.476  1.00 7.93  ? 33  ILE A CA  1 
ATOM   264  C  C   . ILE A 1 32  ? -9.618  -10.680 30.373  1.00 7.66  ? 33  ILE A C   1 
ATOM   265  O  O   . ILE A 1 32  ? -10.204 -11.664 29.925  1.00 9.70  ? 33  ILE A O   1 
ATOM   266  C  CB  . ILE A 1 32  ? -10.498 -9.074  28.649  1.00 7.45  ? 33  ILE A CB  1 
ATOM   267  C  CG1 . ILE A 1 32  ? -10.152 -7.827  27.833  1.00 8.79  ? 33  ILE A CG1 1 
ATOM   268  C  CG2 . ILE A 1 32  ? -11.685 -8.790  29.577  1.00 9.35  ? 33  ILE A CG2 1 
ATOM   269  C  CD1 . ILE A 1 32  ? -11.185 -7.473  26.783  1.00 9.23  ? 33  ILE A CD1 1 
ATOM   270  N  N   . ASP A 1 33  ? -9.219  -10.587 31.638  1.00 8.88  ? 34  ASP A N   1 
ATOM   271  C  CA  . ASP A 1 33  ? -9.514  -11.629 32.617  1.00 10.47 ? 34  ASP A CA  1 
ATOM   272  C  C   . ASP A 1 33  ? -10.930 -11.301 33.090  1.00 10.20 ? 34  ASP A C   1 
ATOM   273  O  O   . ASP A 1 33  ? -11.132 -10.373 33.871  1.00 10.76 ? 34  ASP A O   1 
ATOM   274  C  CB  . ASP A 1 33  ? -8.502  -11.548 33.766  1.00 11.67 ? 34  ASP A CB  1 
ATOM   275  C  CG  . ASP A 1 33  ? -8.790  -12.531 34.888  1.00 14.80 ? 34  ASP A CG  1 
ATOM   276  O  OD1 . ASP A 1 33  ? -7.870  -12.792 35.690  1.00 19.96 ? 34  ASP A OD1 1 
ATOM   277  O  OD2 . ASP A 1 33  ? -9.927  -13.031 34.985  1.00 16.85 ? 34  ASP A OD2 1 
ATOM   278  N  N   . THR A 1 34  ? -11.903 -12.055 32.585  1.00 11.42 ? 35  THR A N   1 
ATOM   279  C  CA  . THR A 1 34  ? -13.310 -11.826 32.898  1.00 12.03 ? 35  THR A CA  1 
ATOM   280  C  C   . THR A 1 34  ? -13.669 -11.926 34.371  1.00 12.53 ? 35  THR A C   1 
ATOM   281  O  O   . THR A 1 34  ? -14.598 -11.261 34.835  1.00 13.66 ? 35  THR A O   1 
ATOM   282  C  CB  . THR A 1 34  ? -14.211 -12.803 32.127  1.00 12.50 ? 35  THR A CB  1 
ATOM   283  O  OG1 . THR A 1 34  ? -13.967 -14.141 32.579  1.00 13.65 ? 35  THR A OG1 1 
ATOM   284  C  CG2 . THR A 1 34  ? -13.924 -12.718 30.633  1.00 13.72 ? 35  THR A CG2 1 
ATOM   285  N  N   . HIS A 1 35  ? -12.942 -12.756 35.107  1.00 12.99 ? 36  HIS A N   1 
ATOM   286  C  CA  . HIS A 1 35  ? -13.225 -12.922 36.524  1.00 13.68 ? 36  HIS A CA  1 
ATOM   287  C  C   . HIS A 1 35  ? -12.665 -11.782 37.371  1.00 14.03 ? 36  HIS A C   1 
ATOM   288  O  O   . HIS A 1 35  ? -13.212 -11.462 38.429  1.00 16.07 ? 36  HIS A O   1 
ATOM   289  C  CB  . HIS A 1 35  ? -12.697 -14.280 36.992  1.00 14.58 ? 36  HIS A CB  1 
ATOM   290  C  CG  . HIS A 1 35  ? -13.431 -15.439 36.388  1.00 16.59 ? 36  HIS A CG  1 
ATOM   291  N  ND1 . HIS A 1 35  ? -14.744 -15.728 36.693  1.00 18.12 ? 36  HIS A ND1 1 
ATOM   292  C  CD2 . HIS A 1 35  ? -13.053 -16.348 35.458  1.00 18.09 ? 36  HIS A CD2 1 
ATOM   293  C  CE1 . HIS A 1 35  ? -15.144 -16.763 35.976  1.00 17.72 ? 36  HIS A CE1 1 
ATOM   294  N  NE2 . HIS A 1 35  ? -14.137 -17.158 35.218  1.00 18.81 ? 36  HIS A NE2 1 
ATOM   295  N  N   . THR A 1 36  ? -11.592 -11.157 36.899  1.00 12.85 ? 37  THR A N   1 
ATOM   296  C  CA  . THR A 1 36  ? -10.981 -10.044 37.617  1.00 13.62 ? 37  THR A CA  1 
ATOM   297  C  C   . THR A 1 36  ? -11.645 -8.714  37.252  1.00 13.09 ? 37  THR A C   1 
ATOM   298  O  O   . THR A 1 36  ? -11.591 -7.753  38.018  1.00 14.34 ? 37  THR A O   1 
ATOM   299  C  CB  . THR A 1 36  ? -9.470  -9.958  37.318  1.00 14.70 ? 37  THR A CB  1 
ATOM   300  O  OG1 . THR A 1 36  ? -8.830  -11.153 37.779  1.00 19.17 ? 37  THR A OG1 1 
ATOM   301  C  CG2 . THR A 1 36  ? -8.846  -8.759  38.016  1.00 16.85 ? 37  THR A CG2 1 
ATOM   302  N  N   . ALA A 1 37  ? -12.269 -8.662  36.078  1.00 11.92 ? 38  ALA A N   1 
ATOM   303  C  CA  . ALA A 1 37  ? -12.950 -7.448  35.640  1.00 11.85 ? 38  ALA A CA  1 
ATOM   304  C  C   . ALA A 1 37  ? -14.087 -7.176  36.620  1.00 12.80 ? 38  ALA A C   1 
ATOM   305  O  O   . ALA A 1 37  ? -14.747 -8.105  37.086  1.00 15.32 ? 38  ALA A O   1 
ATOM   306  C  CB  . ALA A 1 37  ? -13.495 -7.631  34.226  1.00 12.25 ? 38  ALA A CB  1 
ATOM   307  N  N   . LYS A 1 38  ? -14.315 -5.909  36.940  1.00 11.61 ? 39  LYS A N   1 
ATOM   308  C  CA  . LYS A 1 38  ? -15.366 -5.570  37.893  1.00 11.84 ? 39  LYS A CA  1 
ATOM   309  C  C   . LYS A 1 38  ? -16.481 -4.717  37.305  1.00 12.15 ? 39  LYS A C   1 
ATOM   310  O  O   . LYS A 1 38  ? -16.223 -3.762  36.565  1.00 11.15 ? 39  LYS A O   1 
ATOM   311  C  CB  . LYS A 1 38  ? -14.764 -4.840  39.095  1.00 11.40 ? 39  LYS A CB  1 
ATOM   312  C  CG  . LYS A 1 38  ? -15.746 -4.606  40.230  1.00 13.89 ? 39  LYS A CG  1 
ATOM   313  C  CD  . LYS A 1 38  ? -15.118 -3.808  41.359  1.00 13.18 ? 39  LYS A CD  1 
ATOM   314  C  CE  . LYS A 1 38  ? -16.123 -3.555  42.475  1.00 16.13 ? 39  LYS A CE  1 
ATOM   315  N  NZ  . LYS A 1 38  ? -15.579 -2.663  43.536  1.00 16.25 ? 39  LYS A NZ  1 
ATOM   316  N  N   . TYR A 1 39  ? -17.722 -5.066  37.643  1.00 12.31 ? 40  TYR A N   1 
ATOM   317  C  CA  . TYR A 1 39  ? -18.874 -4.307  37.171  1.00 14.16 ? 40  TYR A CA  1 
ATOM   318  C  C   . TYR A 1 39  ? -18.770 -2.904  37.741  1.00 13.64 ? 40  TYR A C   1 
ATOM   319  O  O   . TYR A 1 39  ? -18.534 -2.722  38.940  1.00 12.62 ? 40  TYR A O   1 
ATOM   320  C  CB  . TYR A 1 39  ? -20.184 -4.953  37.632  1.00 15.67 ? 40  TYR A CB  1 
ATOM   321  C  CG  . TYR A 1 39  ? -21.394 -4.068  37.420  1.00 17.83 ? 40  TYR A CG  1 
ATOM   322  C  CD1 . TYR A 1 39  ? -22.033 -3.455  38.501  1.00 18.94 ? 40  TYR A CD1 1 
ATOM   323  C  CD2 . TYR A 1 39  ? -21.878 -3.809  36.136  1.00 16.93 ? 40  TYR A CD2 1 
ATOM   324  C  CE1 . TYR A 1 39  ? -23.123 -2.606  38.307  1.00 19.78 ? 40  TYR A CE1 1 
ATOM   325  C  CE2 . TYR A 1 39  ? -22.966 -2.961  35.933  1.00 20.02 ? 40  TYR A CE2 1 
ATOM   326  C  CZ  . TYR A 1 39  ? -23.582 -2.363  37.022  1.00 19.79 ? 40  TYR A CZ  1 
ATOM   327  O  OH  . TYR A 1 39  ? -24.656 -1.523  36.825  1.00 21.92 ? 40  TYR A OH  1 
ATOM   328  N  N   . ASP A 1 40  ? -18.955 -1.911  36.881  1.00 13.92 ? 41  ASP A N   1 
ATOM   329  C  CA  . ASP A 1 40  ? -18.853 -0.519  37.298  1.00 15.94 ? 41  ASP A CA  1 
ATOM   330  C  C   . ASP A 1 40  ? -20.183 0.220   37.168  1.00 17.00 ? 41  ASP A C   1 
ATOM   331  O  O   . ASP A 1 40  ? -20.632 0.529   36.063  1.00 15.17 ? 41  ASP A O   1 
ATOM   332  C  CB  . ASP A 1 40  ? -17.777 0.181   36.462  1.00 17.93 ? 41  ASP A CB  1 
ATOM   333  C  CG  . ASP A 1 40  ? -17.506 1.596   36.923  1.00 20.20 ? 41  ASP A CG  1 
ATOM   334  O  OD1 . ASP A 1 40  ? -16.599 2.236   36.349  1.00 21.91 ? 41  ASP A OD1 1 
ATOM   335  O  OD2 . ASP A 1 40  ? -18.194 2.067   37.853  1.00 20.76 ? 41  ASP A OD2 1 
ATOM   336  N  N   . PRO A 1 41  ? -20.834 0.507   38.305  1.00 17.90 ? 42  PRO A N   1 
ATOM   337  C  CA  . PRO A 1 41  ? -22.118 1.214   38.316  1.00 19.42 ? 42  PRO A CA  1 
ATOM   338  C  C   . PRO A 1 41  ? -22.022 2.658   37.826  1.00 19.33 ? 42  PRO A C   1 
ATOM   339  O  O   . PRO A 1 41  ? -23.019 3.236   37.397  1.00 20.51 ? 42  PRO A O   1 
ATOM   340  C  CB  . PRO A 1 41  ? -22.544 1.139   39.783  1.00 19.96 ? 42  PRO A CB  1 
ATOM   341  C  CG  . PRO A 1 41  ? -21.892 -0.121  40.266  1.00 21.13 ? 42  PRO A CG  1 
ATOM   342  C  CD  . PRO A 1 41  ? -20.522 -0.024  39.644  1.00 19.36 ? 42  PRO A CD  1 
ATOM   343  N  N   . SER A 1 42  ? -20.826 3.239   37.893  1.00 20.64 ? 43  SER A N   1 
ATOM   344  C  CA  . SER A 1 42  ? -20.630 4.623   37.467  1.00 20.73 ? 43  SER A CA  1 
ATOM   345  C  C   . SER A 1 42  ? -20.692 4.784   35.949  1.00 20.41 ? 43  SER A C   1 
ATOM   346  O  O   . SER A 1 42  ? -20.755 5.903   35.439  1.00 21.56 ? 43  SER A O   1 
ATOM   347  C  CB  . SER A 1 42  ? -19.291 5.159   37.976  1.00 22.75 ? 43  SER A CB  1 
ATOM   348  O  OG  . SER A 1 42  ? -18.203 4.547   37.306  1.00 26.66 ? 43  SER A OG  1 
ATOM   349  N  N   . LEU A 1 43  ? -20.666 3.667   35.230  1.00 19.54 ? 44  LEU A N   1 
ATOM   350  C  CA  . LEU A 1 43  ? -20.732 3.711   33.774  1.00 18.49 ? 44  LEU A CA  1 
ATOM   351  C  C   . LEU A 1 43  ? -22.147 4.046   33.318  1.00 19.02 ? 44  LEU A C   1 
ATOM   352  O  O   . LEU A 1 43  ? -23.121 3.456   33.789  1.00 19.00 ? 44  LEU A O   1 
ATOM   353  C  CB  . LEU A 1 43  ? -20.311 2.365   33.180  1.00 16.22 ? 44  LEU A CB  1 
ATOM   354  C  CG  . LEU A 1 43  ? -18.845 1.955   33.333  1.00 14.03 ? 44  LEU A CG  1 
ATOM   355  C  CD1 . LEU A 1 43  ? -18.691 0.507   32.914  1.00 14.77 ? 44  LEU A CD1 1 
ATOM   356  C  CD2 . LEU A 1 43  ? -17.954 2.858   32.490  1.00 14.06 ? 44  LEU A CD2 1 
ATOM   357  N  N   . LYS A 1 44  ? -22.253 5.001   32.402  1.00 18.77 ? 45  LYS A N   1 
ATOM   358  C  CA  . LYS A 1 44  ? -23.544 5.410   31.863  1.00 18.66 ? 45  LYS A CA  1 
ATOM   359  C  C   . LYS A 1 44  ? -23.842 4.571   30.624  1.00 17.07 ? 45  LYS A C   1 
ATOM   360  O  O   . LYS A 1 44  ? -22.951 3.926   30.078  1.00 15.82 ? 45  LYS A O   1 
ATOM   361  C  CB  . LYS A 1 44  ? -23.514 6.899   31.507  1.00 20.83 ? 45  LYS A CB  1 
ATOM   362  C  CG  . LYS A 1 44  ? -23.654 7.825   32.712  1.00 25.11 ? 45  LYS A CG  1 
ATOM   363  C  CD  . LYS A 1 44  ? -22.538 8.856   32.786  1.00 28.03 ? 45  LYS A CD  1 
ATOM   364  C  CE  . LYS A 1 44  ? -21.268 8.281   33.408  1.00 30.65 ? 45  LYS A CE  1 
ATOM   365  N  NZ  . LYS A 1 44  ? -20.704 7.139   32.638  1.00 32.02 ? 45  LYS A NZ  1 
ATOM   366  N  N   . PRO A 1 45  ? -25.103 4.554   30.169  1.00 16.82 ? 46  PRO A N   1 
ATOM   367  C  CA  . PRO A 1 45  ? -25.419 3.758   28.980  1.00 15.72 ? 46  PRO A CA  1 
ATOM   368  C  C   . PRO A 1 45  ? -24.533 4.129   27.783  1.00 13.82 ? 46  PRO A C   1 
ATOM   369  O  O   . PRO A 1 45  ? -24.298 5.307   27.518  1.00 14.29 ? 46  PRO A O   1 
ATOM   370  C  CB  . PRO A 1 45  ? -26.889 4.086   28.734  1.00 17.05 ? 46  PRO A CB  1 
ATOM   371  C  CG  . PRO A 1 45  ? -27.409 4.318   30.117  1.00 17.44 ? 46  PRO A CG  1 
ATOM   372  C  CD  . PRO A 1 45  ? -26.322 5.162   30.734  1.00 17.84 ? 46  PRO A CD  1 
ATOM   373  N  N   . LEU A 1 46  ? -24.037 3.119   27.075  1.00 13.02 ? 47  LEU A N   1 
ATOM   374  C  CA  . LEU A 1 46  ? -23.200 3.356   25.903  1.00 12.78 ? 47  LEU A CA  1 
ATOM   375  C  C   . LEU A 1 46  ? -24.103 3.728   24.738  1.00 13.20 ? 47  LEU A C   1 
ATOM   376  O  O   . LEU A 1 46  ? -25.138 3.096   24.523  1.00 13.02 ? 47  LEU A O   1 
ATOM   377  C  CB  . LEU A 1 46  ? -22.404 2.102   25.539  1.00 13.26 ? 47  LEU A CB  1 
ATOM   378  C  CG  . LEU A 1 46  ? -21.412 2.261   24.381  1.00 13.15 ? 47  LEU A CG  1 
ATOM   379  C  CD1 . LEU A 1 46  ? -20.272 3.168   24.818  1.00 13.43 ? 47  LEU A CD1 1 
ATOM   380  C  CD2 . LEU A 1 46  ? -20.879 0.902   23.960  1.00 12.85 ? 47  LEU A CD2 1 
ATOM   381  N  N   . SER A 1 47  ? -23.703 4.743   23.980  1.00 11.62 ? 48  SER A N   1 
ATOM   382  C  CA  . SER A 1 47  ? -24.483 5.202   22.841  1.00 12.60 ? 48  SER A CA  1 
ATOM   383  C  C   . SER A 1 47  ? -23.673 5.167   21.552  1.00 11.41 ? 48  SER A C   1 
ATOM   384  O  O   . SER A 1 47  ? -22.669 5.863   21.421  1.00 11.51 ? 48  SER A O   1 
ATOM   385  C  CB  . SER A 1 47  ? -24.977 6.630   23.094  1.00 14.62 ? 48  SER A CB  1 
ATOM   386  O  OG  . SER A 1 47  ? -25.674 7.139   21.972  1.00 17.82 ? 48  SER A OG  1 
ATOM   387  N  N   . VAL A 1 48  ? -24.115 4.343   20.608  1.00 11.64 ? 49  VAL A N   1 
ATOM   388  C  CA  . VAL A 1 48  ? -23.464 4.221   19.307  1.00 12.79 ? 49  VAL A CA  1 
ATOM   389  C  C   . VAL A 1 48  ? -24.483 4.719   18.284  1.00 13.81 ? 49  VAL A C   1 
ATOM   390  O  O   . VAL A 1 48  ? -25.474 4.044   18.013  1.00 14.07 ? 49  VAL A O   1 
ATOM   391  C  CB  . VAL A 1 48  ? -23.095 2.750   18.991  1.00 12.27 ? 49  VAL A CB  1 
ATOM   392  C  CG1 . VAL A 1 48  ? -22.360 2.675   17.662  1.00 16.04 ? 49  VAL A CG1 1 
ATOM   393  C  CG2 . VAL A 1 48  ? -22.233 2.172   20.105  1.00 13.72 ? 49  VAL A CG2 1 
ATOM   394  N  N   . SER A 1 49  ? -24.251 5.906   17.733  1.00 13.10 ? 50  SER A N   1 
ATOM   395  C  CA  . SER A 1 49  ? -25.171 6.493   16.760  1.00 14.35 ? 50  SER A CA  1 
ATOM   396  C  C   . SER A 1 49  ? -24.508 6.625   15.395  1.00 13.49 ? 50  SER A C   1 
ATOM   397  O  O   . SER A 1 49  ? -23.881 7.639   15.090  1.00 14.86 ? 50  SER A O   1 
ATOM   398  C  CB  . SER A 1 49  ? -25.641 7.865   17.248  1.00 14.25 ? 50  SER A CB  1 
ATOM   399  O  OG  . SER A 1 49  ? -26.184 7.774   18.553  1.00 18.72 ? 50  SER A OG  1 
ATOM   400  N  N   . TYR A 1 50  ? -24.673 5.594   14.574  1.00 14.01 ? 51  TYR A N   1 
ATOM   401  C  CA  . TYR A 1 50  ? -24.074 5.547   13.245  1.00 14.17 ? 51  TYR A CA  1 
ATOM   402  C  C   . TYR A 1 50  ? -25.043 5.774   12.079  1.00 15.00 ? 51  TYR A C   1 
ATOM   403  O  O   . TYR A 1 50  ? -24.667 5.593   10.920  1.00 15.51 ? 51  TYR A O   1 
ATOM   404  C  CB  . TYR A 1 50  ? -23.395 4.190   13.047  1.00 12.19 ? 51  TYR A CB  1 
ATOM   405  C  CG  . TYR A 1 50  ? -22.148 3.934   13.873  1.00 11.69 ? 51  TYR A CG  1 
ATOM   406  C  CD1 . TYR A 1 50  ? -21.619 2.648   13.960  1.00 10.47 ? 51  TYR A CD1 1 
ATOM   407  C  CD2 . TYR A 1 50  ? -21.471 4.971   14.521  1.00 12.20 ? 51  TYR A CD2 1 
ATOM   408  C  CE1 . TYR A 1 50  ? -20.448 2.391   14.661  1.00 9.66  ? 51  TYR A CE1 1 
ATOM   409  C  CE2 . TYR A 1 50  ? -20.287 4.723   15.232  1.00 10.12 ? 51  TYR A CE2 1 
ATOM   410  C  CZ  . TYR A 1 50  ? -19.786 3.429   15.293  1.00 9.53  ? 51  TYR A CZ  1 
ATOM   411  O  OH  . TYR A 1 50  ? -18.618 3.159   15.970  1.00 9.57  ? 51  TYR A OH  1 
ATOM   412  N  N   . ASP A 1 51  ? -26.277 6.172   12.372  1.00 17.28 ? 52  ASP A N   1 
ATOM   413  C  CA  . ASP A 1 51  ? -27.267 6.378   11.316  1.00 19.40 ? 52  ASP A CA  1 
ATOM   414  C  C   . ASP A 1 51  ? -26.854 7.340   10.199  1.00 19.69 ? 52  ASP A C   1 
ATOM   415  O  O   . ASP A 1 51  ? -27.230 7.145   9.041   1.00 20.24 ? 52  ASP A O   1 
ATOM   416  C  CB  . ASP A 1 51  ? -28.602 6.833   11.919  1.00 23.11 ? 52  ASP A CB  1 
ATOM   417  C  CG  . ASP A 1 51  ? -28.509 8.181   12.603  1.00 26.33 ? 52  ASP A CG  1 
ATOM   418  O  OD1 . ASP A 1 51  ? -27.720 8.312   13.562  1.00 30.73 ? 52  ASP A OD1 1 
ATOM   419  O  OD2 . ASP A 1 51  ? -29.230 9.110   12.183  1.00 30.82 ? 52  ASP A OD2 1 
ATOM   420  N  N   . GLN A 1 52  ? -26.082 8.369   10.532  1.00 19.11 ? 53  GLN A N   1 
ATOM   421  C  CA  . GLN A 1 52  ? -25.657 9.340   9.525   1.00 18.96 ? 53  GLN A CA  1 
ATOM   422  C  C   . GLN A 1 52  ? -24.219 9.142   9.047   1.00 16.86 ? 53  GLN A C   1 
ATOM   423  O  O   . GLN A 1 52  ? -23.656 10.010  8.372   1.00 16.62 ? 53  GLN A O   1 
ATOM   424  C  CB  . GLN A 1 52  ? -25.816 10.761  10.070  1.00 21.53 ? 53  GLN A CB  1 
ATOM   425  C  CG  . GLN A 1 52  ? -27.241 11.122  10.465  1.00 25.37 ? 53  GLN A CG  1 
ATOM   426  C  CD  . GLN A 1 52  ? -28.215 11.001  9.310   1.00 27.77 ? 53  GLN A CD  1 
ATOM   427  O  OE1 . GLN A 1 52  ? -28.017 11.597  8.251   1.00 31.34 ? 53  GLN A OE1 1 
ATOM   428  N  NE2 . GLN A 1 52  ? -29.279 10.230  9.510   1.00 29.80 ? 53  GLN A NE2 1 
ATOM   429  N  N   . ALA A 1 53  ? -23.625 8.003   9.390   1.00 15.50 ? 54  ALA A N   1 
ATOM   430  C  CA  . ALA A 1 53  ? -22.250 7.717   8.990   1.00 14.02 ? 54  ALA A CA  1 
ATOM   431  C  C   . ALA A 1 53  ? -22.081 7.828   7.478   1.00 14.03 ? 54  ALA A C   1 
ATOM   432  O  O   . ALA A 1 53  ? -22.887 7.300   6.712   1.00 17.12 ? 54  ALA A O   1 
ATOM   433  C  CB  . ALA A 1 53  ? -21.849 6.321   9.456   1.00 13.66 ? 54  ALA A CB  1 
ATOM   434  N  N   . THR A 1 54  ? -21.027 8.517   7.057   1.00 12.99 ? 55  THR A N   1 
ATOM   435  C  CA  . THR A 1 54  ? -20.749 8.695   5.638   1.00 13.80 ? 55  THR A CA  1 
ATOM   436  C  C   . THR A 1 54  ? -19.350 8.212   5.283   1.00 11.86 ? 55  THR A C   1 
ATOM   437  O  O   . THR A 1 54  ? -18.364 8.905   5.538   1.00 10.75 ? 55  THR A O   1 
ATOM   438  C  CB  . THR A 1 54  ? -20.847 10.168  5.222   1.00 16.69 ? 55  THR A CB  1 
ATOM   439  O  OG1 . THR A 1 54  ? -22.103 10.713  5.642   1.00 21.94 ? 55  THR A OG1 1 
ATOM   440  C  CG2 . THR A 1 54  ? -20.731 10.280  3.715   1.00 18.32 ? 55  THR A CG2 1 
ATOM   441  N  N   . SER A 1 55  ? -19.264 7.028   4.688   1.00 12.14 ? 56  SER A N   1 
ATOM   442  C  CA  . SER A 1 55  ? -17.975 6.479   4.293   1.00 13.62 ? 56  SER A CA  1 
ATOM   443  C  C   . SER A 1 55  ? -17.505 7.161   3.010   1.00 14.47 ? 56  SER A C   1 
ATOM   444  O  O   . SER A 1 55  ? -18.320 7.601   2.193   1.00 14.36 ? 56  SER A O   1 
ATOM   445  C  CB  . SER A 1 55  ? -18.080 4.963   4.084   1.00 13.57 ? 56  SER A CB  1 
ATOM   446  O  OG  . SER A 1 55  ? -19.006 4.644   3.057   1.00 11.51 ? 56  SER A OG  1 
ATOM   447  N  N   . LEU A 1 56  ? -16.190 7.253   2.840   1.00 14.57 ? 57  LEU A N   1 
ATOM   448  C  CA  . LEU A 1 56  ? -15.607 7.895   1.665   1.00 15.72 ? 57  LEU A CA  1 
ATOM   449  C  C   . LEU A 1 56  ? -14.840 6.921   0.781   1.00 16.42 ? 57  LEU A C   1 
ATOM   450  O  O   . LEU A 1 56  ? -15.048 6.870   -0.431  1.00 15.49 ? 57  LEU A O   1 
ATOM   451  C  CB  . LEU A 1 56  ? -14.665 9.018   2.099   1.00 17.90 ? 57  LEU A CB  1 
ATOM   452  C  CG  . LEU A 1 56  ? -15.274 10.324  2.617   1.00 20.01 ? 57  LEU A CG  1 
ATOM   453  C  CD1 . LEU A 1 56  ? -14.244 11.094  3.429   1.00 22.07 ? 57  LEU A CD1 1 
ATOM   454  C  CD2 . LEU A 1 56  ? -15.755 11.155  1.438   1.00 21.91 ? 57  LEU A CD2 1 
ATOM   455  N  N   . ARG A 1 57  ? -13.943 6.152   1.386   1.00 16.36 ? 58  ARG A N   1 
ATOM   456  C  CA  . ARG A 1 57  ? -13.149 5.206   0.621   1.00 16.62 ? 58  ARG A CA  1 
ATOM   457  C  C   . ARG A 1 57  ? -12.478 4.157   1.488   1.00 14.84 ? 58  ARG A C   1 
ATOM   458  O  O   . ARG A 1 57  ? -12.485 4.244   2.718   1.00 13.42 ? 58  ARG A O   1 
ATOM   459  C  CB  . ARG A 1 57  ? -12.097 5.959   -0.197  1.00 22.18 ? 58  ARG A CB  1 
ATOM   460  C  CG  . ARG A 1 57  ? -11.331 6.988   0.599   1.00 23.50 ? 58  ARG A CG  1 
ATOM   461  C  CD  . ARG A 1 57  ? -9.932  6.518   0.950   1.00 26.42 ? 58  ARG A CD  1 
ATOM   462  N  NE  . ARG A 1 57  ? -8.948  6.918   -0.046  1.00 26.43 ? 58  ARG A NE  1 
ATOM   463  C  CZ  . ARG A 1 57  ? -7.661  7.122   0.217   1.00 23.41 ? 58  ARG A CZ  1 
ATOM   464  N  NH1 . ARG A 1 57  ? -7.198  6.966   1.451   1.00 23.84 ? 58  ARG A NH1 1 
ATOM   465  N  NH2 . ARG A 1 57  ? -6.838  7.486   -0.754  1.00 25.48 ? 58  ARG A NH2 1 
ATOM   466  N  N   . ILE A 1 58  ? -11.908 3.159   0.826   1.00 12.71 ? 59  ILE A N   1 
ATOM   467  C  CA  . ILE A 1 58  ? -11.222 2.073   1.502   1.00 11.73 ? 59  ILE A CA  1 
ATOM   468  C  C   . ILE A 1 58  ? -9.778  2.058   1.008   1.00 11.47 ? 59  ILE A C   1 
ATOM   469  O  O   . ILE A 1 58  ? -9.516  2.264   -0.179  1.00 11.60 ? 59  ILE A O   1 
ATOM   470  C  CB  . ILE A 1 58  ? -11.930 0.730   1.218   1.00 10.79 ? 59  ILE A CB  1 
ATOM   471  C  CG1 . ILE A 1 58  ? -11.283 -0.386  2.043   1.00 12.16 ? 59  ILE A CG1 1 
ATOM   472  C  CG2 . ILE A 1 58  ? -11.888 0.420   -0.273  1.00 12.18 ? 59  ILE A CG2 1 
ATOM   473  C  CD1 . ILE A 1 58  ? -12.086 -1.679  2.051   1.00 13.38 ? 59  ILE A CD1 1 
ATOM   474  N  N   . LEU A 1 59  ? -8.845  1.812   1.922   1.00 10.73 ? 60  LEU A N   1 
ATOM   475  C  CA  . LEU A 1 59  ? -7.426  1.838   1.593   1.00 11.54 ? 60  LEU A CA  1 
ATOM   476  C  C   . LEU A 1 59  ? -6.574  0.733   2.213   1.00 11.17 ? 60  LEU A C   1 
ATOM   477  O  O   . LEU A 1 59  ? -6.754  0.380   3.377   1.00 10.96 ? 60  LEU A O   1 
ATOM   478  C  CB  . LEU A 1 59  ? -6.853  3.192   2.029   1.00 14.72 ? 60  LEU A CB  1 
ATOM   479  C  CG  . LEU A 1 59  ? -5.338  3.354   2.173   1.00 15.18 ? 60  LEU A CG  1 
ATOM   480  C  CD1 . LEU A 1 59  ? -4.701  3.478   0.797   1.00 16.96 ? 60  LEU A CD1 1 
ATOM   481  C  CD2 . LEU A 1 59  ? -5.039  4.592   3.010   1.00 17.05 ? 60  LEU A CD2 1 
ATOM   482  N  N   . ASN A 1 60  ? -5.645  0.198   1.425   1.00 10.06 ? 61  ASN A N   1 
ATOM   483  C  CA  . ASN A 1 60  ? -4.707  -0.810  1.912   1.00 10.66 ? 61  ASN A CA  1 
ATOM   484  C  C   . ASN A 1 60  ? -3.509  0.048   2.312   1.00 12.02 ? 61  ASN A C   1 
ATOM   485  O  O   . ASN A 1 60  ? -2.822  0.606   1.450   1.00 12.84 ? 61  ASN A O   1 
ATOM   486  C  CB  . ASN A 1 60  ? -4.300  -1.780  0.796   1.00 11.54 ? 61  ASN A CB  1 
ATOM   487  C  CG  . ASN A 1 60  ? -3.283  -2.814  1.261   1.00 11.60 ? 61  ASN A CG  1 
ATOM   488  O  OD1 . ASN A 1 60  ? -2.392  -2.512  2.057   1.00 11.86 ? 61  ASN A OD1 1 
ATOM   489  N  ND2 . ASN A 1 60  ? -3.399  -4.039  0.748   1.00 10.01 ? 61  ASN A ND2 1 
ATOM   490  N  N   . ASN A 1 61  ? -3.264  0.168   3.613   1.00 12.32 ? 62  ASN A N   1 
ATOM   491  C  CA  . ASN A 1 61  ? -2.168  1.004   4.094   1.00 12.57 ? 62  ASN A CA  1 
ATOM   492  C  C   . ASN A 1 61  ? -0.863  0.271   4.379   1.00 13.73 ? 62  ASN A C   1 
ATOM   493  O  O   . ASN A 1 61  ? 0.067   0.853   4.936   1.00 15.32 ? 62  ASN A O   1 
ATOM   494  C  CB  . ASN A 1 61  ? -2.598  1.763   5.353   1.00 12.38 ? 62  ASN A CB  1 
ATOM   495  C  CG  . ASN A 1 61  ? -2.977  0.834   6.490   1.00 11.77 ? 62  ASN A CG  1 
ATOM   496  O  OD1 . ASN A 1 61  ? -2.430  -0.257  6.617   1.00 10.46 ? 62  ASN A OD1 1 
ATOM   497  N  ND2 . ASN A 1 61  ? -3.904  1.272   7.332   1.00 14.72 ? 62  ASN A ND2 1 
ATOM   498  N  N   . GLY A 1 62  ? -0.781  -1.000  4.004   1.00 12.92 ? 63  GLY A N   1 
ATOM   499  C  CA  . GLY A 1 62  ? 0.444   -1.731  4.248   1.00 11.69 ? 63  GLY A CA  1 
ATOM   500  C  C   . GLY A 1 62  ? 0.411   -2.635  5.466   1.00 10.75 ? 63  GLY A C   1 
ATOM   501  O  O   . GLY A 1 62  ? 1.225   -3.551  5.568   1.00 11.58 ? 63  GLY A O   1 
ATOM   502  N  N   . HIS A 1 63  ? -0.491  -2.370  6.409   1.00 11.86 ? 64  HIS A N   1 
ATOM   503  C  CA  . HIS A 1 63  ? -0.602  -3.230  7.584   1.00 12.23 ? 64  HIS A CA  1 
ATOM   504  C  C   . HIS A 1 63  ? -2.022  -3.753  7.800   1.00 13.04 ? 64  HIS A C   1 
ATOM   505  O  O   . HIS A 1 63  ? -2.225  -4.720  8.528   1.00 14.62 ? 64  HIS A O   1 
ATOM   506  C  CB  . HIS A 1 63  ? -0.079  -2.539  8.859   1.00 12.41 ? 64  HIS A CB  1 
ATOM   507  C  CG  . HIS A 1 63  ? -0.672  -1.192  9.135   1.00 12.69 ? 64  HIS A CG  1 
ATOM   508  N  ND1 . HIS A 1 63  ? -0.167  -0.030  8.592   1.00 11.28 ? 64  HIS A ND1 1 
ATOM   509  C  CD2 . HIS A 1 63  ? -1.692  -0.813  9.941   1.00 12.50 ? 64  HIS A CD2 1 
ATOM   510  C  CE1 . HIS A 1 63  ? -0.846  1.004   9.052   1.00 15.49 ? 64  HIS A CE1 1 
ATOM   511  N  NE2 . HIS A 1 63  ? -1.777  0.556   9.875   1.00 15.67 ? 64  HIS A NE2 1 
ATOM   512  N  N   . ALA A 1 64  ? -2.993  -3.122  7.149   1.00 11.49 ? 65  ALA A N   1 
ATOM   513  C  CA  . ALA A 1 64  ? -4.403  -3.520  7.226   1.00 11.00 ? 65  ALA A CA  1 
ATOM   514  C  C   . ALA A 1 64  ? -5.131  -2.671  6.190   1.00 9.53  ? 65  ALA A C   1 
ATOM   515  O  O   . ALA A 1 64  ? -4.487  -2.041  5.352   1.00 11.59 ? 65  ALA A O   1 
ATOM   516  C  CB  . ALA A 1 64  ? -4.965  -3.238  8.622   1.00 11.02 ? 65  ALA A CB  1 
ATOM   517  N  N   . PHE A 1 65  ? -6.460  -2.669  6.215   1.00 9.05  ? 66  PHE A N   1 
ATOM   518  C  CA  . PHE A 1 65  ? -7.206  -1.813  5.301   1.00 8.33  ? 66  PHE A CA  1 
ATOM   519  C  C   . PHE A 1 65  ? -8.147  -0.938  6.120   1.00 9.26  ? 66  PHE A C   1 
ATOM   520  O  O   . PHE A 1 65  ? -8.771  -1.397  7.084   1.00 8.49  ? 66  PHE A O   1 
ATOM   521  C  CB  . PHE A 1 65  ? -7.965  -2.623  4.221   1.00 8.70  ? 66  PHE A CB  1 
ATOM   522  C  CG  . PHE A 1 65  ? -9.077  -3.493  4.744   1.00 9.08  ? 66  PHE A CG  1 
ATOM   523  C  CD1 . PHE A 1 65  ? -10.318 -2.951  5.070   1.00 8.90  ? 66  PHE A CD1 1 
ATOM   524  C  CD2 . PHE A 1 65  ? -8.886  -4.865  4.891   1.00 8.14  ? 66  PHE A CD2 1 
ATOM   525  C  CE1 . PHE A 1 65  ? -11.353 -3.768  5.533   1.00 10.16 ? 66  PHE A CE1 1 
ATOM   526  C  CE2 . PHE A 1 65  ? -9.910  -5.688  5.351   1.00 8.75  ? 66  PHE A CE2 1 
ATOM   527  C  CZ  . PHE A 1 65  ? -11.148 -5.139  5.673   1.00 9.49  ? 66  PHE A CZ  1 
ATOM   528  N  N   . ASN A 1 66  ? -8.210  0.338   5.752   1.00 9.04  ? 67  ASN A N   1 
ATOM   529  C  CA  . ASN A 1 66  ? -9.055  1.302   6.445   1.00 10.05 ? 67  ASN A CA  1 
ATOM   530  C  C   . ASN A 1 66  ? -10.283 1.708   5.643   1.00 9.85  ? 67  ASN A C   1 
ATOM   531  O  O   . ASN A 1 66  ? -10.180 2.019   4.455   1.00 11.05 ? 67  ASN A O   1 
ATOM   532  C  CB  . ASN A 1 66  ? -8.278  2.597   6.734   1.00 10.19 ? 67  ASN A CB  1 
ATOM   533  C  CG  . ASN A 1 66  ? -7.237  2.451   7.823   1.00 11.33 ? 67  ASN A CG  1 
ATOM   534  O  OD1 . ASN A 1 66  ? -6.418  3.353   8.024   1.00 15.27 ? 67  ASN A OD1 1 
ATOM   535  N  ND2 . ASN A 1 66  ? -7.262  1.337   8.538   1.00 10.78 ? 67  ASN A ND2 1 
ATOM   536  N  N   . VAL A 1 67  ? -11.442 1.692   6.289   1.00 9.65  ? 68  VAL A N   1 
ATOM   537  C  CA  . VAL A 1 67  ? -12.660 2.183   5.662   1.00 8.30  ? 68  VAL A CA  1 
ATOM   538  C  C   . VAL A 1 67  ? -12.770 3.549   6.331   1.00 10.55 ? 68  VAL A C   1 
ATOM   539  O  O   . VAL A 1 67  ? -13.015 3.650   7.540   1.00 9.62  ? 68  VAL A O   1 
ATOM   540  C  CB  . VAL A 1 67  ? -13.899 1.332   5.990   1.00 8.84  ? 68  VAL A CB  1 
ATOM   541  C  CG1 . VAL A 1 67  ? -15.167 2.076   5.549   1.00 10.24 ? 68  VAL A CG1 1 
ATOM   542  C  CG2 . VAL A 1 67  ? -13.812 -0.002  5.263   1.00 9.40  ? 68  VAL A CG2 1 
ATOM   543  N  N   . GLU A 1 68  ? -12.544 4.595   5.545   1.00 11.50 ? 69  GLU A N   1 
ATOM   544  C  CA  . GLU A 1 68  ? -12.558 5.961   6.048   1.00 12.27 ? 69  GLU A CA  1 
ATOM   545  C  C   . GLU A 1 68  ? -13.903 6.643   5.951   1.00 12.74 ? 69  GLU A C   1 
ATOM   546  O  O   . GLU A 1 68  ? -14.669 6.409   5.016   1.00 13.96 ? 69  GLU A O   1 
ATOM   547  C  CB  . GLU A 1 68  ? -11.529 6.786   5.292   1.00 13.86 ? 69  GLU A CB  1 
ATOM   548  C  CG  . GLU A 1 68  ? -10.153 6.164   5.289   1.00 16.09 ? 69  GLU A CG  1 
ATOM   549  C  CD  . GLU A 1 68  ? -9.324  6.654   4.137   1.00 18.10 ? 69  GLU A CD  1 
ATOM   550  O  OE1 . GLU A 1 68  ? -9.863  7.446   3.336   1.00 20.22 ? 69  GLU A OE1 1 
ATOM   551  O  OE2 . GLU A 1 68  ? -8.150  6.250   4.024   1.00 17.78 ? 69  GLU A OE2 1 
ATOM   552  N  N   . PHE A 1 69  ? -14.173 7.505   6.924   1.00 10.27 ? 70  PHE A N   1 
ATOM   553  C  CA  . PHE A 1 69  ? -15.424 8.241   6.968   1.00 10.82 ? 70  PHE A CA  1 
ATOM   554  C  C   . PHE A 1 69  ? -15.189 9.742   6.927   1.00 10.73 ? 70  PHE A C   1 
ATOM   555  O  O   . PHE A 1 69  ? -14.126 10.229  7.316   1.00 10.46 ? 70  PHE A O   1 
ATOM   556  C  CB  . PHE A 1 69  ? -16.201 7.887   8.241   1.00 9.85  ? 70  PHE A CB  1 
ATOM   557  C  CG  . PHE A 1 69  ? -16.740 6.488   8.245   1.00 9.74  ? 70  PHE A CG  1 
ATOM   558  C  CD1 . PHE A 1 69  ? -15.899 5.405   8.479   1.00 10.31 ? 70  PHE A CD1 1 
ATOM   559  C  CD2 . PHE A 1 69  ? -18.078 6.249   7.955   1.00 9.97  ? 70  PHE A CD2 1 
ATOM   560  C  CE1 . PHE A 1 69  ? -16.384 4.103   8.419   1.00 10.58 ? 70  PHE A CE1 1 
ATOM   561  C  CE2 . PHE A 1 69  ? -18.576 4.953   7.892   1.00 10.86 ? 70  PHE A CE2 1 
ATOM   562  C  CZ  . PHE A 1 69  ? -17.726 3.877   8.123   1.00 10.78 ? 70  PHE A CZ  1 
ATOM   563  N  N   . ASP A 1 70  ? -16.180 10.466  6.422   1.00 11.59 ? 71  ASP A N   1 
ATOM   564  C  CA  . ASP A 1 70  ? -16.108 11.915  6.382   1.00 12.45 ? 71  ASP A CA  1 
ATOM   565  C  C   . ASP A 1 70  ? -16.471 12.360  7.793   1.00 12.21 ? 71  ASP A C   1 
ATOM   566  O  O   . ASP A 1 70  ? -17.619 12.223  8.215   1.00 13.09 ? 71  ASP A O   1 
ATOM   567  C  CB  . ASP A 1 70  ? -17.107 12.471  5.363   1.00 15.69 ? 71  ASP A CB  1 
ATOM   568  C  CG  . ASP A 1 70  ? -17.422 13.937  5.590   1.00 19.46 ? 71  ASP A CG  1 
ATOM   569  O  OD1 . ASP A 1 70  ? -16.551 14.661  6.111   1.00 18.04 ? 71  ASP A OD1 1 
ATOM   570  O  OD2 . ASP A 1 70  ? -18.541 14.368  5.236   1.00 22.58 ? 71  ASP A OD2 1 
ATOM   571  N  N   . ASP A 1 71  ? -15.483 12.868  8.524   1.00 10.38 ? 72  ASP A N   1 
ATOM   572  C  CA  . ASP A 1 71  ? -15.688 13.317  9.898   1.00 10.92 ? 72  ASP A CA  1 
ATOM   573  C  C   . ASP A 1 71  ? -15.651 14.837  10.032  1.00 12.58 ? 72  ASP A C   1 
ATOM   574  O  O   . ASP A 1 71  ? -15.256 15.364  11.074  1.00 13.20 ? 72  ASP A O   1 
ATOM   575  C  CB  . ASP A 1 71  ? -14.627 12.696  10.819  1.00 11.19 ? 72  ASP A CB  1 
ATOM   576  C  CG  . ASP A 1 71  ? -13.212 13.119  10.460  1.00 12.79 ? 72  ASP A CG  1 
ATOM   577  O  OD1 . ASP A 1 71  ? -12.292 12.819  11.250  1.00 11.91 ? 72  ASP A OD1 1 
ATOM   578  O  OD2 . ASP A 1 71  ? -13.013 13.742  9.392   1.00 14.62 ? 72  ASP A OD2 1 
ATOM   579  N  N   . SER A 1 72  ? -16.072 15.536  8.981   1.00 12.93 ? 73  SER A N   1 
ATOM   580  C  CA  . SER A 1 72  ? -16.076 16.997  8.984   1.00 13.72 ? 73  SER A CA  1 
ATOM   581  C  C   . SER A 1 72  ? -17.322 17.565  9.655   1.00 15.01 ? 73  SER A C   1 
ATOM   582  O  O   . SER A 1 72  ? -17.390 18.764  9.942   1.00 14.32 ? 73  SER A O   1 
ATOM   583  C  CB  . SER A 1 72  ? -15.987 17.528  7.552   1.00 14.01 ? 73  SER A CB  1 
ATOM   584  O  OG  . SER A 1 72  ? -17.150 17.196  6.815   1.00 14.94 ? 73  SER A OG  1 
ATOM   585  N  N   . GLN A 1 73  ? -18.307 16.704  9.895   1.00 15.28 ? 74  GLN A N   1 
ATOM   586  C  CA  . GLN A 1 73  ? -19.549 17.118  10.532  1.00 17.04 ? 74  GLN A CA  1 
ATOM   587  C  C   . GLN A 1 73  ? -19.922 16.178  11.665  1.00 16.88 ? 74  GLN A C   1 
ATOM   588  O  O   . GLN A 1 73  ? -19.404 15.064  11.764  1.00 15.39 ? 74  GLN A O   1 
ATOM   589  C  CB  . GLN A 1 73  ? -20.691 17.153  9.513   1.00 17.56 ? 74  GLN A CB  1 
ATOM   590  C  CG  . GLN A 1 73  ? -20.545 18.221  8.445   1.00 20.17 ? 74  GLN A CG  1 
ATOM   591  C  CD  . GLN A 1 73  ? -21.683 18.197  7.448   1.00 21.63 ? 74  GLN A CD  1 
ATOM   592  O  OE1 . GLN A 1 73  ? -22.846 18.368  7.812   1.00 24.65 ? 74  GLN A OE1 1 
ATOM   593  N  NE2 . GLN A 1 73  ? -21.354 17.984  6.181   1.00 22.85 ? 74  GLN A NE2 1 
ATOM   594  N  N   . ASP A 1 74  ? -20.833 16.637  12.514  1.00 18.40 ? 75  ASP A N   1 
ATOM   595  C  CA  . ASP A 1 74  ? -21.298 15.859  13.652  1.00 19.02 ? 75  ASP A CA  1 
ATOM   596  C  C   . ASP A 1 74  ? -22.158 14.679  13.202  1.00 18.55 ? 75  ASP A C   1 
ATOM   597  O  O   . ASP A 1 74  ? -23.386 14.767  13.159  1.00 18.37 ? 75  ASP A O   1 
ATOM   598  C  CB  . ASP A 1 74  ? -22.087 16.765  14.602  1.00 21.71 ? 75  ASP A CB  1 
ATOM   599  C  CG  . ASP A 1 74  ? -22.818 15.991  15.672  1.00 24.85 ? 75  ASP A CG  1 
ATOM   600  O  OD1 . ASP A 1 74  ? -22.217 15.059  16.246  1.00 25.53 ? 75  ASP A OD1 1 
ATOM   601  O  OD2 . ASP A 1 74  ? -23.993 16.321  15.942  1.00 27.94 ? 75  ASP A OD2 1 
ATOM   602  N  N   . LYS A 1 75  ? -21.494 13.581  12.860  1.00 16.97 ? 76  LYS A N   1 
ATOM   603  C  CA  . LYS A 1 75  ? -22.158 12.364  12.411  1.00 18.20 ? 76  LYS A CA  1 
ATOM   604  C  C   . LYS A 1 75  ? -21.397 11.166  12.966  1.00 18.65 ? 76  LYS A C   1 
ATOM   605  O  O   . LYS A 1 75  ? -20.227 11.290  13.334  1.00 20.84 ? 76  LYS A O   1 
ATOM   606  C  CB  . LYS A 1 75  ? -22.162 12.288  10.882  1.00 18.01 ? 76  LYS A CB  1 
ATOM   607  C  CG  . LYS A 1 75  ? -22.850 13.453  10.191  1.00 20.42 ? 76  LYS A CG  1 
ATOM   608  C  CD  . LYS A 1 75  ? -22.734 13.321  8.682   1.00 21.22 ? 76  LYS A CD  1 
ATOM   609  C  CE  . LYS A 1 75  ? -23.451 14.449  7.963   1.00 22.97 ? 76  LYS A CE  1 
ATOM   610  N  NZ  . LYS A 1 75  ? -23.278 14.341  6.490   1.00 24.93 ? 76  LYS A NZ  1 
ATOM   611  N  N   . ALA A 1 76  ? -22.058 10.013  13.012  1.00 19.11 ? 77  ALA A N   1 
ATOM   612  C  CA  . ALA A 1 76  ? -21.447 8.786   13.517  1.00 16.69 ? 77  ALA A CA  1 
ATOM   613  C  C   . ALA A 1 76  ? -20.676 9.076   14.798  1.00 16.05 ? 77  ALA A C   1 
ATOM   614  O  O   . ALA A 1 76  ? -19.453 9.240   14.781  1.00 16.48 ? 77  ALA A O   1 
ATOM   615  C  CB  . ALA A 1 76  ? -20.514 8.196   12.467  1.00 16.25 ? 77  ALA A CB  1 
ATOM   616  N  N   . VAL A 1 77  ? -21.394 9.129   15.910  1.00 13.78 ? 78  VAL A N   1 
ATOM   617  C  CA  . VAL A 1 77  ? -20.764 9.429   17.183  1.00 14.60 ? 78  VAL A CA  1 
ATOM   618  C  C   . VAL A 1 77  ? -20.917 8.336   18.223  1.00 12.38 ? 78  VAL A C   1 
ATOM   619  O  O   . VAL A 1 77  ? -21.895 7.584   18.235  1.00 14.07 ? 78  VAL A O   1 
ATOM   620  C  CB  . VAL A 1 77  ? -21.322 10.735  17.778  1.00 16.21 ? 78  VAL A CB  1 
ATOM   621  C  CG1 . VAL A 1 77  ? -21.044 11.896  16.838  1.00 17.10 ? 78  VAL A CG1 1 
ATOM   622  C  CG2 . VAL A 1 77  ? -22.808 10.595  18.018  1.00 17.90 ? 78  VAL A CG2 1 
ATOM   623  N  N   . LEU A 1 78  ? -19.923 8.260   19.095  1.00 10.83 ? 79  LEU A N   1 
ATOM   624  C  CA  . LEU A 1 78  ? -19.908 7.301   20.180  1.00 11.28 ? 79  LEU A CA  1 
ATOM   625  C  C   . LEU A 1 78  ? -19.864 8.146   21.444  1.00 10.38 ? 79  LEU A C   1 
ATOM   626  O  O   . LEU A 1 78  ? -19.060 9.074   21.543  1.00 10.83 ? 79  LEU A O   1 
ATOM   627  C  CB  . LEU A 1 78  ? -18.656 6.425   20.087  1.00 10.39 ? 79  LEU A CB  1 
ATOM   628  C  CG  . LEU A 1 78  ? -18.436 5.344   21.143  1.00 11.13 ? 79  LEU A CG  1 
ATOM   629  C  CD1 . LEU A 1 78  ? -19.503 4.267   21.015  1.00 13.65 ? 79  LEU A CD1 1 
ATOM   630  C  CD2 . LEU A 1 78  ? -17.052 4.738   20.957  1.00 10.17 ? 79  LEU A CD2 1 
ATOM   631  N  N   . LYS A 1 79  ? -20.745 7.852   22.391  1.00 11.35 ? 80  LYS A N   1 
ATOM   632  C  CA  . LYS A 1 79  ? -20.779 8.585   23.650  1.00 12.08 ? 80  LYS A CA  1 
ATOM   633  C  C   . LYS A 1 79  ? -21.313 7.682   24.752  1.00 10.65 ? 80  LYS A C   1 
ATOM   634  O  O   . LYS A 1 79  ? -21.667 6.534   24.499  1.00 10.05 ? 80  LYS A O   1 
ATOM   635  C  CB  . LYS A 1 79  ? -21.646 9.844   23.528  1.00 14.58 ? 80  LYS A CB  1 
ATOM   636  C  CG  . LYS A 1 79  ? -23.101 9.589   23.192  1.00 17.59 ? 80  LYS A CG  1 
ATOM   637  C  CD  . LYS A 1 79  ? -23.891 10.895  23.152  1.00 21.32 ? 80  LYS A CD  1 
ATOM   638  C  CE  . LYS A 1 79  ? -25.359 10.643  22.827  1.00 23.84 ? 80  LYS A CE  1 
ATOM   639  N  NZ  . LYS A 1 79  ? -26.170 11.894  22.844  1.00 25.40 ? 80  LYS A NZ  1 
ATOM   640  N  N   . GLY A 1 80  ? -21.352 8.197   25.977  1.00 11.29 ? 81  GLY A N   1 
ATOM   641  C  CA  . GLY A 1 80  ? -21.843 7.403   27.086  1.00 10.99 ? 81  GLY A CA  1 
ATOM   642  C  C   . GLY A 1 80  ? -20.799 6.421   27.575  1.00 10.93 ? 81  GLY A C   1 
ATOM   643  O  O   . GLY A 1 80  ? -19.618 6.550   27.257  1.00 11.13 ? 81  GLY A O   1 
ATOM   644  N  N   . GLY A 1 81  ? -21.235 5.429   28.341  1.00 11.21 ? 82  GLY A N   1 
ATOM   645  C  CA  . GLY A 1 81  ? -20.298 4.454   28.861  1.00 11.43 ? 82  GLY A CA  1 
ATOM   646  C  C   . GLY A 1 81  ? -19.253 5.140   29.718  1.00 11.70 ? 82  GLY A C   1 
ATOM   647  O  O   . GLY A 1 81  ? -19.595 5.942   30.588  1.00 11.27 ? 82  GLY A O   1 
ATOM   648  N  N   . PRO A 1 82  ? -17.963 4.851   29.496  1.00 10.76 ? 83  PRO A N   1 
ATOM   649  C  CA  . PRO A 1 82  ? -16.889 5.467   30.278  1.00 12.06 ? 83  PRO A CA  1 
ATOM   650  C  C   . PRO A 1 82  ? -16.478 6.824   29.720  1.00 11.31 ? 83  PRO A C   1 
ATOM   651  O  O   . PRO A 1 82  ? -15.682 7.542   30.323  1.00 13.54 ? 83  PRO A O   1 
ATOM   652  C  CB  . PRO A 1 82  ? -15.766 4.453   30.144  1.00 11.10 ? 83  PRO A CB  1 
ATOM   653  C  CG  . PRO A 1 82  ? -15.912 4.042   28.693  1.00 11.06 ? 83  PRO A CG  1 
ATOM   654  C  CD  . PRO A 1 82  ? -17.421 3.851   28.555  1.00 11.53 ? 83  PRO A CD  1 
ATOM   655  N  N   . LEU A 1 83  ? -17.043 7.170   28.569  1.00 10.13 ? 84  LEU A N   1 
ATOM   656  C  CA  . LEU A 1 83  ? -16.700 8.405   27.877  1.00 9.45  ? 84  LEU A CA  1 
ATOM   657  C  C   . LEU A 1 83  ? -17.319 9.691   28.384  1.00 10.93 ? 84  LEU A C   1 
ATOM   658  O  O   . LEU A 1 83  ? -18.489 9.737   28.770  1.00 11.46 ? 84  LEU A O   1 
ATOM   659  C  CB  . LEU A 1 83  ? -17.038 8.267   26.393  1.00 9.13  ? 84  LEU A CB  1 
ATOM   660  C  CG  . LEU A 1 83  ? -16.480 7.017   25.719  1.00 7.72  ? 84  LEU A CG  1 
ATOM   661  C  CD1 . LEU A 1 83  ? -17.018 6.926   24.307  1.00 9.73  ? 84  LEU A CD1 1 
ATOM   662  C  CD2 . LEU A 1 83  ? -14.951 7.064   25.723  1.00 10.40 ? 84  LEU A CD2 1 
ATOM   663  N  N   . ASP A 1 84  ? -16.507 10.739  28.355  1.00 13.72 ? 85  ASP A N   1 
ATOM   664  C  CA  . ASP A 1 84  ? -16.933 12.068  28.745  1.00 17.37 ? 85  ASP A CA  1 
ATOM   665  C  C   . ASP A 1 84  ? -16.996 12.838  27.435  1.00 17.54 ? 85  ASP A C   1 
ATOM   666  O  O   . ASP A 1 84  ? -15.984 12.993  26.754  1.00 18.54 ? 85  ASP A O   1 
ATOM   667  C  CB  . ASP A 1 84  ? -15.909 12.708  29.686  1.00 21.12 ? 85  ASP A CB  1 
ATOM   668  C  CG  . ASP A 1 84  ? -16.116 14.204  29.839  1.00 25.44 ? 85  ASP A CG  1 
ATOM   669  O  OD1 . ASP A 1 84  ? -17.260 14.618  30.114  1.00 28.10 ? 85  ASP A OD1 1 
ATOM   670  O  OD2 . ASP A 1 84  ? -15.135 14.967  29.686  1.00 30.10 ? 85  ASP A OD2 1 
ATOM   671  N  N   . GLY A 1 85  ? -18.186 13.295  27.065  1.00 16.79 ? 86  GLY A N   1 
ATOM   672  C  CA  . GLY A 1 85  ? -18.318 14.035  25.826  1.00 16.87 ? 86  GLY A CA  1 
ATOM   673  C  C   . GLY A 1 85  ? -18.653 13.156  24.636  1.00 15.86 ? 86  GLY A C   1 
ATOM   674  O  O   . GLY A 1 85  ? -19.100 12.020  24.794  1.00 17.11 ? 86  GLY A O   1 
ATOM   675  N  N   A THR A 1 86  ? -18.415 13.679  23.439  0.50 14.93 ? 87  THR A N   1 
ATOM   676  N  N   B THR A 1 86  ? -18.422 13.681  23.436  0.50 15.10 ? 87  THR A N   1 
ATOM   677  C  CA  A THR A 1 86  ? -18.708 12.949  22.214  0.50 12.93 ? 87  THR A CA  1 
ATOM   678  C  CA  B THR A 1 86  ? -18.715 12.958  22.204  0.50 13.31 ? 87  THR A CA  1 
ATOM   679  C  C   A THR A 1 86  ? -17.463 12.633  21.391  0.50 11.80 ? 87  THR A C   1 
ATOM   680  C  C   B THR A 1 86  ? -17.472 12.641  21.374  0.50 12.00 ? 87  THR A C   1 
ATOM   681  O  O   A THR A 1 86  ? -16.566 13.464  21.252  0.50 11.29 ? 87  THR A O   1 
ATOM   682  O  O   B THR A 1 86  ? -16.584 13.479  21.217  0.50 11.54 ? 87  THR A O   1 
ATOM   683  C  CB  A THR A 1 86  ? -19.686 13.743  21.335  0.50 14.97 ? 87  THR A CB  1 
ATOM   684  C  CB  B THR A 1 86  ? -19.705 13.760  21.336  0.50 15.54 ? 87  THR A CB  1 
ATOM   685  O  OG1 A THR A 1 86  ? -19.111 15.015  21.009  0.50 16.25 ? 87  THR A OG1 1 
ATOM   686  O  OG1 B THR A 1 86  ? -19.706 13.249  19.997  0.50 15.91 ? 87  THR A OG1 1 
ATOM   687  C  CG2 A THR A 1 86  ? -20.996 13.963  22.073  0.50 13.25 ? 87  THR A CG2 1 
ATOM   688  C  CG2 B THR A 1 86  ? -19.324 15.231  21.329  0.50 16.04 ? 87  THR A CG2 1 
ATOM   689  N  N   . TYR A 1 87  ? -17.419 11.420  20.851  1.00 10.50 ? 88  TYR A N   1 
ATOM   690  C  CA  . TYR A 1 87  ? -16.300 10.974  20.027  1.00 9.45  ? 88  TYR A CA  1 
ATOM   691  C  C   . TYR A 1 87  ? -16.837 10.702  18.631  1.00 9.28  ? 88  TYR A C   1 
ATOM   692  O  O   . TYR A 1 87  ? -17.886 10.079  18.477  1.00 10.81 ? 88  TYR A O   1 
ATOM   693  C  CB  . TYR A 1 87  ? -15.679 9.709   20.613  1.00 8.65  ? 88  TYR A CB  1 
ATOM   694  C  CG  . TYR A 1 87  ? -14.873 9.951   21.871  1.00 8.47  ? 88  TYR A CG  1 
ATOM   695  C  CD1 . TYR A 1 87  ? -13.500 9.713   21.894  1.00 7.68  ? 88  TYR A CD1 1 
ATOM   696  C  CD2 . TYR A 1 87  ? -15.485 10.387  23.045  1.00 7.26  ? 88  TYR A CD2 1 
ATOM   697  C  CE1 . TYR A 1 87  ? -12.756 9.895   23.060  1.00 8.04  ? 88  TYR A CE1 1 
ATOM   698  C  CE2 . TYR A 1 87  ? -14.748 10.575  24.219  1.00 8.47  ? 88  TYR A CE2 1 
ATOM   699  C  CZ  . TYR A 1 87  ? -13.386 10.321  24.217  1.00 8.72  ? 88  TYR A CZ  1 
ATOM   700  O  OH  . TYR A 1 87  ? -12.662 10.455  25.380  1.00 7.34  ? 88  TYR A OH  1 
ATOM   701  N  N   . ARG A 1 88  ? -16.105 11.161  17.622  1.00 7.42  ? 89  ARG A N   1 
ATOM   702  C  CA  . ARG A 1 88  ? -16.533 11.023  16.235  1.00 7.31  ? 89  ARG A CA  1 
ATOM   703  C  C   . ARG A 1 88  ? -15.789 9.954   15.438  1.00 6.20  ? 89  ARG A C   1 
ATOM   704  O  O   . ARG A 1 88  ? -14.559 9.908   15.431  1.00 6.72  ? 89  ARG A O   1 
ATOM   705  C  CB  . ARG A 1 88  ? -16.390 12.382  15.547  1.00 9.27  ? 89  ARG A CB  1 
ATOM   706  C  CG  . ARG A 1 88  ? -17.045 12.485  14.185  1.00 10.71 ? 89  ARG A CG  1 
ATOM   707  C  CD  . ARG A 1 88  ? -16.900 13.896  13.643  1.00 12.63 ? 89  ARG A CD  1 
ATOM   708  N  NE  . ARG A 1 88  ? -17.527 14.883  14.519  1.00 12.19 ? 89  ARG A NE  1 
ATOM   709  C  CZ  . ARG A 1 88  ? -17.457 16.197  14.331  1.00 13.71 ? 89  ARG A CZ  1 
ATOM   710  N  NH1 . ARG A 1 88  ? -16.785 16.685  13.297  1.00 13.22 ? 89  ARG A NH1 1 
ATOM   711  N  NH2 . ARG A 1 88  ? -18.059 17.026  15.176  1.00 12.88 ? 89  ARG A NH2 1 
ATOM   712  N  N   . LEU A 1 89  ? -16.549 9.109   14.746  1.00 6.08  ? 90  LEU A N   1 
ATOM   713  C  CA  . LEU A 1 89  ? -15.971 8.036   13.940  1.00 6.69  ? 90  LEU A CA  1 
ATOM   714  C  C   . LEU A 1 89  ? -15.161 8.576   12.770  1.00 6.87  ? 90  LEU A C   1 
ATOM   715  O  O   . LEU A 1 89  ? -15.649 9.409   11.997  1.00 8.53  ? 90  LEU A O   1 
ATOM   716  C  CB  . LEU A 1 89  ? -17.078 7.132   13.390  1.00 7.14  ? 90  LEU A CB  1 
ATOM   717  C  CG  . LEU A 1 89  ? -16.625 5.980   12.485  1.00 6.39  ? 90  LEU A CG  1 
ATOM   718  C  CD1 . LEU A 1 89  ? -15.809 4.976   13.294  1.00 8.03  ? 90  LEU A CD1 1 
ATOM   719  C  CD2 . LEU A 1 89  ? -17.849 5.291   11.878  1.00 6.93  ? 90  LEU A CD2 1 
ATOM   720  N  N   . ILE A 1 90  ? -13.930 8.096   12.635  1.00 5.97  ? 91  ILE A N   1 
ATOM   721  C  CA  . ILE A 1 90  ? -13.071 8.524   11.539  1.00 6.69  ? 91  ILE A CA  1 
ATOM   722  C  C   . ILE A 1 90  ? -12.728 7.359   10.606  1.00 7.37  ? 91  ILE A C   1 
ATOM   723  O  O   . ILE A 1 90  ? -12.596 7.545   9.399   1.00 6.69  ? 91  ILE A O   1 
ATOM   724  C  CB  . ILE A 1 90  ? -11.768 9.206   12.059  1.00 7.45  ? 91  ILE A CB  1 
ATOM   725  C  CG1 . ILE A 1 90  ? -10.886 9.609   10.874  1.00 7.85  ? 91  ILE A CG1 1 
ATOM   726  C  CG2 . ILE A 1 90  ? -11.005 8.281   12.992  1.00 7.15  ? 91  ILE A CG2 1 
ATOM   727  C  CD1 . ILE A 1 90  ? -9.710  10.490  11.258  1.00 9.21  ? 91  ILE A CD1 1 
ATOM   728  N  N   . GLN A 1 91  ? -12.611 6.150   11.148  1.00 6.82  ? 92  GLN A N   1 
ATOM   729  C  CA  . GLN A 1 91  ? -12.295 4.992   10.312  1.00 7.39  ? 92  GLN A CA  1 
ATOM   730  C  C   . GLN A 1 91  ? -12.443 3.702   11.090  1.00 6.99  ? 92  GLN A C   1 
ATOM   731  O  O   . GLN A 1 91  ? -12.525 3.717   12.318  1.00 7.02  ? 92  GLN A O   1 
ATOM   732  C  CB  . GLN A 1 91  ? -10.847 5.079   9.806   1.00 8.60  ? 92  GLN A CB  1 
ATOM   733  C  CG  . GLN A 1 91  ? -9.792  5.101   10.926  1.00 7.67  ? 92  GLN A CG  1 
ATOM   734  C  CD  . GLN A 1 91  ? -9.032  3.789   11.086  1.00 10.21 ? 92  GLN A CD  1 
ATOM   735  O  OE1 . GLN A 1 91  ? -9.623  2.713   11.171  1.00 8.47  ? 92  GLN A OE1 1 
ATOM   736  N  NE2 . GLN A 1 91  ? -7.709  3.882   11.147  1.00 13.42 ? 92  GLN A NE2 1 
ATOM   737  N  N   . PHE A 1 92  ? -12.527 2.590   10.369  1.00 6.81  ? 93  PHE A N   1 
ATOM   738  C  CA  . PHE A 1 92  ? -12.537 1.289   11.016  1.00 7.28  ? 93  PHE A CA  1 
ATOM   739  C  C   . PHE A 1 92  ? -11.639 0.379   10.198  1.00 7.07  ? 93  PHE A C   1 
ATOM   740  O  O   . PHE A 1 92  ? -11.390 0.626   9.013   1.00 6.71  ? 93  PHE A O   1 
ATOM   741  C  CB  . PHE A 1 92  ? -13.961 0.705   11.213  1.00 6.85  ? 93  PHE A CB  1 
ATOM   742  C  CG  . PHE A 1 92  ? -14.629 0.184   9.963   1.00 7.95  ? 93  PHE A CG  1 
ATOM   743  C  CD1 . PHE A 1 92  ? -14.184 -0.975  9.331   1.00 8.00  ? 93  PHE A CD1 1 
ATOM   744  C  CD2 . PHE A 1 92  ? -15.769 0.814   9.474   1.00 8.75  ? 93  PHE A CD2 1 
ATOM   745  C  CE1 . PHE A 1 92  ? -14.871 -1.499  8.229   1.00 9.02  ? 93  PHE A CE1 1 
ATOM   746  C  CE2 . PHE A 1 92  ? -16.463 0.299   8.375   1.00 7.93  ? 93  PHE A CE2 1 
ATOM   747  C  CZ  . PHE A 1 92  ? -16.013 -0.859  7.755   1.00 9.32  ? 93  PHE A CZ  1 
ATOM   748  N  N   . HIS A 1 93  ? -11.113 -0.647  10.851  1.00 6.18  ? 94  HIS A N   1 
ATOM   749  C  CA  . HIS A 1 93  ? -10.227 -1.601  10.207  1.00 5.94  ? 94  HIS A CA  1 
ATOM   750  C  C   . HIS A 1 93  ? -10.269 -2.867  11.043  1.00 6.15  ? 94  HIS A C   1 
ATOM   751  O  O   . HIS A 1 93  ? -10.899 -2.899  12.105  1.00 6.94  ? 94  HIS A O   1 
ATOM   752  C  CB  . HIS A 1 93  ? -8.794  -1.069  10.178  1.00 6.04  ? 94  HIS A CB  1 
ATOM   753  C  CG  . HIS A 1 93  ? -8.228  -0.816  11.538  1.00 6.07  ? 94  HIS A CG  1 
ATOM   754  N  ND1 . HIS A 1 93  ? -8.437  0.361   12.224  1.00 6.41  ? 94  HIS A ND1 1 
ATOM   755  C  CD2 . HIS A 1 93  ? -7.527  -1.620  12.371  1.00 5.38  ? 94  HIS A CD2 1 
ATOM   756  C  CE1 . HIS A 1 93  ? -7.893  0.267   13.427  1.00 5.01  ? 94  HIS A CE1 1 
ATOM   757  N  NE2 . HIS A 1 93  ? -7.335  -0.926  13.542  1.00 4.50  ? 94  HIS A NE2 1 
ATOM   758  N  N   . PHE A 1 94  ? -9.588  -3.903  10.565  1.00 6.00  ? 95  PHE A N   1 
ATOM   759  C  CA  . PHE A 1 94  ? -9.546  -5.177  11.268  1.00 6.90  ? 95  PHE A CA  1 
ATOM   760  C  C   . PHE A 1 94  ? -8.117  -5.672  11.451  1.00 5.79  ? 95  PHE A C   1 
ATOM   761  O  O   . PHE A 1 94  ? -7.176  -5.172  10.838  1.00 7.40  ? 95  PHE A O   1 
ATOM   762  C  CB  . PHE A 1 94  ? -10.282 -6.276  10.486  1.00 4.58  ? 95  PHE A CB  1 
ATOM   763  C  CG  . PHE A 1 94  ? -11.705 -5.953  10.130  1.00 6.46  ? 95  PHE A CG  1 
ATOM   764  C  CD1 . PHE A 1 94  ? -11.999 -5.108  9.061   1.00 6.35  ? 95  PHE A CD1 1 
ATOM   765  C  CD2 . PHE A 1 94  ? -12.758 -6.550  10.818  1.00 7.44  ? 95  PHE A CD2 1 
ATOM   766  C  CE1 . PHE A 1 94  ? -13.324 -4.870  8.684   1.00 7.12  ? 95  PHE A CE1 1 
ATOM   767  C  CE2 . PHE A 1 94  ? -14.082 -6.319  10.449  1.00 9.09  ? 95  PHE A CE2 1 
ATOM   768  C  CZ  . PHE A 1 94  ? -14.366 -5.477  9.377   1.00 7.26  ? 95  PHE A CZ  1 
ATOM   769  N  N   . HIS A 1 95  ? -7.991  -6.682  12.304  1.00 6.78  ? 96  HIS A N   1 
ATOM   770  C  CA  . HIS A 1 95  ? -6.735  -7.380  12.567  1.00 6.28  ? 96  HIS A CA  1 
ATOM   771  C  C   . HIS A 1 95  ? -7.183  -8.834  12.449  1.00 6.37  ? 96  HIS A C   1 
ATOM   772  O  O   . HIS A 1 95  ? -8.223  -9.203  12.993  1.00 6.96  ? 96  HIS A O   1 
ATOM   773  C  CB  . HIS A 1 95  ? -6.228  -7.111  13.986  1.00 5.53  ? 96  HIS A CB  1 
ATOM   774  C  CG  . HIS A 1 95  ? -5.889  -5.678  14.238  1.00 5.10  ? 96  HIS A CG  1 
ATOM   775  N  ND1 . HIS A 1 95  ? -4.627  -5.160  14.035  1.00 5.95  ? 96  HIS A ND1 1 
ATOM   776  C  CD2 . HIS A 1 95  ? -6.663  -4.641  14.635  1.00 6.28  ? 96  HIS A CD2 1 
ATOM   777  C  CE1 . HIS A 1 95  ? -4.640  -3.864  14.296  1.00 5.66  ? 96  HIS A CE1 1 
ATOM   778  N  NE2 . HIS A 1 95  ? -5.864  -3.525  14.660  1.00 6.39  ? 96  HIS A NE2 1 
ATOM   779  N  N   . TRP A 1 96  ? -6.427  -9.655  11.729  1.00 6.83  ? 97  TRP A N   1 
ATOM   780  C  CA  . TRP A 1 96  ? -6.813  -11.052 11.564  1.00 6.67  ? 97  TRP A CA  1 
ATOM   781  C  C   . TRP A 1 96  ? -5.620  -11.999 11.478  1.00 6.73  ? 97  TRP A C   1 
ATOM   782  O  O   . TRP A 1 96  ? -4.473  -11.565 11.364  1.00 7.22  ? 97  TRP A O   1 
ATOM   783  C  CB  . TRP A 1 96  ? -7.709  -11.209 10.327  1.00 7.28  ? 97  TRP A CB  1 
ATOM   784  C  CG  . TRP A 1 96  ? -7.067  -10.807 9.033   1.00 7.92  ? 97  TRP A CG  1 
ATOM   785  C  CD1 . TRP A 1 96  ? -6.398  -11.619 8.159   1.00 7.79  ? 97  TRP A CD1 1 
ATOM   786  C  CD2 . TRP A 1 96  ? -7.022  -9.489  8.471   1.00 7.67  ? 97  TRP A CD2 1 
ATOM   787  N  NE1 . TRP A 1 96  ? -5.941  -10.887 7.087   1.00 7.93  ? 97  TRP A NE1 1 
ATOM   788  C  CE2 . TRP A 1 96  ? -6.310  -9.577  7.254   1.00 7.57  ? 97  TRP A CE2 1 
ATOM   789  C  CE3 . TRP A 1 96  ? -7.514  -8.240  8.881   1.00 7.97  ? 97  TRP A CE3 1 
ATOM   790  C  CZ2 . TRP A 1 96  ? -6.079  -8.463  6.437   1.00 6.38  ? 97  TRP A CZ2 1 
ATOM   791  C  CZ3 . TRP A 1 96  ? -7.285  -7.132  8.071   1.00 7.12  ? 97  TRP A CZ3 1 
ATOM   792  C  CH2 . TRP A 1 96  ? -6.572  -7.252  6.862   1.00 6.84  ? 97  TRP A CH2 1 
ATOM   793  N  N   . GLY A 1 97  ? -5.899  -13.296 11.530  1.00 7.11  ? 98  GLY A N   1 
ATOM   794  C  CA  . GLY A 1 97  ? -4.824  -14.267 11.486  1.00 5.94  ? 98  GLY A CA  1 
ATOM   795  C  C   . GLY A 1 97  ? -4.695  -15.050 10.195  1.00 7.84  ? 98  GLY A C   1 
ATOM   796  O  O   . GLY A 1 97  ? -5.438  -14.838 9.237   1.00 7.48  ? 98  GLY A O   1 
ATOM   797  N  N   . SER A 1 98  ? -3.721  -15.953 10.179  1.00 6.57  ? 99  SER A N   1 
ATOM   798  C  CA  . SER A 1 98  ? -3.480  -16.812 9.027   1.00 6.96  ? 99  SER A CA  1 
ATOM   799  C  C   . SER A 1 98  ? -4.329  -18.077 9.182   1.00 8.79  ? 99  SER A C   1 
ATOM   800  O  O   . SER A 1 98  ? -4.477  -18.856 8.237   1.00 10.19 ? 99  SER A O   1 
ATOM   801  C  CB  . SER A 1 98  ? -1.998  -17.181 8.952   1.00 8.04  ? 99  SER A CB  1 
ATOM   802  O  OG  . SER A 1 98  ? -1.559  -17.746 10.174  1.00 9.32  ? 99  SER A OG  1 
ATOM   803  N  N   . LEU A 1 99  ? -4.875  -18.261 10.385  1.00 8.37  ? 100 LEU A N   1 
ATOM   804  C  CA  . LEU A 1 99  ? -5.721  -19.403 10.729  1.00 9.71  ? 100 LEU A CA  1 
ATOM   805  C  C   . LEU A 1 99  ? -6.869  -18.886 11.601  1.00 7.85  ? 100 LEU A C   1 
ATOM   806  O  O   . LEU A 1 99  ? -6.736  -17.849 12.253  1.00 9.16  ? 100 LEU A O   1 
ATOM   807  C  CB  . LEU A 1 99  ? -4.915  -20.437 11.515  1.00 11.87 ? 100 LEU A CB  1 
ATOM   808  C  CG  . LEU A 1 99  ? -3.632  -20.954 10.863  1.00 13.42 ? 100 LEU A CG  1 
ATOM   809  C  CD1 . LEU A 1 99  ? -2.842  -21.773 11.876  1.00 15.09 ? 100 LEU A CD1 1 
ATOM   810  C  CD2 . LEU A 1 99  ? -3.981  -21.791 9.642   1.00 15.48 ? 100 LEU A CD2 1 
ATOM   811  N  N   . ASP A 1 100 ? -7.983  -19.614 11.634  1.00 7.86  ? 101 ASP A N   1 
ATOM   812  C  CA  . ASP A 1 100 ? -9.142  -19.197 12.424  1.00 7.57  ? 101 ASP A CA  1 
ATOM   813  C  C   . ASP A 1 100 ? -8.836  -19.147 13.923  1.00 7.05  ? 101 ASP A C   1 
ATOM   814  O  O   . ASP A 1 100 ? -9.493  -18.422 14.666  1.00 9.30  ? 101 ASP A O   1 
ATOM   815  C  CB  . ASP A 1 100 ? -10.320 -20.156 12.209  1.00 7.67  ? 101 ASP A CB  1 
ATOM   816  C  CG  . ASP A 1 100 ? -10.872 -20.126 10.792  1.00 10.33 ? 101 ASP A CG  1 
ATOM   817  O  OD1 . ASP A 1 100 ? -11.753 -20.962 10.502  1.00 11.99 ? 101 ASP A OD1 1 
ATOM   818  O  OD2 . ASP A 1 100 ? -10.448 -19.285 9.972   1.00 8.86  ? 101 ASP A OD2 1 
ATOM   819  N  N   . GLY A 1 101 ? -7.843  -19.921 14.356  1.00 6.85  ? 102 GLY A N   1 
ATOM   820  C  CA  . GLY A 1 101 ? -7.493  -19.975 15.768  1.00 7.82  ? 102 GLY A CA  1 
ATOM   821  C  C   . GLY A 1 101 ? -6.769  -18.782 16.365  1.00 8.06  ? 102 GLY A C   1 
ATOM   822  O  O   . GLY A 1 101 ? -6.487  -18.764 17.568  1.00 8.87  ? 102 GLY A O   1 
ATOM   823  N  N   . GLN A 1 102 ? -6.469  -17.783 15.543  1.00 8.09  ? 103 GLN A N   1 
ATOM   824  C  CA  . GLN A 1 102 ? -5.775  -16.593 16.023  1.00 7.78  ? 103 GLN A CA  1 
ATOM   825  C  C   . GLN A 1 102 ? -6.113  -15.408 15.135  1.00 7.90  ? 103 GLN A C   1 
ATOM   826  O  O   . GLN A 1 102 ? -6.663  -15.574 14.045  1.00 8.24  ? 103 GLN A O   1 
ATOM   827  C  CB  . GLN A 1 102 ? -4.259  -16.825 16.022  1.00 9.00  ? 103 GLN A CB  1 
ATOM   828  C  CG  . GLN A 1 102 ? -3.675  -17.086 14.639  1.00 9.84  ? 103 GLN A CG  1 
ATOM   829  C  CD  . GLN A 1 102 ? -2.255  -17.612 14.699  1.00 12.46 ? 103 GLN A CD  1 
ATOM   830  O  OE1 . GLN A 1 102 ? -1.961  -18.537 15.456  1.00 16.11 ? 103 GLN A OE1 1 
ATOM   831  N  NE2 . GLN A 1 102 ? -1.368  -17.036 13.891  1.00 11.84 ? 103 GLN A NE2 1 
ATOM   832  N  N   . GLY A 1 103 ? -5.798  -14.208 15.603  1.00 6.51  ? 104 GLY A N   1 
ATOM   833  C  CA  . GLY A 1 103 ? -6.087  -13.035 14.804  1.00 5.55  ? 104 GLY A CA  1 
ATOM   834  C  C   . GLY A 1 103 ? -6.485  -11.821 15.611  1.00 6.09  ? 104 GLY A C   1 
ATOM   835  O  O   . GLY A 1 103 ? -6.174  -10.696 15.221  1.00 6.69  ? 104 GLY A O   1 
ATOM   836  N  N   . SER A 1 104 ? -7.167  -12.030 16.735  1.00 4.97  ? 105 SER A N   1 
ATOM   837  C  CA  . SER A 1 104 ? -7.575  -10.894 17.553  1.00 4.85  ? 105 SER A CA  1 
ATOM   838  C  C   . SER A 1 104 ? -6.386  -10.346 18.334  1.00 5.10  ? 105 SER A C   1 
ATOM   839  O  O   . SER A 1 104 ? -5.379  -11.034 18.520  1.00 5.36  ? 105 SER A O   1 
ATOM   840  C  CB  . SER A 1 104 ? -8.699  -11.282 18.521  1.00 5.05  ? 105 SER A CB  1 
ATOM   841  O  OG  . SER A 1 104 ? -8.274  -12.227 19.487  1.00 6.16  ? 105 SER A OG  1 
ATOM   842  N  N   . GLU A 1 105 ? -6.499  -9.089  18.749  1.00 5.03  ? 106 GLU A N   1 
ATOM   843  C  CA  . GLU A 1 105 ? -5.448  -8.445  19.520  1.00 4.93  ? 106 GLU A CA  1 
ATOM   844  C  C   . GLU A 1 105 ? -5.803  -8.620  20.990  1.00 4.79  ? 106 GLU A C   1 
ATOM   845  O  O   . GLU A 1 105 ? -5.004  -9.133  21.771  1.00 5.84  ? 106 GLU A O   1 
ATOM   846  C  CB  . GLU A 1 105 ? -5.334  -6.976  19.118  1.00 5.09  ? 106 GLU A CB  1 
ATOM   847  C  CG  . GLU A 1 105 ? -4.937  -6.834  17.652  1.00 6.57  ? 106 GLU A CG  1 
ATOM   848  C  CD  . GLU A 1 105 ? -4.261  -5.523  17.354  1.00 6.94  ? 106 GLU A CD  1 
ATOM   849  O  OE1 . GLU A 1 105 ? -4.890  -4.471  17.574  1.00 5.23  ? 106 GLU A OE1 1 
ATOM   850  O  OE2 . GLU A 1 105 ? -3.100  -5.546  16.896  1.00 7.23  ? 106 GLU A OE2 1 
ATOM   851  N  N   . HIS A 1 106 ? -7.004  -8.206  21.375  1.00 5.58  ? 107 HIS A N   1 
ATOM   852  C  CA  . HIS A 1 106 ? -7.417  -8.438  22.747  1.00 5.05  ? 107 HIS A CA  1 
ATOM   853  C  C   . HIS A 1 106 ? -7.771  -9.912  22.836  1.00 5.39  ? 107 HIS A C   1 
ATOM   854  O  O   . HIS A 1 106 ? -8.110  -10.539 21.835  1.00 4.98  ? 107 HIS A O   1 
ATOM   855  C  CB  . HIS A 1 106 ? -8.646  -7.608  23.105  1.00 6.24  ? 107 HIS A CB  1 
ATOM   856  C  CG  . HIS A 1 106 ? -8.351  -6.156  23.272  1.00 5.47  ? 107 HIS A CG  1 
ATOM   857  N  ND1 . HIS A 1 106 ? -8.407  -5.261  22.226  1.00 4.97  ? 107 HIS A ND1 1 
ATOM   858  C  CD2 . HIS A 1 106 ? -7.936  -5.452  24.351  1.00 5.00  ? 107 HIS A CD2 1 
ATOM   859  C  CE1 . HIS A 1 106 ? -8.041  -4.066  22.656  1.00 5.32  ? 107 HIS A CE1 1 
ATOM   860  N  NE2 . HIS A 1 106 ? -7.749  -4.156  23.942  1.00 3.71  ? 107 HIS A NE2 1 
ATOM   861  N  N   . THR A 1 107 ? -7.650  -10.477 24.028  1.00 6.09  ? 108 THR A N   1 
ATOM   862  C  CA  . THR A 1 107 ? -8.017  -11.868 24.237  1.00 5.70  ? 108 THR A CA  1 
ATOM   863  C  C   . THR A 1 107 ? -8.946  -11.883 25.446  1.00 5.64  ? 108 THR A C   1 
ATOM   864  O  O   . THR A 1 107 ? -8.958  -10.940 26.235  1.00 6.73  ? 108 THR A O   1 
ATOM   865  C  CB  . THR A 1 107 ? -6.782  -12.778 24.479  1.00 5.61  ? 108 THR A CB  1 
ATOM   866  O  OG1 . THR A 1 107 ? -5.966  -12.239 25.527  1.00 6.15  ? 108 THR A OG1 1 
ATOM   867  C  CG2 . THR A 1 107 ? -5.952  -12.896 23.204  1.00 7.38  ? 108 THR A CG2 1 
ATOM   868  N  N   . VAL A 1 108 ? -9.745  -12.935 25.564  1.00 6.12  ? 109 VAL A N   1 
ATOM   869  C  CA  . VAL A 1 108 ? -10.690 -13.057 26.666  1.00 6.63  ? 109 VAL A CA  1 
ATOM   870  C  C   . VAL A 1 108 ? -10.332 -14.336 27.394  1.00 7.68  ? 109 VAL A C   1 
ATOM   871  O  O   . VAL A 1 108 ? -10.516 -15.431 26.860  1.00 7.20  ? 109 VAL A O   1 
ATOM   872  C  CB  . VAL A 1 108 ? -12.143 -13.132 26.146  1.00 7.86  ? 109 VAL A CB  1 
ATOM   873  C  CG1 . VAL A 1 108 ? -13.112 -13.269 27.317  1.00 9.64  ? 109 VAL A CG1 1 
ATOM   874  C  CG2 . VAL A 1 108 ? -12.471 -11.876 25.344  1.00 9.12  ? 109 VAL A CG2 1 
ATOM   875  N  N   . ASP A 1 109 ? -9.813  -14.189 28.610  1.00 8.47  ? 110 ASP A N   1 
ATOM   876  C  CA  . ASP A 1 109 ? -9.374  -15.336 29.395  1.00 9.08  ? 110 ASP A CA  1 
ATOM   877  C  C   . ASP A 1 109 ? -8.398  -16.144 28.538  1.00 8.78  ? 110 ASP A C   1 
ATOM   878  O  O   . ASP A 1 109 ? -8.448  -17.379 28.486  1.00 9.23  ? 110 ASP A O   1 
ATOM   879  C  CB  . ASP A 1 109 ? -10.579 -16.179 29.822  1.00 10.12 ? 110 ASP A CB  1 
ATOM   880  C  CG  . ASP A 1 109 ? -11.438 -15.472 30.862  1.00 9.46  ? 110 ASP A CG  1 
ATOM   881  O  OD1 . ASP A 1 109 ? -12.619 -15.845 31.022  1.00 13.92 ? 110 ASP A OD1 1 
ATOM   882  O  OD2 . ASP A 1 109 ? -10.926 -14.548 31.529  1.00 11.66 ? 110 ASP A OD2 1 
ATOM   883  N  N   . LYS A 1 110 ? -7.519  -15.403 27.861  1.00 9.30  ? 111 LYS A N   1 
ATOM   884  C  CA  . LYS A 1 110 ? -6.484  -15.941 26.980  1.00 9.78  ? 111 LYS A CA  1 
ATOM   885  C  C   . LYS A 1 110 ? -6.976  -16.494 25.637  1.00 8.49  ? 111 LYS A C   1 
ATOM   886  O  O   . LYS A 1 110 ? -6.174  -16.925 24.804  1.00 9.17  ? 111 LYS A O   1 
ATOM   887  C  CB  . LYS A 1 110 ? -5.655  -16.996 27.723  1.00 12.53 ? 111 LYS A CB  1 
ATOM   888  C  CG  . LYS A 1 110 ? -4.809  -16.416 28.855  1.00 15.00 ? 111 LYS A CG  1 
ATOM   889  C  CD  . LYS A 1 110 ? -3.881  -15.313 28.334  1.00 19.06 ? 111 LYS A CD  1 
ATOM   890  C  CE  . LYS A 1 110 ? -3.116  -14.610 29.454  1.00 20.83 ? 111 LYS A CE  1 
ATOM   891  N  NZ  . LYS A 1 110 ? -2.101  -15.482 30.104  1.00 22.15 ? 111 LYS A NZ  1 
ATOM   892  N  N   . LYS A 1 111 ? -8.288  -16.470 25.420  1.00 8.52  ? 112 LYS A N   1 
ATOM   893  C  CA  . LYS A 1 111 ? -8.857  -16.956 24.165  1.00 8.40  ? 112 LYS A CA  1 
ATOM   894  C  C   . LYS A 1 111 ? -8.670  -15.950 23.036  1.00 9.00  ? 112 LYS A C   1 
ATOM   895  O  O   . LYS A 1 111 ? -8.980  -14.762 23.186  1.00 8.17  ? 112 LYS A O   1 
ATOM   896  C  CB  . LYS A 1 111 ? -10.352 -17.243 24.325  1.00 9.92  ? 112 LYS A CB  1 
ATOM   897  C  CG  . LYS A 1 111 ? -11.067 -17.569 23.014  1.00 12.46 ? 112 LYS A CG  1 
ATOM   898  C  CD  . LYS A 1 111 ? -12.575 -17.505 23.187  1.00 14.87 ? 112 LYS A CD  1 
ATOM   899  C  CE  . LYS A 1 111 ? -13.299 -17.620 21.854  1.00 16.39 ? 112 LYS A CE  1 
ATOM   900  N  NZ  . LYS A 1 111 ? -13.143 -18.954 21.221  1.00 15.44 ? 112 LYS A NZ  1 
ATOM   901  N  N   A LYS A 1 112 ? -8.157  -16.435 21.909  0.50 8.66  ? 113 LYS A N   1 
ATOM   902  N  N   B LYS A 1 112 ? -8.166  -16.437 21.907  0.50 8.71  ? 113 LYS A N   1 
ATOM   903  C  CA  A LYS A 1 112 ? -7.936  -15.605 20.729  0.50 8.31  ? 113 LYS A CA  1 
ATOM   904  C  CA  B LYS A 1 112 ? -7.943  -15.606 20.729  0.50 8.39  ? 113 LYS A CA  1 
ATOM   905  C  C   A LYS A 1 112 ? -9.066  -15.840 19.732  0.50 8.18  ? 113 LYS A C   1 
ATOM   906  C  C   B LYS A 1 112 ? -9.060  -15.842 19.721  0.50 8.22  ? 113 LYS A C   1 
ATOM   907  O  O   A LYS A 1 112 ? -9.430  -16.985 19.460  0.50 9.32  ? 113 LYS A O   1 
ATOM   908  O  O   B LYS A 1 112 ? -9.409  -16.987 19.432  0.50 9.38  ? 113 LYS A O   1 
ATOM   909  C  CB  A LYS A 1 112 ? -6.608  -15.966 20.053  0.50 8.24  ? 113 LYS A CB  1 
ATOM   910  C  CB  B LYS A 1 112 ? -6.599  -15.953 20.085  0.50 8.46  ? 113 LYS A CB  1 
ATOM   911  C  CG  A LYS A 1 112 ? -5.350  -15.671 20.858  0.50 7.12  ? 113 LYS A CG  1 
ATOM   912  C  CG  B LYS A 1 112 ? -5.392  -15.524 20.897  0.50 7.61  ? 113 LYS A CG  1 
ATOM   913  C  CD  A LYS A 1 112 ? -4.114  -16.070 20.053  0.50 8.75  ? 113 LYS A CD  1 
ATOM   914  C  CD  B LYS A 1 112 ? -4.108  -16.117 20.343  0.50 9.43  ? 113 LYS A CD  1 
ATOM   915  C  CE  A LYS A 1 112 ? -2.816  -15.715 20.763  0.50 8.40  ? 113 LYS A CE  1 
ATOM   916  C  CE  B LYS A 1 112 ? -2.906  -15.635 21.135  0.50 11.06 ? 113 LYS A CE  1 
ATOM   917  N  NZ  A LYS A 1 112 ? -2.620  -16.479 22.029  0.50 10.34 ? 113 LYS A NZ  1 
ATOM   918  N  NZ  B LYS A 1 112 ? -1.652  -16.333 20.753  0.50 11.18 ? 113 LYS A NZ  1 
ATOM   919  N  N   . TYR A 1 113 ? -9.626  -14.762 19.194  1.00 7.73  ? 114 TYR A N   1 
ATOM   920  C  CA  . TYR A 1 113 ? -10.692 -14.882 18.201  1.00 6.87  ? 114 TYR A CA  1 
ATOM   921  C  C   . TYR A 1 113 ? -10.046 -14.847 16.817  1.00 6.94  ? 114 TYR A C   1 
ATOM   922  O  O   . TYR A 1 113 ? -8.855  -14.560 16.694  1.00 6.87  ? 114 TYR A O   1 
ATOM   923  C  CB  . TYR A 1 113 ? -11.715 -13.749 18.337  1.00 6.68  ? 114 TYR A CB  1 
ATOM   924  C  CG  . TYR A 1 113 ? -12.679 -13.922 19.492  1.00 6.79  ? 114 TYR A CG  1 
ATOM   925  C  CD1 . TYR A 1 113 ? -12.341 -13.506 20.782  1.00 8.74  ? 114 TYR A CD1 1 
ATOM   926  C  CD2 . TYR A 1 113 ? -13.925 -14.514 19.298  1.00 8.80  ? 114 TYR A CD2 1 
ATOM   927  C  CE1 . TYR A 1 113 ? -13.220 -13.674 21.847  1.00 10.88 ? 114 TYR A CE1 1 
ATOM   928  C  CE2 . TYR A 1 113 ? -14.816 -14.689 20.362  1.00 10.37 ? 114 TYR A CE2 1 
ATOM   929  C  CZ  . TYR A 1 113 ? -14.455 -14.266 21.633  1.00 11.06 ? 114 TYR A CZ  1 
ATOM   930  O  OH  . TYR A 1 113 ? -15.329 -14.429 22.689  1.00 15.34 ? 114 TYR A OH  1 
ATOM   931  N  N   . ALA A 1 114 ? -10.822 -15.145 15.779  1.00 6.58  ? 115 ALA A N   1 
ATOM   932  C  CA  . ALA A 1 114 ? -10.297 -15.166 14.414  1.00 6.52  ? 115 ALA A CA  1 
ATOM   933  C  C   . ALA A 1 114 ? -9.883  -13.786 13.908  1.00 5.99  ? 115 ALA A C   1 
ATOM   934  O  O   . ALA A 1 114 ? -8.988  -13.659 13.071  1.00 7.80  ? 115 ALA A O   1 
ATOM   935  C  CB  . ALA A 1 114 ? -11.331 -15.773 13.476  1.00 7.81  ? 115 ALA A CB  1 
ATOM   936  N  N   . ALA A 1 115 ? -10.542 -12.751 14.411  1.00 5.79  ? 116 ALA A N   1 
ATOM   937  C  CA  . ALA A 1 115 ? -10.224 -11.395 13.996  1.00 6.11  ? 116 ALA A CA  1 
ATOM   938  C  C   . ALA A 1 115 ? -10.831 -10.413 14.973  1.00 5.68  ? 116 ALA A C   1 
ATOM   939  O  O   . ALA A 1 115 ? -11.580 -10.800 15.873  1.00 6.69  ? 116 ALA A O   1 
ATOM   940  C  CB  . ALA A 1 115 ? -10.761 -11.131 12.588  1.00 6.99  ? 116 ALA A CB  1 
ATOM   941  N  N   . GLU A 1 116 ? -10.500 -9.141  14.790  1.00 5.43  ? 117 GLU A N   1 
ATOM   942  C  CA  . GLU A 1 116 ? -11.014 -8.087  15.648  1.00 5.35  ? 117 GLU A CA  1 
ATOM   943  C  C   . GLU A 1 116 ? -11.210 -6.815  14.838  1.00 5.91  ? 117 GLU A C   1 
ATOM   944  O  O   . GLU A 1 116 ? -10.310 -6.379  14.102  1.00 5.97  ? 117 GLU A O   1 
ATOM   945  C  CB  . GLU A 1 116 ? -10.048 -7.829  16.809  1.00 6.07  ? 117 GLU A CB  1 
ATOM   946  C  CG  . GLU A 1 116 ? -10.599 -6.933  17.911  1.00 5.50  ? 117 GLU A CG  1 
ATOM   947  C  CD  . GLU A 1 116 ? -9.651  -6.826  19.091  1.00 5.51  ? 117 GLU A CD  1 
ATOM   948  O  OE1 . GLU A 1 116 ? -8.980  -7.833  19.393  1.00 6.64  ? 117 GLU A OE1 1 
ATOM   949  O  OE2 . GLU A 1 116 ? -9.586  -5.747  19.719  1.00 5.83  ? 117 GLU A OE2 1 
ATOM   950  N  N   . LEU A 1 117 ? -12.402 -6.244  14.976  1.00 5.51  ? 118 LEU A N   1 
ATOM   951  C  CA  . LEU A 1 117 ? -12.797 -5.016  14.300  1.00 5.79  ? 118 LEU A CA  1 
ATOM   952  C  C   . LEU A 1 117 ? -12.577 -3.834  15.238  1.00 5.68  ? 118 LEU A C   1 
ATOM   953  O  O   . LEU A 1 117 ? -12.958 -3.879  16.411  1.00 6.10  ? 118 LEU A O   1 
ATOM   954  C  CB  . LEU A 1 117 ? -14.282 -5.091  13.909  1.00 6.58  ? 118 LEU A CB  1 
ATOM   955  C  CG  . LEU A 1 117 ? -14.985 -3.801  13.469  1.00 7.48  ? 118 LEU A CG  1 
ATOM   956  C  CD1 . LEU A 1 117 ? -14.325 -3.229  12.219  1.00 7.79  ? 118 LEU A CD1 1 
ATOM   957  C  CD2 . LEU A 1 117 ? -16.456 -4.106  13.203  1.00 7.41  ? 118 LEU A CD2 1 
ATOM   958  N  N   . HIS A 1 118 ? -11.960 -2.780  14.714  1.00 4.49  ? 119 HIS A N   1 
ATOM   959  C  CA  . HIS A 1 118 ? -11.694 -1.573  15.488  1.00 4.83  ? 119 HIS A CA  1 
ATOM   960  C  C   . HIS A 1 118 ? -12.320 -0.360  14.817  1.00 5.44  ? 119 HIS A C   1 
ATOM   961  O  O   . HIS A 1 118 ? -11.946 0.007   13.701  1.00 5.92  ? 119 HIS A O   1 
ATOM   962  C  CB  . HIS A 1 118 ? -10.186 -1.344  15.614  1.00 5.13  ? 119 HIS A CB  1 
ATOM   963  C  CG  . HIS A 1 118 ? -9.504  -2.306  16.534  1.00 5.28  ? 119 HIS A CG  1 
ATOM   964  N  ND1 . HIS A 1 118 ? -8.137  -2.489  16.537  1.00 5.46  ? 119 HIS A ND1 1 
ATOM   965  C  CD2 . HIS A 1 118 ? -9.999  -3.144  17.476  1.00 5.45  ? 119 HIS A CD2 1 
ATOM   966  C  CE1 . HIS A 1 118 ? -7.820  -3.403  17.437  1.00 4.09  ? 119 HIS A CE1 1 
ATOM   967  N  NE2 . HIS A 1 118 ? -8.931  -3.816  18.020  1.00 4.46  ? 119 HIS A NE2 1 
ATOM   968  N  N   . LEU A 1 119 ? -13.289 0.245   15.494  1.00 5.12  ? 120 LEU A N   1 
ATOM   969  C  CA  . LEU A 1 119 ? -13.943 1.451   15.000  1.00 5.54  ? 120 LEU A CA  1 
ATOM   970  C  C   . LEU A 1 119 ? -13.285 2.579   15.799  1.00 5.42  ? 120 LEU A C   1 
ATOM   971  O  O   . LEU A 1 119 ? -13.460 2.677   17.018  1.00 5.01  ? 120 LEU A O   1 
ATOM   972  C  CB  . LEU A 1 119 ? -15.449 1.365   15.256  1.00 5.55  ? 120 LEU A CB  1 
ATOM   973  C  CG  . LEU A 1 119 ? -16.138 0.288   14.402  1.00 6.27  ? 120 LEU A CG  1 
ATOM   974  C  CD1 . LEU A 1 119 ? -17.030 -0.580  15.271  1.00 8.85  ? 120 LEU A CD1 1 
ATOM   975  C  CD2 . LEU A 1 119 ? -16.947 0.946   13.291  1.00 7.14  ? 120 LEU A CD2 1 
ATOM   976  N  N   . VAL A 1 120 ? -12.504 3.404   15.105  1.00 5.47  ? 121 VAL A N   1 
ATOM   977  C  CA  . VAL A 1 120 ? -11.744 4.493   15.725  1.00 5.43  ? 121 VAL A CA  1 
ATOM   978  C  C   . VAL A 1 120 ? -12.488 5.823   15.763  1.00 5.44  ? 121 VAL A C   1 
ATOM   979  O  O   . VAL A 1 120 ? -12.975 6.285   14.730  1.00 5.78  ? 121 VAL A O   1 
ATOM   980  C  CB  . VAL A 1 120 ? -10.398 4.684   14.972  1.00 6.69  ? 121 VAL A CB  1 
ATOM   981  C  CG1 . VAL A 1 120 ? -9.537  5.734   15.672  1.00 5.79  ? 121 VAL A CG1 1 
ATOM   982  C  CG2 . VAL A 1 120 ? -9.669  3.350   14.873  1.00 6.23  ? 121 VAL A CG2 1 
ATOM   983  N  N   . HIS A 1 121 ? -12.561 6.432   16.951  1.00 5.24  ? 122 HIS A N   1 
ATOM   984  C  CA  . HIS A 1 121 ? -13.243 7.717   17.133  1.00 5.56  ? 122 HIS A CA  1 
ATOM   985  C  C   . HIS A 1 121 ? -12.352 8.713   17.881  1.00 5.46  ? 122 HIS A C   1 
ATOM   986  O  O   . HIS A 1 121 ? -11.593 8.322   18.771  1.00 5.64  ? 122 HIS A O   1 
ATOM   987  C  CB  . HIS A 1 121 ? -14.527 7.565   17.969  1.00 6.82  ? 122 HIS A CB  1 
ATOM   988  C  CG  . HIS A 1 121 ? -15.399 6.410   17.578  1.00 6.03  ? 122 HIS A CG  1 
ATOM   989  N  ND1 . HIS A 1 121 ? -15.043 5.096   17.803  1.00 5.78  ? 122 HIS A ND1 1 
ATOM   990  C  CD2 . HIS A 1 121 ? -16.631 6.375   17.018  1.00 6.25  ? 122 HIS A CD2 1 
ATOM   991  C  CE1 . HIS A 1 121 ? -16.020 4.303   17.400  1.00 8.10  ? 122 HIS A CE1 1 
ATOM   992  N  NE2 . HIS A 1 121 ? -16.996 5.054   16.919  1.00 7.69  ? 122 HIS A NE2 1 
ATOM   993  N  N   . TRP A 1 122 ? -12.458 9.997   17.536  1.00 5.81  ? 123 TRP A N   1 
ATOM   994  C  CA  . TRP A 1 122 ? -11.690 11.020  18.238  1.00 6.00  ? 123 TRP A CA  1 
ATOM   995  C  C   . TRP A 1 122 ? -12.599 11.956  19.032  1.00 5.94  ? 123 TRP A C   1 
ATOM   996  O  O   . TRP A 1 122 ? -13.721 12.278  18.614  1.00 6.37  ? 123 TRP A O   1 
ATOM   997  C  CB  . TRP A 1 122 ? -10.805 11.837  17.282  1.00 7.03  ? 123 TRP A CB  1 
ATOM   998  C  CG  . TRP A 1 122 ? -11.495 12.400  16.075  1.00 7.24  ? 123 TRP A CG  1 
ATOM   999  C  CD1 . TRP A 1 122 ? -11.699 11.773  14.878  1.00 6.51  ? 123 TRP A CD1 1 
ATOM   1000 C  CD2 . TRP A 1 122 ? -12.056 13.712  15.941  1.00 8.55  ? 123 TRP A CD2 1 
ATOM   1001 N  NE1 . TRP A 1 122 ? -12.348 12.614  14.005  1.00 8.69  ? 123 TRP A NE1 1 
ATOM   1002 C  CE2 . TRP A 1 122 ? -12.580 13.811  14.632  1.00 8.47  ? 123 TRP A CE2 1 
ATOM   1003 C  CE3 . TRP A 1 122 ? -12.166 14.815  16.800  1.00 8.96  ? 123 TRP A CE3 1 
ATOM   1004 C  CZ2 . TRP A 1 122 ? -13.208 14.970  14.160  1.00 9.27  ? 123 TRP A CZ2 1 
ATOM   1005 C  CZ3 . TRP A 1 122 ? -12.792 15.970  16.328  1.00 9.62  ? 123 TRP A CZ3 1 
ATOM   1006 C  CH2 . TRP A 1 122 ? -13.304 16.035  15.020  1.00 9.29  ? 123 TRP A CH2 1 
ATOM   1007 N  N   . ASN A 1 123 ? -12.097 12.374  20.192  1.00 6.32  ? 124 ASN A N   1 
ATOM   1008 C  CA  . ASN A 1 123 ? -12.805 13.263  21.107  1.00 6.94  ? 124 ASN A CA  1 
ATOM   1009 C  C   . ASN A 1 123 ? -13.011 14.623  20.448  1.00 7.85  ? 124 ASN A C   1 
ATOM   1010 O  O   . ASN A 1 123 ? -12.051 15.343  20.184  1.00 7.53  ? 124 ASN A O   1 
ATOM   1011 C  CB  . ASN A 1 123 ? -11.984 13.417  22.388  1.00 6.93  ? 124 ASN A CB  1 
ATOM   1012 C  CG  . ASN A 1 123 ? -12.774 14.025  23.516  1.00 6.98  ? 124 ASN A CG  1 
ATOM   1013 O  OD1 . ASN A 1 123 ? -13.623 14.884  23.294  1.00 8.52  ? 124 ASN A OD1 1 
ATOM   1014 N  ND2 . ASN A 1 123 ? -12.491 13.592  24.741  1.00 7.17  ? 124 ASN A ND2 1 
ATOM   1015 N  N   . THR A 1 124 ? -14.266 14.983  20.193  1.00 9.48  ? 125 THR A N   1 
ATOM   1016 C  CA  . THR A 1 124 ? -14.555 16.245  19.520  1.00 9.92  ? 125 THR A CA  1 
ATOM   1017 C  C   . THR A 1 124 ? -14.084 17.504  20.242  1.00 10.77 ? 125 THR A C   1 
ATOM   1018 O  O   . THR A 1 124 ? -13.976 18.566  19.627  1.00 12.42 ? 125 THR A O   1 
ATOM   1019 C  CB  . THR A 1 124 ? -16.059 16.382  19.213  1.00 10.35 ? 125 THR A CB  1 
ATOM   1020 O  OG1 . THR A 1 124 ? -16.801 16.413  20.436  1.00 13.59 ? 125 THR A OG1 1 
ATOM   1021 C  CG2 . THR A 1 124 ? -16.530 15.211  18.356  1.00 11.20 ? 125 THR A CG2 1 
ATOM   1022 N  N   . LYS A 1 125 ? -13.790 17.400  21.534  1.00 10.45 ? 127 LYS A N   1 
ATOM   1023 C  CA  . LYS A 1 125 ? -13.326 18.573  22.271  1.00 11.57 ? 127 LYS A CA  1 
ATOM   1024 C  C   . LYS A 1 125 ? -11.950 19.032  21.794  1.00 11.78 ? 127 LYS A C   1 
ATOM   1025 O  O   . LYS A 1 125 ? -11.538 20.158  22.077  1.00 11.82 ? 127 LYS A O   1 
ATOM   1026 C  CB  . LYS A 1 125 ? -13.260 18.289  23.777  1.00 14.02 ? 127 LYS A CB  1 
ATOM   1027 C  CG  . LYS A 1 125 ? -12.131 17.362  24.193  1.00 17.80 ? 127 LYS A CG  1 
ATOM   1028 C  CD  . LYS A 1 125 ? -11.838 17.467  25.683  1.00 22.82 ? 127 LYS A CD  1 
ATOM   1029 C  CE  . LYS A 1 125 ? -13.046 17.116  26.526  1.00 23.54 ? 127 LYS A CE  1 
ATOM   1030 N  NZ  . LYS A 1 125 ? -12.748 17.251  27.982  1.00 25.44 ? 127 LYS A NZ  1 
ATOM   1031 N  N   . TYR A 1 126 ? -11.244 18.171  21.063  1.00 8.98  ? 128 TYR A N   1 
ATOM   1032 C  CA  . TYR A 1 126 ? -9.906  18.505  20.581  1.00 10.68 ? 128 TYR A CA  1 
ATOM   1033 C  C   . TYR A 1 126 ? -9.818  18.965  19.124  1.00 11.87 ? 128 TYR A C   1 
ATOM   1034 O  O   . TYR A 1 126 ? -8.724  19.099  18.577  1.00 13.14 ? 128 TYR A O   1 
ATOM   1035 C  CB  . TYR A 1 126 ? -8.953  17.330  20.831  1.00 9.08  ? 128 TYR A CB  1 
ATOM   1036 C  CG  . TYR A 1 126 ? -8.839  16.987  22.297  1.00 9.67  ? 128 TYR A CG  1 
ATOM   1037 C  CD1 . TYR A 1 126 ? -9.104  15.698  22.756  1.00 9.44  ? 128 TYR A CD1 1 
ATOM   1038 C  CD2 . TYR A 1 126 ? -8.511  17.968  23.236  1.00 10.11 ? 128 TYR A CD2 1 
ATOM   1039 C  CE1 . TYR A 1 126 ? -9.052  15.395  24.111  1.00 10.05 ? 128 TYR A CE1 1 
ATOM   1040 C  CE2 . TYR A 1 126 ? -8.457  17.673  24.595  1.00 9.66  ? 128 TYR A CE2 1 
ATOM   1041 C  CZ  . TYR A 1 126 ? -8.732  16.387  25.023  1.00 10.70 ? 128 TYR A CZ  1 
ATOM   1042 O  OH  . TYR A 1 126 ? -8.724  16.093  26.366  1.00 9.52  ? 128 TYR A OH  1 
ATOM   1043 N  N   . GLY A 1 127 ? -10.966 19.201  18.496  1.00 12.67 ? 129 GLY A N   1 
ATOM   1044 C  CA  . GLY A 1 127 ? -10.967 19.706  17.130  1.00 12.00 ? 129 GLY A CA  1 
ATOM   1045 C  C   . GLY A 1 127 ? -10.825 18.715  15.993  1.00 10.64 ? 129 GLY A C   1 
ATOM   1046 O  O   . GLY A 1 127 ? -11.600 18.755  15.037  1.00 12.16 ? 129 GLY A O   1 
ATOM   1047 N  N   . ASP A 1 128 ? -9.812  17.859  16.061  1.00 10.93 ? 130 ASP A N   1 
ATOM   1048 C  CA  . ASP A 1 128 ? -9.614  16.847  15.033  1.00 11.91 ? 130 ASP A CA  1 
ATOM   1049 C  C   . ASP A 1 128 ? -8.732  15.718  15.542  1.00 11.85 ? 130 ASP A C   1 
ATOM   1050 O  O   . ASP A 1 128 ? -8.221  15.763  16.662  1.00 10.36 ? 130 ASP A O   1 
ATOM   1051 C  CB  . ASP A 1 128 ? -9.029  17.456  13.743  1.00 13.12 ? 130 ASP A CB  1 
ATOM   1052 C  CG  . ASP A 1 128 ? -7.625  18.012  13.921  1.00 13.22 ? 130 ASP A CG  1 
ATOM   1053 O  OD1 . ASP A 1 128 ? -7.032  17.855  15.007  1.00 14.82 ? 130 ASP A OD1 1 
ATOM   1054 O  OD2 . ASP A 1 128 ? -7.107  18.607  12.952  1.00 16.38 ? 130 ASP A OD2 1 
ATOM   1055 N  N   . PHE A 1 129 ? -8.558  14.703  14.707  1.00 10.95 ? 131 PHE A N   1 
ATOM   1056 C  CA  . PHE A 1 129 ? -7.764  13.543  15.072  1.00 10.57 ? 131 PHE A CA  1 
ATOM   1057 C  C   . PHE A 1 129 ? -6.332  13.891  15.469  1.00 9.88  ? 131 PHE A C   1 
ATOM   1058 O  O   . PHE A 1 129 ? -5.825  13.397  16.481  1.00 9.55  ? 131 PHE A O   1 
ATOM   1059 C  CB  . PHE A 1 129 ? -7.768  12.544  13.914  1.00 8.75  ? 131 PHE A CB  1 
ATOM   1060 C  CG  . PHE A 1 129 ? -7.027  11.272  14.203  1.00 8.63  ? 131 PHE A CG  1 
ATOM   1061 C  CD1 . PHE A 1 129 ? -5.650  11.190  14.017  1.00 9.11  ? 131 PHE A CD1 1 
ATOM   1062 C  CD2 . PHE A 1 129 ? -7.709  10.154  14.675  1.00 9.64  ? 131 PHE A CD2 1 
ATOM   1063 C  CE1 . PHE A 1 129 ? -4.961  10.012  14.294  1.00 11.80 ? 131 PHE A CE1 1 
ATOM   1064 C  CE2 . PHE A 1 129 ? -7.032  8.975   14.954  1.00 9.75  ? 131 PHE A CE2 1 
ATOM   1065 C  CZ  . PHE A 1 129 ? -5.657  8.901   14.764  1.00 10.30 ? 131 PHE A CZ  1 
ATOM   1066 N  N   . GLY A 1 130 ? -5.690  14.746  14.677  1.00 10.34 ? 132 GLY A N   1 
ATOM   1067 C  CA  . GLY A 1 130 ? -4.317  15.131  14.949  1.00 11.13 ? 132 GLY A CA  1 
ATOM   1068 C  C   . GLY A 1 130 ? -4.072  15.685  16.341  1.00 11.92 ? 132 GLY A C   1 
ATOM   1069 O  O   . GLY A 1 130 ? -3.098  15.316  17.000  1.00 12.80 ? 132 GLY A O   1 
ATOM   1070 N  N   . LYS A 1 131 ? -4.943  16.586  16.782  1.00 11.10 ? 133 LYS A N   1 
ATOM   1071 C  CA  . LYS A 1 131 ? -4.815  17.190  18.102  1.00 11.47 ? 133 LYS A CA  1 
ATOM   1072 C  C   . LYS A 1 131 ? -5.229  16.181  19.171  1.00 10.04 ? 133 LYS A C   1 
ATOM   1073 O  O   . LYS A 1 131 ? -4.675  16.156  20.275  1.00 8.95  ? 133 LYS A O   1 
ATOM   1074 C  CB  . LYS A 1 131 ? -5.695  18.439  18.186  1.00 13.04 ? 133 LYS A CB  1 
ATOM   1075 C  CG  . LYS A 1 131 ? -5.724  19.118  19.552  1.00 15.63 ? 133 LYS A CG  1 
ATOM   1076 C  CD  . LYS A 1 131 ? -4.339  19.575  20.002  1.00 17.13 ? 133 LYS A CD  1 
ATOM   1077 C  CE  . LYS A 1 131 ? -3.753  20.607  19.052  1.00 17.62 ? 133 LYS A CE  1 
ATOM   1078 N  NZ  . LYS A 1 131 ? -2.447  21.115  19.545  1.00 19.38 ? 133 LYS A NZ  1 
ATOM   1079 N  N   . ALA A 1 132 ? -6.198  15.337  18.834  1.00 8.52  ? 134 ALA A N   1 
ATOM   1080 C  CA  . ALA A 1 132 ? -6.682  14.338  19.777  1.00 7.85  ? 134 ALA A CA  1 
ATOM   1081 C  C   . ALA A 1 132 ? -5.605  13.342  20.203  1.00 7.78  ? 134 ALA A C   1 
ATOM   1082 O  O   . ALA A 1 132 ? -5.561  12.944  21.365  1.00 8.17  ? 134 ALA A O   1 
ATOM   1083 C  CB  . ALA A 1 132 ? -7.878  13.596  19.184  1.00 7.38  ? 134 ALA A CB  1 
ATOM   1084 N  N   . VAL A 1 133 ? -4.733  12.942  19.280  1.00 7.49  ? 135 VAL A N   1 
ATOM   1085 C  CA  . VAL A 1 133 ? -3.690  11.977  19.625  1.00 10.61 ? 135 VAL A CA  1 
ATOM   1086 C  C   . VAL A 1 133 ? -2.528  12.585  20.404  1.00 10.76 ? 135 VAL A C   1 
ATOM   1087 O  O   . VAL A 1 133 ? -1.455  11.993  20.505  1.00 14.84 ? 135 VAL A O   1 
ATOM   1088 C  CB  . VAL A 1 133 ? -3.155  11.232  18.373  1.00 9.67  ? 135 VAL A CB  1 
ATOM   1089 C  CG1 . VAL A 1 133 ? -4.281  10.423  17.749  1.00 11.89 ? 135 VAL A CG1 1 
ATOM   1090 C  CG2 . VAL A 1 133 ? -2.569  12.213  17.373  1.00 12.09 ? 135 VAL A CG2 1 
ATOM   1091 N  N   . GLN A 1 134 ? -2.754  13.771  20.956  1.00 12.30 ? 136 GLN A N   1 
ATOM   1092 C  CA  . GLN A 1 134 ? -1.759  14.443  21.784  1.00 12.67 ? 136 GLN A CA  1 
ATOM   1093 C  C   . GLN A 1 134 ? -2.382  14.540  23.173  1.00 12.76 ? 136 GLN A C   1 
ATOM   1094 O  O   . GLN A 1 134 ? -1.873  15.245  24.050  1.00 13.25 ? 136 GLN A O   1 
ATOM   1095 C  CB  . GLN A 1 134 ? -1.470  15.855  21.265  1.00 16.00 ? 136 GLN A CB  1 
ATOM   1096 C  CG  . GLN A 1 134 ? -0.906  15.912  19.852  1.00 19.79 ? 136 GLN A CG  1 
ATOM   1097 C  CD  . GLN A 1 134 ? -0.614  17.332  19.398  1.00 23.22 ? 136 GLN A CD  1 
ATOM   1098 O  OE1 . GLN A 1 134 ? -0.244  17.564  18.248  1.00 27.26 ? 136 GLN A OE1 1 
ATOM   1099 N  NE2 . GLN A 1 134 ? -0.775  18.290  20.305  1.00 25.86 ? 136 GLN A NE2 1 
ATOM   1100 N  N   . GLN A 1 135 ? -3.489  13.825  23.367  1.00 9.53  ? 137 GLN A N   1 
ATOM   1101 C  CA  . GLN A 1 135 ? -4.209  13.851  24.639  1.00 9.91  ? 137 GLN A CA  1 
ATOM   1102 C  C   . GLN A 1 135 ? -4.444  12.460  25.208  1.00 9.26  ? 137 GLN A C   1 
ATOM   1103 O  O   . GLN A 1 135 ? -4.663  11.506  24.463  1.00 10.01 ? 137 GLN A O   1 
ATOM   1104 C  CB  . GLN A 1 135 ? -5.568  14.528  24.456  1.00 10.68 ? 137 GLN A CB  1 
ATOM   1105 C  CG  . GLN A 1 135 ? -5.586  15.642  23.421  1.00 12.41 ? 137 GLN A CG  1 
ATOM   1106 C  CD  . GLN A 1 135 ? -4.777  16.852  23.835  1.00 13.80 ? 137 GLN A CD  1 
ATOM   1107 O  OE1 . GLN A 1 135 ? -4.357  17.646  22.988  1.00 17.46 ? 137 GLN A OE1 1 
ATOM   1108 N  NE2 . GLN A 1 135 ? -4.565  17.011  25.137  1.00 9.82  ? 137 GLN A NE2 1 
ATOM   1109 N  N   . PRO A 1 136 ? -4.430  12.332  26.545  1.00 9.33  ? 138 PRO A N   1 
ATOM   1110 C  CA  . PRO A 1 136 ? -4.646  11.041  27.210  1.00 9.32  ? 138 PRO A CA  1 
ATOM   1111 C  C   . PRO A 1 136 ? -6.047  10.459  27.019  1.00 8.53  ? 138 PRO A C   1 
ATOM   1112 O  O   . PRO A 1 136 ? -6.254  9.259   27.209  1.00 9.71  ? 138 PRO A O   1 
ATOM   1113 C  CB  . PRO A 1 136 ? -4.329  11.349  28.675  1.00 10.92 ? 138 PRO A CB  1 
ATOM   1114 C  CG  . PRO A 1 136 ? -4.682  12.793  28.804  1.00 12.34 ? 138 PRO A CG  1 
ATOM   1115 C  CD  . PRO A 1 136 ? -4.143  13.391  27.530  1.00 11.58 ? 138 PRO A CD  1 
ATOM   1116 N  N   . ASP A 1 137 ? -7.000  11.309  26.649  1.00 7.28  ? 139 ASP A N   1 
ATOM   1117 C  CA  . ASP A 1 137 ? -8.371  10.871  26.406  1.00 7.96  ? 139 ASP A CA  1 
ATOM   1118 C  C   . ASP A 1 137 ? -8.802  11.342  25.021  1.00 7.65  ? 139 ASP A C   1 
ATOM   1119 O  O   . ASP A 1 137 ? -9.962  11.683  24.798  1.00 7.81  ? 139 ASP A O   1 
ATOM   1120 C  CB  . ASP A 1 137 ? -9.321  11.445  27.461  1.00 9.14  ? 139 ASP A CB  1 
ATOM   1121 C  CG  . ASP A 1 137 ? -9.345  12.963  27.468  1.00 10.11 ? 139 ASP A CG  1 
ATOM   1122 O  OD1 . ASP A 1 137 ? -10.230 13.535  28.141  1.00 13.22 ? 139 ASP A OD1 1 
ATOM   1123 O  OD2 . ASP A 1 137 ? -8.480  13.588  26.817  1.00 10.62 ? 139 ASP A OD2 1 
ATOM   1124 N  N   . GLY A 1 138 ? -7.858  11.349  24.088  1.00 7.13  ? 140 GLY A N   1 
ATOM   1125 C  CA  . GLY A 1 138 ? -8.163  11.801  22.743  1.00 6.09  ? 140 GLY A CA  1 
ATOM   1126 C  C   . GLY A 1 138 ? -8.922  10.840  21.846  1.00 5.54  ? 140 GLY A C   1 
ATOM   1127 O  O   . GLY A 1 138 ? -9.624  11.282  20.937  1.00 6.14  ? 140 GLY A O   1 
ATOM   1128 N  N   . LEU A 1 139 ? -8.801  9.538   22.089  1.00 5.82  ? 141 LEU A N   1 
ATOM   1129 C  CA  . LEU A 1 139 ? -9.469  8.557   21.240  1.00 5.35  ? 141 LEU A CA  1 
ATOM   1130 C  C   . LEU A 1 139 ? -10.308 7.537   21.996  1.00 6.23  ? 141 LEU A C   1 
ATOM   1131 O  O   . LEU A 1 139 ? -10.110 7.300   23.188  1.00 6.71  ? 141 LEU A O   1 
ATOM   1132 C  CB  . LEU A 1 139 ? -8.434  7.791   20.405  1.00 6.58  ? 141 LEU A CB  1 
ATOM   1133 C  CG  . LEU A 1 139 ? -7.468  8.563   19.505  1.00 5.81  ? 141 LEU A CG  1 
ATOM   1134 C  CD1 . LEU A 1 139 ? -6.535  7.584   18.802  1.00 8.36  ? 141 LEU A CD1 1 
ATOM   1135 C  CD2 . LEU A 1 139 ? -8.245  9.367   18.485  1.00 7.91  ? 141 LEU A CD2 1 
ATOM   1136 N  N   . ALA A 1 140 ? -11.252 6.938   21.280  1.00 5.47  ? 142 ALA A N   1 
ATOM   1137 C  CA  . ALA A 1 140 ? -12.092 5.887   21.834  1.00 5.27  ? 142 ALA A CA  1 
ATOM   1138 C  C   . ALA A 1 140 ? -12.218 4.873   20.715  1.00 5.30  ? 142 ALA A C   1 
ATOM   1139 O  O   . ALA A 1 140 ? -12.631 5.212   19.603  1.00 6.51  ? 142 ALA A O   1 
ATOM   1140 C  CB  . ALA A 1 140 ? -13.471 6.417   22.230  1.00 6.35  ? 142 ALA A CB  1 
ATOM   1141 N  N   . VAL A 1 141 ? -11.811 3.639   20.985  1.00 5.80  ? 143 VAL A N   1 
ATOM   1142 C  CA  . VAL A 1 141 ? -11.920 2.604   19.975  1.00 4.26  ? 143 VAL A CA  1 
ATOM   1143 C  C   . VAL A 1 141 ? -12.895 1.547   20.444  1.00 5.64  ? 143 VAL A C   1 
ATOM   1144 O  O   . VAL A 1 141 ? -12.786 1.028   21.558  1.00 5.40  ? 143 VAL A O   1 
ATOM   1145 C  CB  . VAL A 1 141 ? -10.561 1.934   19.665  1.00 5.00  ? 143 VAL A CB  1 
ATOM   1146 C  CG1 . VAL A 1 141 ? -10.744 0.893   18.561  1.00 6.75  ? 143 VAL A CG1 1 
ATOM   1147 C  CG2 . VAL A 1 141 ? -9.554  2.980   19.221  1.00 7.78  ? 143 VAL A CG2 1 
ATOM   1148 N  N   . LEU A 1 142 ? -13.878 1.275   19.596  1.00 4.70  ? 144 LEU A N   1 
ATOM   1149 C  CA  . LEU A 1 142 ? -14.876 0.260   19.876  1.00 5.33  ? 144 LEU A CA  1 
ATOM   1150 C  C   . LEU A 1 142 ? -14.345 -0.998  19.208  1.00 6.80  ? 144 LEU A C   1 
ATOM   1151 O  O   . LEU A 1 142 ? -14.208 -1.058  17.984  1.00 5.57  ? 144 LEU A O   1 
ATOM   1152 C  CB  . LEU A 1 142 ? -16.234 0.663   19.287  1.00 7.21  ? 144 LEU A CB  1 
ATOM   1153 C  CG  . LEU A 1 142 ? -17.397 -0.314  19.479  1.00 7.19  ? 144 LEU A CG  1 
ATOM   1154 C  CD1 . LEU A 1 142 ? -17.631 -0.565  20.965  1.00 9.20  ? 144 LEU A CD1 1 
ATOM   1155 C  CD2 . LEU A 1 142 ? -18.648 0.270   18.831  1.00 8.34  ? 144 LEU A CD2 1 
ATOM   1156 N  N   . GLY A 1 143 ? -14.027 -1.993  20.029  1.00 5.95  ? 145 GLY A N   1 
ATOM   1157 C  CA  . GLY A 1 143 ? -13.491 -3.244  19.528  1.00 5.64  ? 145 GLY A CA  1 
ATOM   1158 C  C   . GLY A 1 143 ? -14.536 -4.337  19.527  1.00 5.31  ? 145 GLY A C   1 
ATOM   1159 O  O   . GLY A 1 143 ? -15.266 -4.514  20.503  1.00 6.31  ? 145 GLY A O   1 
ATOM   1160 N  N   . ILE A 1 144 ? -14.600 -5.075  18.425  1.00 6.12  ? 146 ILE A N   1 
ATOM   1161 C  CA  . ILE A 1 144 ? -15.574 -6.146  18.279  1.00 5.42  ? 146 ILE A CA  1 
ATOM   1162 C  C   . ILE A 1 144 ? -14.881 -7.396  17.757  1.00 5.77  ? 146 ILE A C   1 
ATOM   1163 O  O   . ILE A 1 144 ? -14.182 -7.355  16.747  1.00 5.98  ? 146 ILE A O   1 
ATOM   1164 C  CB  . ILE A 1 144 ? -16.691 -5.726  17.295  1.00 5.51  ? 146 ILE A CB  1 
ATOM   1165 C  CG1 . ILE A 1 144 ? -17.357 -4.440  17.788  1.00 7.24  ? 146 ILE A CG1 1 
ATOM   1166 C  CG2 . ILE A 1 144 ? -17.720 -6.840  17.157  1.00 7.60  ? 146 ILE A CG2 1 
ATOM   1167 C  CD1 . ILE A 1 144 ? -18.397 -3.877  16.828  1.00 7.36  ? 146 ILE A CD1 1 
ATOM   1168 N  N   . PHE A 1 145 ? -15.077 -8.509  18.451  1.00 5.86  ? 147 PHE A N   1 
ATOM   1169 C  CA  . PHE A 1 145 ? -14.459 -9.762  18.047  1.00 4.96  ? 147 PHE A CA  1 
ATOM   1170 C  C   . PHE A 1 145 ? -15.214 -10.439 16.910  1.00 5.51  ? 147 PHE A C   1 
ATOM   1171 O  O   . PHE A 1 145 ? -16.433 -10.315 16.796  1.00 6.52  ? 147 PHE A O   1 
ATOM   1172 C  CB  . PHE A 1 145 ? -14.400 -10.728 19.232  1.00 5.58  ? 147 PHE A CB  1 
ATOM   1173 C  CG  . PHE A 1 145 ? -13.525 -10.264 20.357  1.00 3.73  ? 147 PHE A CG  1 
ATOM   1174 C  CD1 . PHE A 1 145 ? -12.156 -10.106 20.168  1.00 6.38  ? 147 PHE A CD1 1 
ATOM   1175 C  CD2 . PHE A 1 145 ? -14.061 -10.023 21.614  1.00 6.50  ? 147 PHE A CD2 1 
ATOM   1176 C  CE1 . PHE A 1 145 ? -11.333 -9.720  21.219  1.00 5.40  ? 147 PHE A CE1 1 
ATOM   1177 C  CE2 . PHE A 1 145 ? -13.247 -9.637  22.673  1.00 5.59  ? 147 PHE A CE2 1 
ATOM   1178 C  CZ  . PHE A 1 145 ? -11.878 -9.487  22.474  1.00 5.08  ? 147 PHE A CZ  1 
ATOM   1179 N  N   . LEU A 1 146 ? -14.470 -11.150 16.069  1.00 6.50  ? 148 LEU A N   1 
ATOM   1180 C  CA  . LEU A 1 146 ? -15.050 -11.903 14.963  1.00 6.40  ? 148 LEU A CA  1 
ATOM   1181 C  C   . LEU A 1 146 ? -14.726 -13.381 15.145  1.00 6.88  ? 148 LEU A C   1 
ATOM   1182 O  O   . LEU A 1 146 ? -13.582 -13.745 15.431  1.00 7.60  ? 148 LEU A O   1 
ATOM   1183 C  CB  . LEU A 1 146 ? -14.481 -11.450 13.617  1.00 8.29  ? 148 LEU A CB  1 
ATOM   1184 C  CG  . LEU A 1 146 ? -15.037 -10.191 12.948  1.00 6.81  ? 148 LEU A CG  1 
ATOM   1185 C  CD1 . LEU A 1 146 ? -14.739 -8.971  13.807  1.00 7.54  ? 148 LEU A CD1 1 
ATOM   1186 C  CD2 . LEU A 1 146 ? -14.404 -10.033 11.573  1.00 6.88  ? 148 LEU A CD2 1 
ATOM   1187 N  N   . LYS A 1 147 ? -15.747 -14.223 15.002  1.00 7.03  ? 149 LYS A N   1 
ATOM   1188 C  CA  . LYS A 1 147 ? -15.575 -15.666 15.086  1.00 7.42  ? 149 LYS A CA  1 
ATOM   1189 C  C   . LYS A 1 147 ? -16.073 -16.212 13.757  1.00 8.25  ? 149 LYS A C   1 
ATOM   1190 O  O   . LYS A 1 147 ? -16.878 -15.573 13.079  1.00 9.22  ? 149 LYS A O   1 
ATOM   1191 C  CB  . LYS A 1 147 ? -16.386 -16.267 16.240  1.00 8.72  ? 149 LYS A CB  1 
ATOM   1192 C  CG  . LYS A 1 147 ? -17.894 -16.116 16.100  1.00 10.90 ? 149 LYS A CG  1 
ATOM   1193 C  CD  . LYS A 1 147 ? -18.642 -16.771 17.259  1.00 14.35 ? 149 LYS A CD  1 
ATOM   1194 C  CE  . LYS A 1 147 ? -18.553 -18.289 17.206  1.00 16.82 ? 149 LYS A CE  1 
ATOM   1195 N  NZ  . LYS A 1 147 ? -19.265 -18.938 18.351  1.00 18.89 ? 149 LYS A NZ  1 
ATOM   1196 N  N   . VAL A 1 148 ? -15.572 -17.379 13.375  1.00 8.50  ? 150 VAL A N   1 
ATOM   1197 C  CA  . VAL A 1 148 ? -15.966 -17.995 12.118  1.00 9.04  ? 150 VAL A CA  1 
ATOM   1198 C  C   . VAL A 1 148 ? -17.169 -18.912 12.300  1.00 8.61  ? 150 VAL A C   1 
ATOM   1199 O  O   . VAL A 1 148 ? -17.151 -19.849 13.105  1.00 9.01  ? 150 VAL A O   1 
ATOM   1200 C  CB  . VAL A 1 148 ? -14.790 -18.787 11.506  1.00 9.46  ? 150 VAL A CB  1 
ATOM   1201 C  CG1 . VAL A 1 148 ? -15.236 -19.500 10.233  1.00 10.51 ? 150 VAL A CG1 1 
ATOM   1202 C  CG2 . VAL A 1 148 ? -13.643 -17.837 11.201  1.00 10.50 ? 150 VAL A CG2 1 
ATOM   1203 N  N   . GLY A 1 149 ? -18.221 -18.617 11.546  1.00 7.60  ? 151 GLY A N   1 
ATOM   1204 C  CA  . GLY A 1 149 ? -19.439 -19.405 11.600  1.00 9.39  ? 151 GLY A CA  1 
ATOM   1205 C  C   . GLY A 1 149 ? -20.340 -18.910 10.490  1.00 8.88  ? 151 GLY A C   1 
ATOM   1206 O  O   . GLY A 1 149 ? -19.982 -18.994 9.318   1.00 9.73  ? 151 GLY A O   1 
ATOM   1207 N  N   A SER A 1 150 ? -21.511 -18.395 10.854  0.50 9.85  ? 152 SER A N   1 
ATOM   1208 N  N   B SER A 1 150 ? -21.510 -18.394 10.854  0.50 9.63  ? 152 SER A N   1 
ATOM   1209 C  CA  A SER A 1 150 ? -22.446 -17.873 9.865   0.50 9.99  ? 152 SER A CA  1 
ATOM   1210 C  CA  B SER A 1 150 ? -22.444 -17.871 9.864   0.50 9.55  ? 152 SER A CA  1 
ATOM   1211 C  C   A SER A 1 150 ? -21.871 -16.589 9.276   0.50 9.64  ? 152 SER A C   1 
ATOM   1212 C  C   B SER A 1 150 ? -21.868 -16.589 9.275   0.50 9.38  ? 152 SER A C   1 
ATOM   1213 O  O   A SER A 1 150 ? -21.128 -15.871 9.947   0.50 10.16 ? 152 SER A O   1 
ATOM   1214 O  O   B SER A 1 150 ? -21.121 -15.874 9.942   0.50 9.93  ? 152 SER A O   1 
ATOM   1215 C  CB  A SER A 1 150 ? -23.797 -17.578 10.515  0.50 11.24 ? 152 SER A CB  1 
ATOM   1216 C  CB  B SER A 1 150 ? -23.796 -17.572 10.512  0.50 10.48 ? 152 SER A CB  1 
ATOM   1217 O  OG  A SER A 1 150 ? -23.673 -16.582 11.516  0.50 14.28 ? 152 SER A OG  1 
ATOM   1218 O  OG  B SER A 1 150 ? -24.362 -18.742 11.075  0.50 12.26 ? 152 SER A OG  1 
ATOM   1219 N  N   . ALA A 1 151 ? -22.210 -16.303 8.022   1.00 9.50  ? 153 ALA A N   1 
ATOM   1220 C  CA  . ALA A 1 151 ? -21.722 -15.098 7.365   1.00 9.19  ? 153 ALA A CA  1 
ATOM   1221 C  C   . ALA A 1 151 ? -22.380 -13.861 7.977   1.00 9.14  ? 153 ALA A C   1 
ATOM   1222 O  O   . ALA A 1 151 ? -23.471 -13.942 8.538   1.00 9.90  ? 153 ALA A O   1 
ATOM   1223 C  CB  . ALA A 1 151 ? -22.022 -15.161 5.870   1.00 10.22 ? 153 ALA A CB  1 
ATOM   1224 N  N   . LYS A 1 152 ? -21.696 -12.725 7.886   1.00 10.30 ? 154 LYS A N   1 
ATOM   1225 C  CA  . LYS A 1 152 ? -22.227 -11.460 8.382   1.00 8.83  ? 154 LYS A CA  1 
ATOM   1226 C  C   . LYS A 1 152 ? -22.574 -10.716 7.094   1.00 9.67  ? 154 LYS A C   1 
ATOM   1227 O  O   . LYS A 1 152 ? -21.690 -10.219 6.397   1.00 10.01 ? 154 LYS A O   1 
ATOM   1228 C  CB  . LYS A 1 152 ? -21.158 -10.700 9.179   1.00 10.67 ? 154 LYS A CB  1 
ATOM   1229 C  CG  . LYS A 1 152 ? -21.673 -9.474  9.938   1.00 10.96 ? 154 LYS A CG  1 
ATOM   1230 C  CD  . LYS A 1 152 ? -22.665 -9.850  11.036  1.00 13.06 ? 154 LYS A CD  1 
ATOM   1231 C  CE  . LYS A 1 152 ? -23.055 -8.635  11.876  1.00 11.64 ? 154 LYS A CE  1 
ATOM   1232 N  NZ  . LYS A 1 152 ? -24.066 -8.963  12.919  1.00 16.32 ? 154 LYS A NZ  1 
ATOM   1233 N  N   . PRO A 1 153 ? -23.870 -10.649 6.751   1.00 10.53 ? 155 PRO A N   1 
ATOM   1234 C  CA  . PRO A 1 153 ? -24.297 -9.967  5.524   1.00 11.07 ? 155 PRO A CA  1 
ATOM   1235 C  C   . PRO A 1 153 ? -23.771 -8.547  5.363   1.00 10.47 ? 155 PRO A C   1 
ATOM   1236 O  O   . PRO A 1 153 ? -23.377 -8.148  4.267   1.00 11.77 ? 155 PRO A O   1 
ATOM   1237 C  CB  . PRO A 1 153 ? -25.823 -10.012 5.615   1.00 11.14 ? 155 PRO A CB  1 
ATOM   1238 C  CG  . PRO A 1 153 ? -26.077 -11.268 6.399   1.00 11.90 ? 155 PRO A CG  1 
ATOM   1239 C  CD  . PRO A 1 153 ? -25.035 -11.170 7.489   1.00 11.82 ? 155 PRO A CD  1 
ATOM   1240 N  N   . GLY A 1 154 ? -23.757 -7.799  6.461   1.00 11.48 ? 156 GLY A N   1 
ATOM   1241 C  CA  . GLY A 1 154 ? -23.298 -6.422  6.420   1.00 10.39 ? 156 GLY A CA  1 
ATOM   1242 C  C   . GLY A 1 154 ? -21.825 -6.234  6.114   1.00 11.54 ? 156 GLY A C   1 
ATOM   1243 O  O   . GLY A 1 154 ? -21.384 -5.118  5.845   1.00 13.71 ? 156 GLY A O   1 
ATOM   1244 N  N   . LEU A 1 155 ? -21.059 -7.320  6.145   1.00 11.23 ? 157 LEU A N   1 
ATOM   1245 C  CA  . LEU A 1 155 ? -19.626 -7.251  5.875   1.00 9.32  ? 157 LEU A CA  1 
ATOM   1246 C  C   . LEU A 1 155 ? -19.273 -7.559  4.423   1.00 9.65  ? 157 LEU A C   1 
ATOM   1247 O  O   . LEU A 1 155 ? -18.182 -7.228  3.959   1.00 9.23  ? 157 LEU A O   1 
ATOM   1248 C  CB  . LEU A 1 155 ? -18.877 -8.232  6.787   1.00 9.81  ? 157 LEU A CB  1 
ATOM   1249 C  CG  . LEU A 1 155 ? -17.359 -8.378  6.617   1.00 9.52  ? 157 LEU A CG  1 
ATOM   1250 C  CD1 . LEU A 1 155 ? -16.654 -7.081  7.005   1.00 10.14 ? 157 LEU A CD1 1 
ATOM   1251 C  CD2 . LEU A 1 155 ? -16.870 -9.528  7.479   1.00 10.24 ? 157 LEU A CD2 1 
ATOM   1252 N  N   . GLN A 1 156 ? -20.197 -8.185  3.703   1.00 9.90  ? 158 GLN A N   1 
ATOM   1253 C  CA  . GLN A 1 156 ? -19.932 -8.570  2.323   1.00 10.20 ? 158 GLN A CA  1 
ATOM   1254 C  C   . GLN A 1 156 ? -19.501 -7.440  1.395   1.00 10.16 ? 158 GLN A C   1 
ATOM   1255 O  O   . GLN A 1 156 ? -18.631 -7.639  0.556   1.00 9.84  ? 158 GLN A O   1 
ATOM   1256 C  CB  . GLN A 1 156 ? -21.142 -9.297  1.734   1.00 11.87 ? 158 GLN A CB  1 
ATOM   1257 C  CG  . GLN A 1 156 ? -20.799 -10.179 0.538   1.00 12.68 ? 158 GLN A CG  1 
ATOM   1258 C  CD  . GLN A 1 156 ? -19.638 -11.122 0.823   1.00 11.73 ? 158 GLN A CD  1 
ATOM   1259 O  OE1 . GLN A 1 156 ? -19.565 -11.732 1.893   1.00 12.17 ? 158 GLN A OE1 1 
ATOM   1260 N  NE2 . GLN A 1 156 ? -18.730 -11.255 -0.140  1.00 12.36 ? 158 GLN A NE2 1 
ATOM   1261 N  N   . LYS A 1 157 ? -20.090 -6.257  1.534   1.00 10.71 ? 159 LYS A N   1 
ATOM   1262 C  CA  . LYS A 1 157 ? -19.702 -5.146  0.669   1.00 11.93 ? 159 LYS A CA  1 
ATOM   1263 C  C   . LYS A 1 157 ? -18.222 -4.809  0.839   1.00 11.91 ? 159 LYS A C   1 
ATOM   1264 O  O   . LYS A 1 157 ? -17.560 -4.383  -0.105  1.00 11.27 ? 159 LYS A O   1 
ATOM   1265 C  CB  . LYS A 1 157 ? -20.576 -3.919  0.953   1.00 14.83 ? 159 LYS A CB  1 
ATOM   1266 C  CG  . LYS A 1 157 ? -22.022 -4.098  0.490   1.00 19.04 ? 159 LYS A CG  1 
ATOM   1267 C  CD  . LYS A 1 157 ? -22.968 -3.053  1.076   1.00 24.21 ? 159 LYS A CD  1 
ATOM   1268 C  CE  . LYS A 1 157 ? -22.676 -1.654  0.561   1.00 26.47 ? 159 LYS A CE  1 
ATOM   1269 N  NZ  . LYS A 1 157 ? -23.631 -0.645  1.117   1.00 27.61 ? 159 LYS A NZ  1 
ATOM   1270 N  N   . VAL A 1 158 ? -17.701 -5.004  2.046   1.00 11.16 ? 160 VAL A N   1 
ATOM   1271 C  CA  . VAL A 1 158 ? -16.292 -4.745  2.303   1.00 11.23 ? 160 VAL A CA  1 
ATOM   1272 C  C   . VAL A 1 158 ? -15.465 -5.859  1.668   1.00 10.40 ? 160 VAL A C   1 
ATOM   1273 O  O   . VAL A 1 158 ? -14.470 -5.606  0.995   1.00 10.65 ? 160 VAL A O   1 
ATOM   1274 C  CB  . VAL A 1 158 ? -15.998 -4.706  3.820   1.00 11.06 ? 160 VAL A CB  1 
ATOM   1275 C  CG1 . VAL A 1 158 ? -14.495 -4.601  4.063   1.00 13.14 ? 160 VAL A CG1 1 
ATOM   1276 C  CG2 . VAL A 1 158 ? -16.718 -3.528  4.453   1.00 12.72 ? 160 VAL A CG2 1 
ATOM   1277 N  N   . VAL A 1 159 ? -15.890 -7.097  1.885   1.00 11.76 ? 161 VAL A N   1 
ATOM   1278 C  CA  . VAL A 1 159 ? -15.187 -8.248  1.334   1.00 13.58 ? 161 VAL A CA  1 
ATOM   1279 C  C   . VAL A 1 159 ? -15.044 -8.192  -0.188  1.00 12.23 ? 161 VAL A C   1 
ATOM   1280 O  O   . VAL A 1 159 ? -13.971 -8.456  -0.723  1.00 12.99 ? 161 VAL A O   1 
ATOM   1281 C  CB  . VAL A 1 159 ? -15.906 -9.566  1.708   1.00 14.48 ? 161 VAL A CB  1 
ATOM   1282 C  CG1 . VAL A 1 159 ? -15.281 -10.730 0.961   1.00 16.78 ? 161 VAL A CG1 1 
ATOM   1283 C  CG2 . VAL A 1 159 ? -15.813 -9.802  3.209   1.00 17.19 ? 161 VAL A CG2 1 
ATOM   1284 N  N   . ASP A 1 160 ? -16.120 -7.839  -0.883  1.00 14.51 ? 162 ASP A N   1 
ATOM   1285 C  CA  . ASP A 1 160 ? -16.086 -7.797  -2.341  1.00 15.13 ? 162 ASP A CA  1 
ATOM   1286 C  C   . ASP A 1 160 ? -15.221 -6.715  -2.980  1.00 16.16 ? 162 ASP A C   1 
ATOM   1287 O  O   . ASP A 1 160 ? -14.871 -6.819  -4.155  1.00 17.65 ? 162 ASP A O   1 
ATOM   1288 C  CB  . ASP A 1 160 ? -17.507 -7.702  -2.899  1.00 17.06 ? 162 ASP A CB  1 
ATOM   1289 C  CG  . ASP A 1 160 ? -18.308 -8.965  -2.656  1.00 17.98 ? 162 ASP A CG  1 
ATOM   1290 O  OD1 . ASP A 1 160 ? -17.720 -10.064 -2.743  1.00 21.43 ? 162 ASP A OD1 1 
ATOM   1291 O  OD2 . ASP A 1 160 ? -19.520 -8.861  -2.389  1.00 21.35 ? 162 ASP A OD2 1 
ATOM   1292 N  N   . VAL A 1 161 ? -14.871 -5.683  -2.221  1.00 13.97 ? 163 VAL A N   1 
ATOM   1293 C  CA  . VAL A 1 161 ? -14.054 -4.603  -2.759  1.00 14.52 ? 163 VAL A CA  1 
ATOM   1294 C  C   . VAL A 1 161 ? -12.556 -4.815  -2.511  1.00 12.76 ? 163 VAL A C   1 
ATOM   1295 O  O   . VAL A 1 161 ? -11.717 -4.099  -3.061  1.00 12.44 ? 163 VAL A O   1 
ATOM   1296 C  CB  . VAL A 1 161 ? -14.488 -3.238  -2.161  1.00 14.91 ? 163 VAL A CB  1 
ATOM   1297 C  CG1 . VAL A 1 161 ? -13.991 -3.108  -0.732  1.00 14.71 ? 163 VAL A CG1 1 
ATOM   1298 C  CG2 . VAL A 1 161 ? -13.974 -2.098  -3.023  1.00 16.20 ? 163 VAL A CG2 1 
ATOM   1299 N  N   . LEU A 1 162 ? -12.220 -5.810  -1.694  1.00 13.48 ? 164 LEU A N   1 
ATOM   1300 C  CA  . LEU A 1 162 ? -10.824 -6.091  -1.368  1.00 13.15 ? 164 LEU A CA  1 
ATOM   1301 C  C   . LEU A 1 162 ? -9.982  -6.468  -2.582  1.00 14.68 ? 164 LEU A C   1 
ATOM   1302 O  O   . LEU A 1 162 ? -8.773  -6.237  -2.605  1.00 14.04 ? 164 LEU A O   1 
ATOM   1303 C  CB  . LEU A 1 162 ? -10.740 -7.204  -0.318  1.00 12.21 ? 164 LEU A CB  1 
ATOM   1304 C  CG  . LEU A 1 162 ? -11.419 -6.915  1.025   1.00 13.52 ? 164 LEU A CG  1 
ATOM   1305 C  CD1 . LEU A 1 162 ? -11.233 -8.113  1.946   1.00 13.54 ? 164 LEU A CD1 1 
ATOM   1306 C  CD2 . LEU A 1 162 ? -10.826 -5.661  1.655   1.00 12.75 ? 164 LEU A CD2 1 
ATOM   1307 N  N   . ASP A 1 163 ? -10.621 -7.051  -3.588  1.00 16.12 ? 165 ASP A N   1 
ATOM   1308 C  CA  . ASP A 1 163 ? -9.912  -7.445  -4.797  1.00 18.68 ? 165 ASP A CA  1 
ATOM   1309 C  C   . ASP A 1 163 ? -9.313  -6.235  -5.512  1.00 18.30 ? 165 ASP A C   1 
ATOM   1310 O  O   . ASP A 1 163 ? -8.334  -6.367  -6.245  1.00 19.40 ? 165 ASP A O   1 
ATOM   1311 C  CB  . ASP A 1 163 ? -10.859 -8.193  -5.742  1.00 23.05 ? 165 ASP A CB  1 
ATOM   1312 C  CG  . ASP A 1 163 ? -12.108 -7.394  -6.072  1.00 27.17 ? 165 ASP A CG  1 
ATOM   1313 O  OD1 . ASP A 1 163 ? -11.985 -6.290  -6.644  1.00 30.96 ? 165 ASP A OD1 1 
ATOM   1314 O  OD2 . ASP A 1 163 ? -13.218 -7.872  -5.757  1.00 32.19 ? 165 ASP A OD2 1 
ATOM   1315 N  N   . SER A 1 164 ? -9.892  -5.057  -5.287  1.00 16.84 ? 166 SER A N   1 
ATOM   1316 C  CA  . SER A 1 164 ? -9.413  -3.835  -5.929  1.00 17.13 ? 166 SER A CA  1 
ATOM   1317 C  C   . SER A 1 164 ? -8.328  -3.094  -5.144  1.00 16.28 ? 166 SER A C   1 
ATOM   1318 O  O   . SER A 1 164 ? -7.714  -2.159  -5.661  1.00 17.54 ? 166 SER A O   1 
ATOM   1319 C  CB  . SER A 1 164 ? -10.584 -2.882  -6.191  1.00 17.53 ? 166 SER A CB  1 
ATOM   1320 O  OG  . SER A 1 164 ? -11.091 -2.344  -4.983  1.00 19.13 ? 166 SER A OG  1 
ATOM   1321 N  N   . ILE A 1 165 ? -8.097  -3.495  -3.897  1.00 13.79 ? 167 ILE A N   1 
ATOM   1322 C  CA  . ILE A 1 165 ? -7.065  -2.858  -3.080  1.00 13.44 ? 167 ILE A CA  1 
ATOM   1323 C  C   . ILE A 1 165 ? -6.139  -3.930  -2.514  1.00 11.78 ? 167 ILE A C   1 
ATOM   1324 O  O   . ILE A 1 165 ? -5.726  -3.880  -1.354  1.00 12.61 ? 167 ILE A O   1 
ATOM   1325 C  CB  . ILE A 1 165 ? -7.678  -2.047  -1.910  1.00 13.87 ? 167 ILE A CB  1 
ATOM   1326 C  CG1 . ILE A 1 165 ? -8.550  -2.954  -1.041  1.00 11.28 ? 167 ILE A CG1 1 
ATOM   1327 C  CG2 . ILE A 1 165 ? -8.503  -0.886  -2.455  1.00 15.25 ? 167 ILE A CG2 1 
ATOM   1328 C  CD1 . ILE A 1 165 ? -8.924  -2.338  0.292   1.00 13.87 ? 167 ILE A CD1 1 
ATOM   1329 N  N   . LYS A 1 166 ? -5.802  -4.896  -3.357  1.00 13.11 ? 168 LYS A N   1 
ATOM   1330 C  CA  . LYS A 1 166 ? -4.951  -6.010  -2.963  1.00 12.38 ? 168 LYS A CA  1 
ATOM   1331 C  C   . LYS A 1 166 ? -3.609  -5.631  -2.348  1.00 12.59 ? 168 LYS A C   1 
ATOM   1332 O  O   . LYS A 1 166 ? -3.207  -6.192  -1.330  1.00 11.17 ? 168 LYS A O   1 
ATOM   1333 C  CB  . LYS A 1 166 ? -4.707  -6.911  -4.174  1.00 15.15 ? 168 LYS A CB  1 
ATOM   1334 C  CG  . LYS A 1 166 ? -3.904  -8.164  -3.882  1.00 16.50 ? 168 LYS A CG  1 
ATOM   1335 C  CD  . LYS A 1 166 ? -3.590  -8.904  -5.174  1.00 21.14 ? 168 LYS A CD  1 
ATOM   1336 C  CE  . LYS A 1 166 ? -2.859  -10.203 -4.907  1.00 23.68 ? 168 LYS A CE  1 
ATOM   1337 N  NZ  . LYS A 1 166 ? -3.709  -11.135 -4.127  1.00 27.83 ? 168 LYS A NZ  1 
ATOM   1338 N  N   . THR A 1 167 ? -2.918  -4.675  -2.960  1.00 12.96 ? 169 THR A N   1 
ATOM   1339 C  CA  . THR A 1 167 ? -1.601  -4.281  -2.483  1.00 13.05 ? 169 THR A CA  1 
ATOM   1340 C  C   . THR A 1 167 ? -1.514  -2.932  -1.780  1.00 12.49 ? 169 THR A C   1 
ATOM   1341 O  O   . THR A 1 167 ? -2.389  -2.079  -1.919  1.00 12.42 ? 169 THR A O   1 
ATOM   1342 C  CB  . THR A 1 167 ? -0.595  -4.299  -3.645  1.00 13.92 ? 169 THR A CB  1 
ATOM   1343 O  OG1 . THR A 1 167 ? -1.119  -3.534  -4.736  1.00 15.47 ? 169 THR A OG1 1 
ATOM   1344 C  CG2 . THR A 1 167 ? -0.349  -5.730  -4.107  1.00 13.75 ? 169 THR A CG2 1 
ATOM   1345 N  N   . LYS A 1 168 ? -0.435  -2.768  -1.021  1.00 13.11 ? 170 LYS A N   1 
ATOM   1346 C  CA  . LYS A 1 168 ? -0.162  -1.555  -0.259  1.00 14.77 ? 170 LYS A CA  1 
ATOM   1347 C  C   . LYS A 1 168 ? -0.199  -0.301  -1.122  1.00 15.76 ? 170 LYS A C   1 
ATOM   1348 O  O   . LYS A 1 168 ? 0.408   -0.257  -2.191  1.00 16.68 ? 170 LYS A O   1 
ATOM   1349 C  CB  . LYS A 1 168 ? 1.209   -1.673  0.413   1.00 13.74 ? 170 LYS A CB  1 
ATOM   1350 C  CG  . LYS A 1 168 ? 1.687   -0.406  1.115   1.00 14.67 ? 170 LYS A CG  1 
ATOM   1351 C  CD  . LYS A 1 168 ? 3.042   -0.617  1.782   1.00 16.83 ? 170 LYS A CD  1 
ATOM   1352 C  CE  . LYS A 1 168 ? 4.096   -1.057  0.770   1.00 19.79 ? 170 LYS A CE  1 
ATOM   1353 N  NZ  . LYS A 1 168 ? 5.446   -1.213  1.378   1.00 25.02 ? 170 LYS A NZ  1 
ATOM   1354 N  N   . GLY A 1 169 ? -0.919  0.713   -0.650  1.00 16.21 ? 171 GLY A N   1 
ATOM   1355 C  CA  . GLY A 1 169 ? -1.010  1.965   -1.378  1.00 16.92 ? 171 GLY A CA  1 
ATOM   1356 C  C   . GLY A 1 169 ? -2.269  2.132   -2.202  1.00 17.91 ? 171 GLY A C   1 
ATOM   1357 O  O   . GLY A 1 169 ? -2.665  3.256   -2.517  1.00 18.43 ? 171 GLY A O   1 
ATOM   1358 N  N   . LYS A 1 170 ? -2.907  1.022   -2.554  1.00 15.82 ? 172 LYS A N   1 
ATOM   1359 C  CA  . LYS A 1 170 ? -4.122  1.086   -3.354  1.00 16.12 ? 172 LYS A CA  1 
ATOM   1360 C  C   . LYS A 1 170 ? -5.333  1.507   -2.529  1.00 16.45 ? 172 LYS A C   1 
ATOM   1361 O  O   . LYS A 1 170 ? -5.481  1.115   -1.370  1.00 15.06 ? 172 LYS A O   1 
ATOM   1362 C  CB  . LYS A 1 170 ? -4.388  -0.267  -4.023  1.00 17.58 ? 172 LYS A CB  1 
ATOM   1363 C  CG  . LYS A 1 170 ? -3.219  -0.766  -4.861  1.00 19.43 ? 172 LYS A CG  1 
ATOM   1364 C  CD  . LYS A 1 170 ? -3.516  -2.088  -5.561  1.00 23.81 ? 172 LYS A CD  1 
ATOM   1365 C  CE  . LYS A 1 170 ? -4.082  -1.884  -6.962  1.00 25.63 ? 172 LYS A CE  1 
ATOM   1366 N  NZ  . LYS A 1 170 ? -5.432  -1.258  -6.959  1.00 27.62 ? 172 LYS A NZ  1 
ATOM   1367 N  N   . SER A 1 171 ? -6.186  2.327   -3.132  1.00 16.67 ? 173 SER A N   1 
ATOM   1368 C  CA  . SER A 1 171 ? -7.400  2.793   -2.477  1.00 17.62 ? 173 SER A CA  1 
ATOM   1369 C  C   . SER A 1 171 ? -8.526  2.795   -3.502  1.00 18.49 ? 173 SER A C   1 
ATOM   1370 O  O   . SER A 1 171 ? -8.282  2.752   -4.712  1.00 18.21 ? 173 SER A O   1 
ATOM   1371 C  CB  . SER A 1 171 ? -7.210  4.208   -1.924  1.00 18.20 ? 173 SER A CB  1 
ATOM   1372 O  OG  . SER A 1 171 ? -7.281  5.172   -2.960  1.00 20.07 ? 173 SER A OG  1 
ATOM   1373 N  N   . ALA A 1 172 ? -9.760  2.843   -3.019  1.00 18.77 ? 174 ALA A N   1 
ATOM   1374 C  CA  . ALA A 1 172 ? -10.914 2.853   -3.903  1.00 19.82 ? 174 ALA A CA  1 
ATOM   1375 C  C   . ALA A 1 172 ? -12.095 3.536   -3.234  1.00 20.65 ? 174 ALA A C   1 
ATOM   1376 O  O   . ALA A 1 172 ? -12.263 3.461   -2.014  1.00 19.55 ? 174 ALA A O   1 
ATOM   1377 C  CB  . ALA A 1 172 ? -11.286 1.430   -4.289  1.00 19.77 ? 174 ALA A CB  1 
ATOM   1378 N  N   . ASP A 1 173 ? -12.910 4.215   -4.033  1.00 21.30 ? 175 ASP A N   1 
ATOM   1379 C  CA  . ASP A 1 173 ? -14.079 4.883   -3.491  1.00 21.62 ? 175 ASP A CA  1 
ATOM   1380 C  C   . ASP A 1 173 ? -14.910 3.841   -2.764  1.00 20.21 ? 175 ASP A C   1 
ATOM   1381 O  O   . ASP A 1 173 ? -15.035 2.704   -3.217  1.00 21.39 ? 175 ASP A O   1 
ATOM   1382 C  CB  . ASP A 1 173 ? -14.903 5.526   -4.608  1.00 25.51 ? 175 ASP A CB  1 
ATOM   1383 C  CG  . ASP A 1 173 ? -14.220 6.738   -5.209  1.00 29.23 ? 175 ASP A CG  1 
ATOM   1384 O  OD1 . ASP A 1 173 ? -13.898 7.675   -4.448  1.00 30.59 ? 175 ASP A OD1 1 
ATOM   1385 O  OD2 . ASP A 1 173 ? -14.011 6.755   -6.441  1.00 32.53 ? 175 ASP A OD2 1 
ATOM   1386 N  N   . PHE A 1 174 ? -15.463 4.225   -1.623  1.00 16.99 ? 176 PHE A N   1 
ATOM   1387 C  CA  . PHE A 1 174 ? -16.277 3.310   -0.843  1.00 15.70 ? 176 PHE A CA  1 
ATOM   1388 C  C   . PHE A 1 174 ? -17.297 4.145   -0.094  1.00 14.52 ? 176 PHE A C   1 
ATOM   1389 O  O   . PHE A 1 174 ? -17.135 4.431   1.092   1.00 16.00 ? 176 PHE A O   1 
ATOM   1390 C  CB  . PHE A 1 174 ? -15.402 2.525   0.139   1.00 14.17 ? 176 PHE A CB  1 
ATOM   1391 C  CG  . PHE A 1 174 ? -16.038 1.258   0.637   1.00 13.72 ? 176 PHE A CG  1 
ATOM   1392 C  CD1 . PHE A 1 174 ? -16.379 0.244   -0.252  1.00 14.93 ? 176 PHE A CD1 1 
ATOM   1393 C  CD2 . PHE A 1 174 ? -16.298 1.077   1.990   1.00 13.68 ? 176 PHE A CD2 1 
ATOM   1394 C  CE1 . PHE A 1 174 ? -16.971 -0.934  0.200   1.00 15.03 ? 176 PHE A CE1 1 
ATOM   1395 C  CE2 . PHE A 1 174 ? -16.889 -0.096  2.453   1.00 15.28 ? 176 PHE A CE2 1 
ATOM   1396 C  CZ  . PHE A 1 174 ? -17.227 -1.104  1.557   1.00 14.82 ? 176 PHE A CZ  1 
ATOM   1397 N  N   . THR A 1 175 ? -18.344 4.548   -0.804  1.00 13.99 ? 177 THR A N   1 
ATOM   1398 C  CA  . THR A 1 175 ? -19.391 5.366   -0.216  1.00 12.71 ? 177 THR A CA  1 
ATOM   1399 C  C   . THR A 1 175 ? -20.618 4.563   0.192   1.00 11.53 ? 177 THR A C   1 
ATOM   1400 O  O   . THR A 1 175 ? -20.816 3.429   -0.243  1.00 13.02 ? 177 THR A O   1 
ATOM   1401 C  CB  . THR A 1 175 ? -19.840 6.470   -1.196  1.00 13.33 ? 177 THR A CB  1 
ATOM   1402 O  OG1 . THR A 1 175 ? -20.257 5.873   -2.432  1.00 15.64 ? 177 THR A OG1 1 
ATOM   1403 C  CG2 . THR A 1 175 ? -18.697 7.436   -1.468  1.00 15.64 ? 177 THR A CG2 1 
ATOM   1404 N  N   . ASN A 1 176 ? -21.422 5.168   1.058   1.00 11.61 ? 178 ASN A N   1 
ATOM   1405 C  CA  . ASN A 1 176 ? -22.667 4.592   1.543   1.00 12.02 ? 178 ASN A CA  1 
ATOM   1406 C  C   . ASN A 1 176 ? -22.586 3.283   2.320   1.00 11.91 ? 178 ASN A C   1 
ATOM   1407 O  O   . ASN A 1 176 ? -23.577 2.556   2.416   1.00 14.98 ? 178 ASN A O   1 
ATOM   1408 C  CB  . ASN A 1 176 ? -23.643 4.447   0.376   1.00 12.33 ? 178 ASN A CB  1 
ATOM   1409 C  CG  . ASN A 1 176 ? -23.859 5.759   -0.356  1.00 13.28 ? 178 ASN A CG  1 
ATOM   1410 O  OD1 . ASN A 1 176 ? -23.281 5.999   -1.417  1.00 15.25 ? 178 ASN A OD1 1 
ATOM   1411 N  ND2 . ASN A 1 176 ? -24.672 6.624   0.224   1.00 12.29 ? 178 ASN A ND2 1 
ATOM   1412 N  N   . PHE A 1 177 ? -21.419 2.975   2.878   1.00 12.00 ? 179 PHE A N   1 
ATOM   1413 C  CA  . PHE A 1 177 ? -21.305 1.758   3.671   1.00 11.26 ? 179 PHE A CA  1 
ATOM   1414 C  C   . PHE A 1 177 ? -21.785 2.068   5.084   1.00 10.23 ? 179 PHE A C   1 
ATOM   1415 O  O   . PHE A 1 177 ? -21.284 2.993   5.724   1.00 11.64 ? 179 PHE A O   1 
ATOM   1416 C  CB  . PHE A 1 177 ? -19.874 1.256   3.750   1.00 10.40 ? 179 PHE A CB  1 
ATOM   1417 C  CG  . PHE A 1 177 ? -19.743 0.022   4.587   1.00 10.66 ? 179 PHE A CG  1 
ATOM   1418 C  CD1 . PHE A 1 177 ? -20.185 -1.206  4.103   1.00 11.49 ? 179 PHE A CD1 1 
ATOM   1419 C  CD2 . PHE A 1 177 ? -19.276 0.098   5.893   1.00 10.24 ? 179 PHE A CD2 1 
ATOM   1420 C  CE1 . PHE A 1 177 ? -20.168 -2.339  4.909   1.00 12.21 ? 179 PHE A CE1 1 
ATOM   1421 C  CE2 . PHE A 1 177 ? -19.256 -1.030  6.707   1.00 10.87 ? 179 PHE A CE2 1 
ATOM   1422 C  CZ  . PHE A 1 177 ? -19.704 -2.251  6.216   1.00 10.38 ? 179 PHE A CZ  1 
ATOM   1423 N  N   . ASP A 1 178 ? -22.739 1.278   5.567   1.00 10.42 ? 180 ASP A N   1 
ATOM   1424 C  CA  . ASP A 1 178 ? -23.327 1.467   6.891   1.00 11.41 ? 180 ASP A CA  1 
ATOM   1425 C  C   . ASP A 1 178 ? -22.669 0.562   7.928   1.00 10.49 ? 180 ASP A C   1 
ATOM   1426 O  O   . ASP A 1 178 ? -22.874 -0.651  7.925   1.00 10.81 ? 180 ASP A O   1 
ATOM   1427 C  CB  . ASP A 1 178 ? -24.830 1.180   6.807   1.00 12.56 ? 180 ASP A CB  1 
ATOM   1428 C  CG  . ASP A 1 178 ? -25.588 1.620   8.040   1.00 14.63 ? 180 ASP A CG  1 
ATOM   1429 O  OD1 . ASP A 1 178 ? -26.814 1.835   7.924   1.00 16.20 ? 180 ASP A OD1 1 
ATOM   1430 O  OD2 . ASP A 1 178 ? -24.976 1.744   9.121   1.00 14.08 ? 180 ASP A OD2 1 
ATOM   1431 N  N   . PRO A 1 179 ? -21.872 1.144   8.840   1.00 9.03  ? 181 PRO A N   1 
ATOM   1432 C  CA  . PRO A 1 179 ? -21.207 0.327   9.859   1.00 9.40  ? 181 PRO A CA  1 
ATOM   1433 C  C   . PRO A 1 179 ? -22.135 -0.334  10.877  1.00 9.57  ? 181 PRO A C   1 
ATOM   1434 O  O   . PRO A 1 179 ? -21.694 -1.179  11.653  1.00 8.99  ? 181 PRO A O   1 
ATOM   1435 C  CB  . PRO A 1 179 ? -20.226 1.312   10.497  1.00 10.24 ? 181 PRO A CB  1 
ATOM   1436 C  CG  . PRO A 1 179 ? -20.963 2.609   10.410  1.00 8.44  ? 181 PRO A CG  1 
ATOM   1437 C  CD  . PRO A 1 179 ? -21.529 2.568   9.002   1.00 9.67  ? 181 PRO A CD  1 
ATOM   1438 N  N   . ARG A 1 180 ? -23.414 0.038   10.876  1.00 8.49  ? 182 ARG A N   1 
ATOM   1439 C  CA  . ARG A 1 180 ? -24.364 -0.563  11.812  1.00 9.90  ? 182 ARG A CA  1 
ATOM   1440 C  C   . ARG A 1 180 ? -24.521 -2.053  11.529  1.00 10.48 ? 182 ARG A C   1 
ATOM   1441 O  O   . ARG A 1 180 ? -24.879 -2.828  12.417  1.00 11.63 ? 182 ARG A O   1 
ATOM   1442 C  CB  . ARG A 1 180 ? -25.727 0.132   11.719  1.00 9.96  ? 182 ARG A CB  1 
ATOM   1443 C  CG  . ARG A 1 180 ? -25.716 1.565   12.233  1.00 12.55 ? 182 ARG A CG  1 
ATOM   1444 C  CD  . ARG A 1 180 ? -27.086 2.221   12.131  1.00 15.10 ? 182 ARG A CD  1 
ATOM   1445 N  NE  . ARG A 1 180 ? -27.527 2.359   10.747  1.00 16.58 ? 182 ARG A NE  1 
ATOM   1446 C  CZ  . ARG A 1 180 ? -28.641 2.983   10.377  1.00 18.68 ? 182 ARG A CZ  1 
ATOM   1447 N  NH1 . ARG A 1 180 ? -29.434 3.533   11.290  1.00 19.32 ? 182 ARG A NH1 1 
ATOM   1448 N  NH2 . ARG A 1 180 ? -28.964 3.055   9.094   1.00 20.37 ? 182 ARG A NH2 1 
ATOM   1449 N  N   . GLY A 1 181 ? -24.246 -2.446  10.289  1.00 10.00 ? 183 GLY A N   1 
ATOM   1450 C  CA  . GLY A 1 181 ? -24.364 -3.842  9.909   1.00 11.52 ? 183 GLY A CA  1 
ATOM   1451 C  C   . GLY A 1 181 ? -23.249 -4.727  10.433  1.00 11.07 ? 183 GLY A C   1 
ATOM   1452 O  O   . GLY A 1 181 ? -23.237 -5.931  10.175  1.00 12.27 ? 183 GLY A O   1 
ATOM   1453 N  N   . LEU A 1 182 ? -22.307 -4.140  11.166  1.00 10.77 ? 184 LEU A N   1 
ATOM   1454 C  CA  . LEU A 1 182 ? -21.186 -4.897  11.721  1.00 9.55  ? 184 LEU A CA  1 
ATOM   1455 C  C   . LEU A 1 182 ? -21.272 -5.033  13.240  1.00 9.82  ? 184 LEU A C   1 
ATOM   1456 O  O   . LEU A 1 182 ? -20.360 -5.569  13.870  1.00 10.52 ? 184 LEU A O   1 
ATOM   1457 C  CB  . LEU A 1 182 ? -19.863 -4.214  11.358  1.00 9.62  ? 184 LEU A CB  1 
ATOM   1458 C  CG  . LEU A 1 182 ? -19.569 -4.050  9.865   1.00 10.09 ? 184 LEU A CG  1 
ATOM   1459 C  CD1 . LEU A 1 182 ? -18.282 -3.266  9.689   1.00 10.13 ? 184 LEU A CD1 1 
ATOM   1460 C  CD2 . LEU A 1 182 ? -19.472 -5.417  9.199   1.00 12.96 ? 184 LEU A CD2 1 
ATOM   1461 N  N   . LEU A 1 183 ? -22.369 -4.562  13.826  1.00 10.36 ? 185 LEU A N   1 
ATOM   1462 C  CA  . LEU A 1 183 ? -22.535 -4.604  15.276  1.00 11.06 ? 185 LEU A CA  1 
ATOM   1463 C  C   . LEU A 1 183 ? -23.355 -5.782  15.792  1.00 12.09 ? 185 LEU A C   1 
ATOM   1464 O  O   . LEU A 1 183 ? -24.396 -6.128  15.229  1.00 14.17 ? 185 LEU A O   1 
ATOM   1465 C  CB  . LEU A 1 183 ? -23.192 -3.308  15.762  1.00 10.63 ? 185 LEU A CB  1 
ATOM   1466 C  CG  . LEU A 1 183 ? -22.555 -1.978  15.349  1.00 11.76 ? 185 LEU A CG  1 
ATOM   1467 C  CD1 . LEU A 1 183 ? -23.399 -0.827  15.856  1.00 11.29 ? 185 LEU A CD1 1 
ATOM   1468 C  CD2 . LEU A 1 183 ? -21.142 -1.886  15.901  1.00 11.38 ? 185 LEU A CD2 1 
ATOM   1469 N  N   . PRO A 1 184 ? -22.901 -6.406  16.889  1.00 10.37 ? 186 PRO A N   1 
ATOM   1470 C  CA  . PRO A 1 184 ? -23.634 -7.540  17.456  1.00 10.03 ? 186 PRO A CA  1 
ATOM   1471 C  C   . PRO A 1 184 ? -24.884 -7.003  18.158  1.00 10.59 ? 186 PRO A C   1 
ATOM   1472 O  O   . PRO A 1 184 ? -25.056 -5.787  18.269  1.00 11.34 ? 186 PRO A O   1 
ATOM   1473 C  CB  . PRO A 1 184 ? -22.624 -8.139  18.424  1.00 9.80  ? 186 PRO A CB  1 
ATOM   1474 C  CG  . PRO A 1 184 ? -21.940 -6.917  18.950  1.00 8.74  ? 186 PRO A CG  1 
ATOM   1475 C  CD  . PRO A 1 184 ? -21.710 -6.090  17.699  1.00 9.37  ? 186 PRO A CD  1 
ATOM   1476 N  N   . GLU A 1 185 ? -25.746 -7.894  18.635  1.00 11.12 ? 187 GLU A N   1 
ATOM   1477 C  CA  . GLU A 1 185 ? -26.970 -7.465  19.303  1.00 11.79 ? 187 GLU A CA  1 
ATOM   1478 C  C   . GLU A 1 185 ? -26.711 -6.718  20.608  1.00 11.60 ? 187 GLU A C   1 
ATOM   1479 O  O   . GLU A 1 185 ? -27.278 -5.652  20.848  1.00 13.20 ? 187 GLU A O   1 
ATOM   1480 C  CB  . GLU A 1 185 ? -27.869 -8.664  19.615  1.00 13.77 ? 187 GLU A CB  1 
ATOM   1481 C  CG  . GLU A 1 185 ? -28.268 -9.505  18.421  1.00 16.52 ? 187 GLU A CG  1 
ATOM   1482 C  CD  . GLU A 1 185 ? -29.230 -10.613 18.806  1.00 17.70 ? 187 GLU A CD  1 
ATOM   1483 O  OE1 . GLU A 1 185 ? -29.280 -10.964 20.004  1.00 15.69 ? 187 GLU A OE1 1 
ATOM   1484 O  OE2 . GLU A 1 185 ? -29.926 -11.140 17.914  1.00 22.31 ? 187 GLU A OE2 1 
ATOM   1485 N  N   . SER A 1 186 ? -25.858 -7.288  21.452  1.00 10.94 ? 188 SER A N   1 
ATOM   1486 C  CA  . SER A 1 186 ? -25.554 -6.702  22.750  1.00 11.12 ? 188 SER A CA  1 
ATOM   1487 C  C   . SER A 1 186 ? -24.403 -5.709  22.761  1.00 9.22  ? 188 SER A C   1 
ATOM   1488 O  O   . SER A 1 186 ? -23.415 -5.878  22.049  1.00 10.45 ? 188 SER A O   1 
ATOM   1489 C  CB  . SER A 1 186 ? -25.245 -7.810  23.760  1.00 10.70 ? 188 SER A CB  1 
ATOM   1490 O  OG  . SER A 1 186 ? -25.008 -7.269  25.047  1.00 12.92 ? 188 SER A OG  1 
ATOM   1491 N  N   . LEU A 1 187 ? -24.541 -4.678  23.590  1.00 9.29  ? 189 LEU A N   1 
ATOM   1492 C  CA  . LEU A 1 187 ? -23.504 -3.666  23.741  1.00 8.96  ? 189 LEU A CA  1 
ATOM   1493 C  C   . LEU A 1 187 ? -22.756 -3.852  25.061  1.00 9.50  ? 189 LEU A C   1 
ATOM   1494 O  O   . LEU A 1 187 ? -22.039 -2.954  25.506  1.00 10.57 ? 189 LEU A O   1 
ATOM   1495 C  CB  . LEU A 1 187 ? -24.097 -2.255  23.670  1.00 10.18 ? 189 LEU A CB  1 
ATOM   1496 C  CG  . LEU A 1 187 ? -24.566 -1.763  22.296  1.00 11.46 ? 189 LEU A CG  1 
ATOM   1497 C  CD1 . LEU A 1 187 ? -25.037 -0.319  22.417  1.00 13.51 ? 189 LEU A CD1 1 
ATOM   1498 C  CD2 . LEU A 1 187 ? -23.428 -1.856  21.284  1.00 12.85 ? 189 LEU A CD2 1 
ATOM   1499 N  N   . ASP A 1 188 ? -22.934 -5.010  25.696  1.00 9.70  ? 190 ASP A N   1 
ATOM   1500 C  CA  . ASP A 1 188 ? -22.217 -5.299  26.937  1.00 9.04  ? 190 ASP A CA  1 
ATOM   1501 C  C   . ASP A 1 188 ? -20.744 -5.169  26.568  1.00 8.58  ? 190 ASP A C   1 
ATOM   1502 O  O   . ASP A 1 188 ? -20.330 -5.619  25.495  1.00 8.49  ? 190 ASP A O   1 
ATOM   1503 C  CB  . ASP A 1 188 ? -22.500 -6.724  27.421  1.00 11.41 ? 190 ASP A CB  1 
ATOM   1504 C  CG  . ASP A 1 188 ? -23.853 -6.862  28.091  1.00 14.30 ? 190 ASP A CG  1 
ATOM   1505 O  OD1 . ASP A 1 188 ? -24.250 -8.012  28.371  1.00 18.09 ? 190 ASP A OD1 1 
ATOM   1506 O  OD2 . ASP A 1 188 ? -24.510 -5.833  28.346  1.00 14.95 ? 190 ASP A OD2 1 
ATOM   1507 N  N   . TYR A 1 189 ? -19.949 -4.575  27.452  1.00 7.56  ? 191 TYR A N   1 
ATOM   1508 C  CA  . TYR A 1 189 ? -18.540 -4.370  27.138  1.00 6.96  ? 191 TYR A CA  1 
ATOM   1509 C  C   . TYR A 1 189 ? -17.618 -4.299  28.347  1.00 7.69  ? 191 TYR A C   1 
ATOM   1510 O  O   . TYR A 1 189 ? -18.059 -4.214  29.498  1.00 7.74  ? 191 TYR A O   1 
ATOM   1511 C  CB  . TYR A 1 189 ? -18.395 -3.060  26.349  1.00 7.82  ? 191 TYR A CB  1 
ATOM   1512 C  CG  . TYR A 1 189 ? -18.721 -1.824  27.179  1.00 7.40  ? 191 TYR A CG  1 
ATOM   1513 C  CD1 . TYR A 1 189 ? -17.788 -1.287  28.073  1.00 8.66  ? 191 TYR A CD1 1 
ATOM   1514 C  CD2 . TYR A 1 189 ? -19.981 -1.231  27.115  1.00 7.27  ? 191 TYR A CD2 1 
ATOM   1515 C  CE1 . TYR A 1 189 ? -18.109 -0.196  28.882  1.00 9.25  ? 191 TYR A CE1 1 
ATOM   1516 C  CE2 . TYR A 1 189 ? -20.309 -0.138  27.920  1.00 9.41  ? 191 TYR A CE2 1 
ATOM   1517 C  CZ  . TYR A 1 189 ? -19.371 0.372   28.802  1.00 8.24  ? 191 TYR A CZ  1 
ATOM   1518 O  OH  . TYR A 1 189 ? -19.711 1.430   29.622  1.00 10.37 ? 191 TYR A OH  1 
ATOM   1519 N  N   . TRP A 1 190 ? -16.322 -4.337  28.052  1.00 7.27  ? 192 TRP A N   1 
ATOM   1520 C  CA  . TRP A 1 190 ? -15.269 -4.196  29.049  1.00 6.79  ? 192 TRP A CA  1 
ATOM   1521 C  C   . TRP A 1 190 ? -14.552 -2.936  28.596  1.00 6.72  ? 192 TRP A C   1 
ATOM   1522 O  O   . TRP A 1 190 ? -14.454 -2.675  27.394  1.00 8.09  ? 192 TRP A O   1 
ATOM   1523 C  CB  . TRP A 1 190 ? -14.280 -5.359  29.000  1.00 6.58  ? 192 TRP A CB  1 
ATOM   1524 C  CG  . TRP A 1 190 ? -14.827 -6.661  29.460  1.00 6.04  ? 192 TRP A CG  1 
ATOM   1525 C  CD1 . TRP A 1 190 ? -15.122 -7.026  30.745  1.00 8.64  ? 192 TRP A CD1 1 
ATOM   1526 C  CD2 . TRP A 1 190 ? -15.109 -7.798  28.644  1.00 6.13  ? 192 TRP A CD2 1 
ATOM   1527 N  NE1 . TRP A 1 190 ? -15.566 -8.326  30.777  1.00 7.87  ? 192 TRP A NE1 1 
ATOM   1528 C  CE2 . TRP A 1 190 ? -15.569 -8.824  29.499  1.00 7.66  ? 192 TRP A CE2 1 
ATOM   1529 C  CE3 . TRP A 1 190 ? -15.014 -8.053  27.266  1.00 6.55  ? 192 TRP A CE3 1 
ATOM   1530 C  CZ2 . TRP A 1 190 ? -15.933 -10.087 29.024  1.00 7.92  ? 192 TRP A CZ2 1 
ATOM   1531 C  CZ3 . TRP A 1 190 ? -15.376 -9.313  26.794  1.00 7.67  ? 192 TRP A CZ3 1 
ATOM   1532 C  CH2 . TRP A 1 190 ? -15.829 -10.311 27.673  1.00 9.69  ? 192 TRP A CH2 1 
ATOM   1533 N  N   . THR A 1 191 ? -14.050 -2.153  29.540  1.00 6.02  ? 193 THR A N   1 
ATOM   1534 C  CA  . THR A 1 191 ? -13.349 -0.934  29.169  1.00 5.35  ? 193 THR A CA  1 
ATOM   1535 C  C   . THR A 1 191 ? -12.126 -0.694  30.048  1.00 6.71  ? 193 THR A C   1 
ATOM   1536 O  O   . THR A 1 191 ? -12.107 -1.061  31.225  1.00 7.32  ? 193 THR A O   1 
ATOM   1537 C  CB  . THR A 1 191 ? -14.296 0.290   29.242  1.00 4.92  ? 193 THR A CB  1 
ATOM   1538 O  OG1 . THR A 1 191 ? -13.601 1.467   28.804  1.00 6.31  ? 193 THR A OG1 1 
ATOM   1539 C  CG2 . THR A 1 191 ? -14.802 0.497   30.667  1.00 6.02  ? 193 THR A CG2 1 
ATOM   1540 N  N   . TYR A 1 192 ? -11.098 -0.094  29.461  1.00 6.36  ? 194 TYR A N   1 
ATOM   1541 C  CA  . TYR A 1 192 ? -9.868  0.212   30.181  1.00 5.20  ? 194 TYR A CA  1 
ATOM   1542 C  C   . TYR A 1 192 ? -9.078  1.231   29.365  1.00 5.94  ? 194 TYR A C   1 
ATOM   1543 O  O   . TYR A 1 192 ? -9.301  1.379   28.157  1.00 6.21  ? 194 TYR A O   1 
ATOM   1544 C  CB  . TYR A 1 192 ? -9.028  -1.061  30.375  1.00 5.80  ? 194 TYR A CB  1 
ATOM   1545 C  CG  . TYR A 1 192 ? -8.318  -1.529  29.124  1.00 5.76  ? 194 TYR A CG  1 
ATOM   1546 C  CD1 . TYR A 1 192 ? -6.990  -1.172  28.884  1.00 4.99  ? 194 TYR A CD1 1 
ATOM   1547 C  CD2 . TYR A 1 192 ? -8.990  -2.265  28.150  1.00 5.72  ? 194 TYR A CD2 1 
ATOM   1548 C  CE1 . TYR A 1 192 ? -6.348  -1.534  27.694  1.00 6.93  ? 194 TYR A CE1 1 
ATOM   1549 C  CE2 . TYR A 1 192 ? -8.357  -2.632  26.954  1.00 5.79  ? 194 TYR A CE2 1 
ATOM   1550 C  CZ  . TYR A 1 192 ? -7.041  -2.261  26.737  1.00 5.56  ? 194 TYR A CZ  1 
ATOM   1551 O  OH  . TYR A 1 192 ? -6.418  -2.601  25.559  1.00 6.06  ? 194 TYR A OH  1 
ATOM   1552 N  N   . PRO A 1 193 ? -8.158  1.961   30.020  1.00 5.47  ? 195 PRO A N   1 
ATOM   1553 C  CA  . PRO A 1 193 ? -7.319  2.970   29.363  1.00 6.13  ? 195 PRO A CA  1 
ATOM   1554 C  C   . PRO A 1 193 ? -6.141  2.298   28.666  1.00 5.86  ? 195 PRO A C   1 
ATOM   1555 O  O   . PRO A 1 193 ? -5.392  1.538   29.287  1.00 6.38  ? 195 PRO A O   1 
ATOM   1556 C  CB  . PRO A 1 193 ? -6.879  3.859   30.521  1.00 6.50  ? 195 PRO A CB  1 
ATOM   1557 C  CG  . PRO A 1 193 ? -6.761  2.888   31.649  1.00 6.79  ? 195 PRO A CG  1 
ATOM   1558 C  CD  . PRO A 1 193 ? -7.991  2.009   31.486  1.00 5.63  ? 195 PRO A CD  1 
ATOM   1559 N  N   . GLY A 1 194 ? -5.976  2.584   27.379  1.00 4.99  ? 196 GLY A N   1 
ATOM   1560 C  CA  . GLY A 1 194 ? -4.906  1.962   26.628  1.00 6.14  ? 196 GLY A CA  1 
ATOM   1561 C  C   . GLY A 1 194 ? -4.240  2.824   25.578  1.00 5.27  ? 196 GLY A C   1 
ATOM   1562 O  O   . GLY A 1 194 ? -4.158  4.047   25.709  1.00 5.69  ? 196 GLY A O   1 
ATOM   1563 N  N   . SER A 1 195 ? -3.799  2.172   24.506  1.00 6.32  ? 197 SER A N   1 
ATOM   1564 C  CA  . SER A 1 195 ? -3.071  2.841   23.437  1.00 5.36  ? 197 SER A CA  1 
ATOM   1565 C  C   . SER A 1 195 ? -3.440  2.319   22.064  1.00 6.15  ? 197 SER A C   1 
ATOM   1566 O  O   . SER A 1 195 ? -4.263  1.416   21.916  1.00 6.15  ? 197 SER A O   1 
ATOM   1567 C  CB  . SER A 1 195 ? -1.579  2.561   23.597  1.00 7.05  ? 197 SER A CB  1 
ATOM   1568 O  OG  . SER A 1 195 ? -1.303  1.197   23.260  1.00 6.19  ? 197 SER A OG  1 
ATOM   1569 N  N   . LEU A 1 196 ? -2.789  2.903   21.064  1.00 6.26  ? 198 LEU A N   1 
ATOM   1570 C  CA  . LEU A 1 196 ? -2.919  2.441   19.694  1.00 5.69  ? 198 LEU A CA  1 
ATOM   1571 C  C   . LEU A 1 196 ? -2.195  1.094   19.758  1.00 6.57  ? 198 LEU A C   1 
ATOM   1572 O  O   . LEU A 1 196 ? -1.207  0.945   20.496  1.00 6.68  ? 198 LEU A O   1 
ATOM   1573 C  CB  . LEU A 1 196 ? -2.150  3.357   18.739  1.00 7.76  ? 198 LEU A CB  1 
ATOM   1574 C  CG  . LEU A 1 196 ? -2.875  4.470   17.978  1.00 9.60  ? 198 LEU A CG  1 
ATOM   1575 C  CD1 . LEU A 1 196 ? -3.481  5.464   18.949  1.00 9.13  ? 198 LEU A CD1 1 
ATOM   1576 C  CD2 . LEU A 1 196 ? -1.875  5.171   17.053  1.00 9.47  ? 198 LEU A CD2 1 
ATOM   1577 N  N   . THR A 1 197 ? -2.661  0.114   18.997  1.00 5.53  ? 199 THR A N   1 
ATOM   1578 C  CA  . THR A 1 197 ? -2.004  -1.188  19.009  1.00 6.32  ? 199 THR A CA  1 
ATOM   1579 C  C   . THR A 1 197 ? -0.966  -1.263  17.895  1.00 5.68  ? 199 THR A C   1 
ATOM   1580 O  O   . THR A 1 197 ? -0.291  -2.276  17.735  1.00 6.94  ? 199 THR A O   1 
ATOM   1581 C  CB  . THR A 1 197 ? -3.004  -2.324  18.820  1.00 5.49  ? 199 THR A CB  1 
ATOM   1582 O  OG1 . THR A 1 197 ? -3.608  -2.207  17.530  1.00 6.12  ? 199 THR A OG1 1 
ATOM   1583 C  CG2 . THR A 1 197 ? -4.075  -2.275  19.898  1.00 6.55  ? 199 THR A CG2 1 
ATOM   1584 N  N   . THR A 1 198 ? -0.852  -0.180  17.132  1.00 6.67  ? 200 THR A N   1 
ATOM   1585 C  CA  . THR A 1 198 ? 0.110   -0.087  16.037  1.00 7.15  ? 200 THR A CA  1 
ATOM   1586 C  C   . THR A 1 198 ? 0.980   1.141   16.246  1.00 7.22  ? 200 THR A C   1 
ATOM   1587 O  O   . THR A 1 198 ? 0.540   2.125   16.834  1.00 8.17  ? 200 THR A O   1 
ATOM   1588 C  CB  . THR A 1 198 ? -0.580  0.122   14.671  1.00 7.43  ? 200 THR A CB  1 
ATOM   1589 O  OG1 . THR A 1 198 ? -1.405  1.293   14.734  1.00 10.28 ? 200 THR A OG1 1 
ATOM   1590 C  CG2 . THR A 1 198 ? -1.422  -1.076  14.291  1.00 8.13  ? 200 THR A CG2 1 
ATOM   1591 N  N   . PRO A 1 199 ? 2.235   1.097   15.778  1.00 8.43  ? 201 PRO A N   1 
ATOM   1592 C  CA  . PRO A 1 199 ? 3.083   2.278   15.948  1.00 9.12  ? 201 PRO A CA  1 
ATOM   1593 C  C   . PRO A 1 199 ? 2.290   3.455   15.364  1.00 9.43  ? 201 PRO A C   1 
ATOM   1594 O  O   . PRO A 1 199 ? 1.599   3.294   14.357  1.00 9.51  ? 201 PRO A O   1 
ATOM   1595 C  CB  . PRO A 1 199 ? 4.305   1.932   15.110  1.00 8.23  ? 201 PRO A CB  1 
ATOM   1596 C  CG  . PRO A 1 199 ? 4.430   0.449   15.317  1.00 8.46  ? 201 PRO A CG  1 
ATOM   1597 C  CD  . PRO A 1 199 ? 2.993   -0.035  15.214  1.00 6.66  ? 201 PRO A CD  1 
ATOM   1598 N  N   . PRO A 1 200 ? 2.427   4.661   15.938  1.00 9.56  ? 202 PRO A N   1 
ATOM   1599 C  CA  . PRO A 1 200 ? 3.258   5.056   17.078  1.00 9.91  ? 202 PRO A CA  1 
ATOM   1600 C  C   . PRO A 1 200 ? 2.879   4.609   18.495  1.00 8.88  ? 202 PRO A C   1 
ATOM   1601 O  O   . PRO A 1 200 ? 3.487   5.063   19.459  1.00 9.05  ? 202 PRO A O   1 
ATOM   1602 C  CB  . PRO A 1 200 ? 3.312   6.571   16.940  1.00 11.34 ? 202 PRO A CB  1 
ATOM   1603 C  CG  . PRO A 1 200 ? 1.950   6.893   16.436  1.00 11.36 ? 202 PRO A CG  1 
ATOM   1604 C  CD  . PRO A 1 200 ? 1.715   5.829   15.384  1.00 9.19  ? 202 PRO A CD  1 
ATOM   1605 N  N   . LEU A 1 201 ? 1.877   3.740   18.625  1.00 7.99  ? 203 LEU A N   1 
ATOM   1606 C  CA  . LEU A 1 201 ? 1.483   3.208   19.934  1.00 7.63  ? 203 LEU A CA  1 
ATOM   1607 C  C   . LEU A 1 201 ? 1.144   4.264   20.995  1.00 7.33  ? 203 LEU A C   1 
ATOM   1608 O  O   . LEU A 1 201 ? 1.332   4.031   22.196  1.00 6.56  ? 203 LEU A O   1 
ATOM   1609 C  CB  . LEU A 1 201 ? 2.607   2.305   20.458  1.00 7.85  ? 203 LEU A CB  1 
ATOM   1610 C  CG  . LEU A 1 201 ? 3.028   1.186   19.499  1.00 7.92  ? 203 LEU A CG  1 
ATOM   1611 C  CD1 . LEU A 1 201 ? 4.326   0.543   19.972  1.00 8.15  ? 203 LEU A CD1 1 
ATOM   1612 C  CD2 . LEU A 1 201 ? 1.913   0.156   19.397  1.00 8.27  ? 203 LEU A CD2 1 
ATOM   1613 N  N   . LEU A 1 202 ? 0.628   5.407   20.554  1.00 7.52  ? 204 LEU A N   1 
ATOM   1614 C  CA  . LEU A 1 202 ? 0.280   6.500   21.458  1.00 8.64  ? 204 LEU A CA  1 
ATOM   1615 C  C   . LEU A 1 202 ? -0.756  6.106   22.513  1.00 9.03  ? 204 LEU A C   1 
ATOM   1616 O  O   . LEU A 1 202 ? -1.741  5.433   22.218  1.00 8.30  ? 204 LEU A O   1 
ATOM   1617 C  CB  . LEU A 1 202 ? -0.213  7.695   20.641  1.00 8.89  ? 204 LEU A CB  1 
ATOM   1618 C  CG  . LEU A 1 202 ? 0.802   8.156   19.590  1.00 10.79 ? 204 LEU A CG  1 
ATOM   1619 C  CD1 . LEU A 1 202 ? 0.168   9.179   18.663  1.00 11.24 ? 204 LEU A CD1 1 
ATOM   1620 C  CD2 . LEU A 1 202 ? 2.027   8.729   20.279  1.00 12.69 ? 204 LEU A CD2 1 
ATOM   1621 N  N   . GLU A 1 203 ? -0.537  6.548   23.745  1.00 9.04  ? 205 GLU A N   1 
ATOM   1622 C  CA  . GLU A 1 203 ? -1.436  6.200   24.844  1.00 8.23  ? 205 GLU A CA  1 
ATOM   1623 C  C   . GLU A 1 203 ? -2.556  7.229   25.013  1.00 7.21  ? 205 GLU A C   1 
ATOM   1624 O  O   . GLU A 1 203 ? -2.584  8.005   25.972  1.00 9.03  ? 205 GLU A O   1 
ATOM   1625 C  CB  . GLU A 1 203 ? -0.607  6.024   26.130  1.00 7.86  ? 205 GLU A CB  1 
ATOM   1626 C  CG  . GLU A 1 203 ? 0.479   4.950   25.953  1.00 8.37  ? 205 GLU A CG  1 
ATOM   1627 C  CD  . GLU A 1 203 ? 1.301   4.662   27.203  1.00 10.28 ? 205 GLU A CD  1 
ATOM   1628 O  OE1 . GLU A 1 203 ? 1.630   5.607   27.947  1.00 11.03 ? 205 GLU A OE1 1 
ATOM   1629 O  OE2 . GLU A 1 203 ? 1.640   3.479   27.423  1.00 8.87  ? 205 GLU A OE2 1 
ATOM   1630 N  N   . CYS A 1 204 ? -3.497  7.206   24.073  1.00 6.88  ? 206 CYS A N   1 
ATOM   1631 C  CA  . CYS A 1 204 ? -4.612  8.154   24.067  1.00 7.11  ? 206 CYS A CA  1 
ATOM   1632 C  C   . CYS A 1 204 ? -5.966  7.487   23.967  1.00 6.45  ? 206 CYS A C   1 
ATOM   1633 O  O   . CYS A 1 204 ? -6.981  8.171   23.834  1.00 7.46  ? 206 CYS A O   1 
ATOM   1634 C  CB  . CYS A 1 204 ? -4.500  9.093   22.860  1.00 12.67 ? 206 CYS A CB  1 
ATOM   1635 S  SG  . CYS A 1 204 ? -2.823  9.381   22.217  1.00 21.95 ? 206 CYS A SG  1 
ATOM   1636 N  N   . VAL A 1 205 ? -5.987  6.166   24.054  1.00 6.26  ? 207 VAL A N   1 
ATOM   1637 C  CA  . VAL A 1 205 ? -7.222  5.431   23.850  1.00 6.84  ? 207 VAL A CA  1 
ATOM   1638 C  C   . VAL A 1 205 ? -8.014  4.895   25.021  1.00 7.26  ? 207 VAL A C   1 
ATOM   1639 O  O   . VAL A 1 205 ? -7.460  4.278   25.921  1.00 8.37  ? 207 VAL A O   1 
ATOM   1640 C  CB  . VAL A 1 205 ? -6.964  4.219   22.932  1.00 6.21  ? 207 VAL A CB  1 
ATOM   1641 C  CG1 . VAL A 1 205 ? -8.286  3.558   22.562  1.00 4.96  ? 207 VAL A CG1 1 
ATOM   1642 C  CG2 . VAL A 1 205 ? -6.211  4.649   21.686  1.00 6.91  ? 207 VAL A CG2 1 
ATOM   1643 N  N   . THR A 1 206 ? -9.322  5.143   24.997  1.00 6.22  ? 208 THR A N   1 
ATOM   1644 C  CA  . THR A 1 206 ? -10.210 4.566   25.985  1.00 5.82  ? 208 THR A CA  1 
ATOM   1645 C  C   . THR A 1 206 ? -10.757 3.401   25.171  1.00 6.21  ? 208 THR A C   1 
ATOM   1646 O  O   . THR A 1 206 ? -11.433 3.605   24.160  1.00 6.18  ? 208 THR A O   1 
ATOM   1647 C  CB  . THR A 1 206 ? -11.383 5.481   26.373  1.00 5.61  ? 208 THR A CB  1 
ATOM   1648 O  OG1 . THR A 1 206 ? -10.895 6.589   27.133  1.00 7.90  ? 208 THR A OG1 1 
ATOM   1649 C  CG2 . THR A 1 206 ? -12.398 4.705   27.222  1.00 7.39  ? 208 THR A CG2 1 
ATOM   1650 N  N   . TRP A 1 207 ? -10.415 2.186   25.578  1.00 5.65  ? 209 TRP A N   1 
ATOM   1651 C  CA  . TRP A 1 207 ? -10.874 1.000   24.881  1.00 4.76  ? 209 TRP A CA  1 
ATOM   1652 C  C   . TRP A 1 207 ? -12.228 0.528   25.384  1.00 4.70  ? 209 TRP A C   1 
ATOM   1653 O  O   . TRP A 1 207 ? -12.469 0.467   26.592  1.00 5.15  ? 209 TRP A O   1 
ATOM   1654 C  CB  . TRP A 1 207 ? -9.856  -0.141  25.028  1.00 4.17  ? 209 TRP A CB  1 
ATOM   1655 C  CG  . TRP A 1 207 ? -8.729  -0.038  24.052  1.00 3.60  ? 209 TRP A CG  1 
ATOM   1656 C  CD1 . TRP A 1 207 ? -7.521  0.576   24.238  1.00 5.46  ? 209 TRP A CD1 1 
ATOM   1657 C  CD2 . TRP A 1 207 ? -8.752  -0.476  22.692  1.00 4.37  ? 209 TRP A CD2 1 
ATOM   1658 N  NE1 . TRP A 1 207 ? -6.795  0.553   23.070  1.00 5.51  ? 209 TRP A NE1 1 
ATOM   1659 C  CE2 . TRP A 1 207 ? -7.529  -0.087  22.105  1.00 4.64  ? 209 TRP A CE2 1 
ATOM   1660 C  CE3 . TRP A 1 207 ? -9.696  -1.159  21.908  1.00 4.94  ? 209 TRP A CE3 1 
ATOM   1661 C  CZ2 . TRP A 1 207 ? -7.224  -0.357  20.765  1.00 6.11  ? 209 TRP A CZ2 1 
ATOM   1662 C  CZ3 . TRP A 1 207 ? -9.393  -1.429  20.579  1.00 5.85  ? 209 TRP A CZ3 1 
ATOM   1663 C  CH2 . TRP A 1 207 ? -8.167  -1.027  20.021  1.00 5.93  ? 209 TRP A CH2 1 
ATOM   1664 N  N   . ILE A 1 208 ? -13.099 0.192   24.439  1.00 5.84  ? 210 ILE A N   1 
ATOM   1665 C  CA  . ILE A 1 208 ? -14.431 -0.315  24.739  1.00 5.77  ? 210 ILE A CA  1 
ATOM   1666 C  C   . ILE A 1 208 ? -14.530 -1.567  23.877  1.00 5.72  ? 210 ILE A C   1 
ATOM   1667 O  O   . ILE A 1 208 ? -14.710 -1.483  22.662  1.00 5.34  ? 210 ILE A O   1 
ATOM   1668 C  CB  . ILE A 1 208 ? -15.516 0.723   24.354  1.00 5.98  ? 210 ILE A CB  1 
ATOM   1669 C  CG1 . ILE A 1 208 ? -15.270 2.018   25.134  1.00 6.92  ? 210 ILE A CG1 1 
ATOM   1670 C  CG2 . ILE A 1 208 ? -16.911 0.171   24.651  1.00 6.43  ? 210 ILE A CG2 1 
ATOM   1671 C  CD1 . ILE A 1 208 ? -16.161 3.175   24.744  1.00 7.09  ? 210 ILE A CD1 1 
ATOM   1672 N  N   . VAL A 1 209 ? -14.368 -2.724  24.514  1.00 6.86  ? 211 VAL A N   1 
ATOM   1673 C  CA  . VAL A 1 209 ? -14.396 -4.012  23.829  1.00 5.55  ? 211 VAL A CA  1 
ATOM   1674 C  C   . VAL A 1 209 ? -15.688 -4.755  24.134  1.00 5.48  ? 211 VAL A C   1 
ATOM   1675 O  O   . VAL A 1 209 ? -15.964 -5.093  25.286  1.00 7.07  ? 211 VAL A O   1 
ATOM   1676 C  CB  . VAL A 1 209 ? -13.185 -4.878  24.266  1.00 6.17  ? 211 VAL A CB  1 
ATOM   1677 C  CG1 . VAL A 1 209 ? -13.229 -6.233  23.582  1.00 6.13  ? 211 VAL A CG1 1 
ATOM   1678 C  CG2 . VAL A 1 209 ? -11.881 -4.152  23.933  1.00 7.74  ? 211 VAL A CG2 1 
ATOM   1679 N  N   . LEU A 1 210 ? -16.479 -5.006  23.096  1.00 6.08  ? 212 LEU A N   1 
ATOM   1680 C  CA  . LEU A 1 210 ? -17.751 -5.695  23.264  1.00 5.75  ? 212 LEU A CA  1 
ATOM   1681 C  C   . LEU A 1 210 ? -17.569 -7.164  23.614  1.00 5.62  ? 212 LEU A C   1 
ATOM   1682 O  O   . LEU A 1 210 ? -16.687 -7.835  23.087  1.00 6.71  ? 212 LEU A O   1 
ATOM   1683 C  CB  . LEU A 1 210 ? -18.589 -5.575  21.990  1.00 7.45  ? 212 LEU A CB  1 
ATOM   1684 C  CG  . LEU A 1 210 ? -18.964 -4.160  21.537  1.00 8.67  ? 212 LEU A CG  1 
ATOM   1685 C  CD1 . LEU A 1 210 ? -19.953 -4.268  20.379  1.00 10.54 ? 212 LEU A CD1 1 
ATOM   1686 C  CD2 . LEU A 1 210 ? -19.581 -3.369  22.691  1.00 8.75  ? 212 LEU A CD2 1 
ATOM   1687 N  N   . LYS A 1 211 ? -18.423 -7.662  24.500  1.00 6.52  ? 213 LYS A N   1 
ATOM   1688 C  CA  . LYS A 1 211 ? -18.356 -9.052  24.921  1.00 6.67  ? 213 LYS A CA  1 
ATOM   1689 C  C   . LYS A 1 211 ? -18.869 -10.006 23.848  1.00 7.88  ? 213 LYS A C   1 
ATOM   1690 O  O   . LYS A 1 211 ? -18.299 -11.076 23.639  1.00 9.79  ? 213 LYS A O   1 
ATOM   1691 C  CB  . LYS A 1 211 ? -19.158 -9.248  26.211  1.00 8.38  ? 213 LYS A CB  1 
ATOM   1692 C  CG  . LYS A 1 211 ? -19.311 -10.700 26.627  1.00 12.02 ? 213 LYS A CG  1 
ATOM   1693 C  CD  . LYS A 1 211 ? -19.976 -10.809 27.987  1.00 16.07 ? 213 LYS A CD  1 
ATOM   1694 C  CE  . LYS A 1 211 ? -20.116 -12.261 28.410  1.00 18.21 ? 213 LYS A CE  1 
ATOM   1695 N  NZ  . LYS A 1 211 ? -20.821 -12.401 29.716  1.00 21.75 ? 213 LYS A NZ  1 
ATOM   1696 N  N   . GLU A 1 212 ? -19.941 -9.616  23.164  1.00 6.57  ? 214 GLU A N   1 
ATOM   1697 C  CA  . GLU A 1 212 ? -20.521 -10.470 22.134  1.00 8.02  ? 214 GLU A CA  1 
ATOM   1698 C  C   . GLU A 1 212 ? -19.810 -10.347 20.795  1.00 7.54  ? 214 GLU A C   1 
ATOM   1699 O  O   . GLU A 1 212 ? -19.729 -9.264  20.221  1.00 7.83  ? 214 GLU A O   1 
ATOM   1700 C  CB  . GLU A 1 212 ? -22.008 -10.155 21.938  1.00 8.12  ? 214 GLU A CB  1 
ATOM   1701 C  CG  . GLU A 1 212 ? -22.662 -11.082 20.920  1.00 10.80 ? 214 GLU A CG  1 
ATOM   1702 C  CD  . GLU A 1 212 ? -24.151 -10.845 20.731  1.00 14.21 ? 214 GLU A CD  1 
ATOM   1703 O  OE1 . GLU A 1 212 ? -24.750 -11.579 19.919  1.00 20.63 ? 214 GLU A OE1 1 
ATOM   1704 O  OE2 . GLU A 1 212 ? -24.724 -9.944  21.379  1.00 12.46 ? 214 GLU A OE2 1 
ATOM   1705 N  N   . PRO A 1 213 ? -19.279 -11.463 20.280  1.00 7.96  ? 215 PRO A N   1 
ATOM   1706 C  CA  . PRO A 1 213 ? -18.590 -11.392 18.992  1.00 7.96  ? 215 PRO A CA  1 
ATOM   1707 C  C   . PRO A 1 213 ? -19.602 -11.467 17.866  1.00 9.30  ? 215 PRO A C   1 
ATOM   1708 O  O   . PRO A 1 213 ? -20.753 -11.865 18.077  1.00 9.90  ? 215 PRO A O   1 
ATOM   1709 C  CB  . PRO A 1 213 ? -17.706 -12.629 19.012  1.00 8.41  ? 215 PRO A CB  1 
ATOM   1710 C  CG  . PRO A 1 213 ? -18.590 -13.628 19.702  1.00 9.65  ? 215 PRO A CG  1 
ATOM   1711 C  CD  . PRO A 1 213 ? -19.164 -12.814 20.863  1.00 7.54  ? 215 PRO A CD  1 
ATOM   1712 N  N   . ILE A 1 214 ? -19.186 -11.054 16.677  1.00 8.99  ? 216 ILE A N   1 
ATOM   1713 C  CA  . ILE A 1 214 ? -20.059 -11.180 15.528  1.00 9.09  ? 216 ILE A CA  1 
ATOM   1714 C  C   . ILE A 1 214 ? -19.517 -12.386 14.784  1.00 8.43  ? 216 ILE A C   1 
ATOM   1715 O  O   . ILE A 1 214 ? -18.329 -12.710 14.883  1.00 7.83  ? 216 ILE A O   1 
ATOM   1716 C  CB  . ILE A 1 214 ? -20.031 -9.943  14.594  1.00 9.32  ? 216 ILE A CB  1 
ATOM   1717 C  CG1 . ILE A 1 214 ? -18.617 -9.677  14.074  1.00 8.71  ? 216 ILE A CG1 1 
ATOM   1718 C  CG2 . ILE A 1 214 ? -20.608 -8.741  15.325  1.00 10.19 ? 216 ILE A CG2 1 
ATOM   1719 C  CD1 . ILE A 1 214 ? -18.582 -8.649  12.937  1.00 11.03 ? 216 ILE A CD1 1 
ATOM   1720 N  N   A SER A 1 215 ? -20.391 -13.065 14.053  0.50 9.28  ? 217 SER A N   1 
ATOM   1721 N  N   B SER A 1 215 ? -20.391 -13.071 14.057  0.50 8.73  ? 217 SER A N   1 
ATOM   1722 C  CA  A SER A 1 215 ? -19.985 -14.232 13.290  0.50 9.63  ? 217 SER A CA  1 
ATOM   1723 C  CA  B SER A 1 215 ? -19.975 -14.235 13.292  0.50 8.54  ? 217 SER A CA  1 
ATOM   1724 C  C   A SER A 1 215 ? -19.781 -13.840 11.833  0.50 9.08  ? 217 SER A C   1 
ATOM   1725 C  C   B SER A 1 215 ? -19.778 -13.840 11.835  0.50 8.45  ? 217 SER A C   1 
ATOM   1726 O  O   A SER A 1 215 ? -20.575 -13.088 11.269  0.50 9.96  ? 217 SER A O   1 
ATOM   1727 O  O   B SER A 1 215 ? -20.575 -13.088 11.276  0.50 9.40  ? 217 SER A O   1 
ATOM   1728 C  CB  A SER A 1 215 ? -21.055 -15.323 13.383  0.50 10.49 ? 217 SER A CB  1 
ATOM   1729 C  CB  B SER A 1 215 ? -21.025 -15.345 13.389  0.50 8.58  ? 217 SER A CB  1 
ATOM   1730 O  OG  A SER A 1 215 ? -20.690 -16.456 12.615  0.50 13.00 ? 217 SER A OG  1 
ATOM   1731 O  OG  B SER A 1 215 ? -21.074 -15.886 14.696  0.50 7.51  ? 217 SER A OG  1 
ATOM   1732 N  N   . VAL A 1 216 ? -18.700 -14.332 11.237  1.00 8.17  ? 218 VAL A N   1 
ATOM   1733 C  CA  . VAL A 1 216 ? -18.405 -14.059 9.840   1.00 7.85  ? 218 VAL A CA  1 
ATOM   1734 C  C   . VAL A 1 216 ? -18.128 -15.430 9.247   1.00 8.61  ? 218 VAL A C   1 
ATOM   1735 O  O   . VAL A 1 216 ? -17.776 -16.362 9.970   1.00 8.89  ? 218 VAL A O   1 
ATOM   1736 C  CB  . VAL A 1 216 ? -17.174 -13.140 9.668   1.00 8.67  ? 218 VAL A CB  1 
ATOM   1737 C  CG1 . VAL A 1 216 ? -17.463 -11.781 10.294  1.00 8.91  ? 218 VAL A CG1 1 
ATOM   1738 C  CG2 . VAL A 1 216 ? -15.940 -13.776 10.302  1.00 10.37 ? 218 VAL A CG2 1 
ATOM   1739 N  N   . SER A 1 217 ? -18.298 -15.578 7.943   1.00 7.39  ? 219 SER A N   1 
ATOM   1740 C  CA  . SER A 1 217 ? -18.074 -16.886 7.352   1.00 8.67  ? 219 SER A CA  1 
ATOM   1741 C  C   . SER A 1 217 ? -16.614 -17.144 7.034   1.00 8.39  ? 219 SER A C   1 
ATOM   1742 O  O   . SER A 1 217 ? -15.810 -16.216 6.915   1.00 9.00  ? 219 SER A O   1 
ATOM   1743 C  CB  . SER A 1 217 ? -18.899 -17.045 6.076   1.00 7.68  ? 219 SER A CB  1 
ATOM   1744 O  OG  . SER A 1 217 ? -18.375 -16.244 5.034   1.00 10.04 ? 219 SER A OG  1 
ATOM   1745 N  N   A SER A 1 218 ? -16.272 -18.420 6.898   0.50 9.42  ? 220 SER A N   1 
ATOM   1746 N  N   B SER A 1 218 ? -16.269 -18.418 6.901   0.50 8.70  ? 220 SER A N   1 
ATOM   1747 C  CA  A SER A 1 218 ? -14.908 -18.803 6.573   0.50 10.20 ? 220 SER A CA  1 
ATOM   1748 C  CA  B SER A 1 218 ? -14.903 -18.788 6.579   0.50 8.78  ? 220 SER A CA  1 
ATOM   1749 C  C   A SER A 1 218 ? -14.519 -18.144 5.253   0.50 10.09 ? 220 SER A C   1 
ATOM   1750 C  C   B SER A 1 218 ? -14.521 -18.131 5.255   0.50 9.25  ? 220 SER A C   1 
ATOM   1751 O  O   A SER A 1 218 ? -13.391 -17.682 5.085   0.50 10.34 ? 220 SER A O   1 
ATOM   1752 O  O   B SER A 1 218 ? -13.397 -17.659 5.087   0.50 9.49  ? 220 SER A O   1 
ATOM   1753 C  CB  A SER A 1 218 ? -14.798 -20.325 6.454   0.50 11.22 ? 220 SER A CB  1 
ATOM   1754 C  CB  B SER A 1 218 ? -14.782 -20.308 6.470   0.50 8.68  ? 220 SER A CB  1 
ATOM   1755 O  OG  A SER A 1 218 ? -15.654 -20.824 5.439   0.50 13.01 ? 220 SER A OG  1 
ATOM   1756 O  OG  B SER A 1 218 ? -13.451 -20.683 6.177   0.50 5.75  ? 220 SER A OG  1 
ATOM   1757 N  N   . GLU A 1 219 ? -15.470 -18.087 4.324   1.00 9.44  ? 221 GLU A N   1 
ATOM   1758 C  CA  . GLU A 1 219 ? -15.230 -17.485 3.016   1.00 11.17 ? 221 GLU A CA  1 
ATOM   1759 C  C   . GLU A 1 219 ? -14.870 -16.003 3.135   1.00 9.49  ? 221 GLU A C   1 
ATOM   1760 O  O   . GLU A 1 219 ? -13.977 -15.512 2.444   1.00 10.86 ? 221 GLU A O   1 
ATOM   1761 C  CB  . GLU A 1 219 ? -16.465 -17.644 2.121   1.00 12.53 ? 221 GLU A CB  1 
ATOM   1762 C  CG  . GLU A 1 219 ? -16.758 -19.075 1.665   1.00 15.12 ? 221 GLU A CG  1 
ATOM   1763 C  CD  . GLU A 1 219 ? -17.489 -19.916 2.705   1.00 17.69 ? 221 GLU A CD  1 
ATOM   1764 O  OE1 . GLU A 1 219 ? -17.749 -21.104 2.423   1.00 20.16 ? 221 GLU A OE1 1 
ATOM   1765 O  OE2 . GLU A 1 219 ? -17.812 -19.405 3.797   1.00 16.38 ? 221 GLU A OE2 1 
ATOM   1766 N  N   . GLN A 1 220 ? -15.562 -15.294 4.018   1.00 9.06  ? 222 GLN A N   1 
ATOM   1767 C  CA  . GLN A 1 220 ? -15.298 -13.876 4.211   1.00 9.21  ? 222 GLN A CA  1 
ATOM   1768 C  C   . GLN A 1 220 ? -13.896 -13.608 4.761   1.00 8.76  ? 222 GLN A C   1 
ATOM   1769 O  O   . GLN A 1 220 ? -13.174 -12.758 4.241   1.00 9.06  ? 222 GLN A O   1 
ATOM   1770 C  CB  . GLN A 1 220 ? -16.365 -13.268 5.125   1.00 9.04  ? 222 GLN A CB  1 
ATOM   1771 C  CG  . GLN A 1 220 ? -17.758 -13.281 4.493   1.00 8.11  ? 222 GLN A CG  1 
ATOM   1772 C  CD  . GLN A 1 220 ? -18.830 -12.639 5.358   1.00 8.58  ? 222 GLN A CD  1 
ATOM   1773 O  OE1 . GLN A 1 220 ? -18.991 -12.980 6.529   1.00 7.84  ? 222 GLN A OE1 1 
ATOM   1774 N  NE2 . GLN A 1 220 ? -19.584 -11.713 4.773   1.00 9.74  ? 222 GLN A NE2 1 
ATOM   1775 N  N   A VAL A 1 221 ? -13.504 -14.335 5.803   0.50 10.21 ? 223 VAL A N   1 
ATOM   1776 N  N   B VAL A 1 221 ? -13.503 -14.334 5.803   0.50 9.39  ? 223 VAL A N   1 
ATOM   1777 C  CA  A VAL A 1 221 ? -12.178 -14.142 6.381   0.50 10.47 ? 223 VAL A CA  1 
ATOM   1778 C  CA  B VAL A 1 221 ? -12.180 -14.125 6.383   0.50 8.77  ? 223 VAL A CA  1 
ATOM   1779 C  C   A VAL A 1 221 ? -11.092 -14.610 5.417   0.50 10.26 ? 223 VAL A C   1 
ATOM   1780 C  C   B VAL A 1 221 ? -11.081 -14.633 5.446   0.50 9.32  ? 223 VAL A C   1 
ATOM   1781 O  O   A VAL A 1 221 ? -9.992  -14.053 5.383   0.50 9.75  ? 223 VAL A O   1 
ATOM   1782 O  O   B VAL A 1 221 ? -9.958  -14.126 5.460   0.50 9.31  ? 223 VAL A O   1 
ATOM   1783 C  CB  A VAL A 1 221 ? -12.016 -14.906 7.714   0.50 11.98 ? 223 VAL A CB  1 
ATOM   1784 C  CB  B VAL A 1 221 ? -12.059 -14.797 7.776   0.50 8.85  ? 223 VAL A CB  1 
ATOM   1785 C  CG1 A VAL A 1 221 ? -10.613 -14.690 8.269   0.50 14.64 ? 223 VAL A CG1 1 
ATOM   1786 C  CG1 B VAL A 1 221 ? -12.012 -16.307 7.635   0.50 8.11  ? 223 VAL A CG1 1 
ATOM   1787 C  CG2 A VAL A 1 221 ? -13.049 -14.429 8.714   0.50 12.71 ? 223 VAL A CG2 1 
ATOM   1788 C  CG2 B VAL A 1 221 ? -10.830 -14.263 8.507   0.50 8.66  ? 223 VAL A CG2 1 
ATOM   1789 N  N   . LEU A 1 222 ? -11.402 -15.627 4.622   1.00 9.89  ? 224 LEU A N   1 
ATOM   1790 C  CA  . LEU A 1 222 ? -10.430 -16.151 3.671   1.00 11.03 ? 224 LEU A CA  1 
ATOM   1791 C  C   . LEU A 1 222 ? -10.060 -15.063 2.664   1.00 11.41 ? 224 LEU A C   1 
ATOM   1792 O  O   . LEU A 1 222 ? -8.921  -14.993 2.203   1.00 12.10 ? 224 LEU A O   1 
ATOM   1793 C  CB  . LEU A 1 222 ? -10.992 -17.383 2.953   1.00 11.39 ? 224 LEU A CB  1 
ATOM   1794 C  CG  . LEU A 1 222 ? -10.866 -18.684 3.750   1.00 13.44 ? 224 LEU A CG  1 
ATOM   1795 C  CD1 . LEU A 1 222 ? -11.647 -19.794 3.065   1.00 14.26 ? 224 LEU A CD1 1 
ATOM   1796 C  CD2 . LEU A 1 222 ? -9.396  -19.054 3.888   1.00 13.38 ? 224 LEU A CD2 1 
ATOM   1797 N  N   . LYS A 1 223 ? -11.015 -14.199 2.337   1.00 11.28 ? 225 LYS A N   1 
ATOM   1798 C  CA  . LYS A 1 223 ? -10.740 -13.125 1.395   1.00 11.13 ? 225 LYS A CA  1 
ATOM   1799 C  C   . LYS A 1 223 ? -9.873  -12.040 2.039   1.00 11.28 ? 225 LYS A C   1 
ATOM   1800 O  O   . LYS A 1 223 ? -9.096  -11.377 1.355   1.00 11.36 ? 225 LYS A O   1 
ATOM   1801 C  CB  . LYS A 1 223 ? -12.055 -12.576 0.830   1.00 14.17 ? 225 LYS A CB  1 
ATOM   1802 C  CG  . LYS A 1 223 ? -12.773 -13.645 -0.003  1.00 16.26 ? 225 LYS A CG  1 
ATOM   1803 C  CD  . LYS A 1 223 ? -13.984 -13.136 -0.767  1.00 19.32 ? 225 LYS A CD  1 
ATOM   1804 C  CE  . LYS A 1 223 ? -14.581 -14.257 -1.620  1.00 20.03 ? 225 LYS A CE  1 
ATOM   1805 N  NZ  . LYS A 1 223 ? -15.789 -13.833 -2.384  1.00 21.36 ? 225 LYS A NZ  1 
ATOM   1806 N  N   . PHE A 1 224 ? -9.988  -11.875 3.356   1.00 9.84  ? 226 PHE A N   1 
ATOM   1807 C  CA  . PHE A 1 224 ? -9.150  -10.916 4.075   1.00 9.68  ? 226 PHE A CA  1 
ATOM   1808 C  C   . PHE A 1 224 ? -7.702  -11.373 3.887   1.00 8.39  ? 226 PHE A C   1 
ATOM   1809 O  O   . PHE A 1 224 ? -6.799  -10.562 3.672   1.00 9.26  ? 226 PHE A O   1 
ATOM   1810 C  CB  . PHE A 1 224 ? -9.453  -10.953 5.577   1.00 10.97 ? 226 PHE A CB  1 
ATOM   1811 C  CG  . PHE A 1 224 ? -10.596 -10.078 6.010   1.00 13.20 ? 226 PHE A CG  1 
ATOM   1812 C  CD1 . PHE A 1 224 ? -11.707 -9.886  5.199   1.00 14.42 ? 226 PHE A CD1 1 
ATOM   1813 C  CD2 . PHE A 1 224 ? -10.574 -9.480  7.266   1.00 15.74 ? 226 PHE A CD2 1 
ATOM   1814 C  CE1 . PHE A 1 224 ? -12.781 -9.113  5.633   1.00 16.52 ? 226 PHE A CE1 1 
ATOM   1815 C  CE2 . PHE A 1 224 ? -11.643 -8.706  7.711   1.00 16.92 ? 226 PHE A CE2 1 
ATOM   1816 C  CZ  . PHE A 1 224 ? -12.749 -8.522  6.891   1.00 15.84 ? 226 PHE A CZ  1 
ATOM   1817 N  N   . ARG A 1 225 ? -7.499  -12.686 3.975   1.00 9.54  ? 227 ARG A N   1 
ATOM   1818 C  CA  . ARG A 1 225 ? -6.170  -13.284 3.859   1.00 8.98  ? 227 ARG A CA  1 
ATOM   1819 C  C   . ARG A 1 225 ? -5.558  -13.273 2.460   1.00 9.85  ? 227 ARG A C   1 
ATOM   1820 O  O   . ARG A 1 225 ? -4.424  -13.717 2.277   1.00 9.67  ? 227 ARG A O   1 
ATOM   1821 C  CB  . ARG A 1 225 ? -6.198  -14.721 4.400   1.00 9.71  ? 227 ARG A CB  1 
ATOM   1822 C  CG  . ARG A 1 225 ? -6.636  -14.826 5.860   1.00 9.62  ? 227 ARG A CG  1 
ATOM   1823 C  CD  . ARG A 1 225 ? -6.706  -16.276 6.325   1.00 9.51  ? 227 ARG A CD  1 
ATOM   1824 N  NE  . ARG A 1 225 ? -7.266  -16.384 7.670   1.00 9.02  ? 227 ARG A NE  1 
ATOM   1825 C  CZ  . ARG A 1 225 ? -8.146  -17.309 8.039   1.00 10.91 ? 227 ARG A CZ  1 
ATOM   1826 N  NH1 . ARG A 1 225 ? -8.567  -18.213 7.166   1.00 10.51 ? 227 ARG A NH1 1 
ATOM   1827 N  NH2 . ARG A 1 225 ? -8.628  -17.314 9.273   1.00 10.50 ? 227 ARG A NH2 1 
ATOM   1828 N  N   . LYS A 1 226 ? -6.304  -12.770 1.482   1.00 9.97  ? 228 LYS A N   1 
ATOM   1829 C  CA  . LYS A 1 226 ? -5.803  -12.690 0.115   1.00 10.72 ? 228 LYS A CA  1 
ATOM   1830 C  C   . LYS A 1 226 ? -5.137  -11.342 -0.130  1.00 10.72 ? 228 LYS A C   1 
ATOM   1831 O  O   . LYS A 1 226 ? -4.480  -11.142 -1.150  1.00 11.56 ? 228 LYS A O   1 
ATOM   1832 C  CB  . LYS A 1 226 ? -6.934  -12.916 -0.889  1.00 12.65 ? 228 LYS A CB  1 
ATOM   1833 C  CG  . LYS A 1 226 ? -7.415  -14.354 -0.925  1.00 16.16 ? 228 LYS A CG  1 
ATOM   1834 C  CD  . LYS A 1 226 ? -8.429  -14.588 -2.028  1.00 20.28 ? 228 LYS A CD  1 
ATOM   1835 C  CE  . LYS A 1 226 ? -8.843  -16.049 -2.079  1.00 23.33 ? 228 LYS A CE  1 
ATOM   1836 N  NZ  . LYS A 1 226 ? -9.806  -16.319 -3.182  1.00 26.39 ? 228 LYS A NZ  1 
ATOM   1837 N  N   . LEU A 1 227 ? -5.308  -10.416 0.811   1.00 10.16 ? 229 LEU A N   1 
ATOM   1838 C  CA  . LEU A 1 227 ? -4.687  -9.102  0.695   1.00 9.71  ? 229 LEU A CA  1 
ATOM   1839 C  C   . LEU A 1 227 ? -3.173  -9.253  0.812   1.00 11.68 ? 229 LEU A C   1 
ATOM   1840 O  O   . LEU A 1 227 ? -2.674  -10.287 1.268   1.00 10.99 ? 229 LEU A O   1 
ATOM   1841 C  CB  . LEU A 1 227 ? -5.199  -8.170  1.794   1.00 9.39  ? 229 LEU A CB  1 
ATOM   1842 C  CG  . LEU A 1 227 ? -6.655  -7.725  1.656   1.00 9.27  ? 229 LEU A CG  1 
ATOM   1843 C  CD1 . LEU A 1 227 ? -7.139  -7.131  2.971   1.00 9.59  ? 229 LEU A CD1 1 
ATOM   1844 C  CD2 . LEU A 1 227 ? -6.775  -6.719  0.519   1.00 10.91 ? 229 LEU A CD2 1 
ATOM   1845 N  N   . ASN A 1 228 ? -2.448  -8.216  0.402   1.00 11.94 ? 230 ASN A N   1 
ATOM   1846 C  CA  . ASN A 1 228 ? -0.990  -8.223  0.438   1.00 12.39 ? 230 ASN A CA  1 
ATOM   1847 C  C   . ASN A 1 228 ? -0.414  -7.110  1.308   1.00 12.75 ? 230 ASN A C   1 
ATOM   1848 O  O   . ASN A 1 228 ? -0.955  -6.004  1.351   1.00 12.04 ? 230 ASN A O   1 
ATOM   1849 C  CB  . ASN A 1 228 ? -0.408  -8.025  -0.971  1.00 12.71 ? 230 ASN A CB  1 
ATOM   1850 C  CG  . ASN A 1 228 ? -0.563  -9.240  -1.873  1.00 14.58 ? 230 ASN A CG  1 
ATOM   1851 O  OD1 . ASN A 1 228 ? -0.034  -9.251  -2.987  1.00 13.84 ? 230 ASN A OD1 1 
ATOM   1852 N  ND2 . ASN A 1 228 ? -1.283  -10.256 -1.411  1.00 13.49 ? 230 ASN A ND2 1 
ATOM   1853 N  N   . PHE A 1 229 ? 0.692   -7.415  1.985   1.00 13.83 ? 231 PHE A N   1 
ATOM   1854 C  CA  . PHE A 1 229 ? 1.408   -6.440  2.804   1.00 13.49 ? 231 PHE A CA  1 
ATOM   1855 C  C   . PHE A 1 229 ? 2.233   -5.616  1.814   1.00 14.43 ? 231 PHE A C   1 
ATOM   1856 O  O   . PHE A 1 229 ? 2.414   -4.410  1.973   1.00 13.99 ? 231 PHE A O   1 
ATOM   1857 C  CB  . PHE A 1 229 ? 2.385   -7.138  3.755   1.00 13.92 ? 231 PHE A CB  1 
ATOM   1858 C  CG  . PHE A 1 229 ? 1.776   -7.607  5.046   1.00 12.83 ? 231 PHE A CG  1 
ATOM   1859 C  CD1 . PHE A 1 229 ? 2.049   -8.884  5.523   1.00 12.31 ? 231 PHE A CD1 1 
ATOM   1860 C  CD2 . PHE A 1 229 ? 0.992   -6.758  5.820   1.00 12.16 ? 231 PHE A CD2 1 
ATOM   1861 C  CE1 . PHE A 1 229 ? 1.557   -9.312  6.754   1.00 12.39 ? 231 PHE A CE1 1 
ATOM   1862 C  CE2 . PHE A 1 229 ? 0.493   -7.175  7.057   1.00 11.24 ? 231 PHE A CE2 1 
ATOM   1863 C  CZ  . PHE A 1 229 ? 0.779   -8.458  7.524   1.00 10.49 ? 231 PHE A CZ  1 
ATOM   1864 N  N   . ASN A 1 230 ? 2.729   -6.302  0.789   1.00 14.38 ? 232 ASN A N   1 
ATOM   1865 C  CA  . ASN A 1 230 ? 3.563   -5.698  -0.245  1.00 14.82 ? 232 ASN A CA  1 
ATOM   1866 C  C   . ASN A 1 230 ? 2.812   -4.796  -1.217  1.00 14.54 ? 232 ASN A C   1 
ATOM   1867 O  O   . ASN A 1 230 ? 1.585   -4.837  -1.315  1.00 13.42 ? 232 ASN A O   1 
ATOM   1868 C  CB  . ASN A 1 230 ? 4.255   -6.795  -1.051  1.00 15.36 ? 232 ASN A CB  1 
ATOM   1869 C  CG  . ASN A 1 230 ? 3.267   -7.781  -1.644  1.00 15.83 ? 232 ASN A CG  1 
ATOM   1870 O  OD1 . ASN A 1 230 ? 2.739   -8.645  -0.941  1.00 16.51 ? 232 ASN A OD1 1 
ATOM   1871 N  ND2 . ASN A 1 230 ? 2.996   -7.645  -2.938  1.00 17.13 ? 232 ASN A ND2 1 
ATOM   1872 N  N   . GLY A 1 231 ? 3.574   -3.980  -1.938  1.00 15.49 ? 233 GLY A N   1 
ATOM   1873 C  CA  . GLY A 1 231 ? 2.984   -3.097  -2.923  1.00 16.23 ? 233 GLY A CA  1 
ATOM   1874 C  C   . GLY A 1 231 ? 2.929   -3.827  -4.251  1.00 15.95 ? 233 GLY A C   1 
ATOM   1875 O  O   . GLY A 1 231 ? 3.517   -4.901  -4.395  1.00 15.72 ? 233 GLY A O   1 
ATOM   1876 N  N   . GLU A 1 232 ? 2.220   -3.254  -5.217  1.00 16.65 ? 234 GLU A N   1 
ATOM   1877 C  CA  . GLU A 1 232 ? 2.090   -3.864  -6.537  1.00 18.40 ? 234 GLU A CA  1 
ATOM   1878 C  C   . GLU A 1 232 ? 3.454   -4.066  -7.197  1.00 18.56 ? 234 GLU A C   1 
ATOM   1879 O  O   . GLU A 1 232 ? 4.324   -3.196  -7.132  1.00 19.25 ? 234 GLU A O   1 
ATOM   1880 C  CB  . GLU A 1 232 ? 1.210   -2.983  -7.429  1.00 18.49 ? 234 GLU A CB  1 
ATOM   1881 C  CG  . GLU A 1 232 ? 0.908   -3.575  -8.794  1.00 20.01 ? 234 GLU A CG  1 
ATOM   1882 C  CD  . GLU A 1 232 ? 0.051   -2.659  -9.643  1.00 21.24 ? 234 GLU A CD  1 
ATOM   1883 O  OE1 . GLU A 1 232 ? -0.370  -3.089  -10.738 1.00 23.24 ? 234 GLU A OE1 1 
ATOM   1884 O  OE2 . GLU A 1 232 ? -0.199  -1.509  -9.219  1.00 21.50 ? 234 GLU A OE2 1 
ATOM   1885 N  N   . GLY A 1 233 ? 3.639   -5.225  -7.820  1.00 19.70 ? 235 GLY A N   1 
ATOM   1886 C  CA  . GLY A 1 233 ? 4.895   -5.510  -8.492  1.00 21.65 ? 235 GLY A CA  1 
ATOM   1887 C  C   . GLY A 1 233 ? 5.994   -6.069  -7.610  1.00 22.34 ? 235 GLY A C   1 
ATOM   1888 O  O   . GLY A 1 233 ? 7.105   -6.315  -8.083  1.00 22.83 ? 235 GLY A O   1 
ATOM   1889 N  N   . GLU A 1 234 ? 5.699   -6.272  -6.330  1.00 21.86 ? 236 GLU A N   1 
ATOM   1890 C  CA  . GLU A 1 234 ? 6.690   -6.808  -5.404  1.00 22.08 ? 236 GLU A CA  1 
ATOM   1891 C  C   . GLU A 1 234 ? 6.322   -8.243  -5.039  1.00 22.07 ? 236 GLU A C   1 
ATOM   1892 O  O   . GLU A 1 234 ? 5.185   -8.669  -5.248  1.00 23.04 ? 236 GLU A O   1 
ATOM   1893 C  CB  . GLU A 1 234 ? 6.745   -5.951  -4.136  1.00 23.97 ? 236 GLU A CB  1 
ATOM   1894 C  CG  . GLU A 1 234 ? 6.782   -4.451  -4.404  1.00 25.89 ? 236 GLU A CG  1 
ATOM   1895 C  CD  . GLU A 1 234 ? 6.935   -3.630  -3.137  1.00 26.91 ? 236 GLU A CD  1 
ATOM   1896 O  OE1 . GLU A 1 234 ? 6.258   -3.945  -2.137  1.00 26.42 ? 236 GLU A OE1 1 
ATOM   1897 O  OE2 . GLU A 1 234 ? 7.726   -2.661  -3.143  1.00 28.14 ? 236 GLU A OE2 1 
ATOM   1898 N  N   . PRO A 1 235 ? 7.284   -9.014  -4.505  1.00 21.27 ? 237 PRO A N   1 
ATOM   1899 C  CA  . PRO A 1 235 ? 7.003   -10.401 -4.125  1.00 20.39 ? 237 PRO A CA  1 
ATOM   1900 C  C   . PRO A 1 235 ? 5.793   -10.433 -3.196  1.00 19.97 ? 237 PRO A C   1 
ATOM   1901 O  O   . PRO A 1 235 ? 5.653   -9.573  -2.323  1.00 20.21 ? 237 PRO A O   1 
ATOM   1902 C  CB  . PRO A 1 235 ? 8.285   -10.827 -3.427  1.00 21.39 ? 237 PRO A CB  1 
ATOM   1903 C  CG  . PRO A 1 235 ? 9.335   -10.064 -4.187  1.00 21.77 ? 237 PRO A CG  1 
ATOM   1904 C  CD  . PRO A 1 235 ? 8.708   -8.692  -4.298  1.00 21.21 ? 237 PRO A CD  1 
ATOM   1905 N  N   . GLU A 1 236 ? 4.924   -11.421 -3.374  1.00 17.74 ? 238 GLU A N   1 
ATOM   1906 C  CA  . GLU A 1 236 ? 3.730   -11.500 -2.548  1.00 16.39 ? 238 GLU A CA  1 
ATOM   1907 C  C   . GLU A 1 236 ? 3.964   -11.972 -1.118  1.00 14.72 ? 238 GLU A C   1 
ATOM   1908 O  O   . GLU A 1 236 ? 4.578   -13.009 -0.872  1.00 13.09 ? 238 GLU A O   1 
ATOM   1909 C  CB  . GLU A 1 236 ? 2.675   -12.395 -3.202  1.00 16.66 ? 238 GLU A CB  1 
ATOM   1910 C  CG  . GLU A 1 236 ? 1.293   -12.192 -2.598  1.00 18.57 ? 238 GLU A CG  1 
ATOM   1911 C  CD  . GLU A 1 236 ? 0.230   -13.072 -3.214  1.00 19.33 ? 238 GLU A CD  1 
ATOM   1912 O  OE1 . GLU A 1 236 ? -0.961  -12.704 -3.117  1.00 20.74 ? 238 GLU A OE1 1 
ATOM   1913 O  OE2 . GLU A 1 236 ? 0.578   -14.131 -3.782  1.00 21.43 ? 238 GLU A OE2 1 
ATOM   1914 N  N   . GLU A 1 237 ? 3.459   -11.179 -0.181  1.00 14.47 ? 239 GLU A N   1 
ATOM   1915 C  CA  . GLU A 1 237 ? 3.539   -11.469 1.242   1.00 15.02 ? 239 GLU A CA  1 
ATOM   1916 C  C   . GLU A 1 237 ? 2.102   -11.277 1.706   1.00 12.08 ? 239 GLU A C   1 
ATOM   1917 O  O   . GLU A 1 237 ? 1.634   -10.147 1.851   1.00 12.06 ? 239 GLU A O   1 
ATOM   1918 C  CB  . GLU A 1 237 ? 4.453   -10.465 1.945   1.00 17.80 ? 239 GLU A CB  1 
ATOM   1919 C  CG  . GLU A 1 237 ? 5.848   -10.372 1.350   1.00 24.35 ? 239 GLU A CG  1 
ATOM   1920 C  CD  . GLU A 1 237 ? 6.726   -9.365  2.069   1.00 28.48 ? 239 GLU A CD  1 
ATOM   1921 O  OE1 . GLU A 1 237 ? 6.322   -8.186  2.171   1.00 30.55 ? 239 GLU A OE1 1 
ATOM   1922 O  OE2 . GLU A 1 237 ? 7.822   -9.751  2.531   1.00 29.90 ? 239 GLU A OE2 1 
ATOM   1923 N  N   . LEU A 1 238 ? 1.392   -12.380 1.909   1.00 10.75 ? 240 LEU A N   1 
ATOM   1924 C  CA  . LEU A 1 238 ? -0.001  -12.301 2.322   1.00 9.75  ? 240 LEU A CA  1 
ATOM   1925 C  C   . LEU A 1 238 ? -0.201  -11.495 3.596   1.00 10.38 ? 240 LEU A C   1 
ATOM   1926 O  O   . LEU A 1 238 ? 0.564   -11.627 4.557   1.00 10.08 ? 240 LEU A O   1 
ATOM   1927 C  CB  . LEU A 1 238 ? -0.577  -13.705 2.507   1.00 11.16 ? 240 LEU A CB  1 
ATOM   1928 C  CG  . LEU A 1 238 ? -0.635  -14.576 1.249   1.00 11.80 ? 240 LEU A CG  1 
ATOM   1929 C  CD1 . LEU A 1 238 ? -1.260  -15.916 1.597   1.00 14.42 ? 240 LEU A CD1 1 
ATOM   1930 C  CD2 . LEU A 1 238 ? -1.439  -13.871 0.159   1.00 11.77 ? 240 LEU A CD2 1 
ATOM   1931 N  N   . MET A 1 239 ? -1.231  -10.655 3.590   1.00 9.06  ? 241 MET A N   1 
ATOM   1932 C  CA  . MET A 1 239 ? -1.552  -9.840  4.751   1.00 9.55  ? 241 MET A CA  1 
ATOM   1933 C  C   . MET A 1 239 ? -2.313  -10.717 5.737   1.00 8.84  ? 241 MET A C   1 
ATOM   1934 O  O   . MET A 1 239 ? -3.535  -10.856 5.651   1.00 9.24  ? 241 MET A O   1 
ATOM   1935 C  CB  . MET A 1 239 ? -2.409  -8.634  4.351   1.00 9.67  ? 241 MET A CB  1 
ATOM   1936 C  CG  . MET A 1 239 ? -2.707  -7.670  5.503   1.00 9.05  ? 241 MET A CG  1 
ATOM   1937 S  SD  . MET A 1 239 ? -3.648  -6.210  4.995   1.00 10.90 ? 241 MET A SD  1 
ATOM   1938 C  CE  . MET A 1 239 ? -2.341  -5.159  4.327   1.00 10.96 ? 241 MET A CE  1 
ATOM   1939 N  N   . VAL A 1 240 ? -1.567  -11.318 6.657   1.00 7.90  ? 242 VAL A N   1 
ATOM   1940 C  CA  . VAL A 1 240 ? -2.125  -12.183 7.688   1.00 8.35  ? 242 VAL A CA  1 
ATOM   1941 C  C   . VAL A 1 240 ? -1.355  -11.986 8.988   1.00 8.07  ? 242 VAL A C   1 
ATOM   1942 O  O   . VAL A 1 240 ? -0.192  -11.583 8.975   1.00 8.63  ? 242 VAL A O   1 
ATOM   1943 C  CB  . VAL A 1 240 ? -2.052  -13.682 7.295   1.00 8.45  ? 242 VAL A CB  1 
ATOM   1944 C  CG1 . VAL A 1 240 ? -2.946  -13.948 6.095   1.00 9.86  ? 242 VAL A CG1 1 
ATOM   1945 C  CG2 . VAL A 1 240 ? -0.617  -14.084 7.001   1.00 10.32 ? 242 VAL A CG2 1 
ATOM   1946 N  N   . ASP A 1 241 ? -2.017  -12.270 10.104  1.00 7.94  ? 243 ASP A N   1 
ATOM   1947 C  CA  . ASP A 1 241 ? -1.414  -12.130 11.423  1.00 7.97  ? 243 ASP A CA  1 
ATOM   1948 C  C   . ASP A 1 241 ? -0.889  -10.721 11.669  1.00 8.24  ? 243 ASP A C   1 
ATOM   1949 O  O   . ASP A 1 241 ? 0.228   -10.527 12.153  1.00 8.78  ? 243 ASP A O   1 
ATOM   1950 C  CB  . ASP A 1 241 ? -0.299  -13.163 11.602  1.00 9.27  ? 243 ASP A CB  1 
ATOM   1951 C  CG  . ASP A 1 241 ? -0.835  -14.585 11.665  1.00 8.89  ? 243 ASP A CG  1 
ATOM   1952 O  OD1 . ASP A 1 241 ? -0.218  -15.488 11.057  1.00 10.29 ? 243 ASP A OD1 1 
ATOM   1953 O  OD2 . ASP A 1 241 ? -1.875  -14.801 12.324  1.00 7.13  ? 243 ASP A OD2 1 
ATOM   1954 N  N   . ASN A 1 242 ? -1.717  -9.738  11.331  1.00 6.33  ? 244 ASN A N   1 
ATOM   1955 C  CA  . ASN A 1 242 ? -1.368  -8.337  11.526  1.00 5.05  ? 244 ASN A CA  1 
ATOM   1956 C  C   . ASN A 1 242 ? -1.924  -7.872  12.870  1.00 6.05  ? 244 ASN A C   1 
ATOM   1957 O  O   . ASN A 1 242 ? -2.564  -6.825  12.978  1.00 6.67  ? 244 ASN A O   1 
ATOM   1958 C  CB  . ASN A 1 242 ? -1.930  -7.490  10.373  1.00 5.79  ? 244 ASN A CB  1 
ATOM   1959 C  CG  . ASN A 1 242 ? -3.435  -7.626  10.212  1.00 7.03  ? 244 ASN A CG  1 
ATOM   1960 O  OD1 . ASN A 1 242 ? -4.062  -8.517  10.786  1.00 7.70  ? 244 ASN A OD1 1 
ATOM   1961 N  ND2 . ASN A 1 242 ? -4.022  -6.736  9.416   1.00 10.61 ? 244 ASN A ND2 1 
ATOM   1962 N  N   . TRP A 1 243 ? -1.670  -8.684  13.891  1.00 5.67  ? 245 TRP A N   1 
ATOM   1963 C  CA  . TRP A 1 243 ? -2.115  -8.403  15.246  1.00 6.15  ? 245 TRP A CA  1 
ATOM   1964 C  C   . TRP A 1 243 ? -0.952  -8.339  16.229  1.00 6.91  ? 245 TRP A C   1 
ATOM   1965 O  O   . TRP A 1 243 ? 0.029   -9.079  16.100  1.00 7.78  ? 245 TRP A O   1 
ATOM   1966 C  CB  . TRP A 1 243 ? -3.111  -9.471  15.730  1.00 7.60  ? 245 TRP A CB  1 
ATOM   1967 C  CG  . TRP A 1 243 ? -2.650  -10.902 15.563  1.00 5.52  ? 245 TRP A CG  1 
ATOM   1968 C  CD1 . TRP A 1 243 ? -2.723  -11.656 14.426  1.00 5.80  ? 245 TRP A CD1 1 
ATOM   1969 C  CD2 . TRP A 1 243 ? -2.058  -11.747 16.565  1.00 5.96  ? 245 TRP A CD2 1 
ATOM   1970 N  NE1 . TRP A 1 243 ? -2.216  -12.917 14.655  1.00 5.86  ? 245 TRP A NE1 1 
ATOM   1971 C  CE2 . TRP A 1 243 ? -1.801  -12.999 15.958  1.00 6.58  ? 245 TRP A CE2 1 
ATOM   1972 C  CE3 . TRP A 1 243 ? -1.722  -11.569 17.915  1.00 6.62  ? 245 TRP A CE3 1 
ATOM   1973 C  CZ2 . TRP A 1 243 ? -1.223  -14.067 16.655  1.00 7.09  ? 245 TRP A CZ2 1 
ATOM   1974 C  CZ3 . TRP A 1 243 ? -1.146  -12.634 18.605  1.00 8.21  ? 245 TRP A CZ3 1 
ATOM   1975 C  CH2 . TRP A 1 243 ? -0.904  -13.865 17.973  1.00 6.31  ? 245 TRP A CH2 1 
ATOM   1976 N  N   . ARG A 1 244 ? -1.070  -7.437  17.201  1.00 7.55  ? 246 ARG A N   1 
ATOM   1977 C  CA  . ARG A 1 244 ? -0.073  -7.292  18.254  1.00 6.85  ? 246 ARG A CA  1 
ATOM   1978 C  C   . ARG A 1 244 ? -0.581  -8.148  19.416  1.00 6.72  ? 246 ARG A C   1 
ATOM   1979 O  O   . ARG A 1 244 ? -1.779  -8.162  19.703  1.00 6.92  ? 246 ARG A O   1 
ATOM   1980 C  CB  . ARG A 1 244 ? 0.034   -5.832  18.707  1.00 7.28  ? 246 ARG A CB  1 
ATOM   1981 C  CG  . ARG A 1 244 ? 1.111   -5.609  19.762  1.00 6.45  ? 246 ARG A CG  1 
ATOM   1982 C  CD  . ARG A 1 244 ? 0.997   -4.256  20.450  1.00 7.08  ? 246 ARG A CD  1 
ATOM   1983 N  NE  . ARG A 1 244 ? 2.267   -3.896  21.072  1.00 6.20  ? 246 ARG A NE  1 
ATOM   1984 C  CZ  . ARG A 1 244 ? 2.449   -2.878  21.909  1.00 5.89  ? 246 ARG A CZ  1 
ATOM   1985 N  NH1 . ARG A 1 244 ? 1.435   -2.094  22.258  1.00 6.21  ? 246 ARG A NH1 1 
ATOM   1986 N  NH2 . ARG A 1 244 ? 3.666   -2.630  22.382  1.00 8.37  ? 246 ARG A NH2 1 
ATOM   1987 N  N   . PRO A 1 245 ? 0.314   -8.895  20.083  1.00 8.11  ? 247 PRO A N   1 
ATOM   1988 C  CA  . PRO A 1 245 ? -0.127  -9.731  21.206  1.00 7.38  ? 247 PRO A CA  1 
ATOM   1989 C  C   . PRO A 1 245 ? -0.439  -8.928  22.466  1.00 6.47  ? 247 PRO A C   1 
ATOM   1990 O  O   . PRO A 1 245 ? -0.136  -7.737  22.554  1.00 5.88  ? 247 PRO A O   1 
ATOM   1991 C  CB  . PRO A 1 245 ? 1.044   -10.689 21.403  1.00 8.35  ? 247 PRO A CB  1 
ATOM   1992 C  CG  . PRO A 1 245 ? 2.219   -9.862  21.006  1.00 9.11  ? 247 PRO A CG  1 
ATOM   1993 C  CD  . PRO A 1 245 ? 1.734   -9.138  19.769  1.00 8.08  ? 247 PRO A CD  1 
ATOM   1994 N  N   . ALA A 1 246 ? -1.063  -9.592  23.432  1.00 6.85  ? 248 ALA A N   1 
ATOM   1995 C  CA  . ALA A 1 246 ? -1.421  -8.958  24.694  1.00 6.55  ? 248 ALA A CA  1 
ATOM   1996 C  C   . ALA A 1 246 ? -0.184  -8.401  25.395  1.00 6.87  ? 248 ALA A C   1 
ATOM   1997 O  O   . ALA A 1 246 ? 0.874   -9.041  25.422  1.00 9.24  ? 248 ALA A O   1 
ATOM   1998 C  CB  . ALA A 1 246 ? -2.137  -9.962  25.595  1.00 8.46  ? 248 ALA A CB  1 
ATOM   1999 N  N   . GLN A 1 247 ? -0.336  -7.205  25.955  1.00 7.46  ? 249 GLN A N   1 
ATOM   2000 C  CA  . GLN A 1 247 ? 0.733   -6.502  26.658  1.00 7.86  ? 249 GLN A CA  1 
ATOM   2001 C  C   . GLN A 1 247 ? 0.443   -6.483  28.157  1.00 9.73  ? 249 GLN A C   1 
ATOM   2002 O  O   . GLN A 1 247 ? -0.689  -6.717  28.578  1.00 9.09  ? 249 GLN A O   1 
ATOM   2003 C  CB  . GLN A 1 247 ? 0.824   -5.066  26.135  1.00 8.14  ? 249 GLN A CB  1 
ATOM   2004 C  CG  . GLN A 1 247 ? 1.080   -4.972  24.649  1.00 7.57  ? 249 GLN A CG  1 
ATOM   2005 C  CD  . GLN A 1 247 ? 2.384   -5.635  24.262  1.00 9.31  ? 249 GLN A CD  1 
ATOM   2006 O  OE1 . GLN A 1 247 ? 3.444   -5.293  24.790  1.00 11.17 ? 249 GLN A OE1 1 
ATOM   2007 N  NE2 . GLN A 1 247 ? 2.317   -6.588  23.339  1.00 9.08  ? 249 GLN A NE2 1 
ATOM   2008 N  N   . PRO A 1 248 ? 1.461   -6.184  28.980  1.00 8.79  ? 250 PRO A N   1 
ATOM   2009 C  CA  . PRO A 1 248 ? 1.289   -6.142  30.436  1.00 10.51 ? 250 PRO A CA  1 
ATOM   2010 C  C   . PRO A 1 248 ? 0.195   -5.175  30.870  1.00 10.28 ? 250 PRO A C   1 
ATOM   2011 O  O   . PRO A 1 248 ? 0.170   -4.025  30.434  1.00 9.08  ? 250 PRO A O   1 
ATOM   2012 C  CB  . PRO A 1 248 ? 2.664   -5.700  30.934  1.00 10.91 ? 250 PRO A CB  1 
ATOM   2013 C  CG  . PRO A 1 248 ? 3.590   -6.243  29.889  1.00 12.15 ? 250 PRO A CG  1 
ATOM   2014 C  CD  . PRO A 1 248 ? 2.859   -5.894  28.616  1.00 9.27  ? 250 PRO A CD  1 
ATOM   2015 N  N   . LEU A 1 249 ? -0.697  -5.641  31.741  1.00 10.01 ? 251 LEU A N   1 
ATOM   2016 C  CA  . LEU A 1 249 ? -1.789  -4.808  32.232  1.00 10.36 ? 251 LEU A CA  1 
ATOM   2017 C  C   . LEU A 1 249 ? -1.266  -3.698  33.143  1.00 11.73 ? 251 LEU A C   1 
ATOM   2018 O  O   . LEU A 1 249 ? -1.834  -2.605  33.195  1.00 10.48 ? 251 LEU A O   1 
ATOM   2019 C  CB  . LEU A 1 249 ? -2.806  -5.664  32.995  1.00 11.58 ? 251 LEU A CB  1 
ATOM   2020 C  CG  . LEU A 1 249 ? -4.062  -4.940  33.492  1.00 11.59 ? 251 LEU A CG  1 
ATOM   2021 C  CD1 . LEU A 1 249 ? -4.846  -4.401  32.306  1.00 12.19 ? 251 LEU A CD1 1 
ATOM   2022 C  CD2 . LEU A 1 249 ? -4.925  -5.906  34.295  1.00 11.53 ? 251 LEU A CD2 1 
ATOM   2023 N  N   . LYS A 1 250 ? -0.179  -3.987  33.854  1.00 11.01 ? 252 LYS A N   1 
ATOM   2024 C  CA  . LYS A 1 250 ? 0.430   -3.029  34.770  1.00 12.42 ? 252 LYS A CA  1 
ATOM   2025 C  C   . LYS A 1 250 ? -0.574  -2.437  35.757  1.00 14.19 ? 252 LYS A C   1 
ATOM   2026 O  O   . LYS A 1 250 ? -1.415  -3.159  36.287  1.00 14.99 ? 252 LYS A O   1 
ATOM   2027 C  CB  . LYS A 1 250 ? 1.143   -1.931  33.977  1.00 13.37 ? 252 LYS A CB  1 
ATOM   2028 C  CG  . LYS A 1 250 ? 2.293   -2.499  33.157  1.00 17.44 ? 252 LYS A CG  1 
ATOM   2029 C  CD  . LYS A 1 250 ? 3.207   -1.442  32.568  1.00 18.30 ? 252 LYS A CD  1 
ATOM   2030 C  CE  . LYS A 1 250 ? 4.402   -2.114  31.905  1.00 18.53 ? 252 LYS A CE  1 
ATOM   2031 N  NZ  . LYS A 1 250 ? 5.362   -1.146  31.309  1.00 22.04 ? 252 LYS A NZ  1 
ATOM   2032 N  N   . ASN A 1 251 ? -0.488  -1.135  36.007  1.00 14.10 ? 253 ASN A N   1 
ATOM   2033 C  CA  . ASN A 1 251 ? -1.384  -0.489  36.964  1.00 17.69 ? 253 ASN A CA  1 
ATOM   2034 C  C   . ASN A 1 251 ? -2.736  -0.128  36.363  1.00 16.69 ? 253 ASN A C   1 
ATOM   2035 O  O   . ASN A 1 251 ? -3.094  1.051   36.298  1.00 19.54 ? 253 ASN A O   1 
ATOM   2036 C  CB  . ASN A 1 251 ? -0.729  0.778   37.521  1.00 19.94 ? 253 ASN A CB  1 
ATOM   2037 C  CG  . ASN A 1 251 ? -1.520  1.396   38.663  1.00 23.69 ? 253 ASN A CG  1 
ATOM   2038 O  OD1 . ASN A 1 251 ? -1.369  2.580   38.966  1.00 26.88 ? 253 ASN A OD1 1 
ATOM   2039 N  ND2 . ASN A 1 251 ? -2.355  0.593   39.311  1.00 24.15 ? 253 ASN A ND2 1 
ATOM   2040 N  N   . ARG A 1 252 ? -3.489  -1.136  35.930  1.00 13.58 ? 254 ARG A N   1 
ATOM   2041 C  CA  . ARG A 1 252 ? -4.800  -0.888  35.342  1.00 11.03 ? 254 ARG A CA  1 
ATOM   2042 C  C   . ARG A 1 252 ? -5.860  -1.896  35.753  1.00 10.71 ? 254 ARG A C   1 
ATOM   2043 O  O   . ARG A 1 252 ? -5.562  -3.038  36.094  1.00 13.36 ? 254 ARG A O   1 
ATOM   2044 C  CB  . ARG A 1 252 ? -4.706  -0.865  33.814  1.00 9.08  ? 254 ARG A CB  1 
ATOM   2045 C  CG  . ARG A 1 252 ? -3.951  0.327   33.263  1.00 7.78  ? 254 ARG A CG  1 
ATOM   2046 C  CD  . ARG A 1 252 ? -3.852  0.255   31.747  1.00 6.78  ? 254 ARG A CD  1 
ATOM   2047 N  NE  . ARG A 1 252 ? -2.992  -0.841  31.311  1.00 7.24  ? 254 ARG A NE  1 
ATOM   2048 C  CZ  . ARG A 1 252 ? -2.765  -1.150  30.038  1.00 6.13  ? 254 ARG A CZ  1 
ATOM   2049 N  NH1 . ARG A 1 252 ? -3.343  -0.446  29.068  1.00 7.31  ? 254 ARG A NH1 1 
ATOM   2050 N  NH2 . ARG A 1 252 ? -1.947  -2.152  29.730  1.00 7.14  ? 254 ARG A NH2 1 
ATOM   2051 N  N   . GLN A 1 253 ? -7.109  -1.452  35.720  1.00 11.69 ? 255 GLN A N   1 
ATOM   2052 C  CA  . GLN A 1 253 ? -8.229  -2.312  36.054  1.00 12.53 ? 255 GLN A CA  1 
ATOM   2053 C  C   . GLN A 1 253 ? -9.191  -2.286  34.885  1.00 12.31 ? 255 GLN A C   1 
ATOM   2054 O  O   . GLN A 1 253 ? -9.439  -1.233  34.296  1.00 13.93 ? 255 GLN A O   1 
ATOM   2055 C  CB  . GLN A 1 253 ? -8.952  -1.820  37.308  1.00 13.70 ? 255 GLN A CB  1 
ATOM   2056 C  CG  . GLN A 1 253 ? -8.120  -1.877  38.575  1.00 17.30 ? 255 GLN A CG  1 
ATOM   2057 C  CD  . GLN A 1 253 ? -8.927  -1.510  39.799  1.00 17.64 ? 255 GLN A CD  1 
ATOM   2058 O  OE1 . GLN A 1 253 ? -9.646  -0.512  39.799  1.00 19.49 ? 255 GLN A OE1 1 
ATOM   2059 N  NE2 . GLN A 1 253 ? -8.811  -2.312  40.855  1.00 18.53 ? 255 GLN A NE2 1 
ATOM   2060 N  N   . ILE A 1 254 ? -9.710  -3.452  34.532  1.00 10.86 ? 256 ILE A N   1 
ATOM   2061 C  CA  . ILE A 1 254 ? -10.668 -3.539  33.450  1.00 10.69 ? 256 ILE A CA  1 
ATOM   2062 C  C   . ILE A 1 254 ? -12.043 -3.515  34.100  1.00 9.77  ? 256 ILE A C   1 
ATOM   2063 O  O   . ILE A 1 254 ? -12.302 -4.251  35.056  1.00 10.50 ? 256 ILE A O   1 
ATOM   2064 C  CB  . ILE A 1 254 ? -10.480 -4.836  32.645  1.00 11.54 ? 256 ILE A CB  1 
ATOM   2065 C  CG1 . ILE A 1 254 ? -9.084  -4.839  32.011  1.00 12.82 ? 256 ILE A CG1 1 
ATOM   2066 C  CG2 . ILE A 1 254 ? -11.555 -4.945  31.573  1.00 10.45 ? 256 ILE A CG2 1 
ATOM   2067 C  CD1 . ILE A 1 254 ? -8.754  -6.098  31.240  1.00 12.64 ? 256 ILE A CD1 1 
ATOM   2068 N  N   . LYS A 1 255 ? -12.909 -2.640  33.608  1.00 9.02  ? 257 LYS A N   1 
ATOM   2069 C  CA  . LYS A 1 255 ? -14.255 -2.518  34.149  1.00 9.63  ? 257 LYS A CA  1 
ATOM   2070 C  C   . LYS A 1 255 ? -15.271 -3.124  33.195  1.00 9.71  ? 257 LYS A C   1 
ATOM   2071 O  O   . LYS A 1 255 ? -15.111 -3.041  31.978  1.00 9.39  ? 257 LYS A O   1 
ATOM   2072 C  CB  . LYS A 1 255 ? -14.595 -1.046  34.387  1.00 10.31 ? 257 LYS A CB  1 
ATOM   2073 C  CG  . LYS A 1 255 ? -13.719 -0.362  35.421  1.00 12.96 ? 257 LYS A CG  1 
ATOM   2074 C  CD  . LYS A 1 255 ? -13.886 -1.004  36.793  1.00 16.15 ? 257 LYS A CD  1 
ATOM   2075 C  CE  . LYS A 1 255 ? -13.072 -0.279  37.852  1.00 17.91 ? 257 LYS A CE  1 
ATOM   2076 N  NZ  . LYS A 1 255 ? -13.329 -0.823  39.217  1.00 17.40 ? 257 LYS A NZ  1 
ATOM   2077 N  N   . ALA A 1 256 ? -16.310 -3.738  33.753  1.00 9.16  ? 258 ALA A N   1 
ATOM   2078 C  CA  . ALA A 1 256 ? -17.367 -4.345  32.952  1.00 8.77  ? 258 ALA A CA  1 
ATOM   2079 C  C   . ALA A 1 256 ? -18.627 -3.489  33.038  1.00 9.42  ? 258 ALA A C   1 
ATOM   2080 O  O   . ALA A 1 256 ? -18.911 -2.884  34.076  1.00 10.01 ? 258 ALA A O   1 
ATOM   2081 C  CB  . ALA A 1 256 ? -17.660 -5.758  33.441  1.00 10.74 ? 258 ALA A CB  1 
ATOM   2082 N  N   . SER A 1 257 ? -19.377 -3.438  31.944  1.00 9.20  ? 259 SER A N   1 
ATOM   2083 C  CA  . SER A 1 257 ? -20.604 -2.647  31.899  1.00 10.20 ? 259 SER A CA  1 
ATOM   2084 C  C   . SER A 1 257 ? -21.796 -3.474  32.355  1.00 11.32 ? 259 SER A C   1 
ATOM   2085 O  O   . SER A 1 257 ? -22.903 -2.950  32.490  1.00 12.29 ? 259 SER A O   1 
ATOM   2086 C  CB  . SER A 1 257 ? -20.873 -2.182  30.468  1.00 9.48  ? 259 SER A CB  1 
ATOM   2087 O  OG  . SER A 1 257 ? -21.285 -3.276  29.662  1.00 9.20  ? 259 SER A OG  1 
ATOM   2088 N  N   . PHE A 1 258 ? -21.559 -4.759  32.591  1.00 11.69 ? 260 PHE A N   1 
ATOM   2089 C  CA  . PHE A 1 258 ? -22.617 -5.692  32.967  1.00 14.26 ? 260 PHE A CA  1 
ATOM   2090 C  C   . PHE A 1 258 ? -22.310 -6.498  34.220  1.00 16.67 ? 260 PHE A C   1 
ATOM   2091 O  O   . PHE A 1 258 ? -21.157 -6.635  34.618  1.00 16.08 ? 260 PHE A O   1 
ATOM   2092 C  CB  . PHE A 1 258 ? -22.849 -6.667  31.815  1.00 14.55 ? 260 PHE A CB  1 
ATOM   2093 C  CG  . PHE A 1 258 ? -21.607 -7.417  31.413  1.00 15.05 ? 260 PHE A CG  1 
ATOM   2094 C  CD1 . PHE A 1 258 ? -20.608 -6.790  30.677  1.00 13.95 ? 260 PHE A CD1 1 
ATOM   2095 C  CD2 . PHE A 1 258 ? -21.410 -8.731  31.823  1.00 15.73 ? 260 PHE A CD2 1 
ATOM   2096 C  CE1 . PHE A 1 258 ? -19.429 -7.457  30.357  1.00 14.67 ? 260 PHE A CE1 1 
ATOM   2097 C  CE2 . PHE A 1 258 ? -20.233 -9.409  31.509  1.00 17.41 ? 260 PHE A CE2 1 
ATOM   2098 C  CZ  . PHE A 1 258 ? -19.240 -8.769  30.775  1.00 16.47 ? 260 PHE A CZ  1 
ATOM   2099 N  N   . LYS A 1 259 ? -23.360 -7.051  34.822  1.00 19.93 ? 261 LYS A N   1 
ATOM   2100 C  CA  . LYS A 1 259 ? -23.220 -7.864  36.024  1.00 21.40 ? 261 LYS A CA  1 
ATOM   2101 C  C   . LYS A 1 259 ? -23.042 -9.326  35.639  1.00 22.76 ? 261 LYS A C   1 
ATOM   2102 O  O   . LYS A 1 259 ? -23.433 -9.737  34.550  1.00 23.72 ? 261 LYS A O   1 
ATOM   2103 C  CB  . LYS A 1 259 ? -24.456 -7.720  36.916  1.00 23.90 ? 261 LYS A CB  1 
ATOM   2104 C  CG  . LYS A 1 259 ? -24.641 -6.341  37.512  1.00 25.10 ? 261 LYS A CG  1 
ATOM   2105 C  CD  . LYS A 1 259 ? -25.832 -6.317  38.456  1.00 28.51 ? 261 LYS A CD  1 
ATOM   2106 C  CE  . LYS A 1 259 ? -26.001 -4.954  39.102  1.00 29.58 ? 261 LYS A CE  1 
ATOM   2107 N  NZ  . LYS A 1 259 ? -27.153 -4.934  40.044  1.00 31.70 ? 261 LYS A NZ  1 
HETATM 2108 ZN ZN  . ZN  B 2 .   ? -6.664  -1.763  15.266  1.00 7.02  ? 262 ZN  A ZN  1 
HETATM 2109 CL CL  . CL  C 3 .   ? 5.107   4.578   8.008   1.00 11.41 ? 263 CL  A CL  1 
HETATM 2110 HG HG  . HG  D 4 .   ? 1.688   0.208   7.354   1.00 19.27 ? 264 HG  A HG  1 
HETATM 2111 HG HG  . MBO E 5 .   ? -1.952  10.503  24.068  1.00 21.14 ? 265 MBO A HG  1 
HETATM 2112 C  CE1 . MBO E 5 .   ? -1.145  11.426  25.684  1.00 25.53 ? 265 MBO A CE1 1 
HETATM 2113 C  CE2 . MBO E 5 .   ? -0.713  12.760  25.583  1.00 26.58 ? 265 MBO A CE2 1 
HETATM 2114 C  CE3 . MBO E 5 .   ? -0.146  13.411  26.696  1.00 28.67 ? 265 MBO A CE3 1 
HETATM 2115 C  CE4 . MBO E 5 .   ? -0.006  12.729  27.927  1.00 28.40 ? 265 MBO A CE4 1 
HETATM 2116 C  CE5 . MBO E 5 .   ? -0.443  11.385  28.030  1.00 28.03 ? 265 MBO A CE5 1 
HETATM 2117 C  CE6 . MBO E 5 .   ? -1.012  10.736  26.909  1.00 25.76 ? 265 MBO A CE6 1 
HETATM 2118 C  CZ  . MBO E 5 .   ? 0.571   13.388  29.043  1.00 30.39 ? 265 MBO A CZ  1 
HETATM 2119 O  OZ1 . MBO E 5 .   ? 1.404   14.284  28.875  1.00 31.62 ? 265 MBO A OZ1 1 
HETATM 2120 O  OZ2 . MBO E 5 .   ? 0.252   13.070  30.187  1.00 26.50 ? 265 MBO A OZ2 1 
HETATM 2121 S  S1  . MB1 F 6 .   ? -5.939  0.766   16.753  1.00 6.41  ? 800 MB1 A S1  1 
HETATM 2122 O  O1  . MB1 F 6 .   ? -7.371  0.707   16.703  1.00 5.78  ? 800 MB1 A O1  1 
HETATM 2123 O  O2  . MB1 F 6 .   ? -5.300  1.057   18.007  1.00 6.46  ? 800 MB1 A O2  1 
HETATM 2124 N  N1  . MB1 F 6 .   ? -5.366  -0.603  16.243  1.00 6.48  ? 800 MB1 A N1  1 
HETATM 2125 C  C1  . MB1 F 6 .   ? -4.746  4.006   13.699  1.00 12.93 ? 800 MB1 A C1  1 
HETATM 2126 C  C2  . MB1 F 6 .   ? -4.470  2.627   13.478  1.00 14.62 ? 800 MB1 A C2  1 
HETATM 2127 C  C3  . MB1 F 6 .   ? -4.840  1.665   14.426  1.00 9.14  ? 800 MB1 A C3  1 
HETATM 2128 C  C4  . MB1 F 6 .   ? -5.492  2.055   15.609  1.00 8.16  ? 800 MB1 A C4  1 
HETATM 2129 C  C5  . MB1 F 6 .   ? -5.782  3.424   15.852  1.00 9.63  ? 800 MB1 A C5  1 
HETATM 2130 C  C6  . MB1 F 6 .   ? -5.399  4.395   14.884  1.00 11.11 ? 800 MB1 A C6  1 
HETATM 2131 CL CL  . MB1 F 6 .   ? -6.581  3.902   17.277  1.00 9.10  ? 800 MB1 A CL  1 
HETATM 2132 N  N2  . MB1 F 6 .   ? -3.788  2.175   12.215  1.00 17.79 ? 800 MB1 A N2  1 
HETATM 2133 O  O3  . MB1 F 6 .   ? -4.160  2.742   10.965  1.00 23.10 ? 800 MB1 A O3  1 
HETATM 2134 O  O4  . MB1 F 6 .   ? -2.803  1.163   12.273  1.00 19.21 ? 800 MB1 A O4  1 
HETATM 2135 O  O   . HOH G 7 .   ? 1.970   -14.118 20.651  1.00 14.37 ? 300 HOH A O   1 
HETATM 2136 O  O   . HOH G 7 .   ? -5.835  17.336  30.095  1.00 18.63 ? 301 HOH A O   1 
HETATM 2137 O  O   . HOH G 7 .   ? -20.568 15.039  6.676   1.00 25.16 ? 302 HOH A O   1 
HETATM 2138 O  O   . HOH G 7 .   ? -31.627 3.844   8.003   1.00 27.10 ? 303 HOH A O   1 
HETATM 2139 O  O   . HOH G 7 .   ? -19.164 13.925  9.145   1.00 21.60 ? 304 HOH A O   1 
HETATM 2140 O  O   . HOH G 7 .   ? -9.521  1.833   38.689  1.00 26.33 ? 305 HOH A O   1 
HETATM 2141 O  O   . HOH G 7 .   ? -21.239 -20.577 14.794  1.00 28.38 ? 306 HOH A O   1 
HETATM 2142 O  O   . HOH G 7 .   ? -10.302 -19.323 34.828  1.00 20.09 ? 307 HOH A O   1 
HETATM 2143 O  O   . HOH G 7 .   ? -10.481 13.107  8.434   1.00 25.45 ? 308 HOH A O   1 
HETATM 2144 O  O   . HOH G 7 .   ? -1.243  3.843   13.415  1.00 26.74 ? 309 HOH A O   1 
HETATM 2145 O  O   . HOH G 7 .   ? 3.284   0.307   -1.915  1.00 28.11 ? 310 HOH A O   1 
HETATM 2146 O  O   . HOH G 7 .   ? 10.380  -2.373  -1.843  1.00 39.15 ? 311 HOH A O   1 
HETATM 2147 O  O   . HOH G 7 .   ? 6.162   -3.491  6.864   1.00 25.52 ? 312 HOH A O   1 
HETATM 2148 O  O   . HOH G 7 .   ? 9.494   -5.146  -7.608  1.00 35.31 ? 313 HOH A O   1 
HETATM 2149 O  O   . HOH G 7 .   ? -24.529 4.701   8.246   1.00 33.04 ? 314 HOH A O   1 
HETATM 2150 O  O   . HOH G 7 .   ? -16.618 14.682  33.320  1.00 22.09 ? 315 HOH A O   1 
HETATM 2151 O  O   . HOH G 7 .   ? -10.574 5.030   30.878  1.00 31.84 ? 316 HOH A O   1 
HETATM 2152 O  O   . HOH G 7 .   ? -5.635  -12.486 -5.332  1.00 29.06 ? 317 HOH A O   1 
HETATM 2153 O  O   . HOH G 7 .   ? -8.356  20.530  26.666  1.00 28.89 ? 318 HOH A O   1 
HETATM 2154 O  O   . HOH G 7 .   ? 2.815   1.040   -6.420  1.00 29.03 ? 319 HOH A O   1 
HETATM 2155 O  O   . HOH G 7 .   ? 6.556   -0.180  -2.030  1.00 31.17 ? 320 HOH A O   1 
HETATM 2156 O  O   . HOH G 7 .   ? -16.640 -14.505 28.857  1.00 25.53 ? 321 HOH A O   1 
HETATM 2157 O  O   . HOH G 7 .   ? -18.922 -1.354  -3.219  1.00 27.87 ? 322 HOH A O   1 
HETATM 2158 O  O   . HOH G 7 .   ? 8.340   7.682   23.808  1.00 34.97 ? 323 HOH A O   1 
HETATM 2159 O  O   . HOH G 7 .   ? 1.402   -7.200  -7.689  1.00 35.88 ? 324 HOH A O   1 
HETATM 2160 O  O   . HOH G 7 .   ? 1.563   -14.456 14.394  1.00 28.51 ? 325 HOH A O   1 
HETATM 2161 O  O   . HOH G 7 .   ? -12.096 9.038   33.224  1.00 32.65 ? 326 HOH A O   1 
HETATM 2162 O  O   . HOH G 7 .   ? -4.904  2.778   -5.807  1.00 30.15 ? 327 HOH A O   1 
HETATM 2163 O  O   . HOH G 7 .   ? 3.556   1.135   5.724   1.00 33.82 ? 328 HOH A O   1 
HETATM 2164 O  O   . HOH G 7 .   ? -16.240 17.071  26.441  1.00 31.03 ? 329 HOH A O   1 
HETATM 2165 O  O   . HOH G 7 .   ? -13.329 -0.887  -6.185  1.00 26.55 ? 330 HOH A O   1 
HETATM 2166 O  O   . HOH G 7 .   ? 15.005  -10.449 14.485  1.00 30.06 ? 331 HOH A O   1 
HETATM 2167 O  O   . HOH G 7 .   ? -5.306  -18.824 23.126  1.00 24.41 ? 332 HOH A O   1 
HETATM 2168 O  O   . HOH G 7 .   ? -3.319  15.235  11.421  1.00 26.09 ? 333 HOH A O   1 
HETATM 2169 O  O   . HOH G 7 .   ? -16.651 2.964   -7.145  1.00 38.91 ? 334 HOH A O   1 
HETATM 2170 O  O   . HOH G 7 .   ? -20.291 -16.670 21.338  1.00 37.01 ? 335 HOH A O   1 
HETATM 2171 O  O   . HOH G 7 .   ? -27.608 3.574   24.159  1.00 34.50 ? 336 HOH A O   1 
HETATM 2172 O  O   . HOH G 7 .   ? -15.674 0.488   -4.772  1.00 34.01 ? 337 HOH A O   1 
HETATM 2173 O  O   . HOH G 7 .   ? 4.284   -0.965  -5.651  1.00 32.88 ? 338 HOH A O   1 
HETATM 2174 O  O   . HOH G 7 .   ? 0.907   23.957  19.939  1.00 33.95 ? 339 HOH A O   1 
HETATM 2175 O  O   . HOH G 7 .   ? -21.399 -14.045 23.360  1.00 35.05 ? 340 HOH A O   1 
HETATM 2176 O  O   . HOH G 7 .   ? -4.202  5.347   -2.896  1.00 37.89 ? 341 HOH A O   1 
HETATM 2177 O  O   . HOH G 7 .   ? -1.122  -17.835 -2.108  1.00 26.46 ? 342 HOH A O   1 
HETATM 2178 O  O   . HOH G 7 .   ? -11.686 0.451   41.023  1.00 29.49 ? 343 HOH A O   1 
HETATM 2179 O  O   . HOH G 7 .   ? -24.888 16.175  5.184   1.00 33.53 ? 344 HOH A O   1 
HETATM 2180 O  O   . HOH G 7 .   ? -24.427 13.462  20.458  1.00 29.95 ? 345 HOH A O   1 
HETATM 2181 O  O   . HOH G 7 .   ? -22.312 -12.248 24.871  1.00 28.48 ? 346 HOH A O   1 
HETATM 2182 O  O   . HOH G 7 .   ? -10.288 -18.370 32.566  1.00 30.07 ? 347 HOH A O   1 
HETATM 2183 O  O   . HOH G 7 .   ? -23.675 -3.650  3.900   1.00 38.92 ? 348 HOH A O   1 
HETATM 2184 O  O   . HOH G 7 .   ? -9.924  17.600  9.123   1.00 28.11 ? 349 HOH A O   1 
HETATM 2185 O  O   . HOH G 7 .   ? -17.718 -8.593  35.354  1.00 31.29 ? 350 HOH A O   1 
HETATM 2186 O  O   . HOH G 7 .   ? 9.216   -12.563 8.165   1.00 38.23 ? 351 HOH A O   1 
HETATM 2187 O  O   . HOH G 7 .   ? -25.611 0.012   39.715  1.00 37.56 ? 352 HOH A O   1 
HETATM 2188 O  O   . HOH G 7 .   ? -26.190 -7.192  30.520  1.00 35.31 ? 353 HOH A O   1 
HETATM 2189 O  O   . HOH G 7 .   ? 12.505  7.786   20.745  1.00 35.02 ? 354 HOH A O   1 
HETATM 2190 O  O   . HOH G 7 .   ? -23.333 19.934  10.062  1.00 33.65 ? 355 HOH A O   1 
HETATM 2191 O  O   . HOH G 7 .   ? -10.496 1.138   34.244  1.00 26.74 ? 356 HOH A O   1 
HETATM 2192 O  O   . HOH G 7 .   ? -1.736  -12.791 32.275  1.00 38.63 ? 357 HOH A O   1 
HETATM 2193 O  O   . HOH G 7 .   ? -12.744 6.270   31.224  1.00 35.84 ? 358 HOH A O   1 
HETATM 2194 O  O   . HOH G 7 .   ? -1.181  -4.099  15.769  1.00 6.89  ? 359 HOH A O   1 
HETATM 2195 O  O   . HOH G 7 .   ? -2.033  -12.358 22.910  1.00 6.82  ? 360 HOH A O   1 
HETATM 2196 O  O   . HOH G 7 .   ? 4.962   -4.976  21.030  1.00 9.40  ? 361 HOH A O   1 
HETATM 2197 O  O   . HOH G 7 .   ? -4.459  -13.605 18.062  1.00 7.40  ? 362 HOH A O   1 
HETATM 2198 O  O   . HOH G 7 .   ? -17.032 -8.494  20.445  1.00 8.14  ? 363 HOH A O   1 
HETATM 2199 O  O   . HOH G 7 .   ? -12.865 -17.253 16.951  1.00 9.69  ? 364 HOH A O   1 
HETATM 2200 O  O   . HOH G 7 .   ? -10.365 -18.253 17.139  1.00 10.76 ? 365 HOH A O   1 
HETATM 2201 O  O   . HOH G 7 .   ? -8.611  -3.876  7.885   1.00 8.21  ? 366 HOH A O   1 
HETATM 2202 O  O   . HOH G 7 .   ? -2.501  -8.650  29.184  1.00 8.71  ? 367 HOH A O   1 
HETATM 2203 O  O   . HOH G 7 .   ? -21.579 -7.296  23.665  1.00 9.60  ? 368 HOH A O   1 
HETATM 2204 O  O   . HOH G 7 .   ? -3.367  -13.215 25.230  1.00 8.79  ? 369 HOH A O   1 
HETATM 2205 O  O   . HOH G 7 .   ? -3.502  -11.216 20.891  1.00 6.41  ? 370 HOH A O   1 
HETATM 2206 O  O   . HOH G 7 .   ? -7.996  -15.567 11.361  1.00 7.48  ? 371 HOH A O   1 
HETATM 2207 O  O   . HOH G 7 .   ? -10.491 8.717   25.561  1.00 7.78  ? 372 HOH A O   1 
HETATM 2208 O  O   . HOH G 7 .   ? 1.261   -1.540  29.321  1.00 11.94 ? 373 HOH A O   1 
HETATM 2209 O  O   . HOH G 7 .   ? -7.989  18.919  10.401  1.00 14.28 ? 374 HOH A O   1 
HETATM 2210 O  O   . HOH G 7 .   ? -21.752 5.575   4.678   1.00 13.01 ? 375 HOH A O   1 
HETATM 2211 O  O   . HOH G 7 .   ? -17.996 20.778  8.157   1.00 10.82 ? 376 HOH A O   1 
HETATM 2212 O  O   . HOH G 7 .   ? -7.272  -8.572  32.552  1.00 12.76 ? 377 HOH A O   1 
HETATM 2213 O  O   . HOH G 7 .   ? -26.717 -2.427  14.428  1.00 13.19 ? 378 HOH A O   1 
HETATM 2214 O  O   . HOH G 7 .   ? -12.968 -22.279 8.554   1.00 16.45 ? 379 HOH A O   1 
HETATM 2215 O  O   . HOH G 7 .   ? -16.079 -12.308 24.456  1.00 11.64 ? 380 HOH A O   1 
HETATM 2216 O  O   . HOH G 7 .   ? -20.930 7.782   1.769   1.00 12.98 ? 381 HOH A O   1 
HETATM 2217 O  O   . HOH G 7 .   ? -19.237 9.946   8.865   1.00 11.39 ? 382 HOH A O   1 
HETATM 2218 O  O   . HOH G 7 .   ? -13.698 10.411  27.924  1.00 11.93 ? 383 HOH A O   1 
HETATM 2219 O  O   . HOH G 7 .   ? 2.781   -4.481  7.759   1.00 15.38 ? 384 HOH A O   1 
HETATM 2220 O  O   . HOH G 7 .   ? 8.643   -3.897  21.159  1.00 11.09 ? 385 HOH A O   1 
HETATM 2221 O  O   . HOH G 7 .   ? -11.878 2.801   30.711  1.00 12.99 ? 386 HOH A O   1 
HETATM 2222 O  O   . HOH G 7 .   ? -6.829  -14.836 31.650  1.00 17.36 ? 387 HOH A O   1 
HETATM 2223 O  O   . HOH G 7 .   ? -22.375 1.289   30.166  1.00 10.78 ? 388 HOH A O   1 
HETATM 2224 O  O   . HOH G 7 .   ? 4.423   -3.432  26.511  1.00 16.67 ? 389 HOH A O   1 
HETATM 2225 O  O   . HOH G 7 .   ? -23.200 -11.794 14.153  1.00 13.85 ? 390 HOH A O   1 
HETATM 2226 O  O   . HOH G 7 .   ? 3.649   5.167   29.645  1.00 14.60 ? 391 HOH A O   1 
HETATM 2227 O  O   . HOH G 7 .   ? -23.734 -0.911  3.801   1.00 16.23 ? 392 HOH A O   1 
HETATM 2228 O  O   . HOH G 7 .   ? -20.290 10.735  26.770  1.00 14.02 ? 393 HOH A O   1 
HETATM 2229 O  O   . HOH G 7 .   ? -18.014 10.648  11.275  1.00 13.17 ? 394 HOH A O   1 
HETATM 2230 O  O   . HOH G 7 .   ? -7.184  5.885   6.439   1.00 21.13 ? 395 HOH A O   1 
HETATM 2231 O  O   . HOH G 7 .   ? -12.956 -16.843 26.628  1.00 16.87 ? 396 HOH A O   1 
HETATM 2232 O  O   . HOH G 7 .   ? -14.693 -18.653 18.858  1.00 14.10 ? 397 HOH A O   1 
HETATM 2233 O  O   . HOH G 7 .   ? -6.193  -4.935  -6.434  1.00 20.92 ? 398 HOH A O   1 
HETATM 2234 O  O   . HOH G 7 .   ? -14.190 -16.429 29.024  1.00 18.93 ? 399 HOH A O   1 
HETATM 2235 O  O   . HOH G 7 .   ? -12.872 -22.673 12.292  1.00 17.71 ? 400 HOH A O   1 
HETATM 2236 O  O   . HOH G 7 .   ? -15.474 19.267  13.104  1.00 14.32 ? 401 HOH A O   1 
HETATM 2237 O  O   . HOH G 7 .   ? -15.129 20.126  17.802  1.00 14.65 ? 402 HOH A O   1 
HETATM 2238 O  O   . HOH G 7 .   ? 15.561  2.861   21.097  1.00 19.38 ? 403 HOH A O   1 
HETATM 2239 O  O   . HOH G 7 .   ? -7.229  -17.031 1.545   1.00 14.85 ? 404 HOH A O   1 
HETATM 2240 O  O   . HOH G 7 .   ? -16.432 -9.974  33.086  1.00 13.52 ? 405 HOH A O   1 
HETATM 2241 O  O   . HOH G 7 .   ? -12.760 7.757   28.786  1.00 19.00 ? 406 HOH A O   1 
HETATM 2242 O  O   . HOH G 7 .   ? -25.332 4.070   4.046   1.00 28.41 ? 407 HOH A O   1 
HETATM 2243 O  O   . HOH G 7 .   ? -4.625  -12.012 32.203  1.00 18.31 ? 408 HOH A O   1 
HETATM 2244 O  O   . HOH G 7 .   ? -25.158 -7.879  8.963   1.00 13.54 ? 409 HOH A O   1 
HETATM 2245 O  O   . HOH G 7 .   ? -14.149 19.909  15.305  1.00 15.91 ? 410 HOH A O   1 
HETATM 2246 O  O   . HOH G 7 .   ? -3.649  -13.146 -2.722  1.00 21.66 ? 411 HOH A O   1 
HETATM 2247 O  O   . HOH G 7 .   ? -26.175 3.079   15.538  1.00 16.22 ? 412 HOH A O   1 
HETATM 2248 O  O   . HOH G 7 .   ? -7.287  -8.805  -2.359  1.00 19.87 ? 413 HOH A O   1 
HETATM 2249 O  O   . HOH G 7 .   ? -10.095 14.600  12.104  1.00 13.05 ? 414 HOH A O   1 
HETATM 2250 O  O   . HOH G 7 .   ? -9.458  -7.903  34.159  1.00 15.10 ? 415 HOH A O   1 
HETATM 2251 O  O   . HOH G 7 .   ? -23.326 -0.177  32.228  1.00 14.53 ? 416 HOH A O   1 
HETATM 2252 O  O   . HOH G 7 .   ? -25.925 -6.408  12.956  1.00 20.75 ? 417 HOH A O   1 
HETATM 2253 O  O   . HOH G 7 .   ? -2.512  -3.430  11.463  1.00 15.45 ? 418 HOH A O   1 
HETATM 2254 O  O   . HOH G 7 .   ? 12.878  -3.708  13.513  1.00 22.53 ? 419 HOH A O   1 
HETATM 2255 O  O   . HOH G 7 .   ? -13.455 -18.694 14.755  1.00 13.08 ? 420 HOH A O   1 
HETATM 2256 O  O   . HOH G 7 .   ? 4.394   -2.360  28.895  1.00 19.67 ? 421 HOH A O   1 
HETATM 2257 O  O   . HOH G 7 .   ? 0.244   -1.269  -4.685  1.00 17.29 ? 422 HOH A O   1 
HETATM 2258 O  O   . HOH G 7 .   ? -24.122 8.415   20.239  1.00 16.98 ? 423 HOH A O   1 
HETATM 2259 O  O   . HOH G 7 .   ? -8.934  -5.729  36.001  1.00 14.30 ? 424 HOH A O   1 
HETATM 2260 O  O   . HOH G 7 .   ? 1.944   -15.681 9.491   1.00 19.19 ? 425 HOH A O   1 
HETATM 2261 O  O   . HOH G 7 .   ? -23.516 -13.590 11.443  1.00 16.68 ? 426 HOH A O   1 
HETATM 2262 O  O   . HOH G 7 .   ? 5.038   -13.376 -5.677  1.00 16.90 ? 427 HOH A O   1 
HETATM 2263 O  O   . HOH G 7 .   ? 11.808  -0.379  15.899  1.00 16.55 ? 428 HOH A O   1 
HETATM 2264 O  O   . HOH G 7 .   ? -24.914 9.299   12.875  1.00 23.94 ? 429 HOH A O   1 
HETATM 2265 O  O   . HOH G 7 .   ? -10.874 -15.167 34.209  1.00 23.09 ? 430 HOH A O   1 
HETATM 2266 O  O   . HOH G 7 .   ? -24.762 -9.664  1.983   1.00 19.05 ? 431 HOH A O   1 
HETATM 2267 O  O   . HOH G 7 .   ? 1.434   8.901   23.924  1.00 17.23 ? 432 HOH A O   1 
HETATM 2268 O  O   . HOH G 7 .   ? -11.067 -19.707 7.338   1.00 17.11 ? 433 HOH A O   1 
HETATM 2269 O  O   . HOH G 7 .   ? -13.577 14.097  27.418  1.00 20.67 ? 434 HOH A O   1 
HETATM 2270 O  O   . HOH G 7 .   ? -8.408  -19.596 19.533  1.00 19.15 ? 435 HOH A O   1 
HETATM 2271 O  O   . HOH G 7 .   ? -0.568  14.517  16.251  1.00 23.50 ? 436 HOH A O   1 
HETATM 2272 O  O   . HOH G 7 .   ? 10.647  -9.299  9.054   1.00 22.95 ? 437 HOH A O   1 
HETATM 2273 O  O   . HOH G 7 .   ? 11.557  -6.987  22.633  1.00 20.74 ? 438 HOH A O   1 
HETATM 2274 O  O   . HOH G 7 .   ? 4.500   -6.908  7.957   1.00 17.91 ? 439 HOH A O   1 
HETATM 2275 O  O   . HOH G 7 .   ? -18.628 20.006  14.763  1.00 14.35 ? 440 HOH A O   1 
HETATM 2276 O  O   . HOH G 7 .   ? 1.719   -11.337 16.277  1.00 24.20 ? 441 HOH A O   1 
HETATM 2277 O  O   . HOH G 7 .   ? 14.086  5.618   19.421  1.00 22.80 ? 442 HOH A O   1 
HETATM 2278 O  O   . HOH G 7 .   ? 11.132  1.483   26.006  1.00 21.03 ? 443 HOH A O   1 
HETATM 2279 O  O   . HOH G 7 .   ? 1.431   -11.722 25.095  1.00 18.56 ? 444 HOH A O   1 
HETATM 2280 O  O   . HOH G 7 .   ? -19.530 -3.767  41.305  1.00 21.71 ? 445 HOH A O   1 
HETATM 2281 O  O   . HOH G 7 .   ? -5.949  16.169  12.042  1.00 17.47 ? 446 HOH A O   1 
HETATM 2282 O  O   . HOH G 7 .   ? -21.080 -19.814 6.831   1.00 22.87 ? 447 HOH A O   1 
HETATM 2283 O  O   . HOH G 7 .   ? -13.343 -17.018 0.057   1.00 20.70 ? 448 HOH A O   1 
HETATM 2284 O  O   . HOH G 7 .   ? -6.179  16.719  27.448  1.00 15.99 ? 449 HOH A O   1 
HETATM 2285 O  O   . HOH G 7 .   ? 13.218  0.416   24.602  1.00 16.08 ? 450 HOH A O   1 
HETATM 2286 O  O   . HOH G 7 .   ? -12.627 3.470   -6.925  1.00 28.55 ? 451 HOH A O   1 
HETATM 2287 O  O   . HOH G 7 .   ? -0.419  -8.481  32.681  1.00 19.65 ? 452 HOH A O   1 
HETATM 2288 O  O   . HOH G 7 .   ? -8.597  -15.272 36.788  1.00 30.46 ? 453 HOH A O   1 
HETATM 2289 O  O   . HOH G 7 .   ? 5.226   7.026   20.110  1.00 19.47 ? 454 HOH A O   1 
HETATM 2290 O  O   . HOH G 7 .   ? -24.478 11.791  6.197   1.00 25.30 ? 455 HOH A O   1 
HETATM 2291 O  O   . HOH G 7 .   ? -9.377  -10.184 -1.194  1.00 17.18 ? 456 HOH A O   1 
HETATM 2292 O  O   . HOH G 7 .   ? -12.822 13.243  32.005  1.00 20.89 ? 457 HOH A O   1 
HETATM 2293 O  O   . HOH G 7 .   ? -16.224 -0.856  39.502  1.00 24.09 ? 458 HOH A O   1 
HETATM 2294 O  O   . HOH G 7 .   ? 2.535   -11.598 9.510   1.00 16.70 ? 459 HOH A O   1 
HETATM 2295 O  O   . HOH G 7 .   ? -6.567  -5.251  37.555  1.00 15.03 ? 460 HOH A O   1 
HETATM 2296 O  O   . HOH G 7 .   ? -26.935 -3.954  25.282  1.00 15.48 ? 461 HOH A O   1 
HETATM 2297 O  O   . HOH G 7 .   ? -2.980  -19.112 22.063  1.00 30.99 ? 462 HOH A O   1 
HETATM 2298 O  O   . HOH G 7 .   ? -18.640 -21.523 5.695   1.00 23.43 ? 463 HOH A O   1 
HETATM 2299 O  O   . HOH G 7 .   ? 2.776   -14.661 0.791   1.00 22.75 ? 464 HOH A O   1 
HETATM 2300 O  O   . HOH G 7 .   ? -26.188 -6.155  33.707  1.00 30.32 ? 465 HOH A O   1 
HETATM 2301 O  O   . HOH G 7 .   ? -12.274 12.227  29.398  1.00 19.69 ? 466 HOH A O   1 
HETATM 2302 O  O   . HOH G 7 .   ? -9.076  5.831   28.971  1.00 23.06 ? 467 HOH A O   1 
HETATM 2303 O  O   . HOH G 7 .   ? -16.143 15.822  23.574  1.00 23.42 ? 468 HOH A O   1 
HETATM 2304 O  O   . HOH G 7 .   ? -18.200 3.961   -3.629  1.00 23.36 ? 469 HOH A O   1 
HETATM 2305 O  O   . HOH G 7 .   ? -4.641  -16.224 1.099   1.00 23.40 ? 470 HOH A O   1 
HETATM 2306 O  O   . HOH G 7 .   ? -27.580 -7.801  26.086  1.00 31.57 ? 471 HOH A O   1 
HETATM 2307 O  O   . HOH G 7 .   ? 6.063   -5.944  24.182  1.00 26.89 ? 472 HOH A O   1 
HETATM 2308 O  O   . HOH G 7 .   ? -12.678 -18.640 31.517  1.00 26.91 ? 473 HOH A O   1 
HETATM 2309 O  O   . HOH G 7 .   ? -7.939  -19.466 21.949  1.00 18.39 ? 474 HOH A O   1 
HETATM 2310 O  O   . HOH G 7 .   ? 0.684   -9.912  -5.381  1.00 33.49 ? 475 HOH A O   1 
HETATM 2311 O  O   . HOH G 7 .   ? -20.324 8.440   30.194  1.00 17.17 ? 476 HOH A O   1 
HETATM 2312 O  O   . HOH G 7 .   ? -23.080 15.143  18.742  1.00 29.50 ? 477 HOH A O   1 
HETATM 2313 O  O   . HOH G 7 .   ? 0.956   12.810  19.699  1.00 25.47 ? 478 HOH A O   1 
HETATM 2314 O  O   . HOH G 7 .   ? -20.822 -6.747  -2.169  1.00 27.56 ? 479 HOH A O   1 
HETATM 2315 O  O   . HOH G 7 .   ? 2.458   -13.413 5.223   1.00 18.67 ? 480 HOH A O   1 
HETATM 2316 O  O   . HOH G 7 .   ? 1.723   -9.564  29.050  1.00 34.10 ? 481 HOH A O   1 
HETATM 2317 O  O   . HOH G 7 .   ? -11.310 -11.373 -2.741  1.00 25.94 ? 482 HOH A O   1 
HETATM 2318 O  O   . HOH G 7 .   ? 0.188   -19.737 10.882  1.00 28.54 ? 483 HOH A O   1 
HETATM 2319 O  O   . HOH G 7 .   ? -28.349 5.578   25.454  1.00 31.83 ? 484 HOH A O   1 
HETATM 2320 O  O   . HOH G 7 .   ? -15.996 -10.409 37.300  1.00 31.93 ? 485 HOH A O   1 
HETATM 2321 O  O   . HOH G 7 .   ? -26.495 -6.395  4.977   1.00 27.29 ? 486 HOH A O   1 
HETATM 2322 O  O   . HOH G 7 .   ? 0.090   1.272   34.464  1.00 27.58 ? 487 HOH A O   1 
HETATM 2323 O  O   . HOH G 7 .   ? -13.751 -22.575 4.150   1.00 29.14 ? 488 HOH A O   1 
HETATM 2324 O  O   . HOH G 7 .   ? -23.223 -11.034 17.137  1.00 23.98 ? 489 HOH A O   1 
HETATM 2325 O  O   . HOH G 7 .   ? -21.417 0.902   0.229   1.00 27.49 ? 490 HOH A O   1 
HETATM 2326 O  O   . HOH G 7 .   ? 7.635   6.305   21.561  1.00 14.12 ? 491 HOH A O   1 
HETATM 2327 O  O   . HOH G 7 .   ? -22.156 -18.529 13.707  1.00 18.42 ? 492 HOH A O   1 
HETATM 2328 O  O   . HOH G 7 .   ? -27.400 -4.507  6.601   1.00 13.62 ? 493 HOH A O   1 
HETATM 2329 O  O   . HOH G 7 .   ? -0.208  -14.310 22.285  1.00 15.12 ? 494 HOH A O   1 
HETATM 2330 O  O   . HOH G 7 .   ? 13.094  -5.862  24.581  1.00 22.27 ? 495 HOH A O   1 
HETATM 2331 O  O   . HOH G 7 .   ? -19.956 -16.959 2.980   1.00 17.59 ? 496 HOH A O   1 
HETATM 2332 O  O   . HOH G 7 .   ? -1.313  23.358  18.182  1.00 15.70 ? 497 HOH A O   1 
HETATM 2333 O  O   . HOH G 7 .   ? -1.054  -11.082 29.177  1.00 17.07 ? 498 HOH A O   1 
HETATM 2334 O  O   . HOH G 7 .   ? -1.191  -13.021 27.019  1.00 18.19 ? 499 HOH A O   1 
HETATM 2335 O  O   . HOH G 7 .   ? -4.133  -8.480  31.248  1.00 16.71 ? 500 HOH A O   1 
HETATM 2336 O  O   . HOH G 7 .   ? -23.049 0.921   34.775  1.00 18.05 ? 501 HOH A O   1 
HETATM 2337 O  O   . HOH G 7 .   ? 5.054   -7.559  22.218  1.00 18.05 ? 502 HOH A O   1 
HETATM 2338 O  O   . HOH G 7 .   ? -7.918  14.588  10.569  1.00 27.15 ? 503 HOH A O   1 
HETATM 2339 O  O   . HOH G 7 .   ? -17.486 -16.194 22.205  1.00 22.69 ? 504 HOH A O   1 
HETATM 2340 O  O   . HOH G 7 .   ? 1.575   -6.148  34.412  1.00 22.94 ? 505 HOH A O   1 
HETATM 2341 O  O   . HOH G 7 .   ? -13.084 -9.087  -3.193  1.00 26.27 ? 506 HOH A O   1 
HETATM 2342 O  O   . HOH G 7 .   ? 3.283   -1.893  9.033   1.00 19.33 ? 507 HOH A O   1 
HETATM 2343 O  O   . HOH G 7 .   ? -2.157  -4.867  -7.024  1.00 27.74 ? 508 HOH A O   1 
HETATM 2344 O  O   . HOH G 7 .   ? -23.142 -3.157  6.681   1.00 19.05 ? 509 HOH A O   1 
HETATM 2345 O  O   . HOH G 7 .   ? -11.596 0.851   -7.725  1.00 33.40 ? 510 HOH A O   1 
HETATM 2346 O  O   . HOH G 7 .   ? -3.867  7.288   11.472  1.00 33.14 ? 511 HOH A O   1 
HETATM 2347 O  O   . HOH G 7 .   ? -15.992 5.647   -8.582  1.00 26.48 ? 512 HOH A O   1 
HETATM 2348 O  O   . HOH G 7 .   ? 2.249   -11.681 13.307  1.00 20.06 ? 513 HOH A O   1 
HETATM 2349 O  O   . HOH G 7 .   ? -21.745 19.382  11.987  1.00 18.38 ? 514 HOH A O   1 
HETATM 2350 O  O   . HOH G 7 .   ? -26.535 -11.669 2.174   1.00 18.15 ? 515 HOH A O   1 
HETATM 2351 O  O   . HOH G 7 .   ? -17.991 19.853  17.631  1.00 19.47 ? 516 HOH A O   1 
HETATM 2352 O  O   . HOH G 7 .   ? -15.949 -20.401 22.350  1.00 31.65 ? 517 HOH A O   1 
HETATM 2353 O  O   . HOH G 7 .   ? 6.265   5.657   28.848  1.00 26.02 ? 518 HOH A O   1 
HETATM 2354 O  O   . HOH G 7 .   ? -18.530 -3.923  -2.590  1.00 20.69 ? 519 HOH A O   1 
HETATM 2355 O  O   . HOH G 7 .   ? 8.654   -4.645  23.896  1.00 30.59 ? 520 HOH A O   1 
HETATM 2356 O  O   . HOH G 7 .   ? -18.755 13.140  1.979   1.00 30.27 ? 521 HOH A O   1 
HETATM 2357 O  O   . HOH G 7 .   ? -27.146 -1.405  26.117  1.00 26.06 ? 522 HOH A O   1 
HETATM 2358 O  O   . HOH G 7 .   ? -24.257 -6.884  0.368   1.00 21.08 ? 523 HOH A O   1 
HETATM 2359 O  O   . HOH G 7 .   ? 5.966   8.911   18.426  1.00 34.72 ? 524 HOH A O   1 
HETATM 2360 O  O   . HOH G 7 .   ? -11.124 -5.185  37.634  1.00 23.47 ? 525 HOH A O   1 
HETATM 2361 O  O   . HOH G 7 .   ? -5.001  -9.693  33.583  1.00 24.55 ? 526 HOH A O   1 
HETATM 2362 O  O   . HOH G 7 .   ? -16.867 -14.098 26.331  1.00 19.77 ? 527 HOH A O   1 
HETATM 2363 O  O   . HOH G 7 .   ? 9.690   -0.083  14.545  1.00 23.05 ? 528 HOH A O   1 
HETATM 2364 O  O   . HOH G 7 .   ? -8.634  0.556   -6.612  1.00 22.81 ? 529 HOH A O   1 
HETATM 2365 O  O   . HOH G 7 .   ? -16.288 -15.855 32.686  1.00 30.37 ? 530 HOH A O   1 
HETATM 2366 O  O   . HOH G 7 .   ? -0.316  6.279   32.553  1.00 32.11 ? 531 HOH A O   1 
HETATM 2367 O  O   . HOH G 7 .   ? -18.431 -12.647 -3.489  1.00 26.51 ? 532 HOH A O   1 
HETATM 2368 O  O   . HOH G 7 .   ? 2.372   9.261   26.540  1.00 26.11 ? 533 HOH A O   1 
HETATM 2369 O  O   . HOH G 7 .   ? -20.229 13.622  29.074  1.00 25.20 ? 534 HOH A O   1 
HETATM 2370 O  O   . HOH G 7 .   ? 6.613   -6.465  6.416   1.00 31.28 ? 535 HOH A O   1 
HETATM 2371 O  O   . HOH G 7 .   ? 3.088   -13.682 8.072   1.00 28.04 ? 536 HOH A O   1 
HETATM 2372 O  O   . HOH G 7 .   ? -10.527 15.795  29.427  1.00 19.31 ? 537 HOH A O   1 
HETATM 2373 O  O   . HOH G 7 .   ? 7.169   -3.210  30.059  1.00 24.02 ? 538 HOH A O   1 
HETATM 2374 O  O   . HOH G 7 .   ? -6.413  -19.550 5.847   1.00 23.81 ? 539 HOH A O   1 
HETATM 2375 O  O   . HOH G 7 .   ? -18.778 2.001   -6.119  1.00 34.10 ? 540 HOH A O   1 
HETATM 2376 O  O   . HOH G 7 .   ? -25.576 -10.590 17.670  1.00 29.08 ? 541 HOH A O   1 
HETATM 2377 O  O   . HOH G 7 .   ? -20.446 15.868  18.744  1.00 38.10 ? 542 HOH A O   1 
HETATM 2378 O  O   . HOH G 7 .   ? -12.126 -24.917 10.932  1.00 21.41 ? 543 HOH A O   1 
HETATM 2379 O  O   . HOH G 7 .   ? -27.298 17.197  6.694   1.00 35.89 ? 544 HOH A O   1 
HETATM 2380 O  O   . HOH G 7 .   ? -7.869  7.227   27.340  1.00 26.64 ? 545 HOH A O   1 
HETATM 2381 O  O   . HOH G 7 .   ? -10.408 20.714  24.671  1.00 25.78 ? 546 HOH A O   1 
HETATM 2382 O  O   . HOH G 7 .   ? 0.539   16.644  24.393  1.00 28.36 ? 547 HOH A O   1 
HETATM 2383 O  O   . HOH G 7 .   ? -12.510 2.360   33.205  1.00 27.25 ? 548 HOH A O   1 
HETATM 2384 O  O   . HOH G 7 .   ? -15.507 -16.432 25.398  1.00 28.33 ? 549 HOH A O   1 
HETATM 2385 O  O   . HOH G 7 .   ? -12.702 -19.545 26.351  1.00 22.24 ? 550 HOH A O   1 
HETATM 2386 O  O   . HOH G 7 .   ? -9.926  -22.199 6.604   1.00 23.92 ? 551 HOH A O   1 
HETATM 2387 O  O   . HOH G 7 .   ? -27.503 -7.276  7.532   1.00 24.92 ? 552 HOH A O   1 
HETATM 2388 O  O   . HOH G 7 .   ? -0.247  -20.699 15.610  1.00 28.43 ? 553 HOH A O   1 
HETATM 2389 O  O   . HOH G 7 .   ? 7.750   -8.497  -0.819  1.00 29.87 ? 554 HOH A O   1 
HETATM 2390 O  O   . HOH G 7 .   ? 3.204   -9.074  26.962  1.00 26.51 ? 555 HOH A O   1 
HETATM 2391 O  O   . HOH G 7 .   ? -27.291 0.146   15.011  1.00 20.04 ? 556 HOH A O   1 
HETATM 2392 O  O   . HOH G 7 .   ? 2.663   -12.649 18.383  1.00 23.08 ? 557 HOH A O   1 
HETATM 2393 O  O   . HOH G 7 .   ? -17.415 3.164   40.266  1.00 33.99 ? 558 HOH A O   1 
HETATM 2394 O  O   . HOH G 7 .   ? -2.283  -21.308 23.351  1.00 29.54 ? 559 HOH A O   1 
HETATM 2395 O  O   . HOH G 7 .   ? -22.148 -14.041 18.596  1.00 37.35 ? 560 HOH A O   1 
HETATM 2396 O  O   . HOH G 7 .   ? 11.812  -6.571  7.831   1.00 28.19 ? 561 HOH A O   1 
HETATM 2397 O  O   . HOH G 7 .   ? -4.608  -6.906  -8.161  1.00 32.37 ? 562 HOH A O   1 
HETATM 2398 O  O   . HOH G 7 .   ? -11.133 9.746   7.377   1.00 26.79 ? 563 HOH A O   1 
HETATM 2399 O  O   . HOH G 7 .   ? 1.364   -16.402 -1.866  1.00 32.33 ? 564 HOH A O   1 
HETATM 2400 O  O   . HOH G 7 .   ? -8.481  -17.324 35.047  1.00 25.70 ? 565 HOH A O   1 
HETATM 2401 O  O   . HOH G 7 .   ? -8.678  7.644   7.779   1.00 29.25 ? 566 HOH A O   1 
HETATM 2402 O  O   . HOH G 7 .   ? -15.013 4.614   -10.818 1.00 33.72 ? 567 HOH A O   1 
HETATM 2403 O  O   . HOH G 7 .   ? -7.168  -10.331 -4.540  1.00 26.66 ? 568 HOH A O   1 
HETATM 2404 O  O   . HOH G 7 .   ? -7.822  -19.530 0.142   1.00 35.97 ? 569 HOH A O   1 
HETATM 2405 O  O   . HOH G 7 .   ? 6.070   -11.078 16.425  1.00 34.16 ? 570 HOH A O   1 
HETATM 2406 O  O   . HOH G 7 .   ? 11.114  -3.880  7.358   1.00 34.10 ? 571 HOH A O   1 
HETATM 2407 O  O   . HOH G 7 .   ? -5.121  0.219   9.844   1.00 23.06 ? 572 HOH A O   1 
HETATM 2408 O  O   . HOH G 7 .   ? -2.884  -1.951  -10.920 1.00 29.25 ? 573 HOH A O   1 
HETATM 2409 O  O   . HOH G 7 .   ? -10.261 22.024  27.876  1.00 30.82 ? 574 HOH A O   1 
HETATM 2410 O  O   . HOH G 7 .   ? 4.916   -5.648  33.969  1.00 30.79 ? 575 HOH A O   1 
HETATM 2411 O  O   . HOH G 7 .   ? -4.845  19.265  14.524  1.00 38.41 ? 576 HOH A O   1 
HETATM 2412 O  O   . HOH G 7 .   ? -1.420  4.173   -4.806  1.00 28.68 ? 577 HOH A O   1 
HETATM 2413 O  O   . HOH G 7 .   ? 14.208  6.202   15.141  1.00 24.73 ? 578 HOH A O   1 
HETATM 2414 O  O   . HOH G 7 .   ? 6.868   -3.144  0.224   1.00 27.70 ? 579 HOH A O   1 
HETATM 2415 O  O   . HOH G 7 .   ? 6.423   -5.055  27.637  1.00 28.67 ? 580 HOH A O   1 
HETATM 2416 O  O   . HOH G 7 .   ? -25.354 10.832  19.474  1.00 29.01 ? 581 HOH A O   1 
HETATM 2417 O  O   . HOH G 7 .   ? -4.363  -1.401  11.927  1.00 17.62 ? 582 HOH A O   1 
HETATM 2418 O  O   . HOH G 7 .   ? -18.377 10.434  2.149   1.00 33.44 ? 583 HOH A O   1 
HETATM 2419 O  O   . HOH G 7 .   ? -1.787  -17.391 25.450  1.00 23.53 ? 584 HOH A O   1 
HETATM 2420 O  O   . HOH G 7 .   ? -11.272 9.520   30.788  1.00 27.34 ? 585 HOH A O   1 
HETATM 2421 O  O   . HOH G 7 .   ? 0.373   0.295   -6.950  1.00 28.79 ? 586 HOH A O   1 
HETATM 2422 O  O   . HOH G 7 .   ? -15.482 -11.366 -3.422  1.00 31.99 ? 587 HOH A O   1 
HETATM 2423 O  O   . HOH G 7 .   ? -19.569 17.804  17.480  1.00 38.90 ? 588 HOH A O   1 
HETATM 2424 O  O   . HOH G 7 .   ? 1.328   6.000   10.186  1.00 21.73 ? 589 HOH A O   1 
HETATM 2425 O  O   . HOH G 7 .   ? 8.219   3.378   27.740  1.00 26.98 ? 590 HOH A O   1 
HETATM 2426 O  O   . HOH G 7 .   ? -23.123 -10.602 29.866  1.00 38.58 ? 591 HOH A O   1 
HETATM 2427 O  O   . HOH G 7 .   ? 10.089  -2.481  13.646  1.00 25.03 ? 592 HOH A O   1 
HETATM 2428 O  O   . HOH G 7 .   ? -22.514 -9.673  25.488  1.00 24.80 ? 593 HOH A O   1 
HETATM 2429 O  O   . HOH G 7 .   ? 8.759   2.638   10.865  1.00 16.02 ? 594 HOH A O   1 
HETATM 2430 O  O   . HOH G 7 .   ? 5.218   -11.184 18.891  1.00 19.59 ? 595 HOH A O   1 
HETATM 2431 O  O   . HOH G 7 .   ? -14.915 2.989   38.242  1.00 35.33 ? 596 HOH A O   1 
HETATM 2432 O  O   . HOH G 7 .   ? 10.372  -10.830 15.930  1.00 19.90 ? 597 HOH A O   1 
HETATM 2433 O  O   . HOH G 7 .   ? -9.897  5.885   -4.200  1.00 32.49 ? 598 HOH A O   1 
HETATM 2434 O  O   . HOH G 7 .   ? 8.189   -9.421  16.605  1.00 18.35 ? 599 HOH A O   1 
HETATM 2435 O  O   . HOH G 7 .   ? -6.444  6.944   11.272  1.00 35.33 ? 600 HOH A O   1 
HETATM 2436 O  O   . HOH G 7 .   ? -19.595 14.866  16.481  1.00 16.53 ? 601 HOH A O   1 
HETATM 2437 O  O   . HOH G 7 .   ? 4.197   -10.707 14.619  1.00 30.76 ? 602 HOH A O   1 
HETATM 2438 O  O   . HOH G 7 .   ? -16.982 -17.800 20.313  1.00 19.08 ? 603 HOH A O   1 
HETATM 2439 O  O   . HOH G 7 .   ? -1.497  6.821   13.293  1.00 34.42 ? 604 HOH A O   1 
HETATM 2440 O  O   . HOH G 7 .   ? -24.088 -3.316  29.532  1.00 20.89 ? 605 HOH A O   1 
HETATM 2441 O  O   . HOH G 7 .   ? 6.313   -15.727 6.278   1.00 40.87 ? 606 HOH A O   1 
HETATM 2442 O  O   . HOH G 7 .   ? 6.802   -13.280 6.626   1.00 6.55  ? 607 HOH A O   1 
HETATM 2443 O  O   . HOH G 7 .   ? -24.338 -17.068 14.331  1.00 36.51 ? 608 HOH A O   1 
HETATM 2444 O  O   . HOH G 7 .   ? -28.142 10.550  14.860  1.00 34.29 ? 609 HOH A O   1 
HETATM 2445 O  O   . HOH G 7 .   ? -11.889 20.649  29.716  1.00 22.85 ? 610 HOH A O   1 
HETATM 2446 O  O   . HOH G 7 .   ? -17.898 -12.321 31.398  1.00 14.84 ? 611 HOH A O   1 
HETATM 2447 O  O   . HOH G 7 .   ? 3.892   -12.180 23.058  1.00 40.18 ? 612 HOH A O   1 
HETATM 2448 O  O   . HOH G 7 .   ? -3.260  20.712  27.178  1.00 32.68 ? 613 HOH A O   1 
HETATM 2449 O  O   . HOH G 7 .   ? -23.970 -1.894  27.244  1.00 37.25 ? 614 HOH A O   1 
HETATM 2450 O  O   . HOH G 7 .   ? 13.699  1.815   22.594  1.00 30.68 ? 615 HOH A O   1 
HETATM 2451 O  O   . HOH G 7 .   ? -25.493 -3.342  5.796   1.00 38.84 ? 616 HOH A O   1 
HETATM 2452 O  O   . HOH G 7 .   ? -13.812 -21.951 1.557   1.00 37.19 ? 617 HOH A O   1 
HETATM 2453 O  O   . HOH G 7 .   ? 9.180   7.481   18.580  1.00 32.58 ? 618 HOH A O   1 
HETATM 2454 O  O   . HOH G 7 .   ? 3.336   -14.340 12.434  1.00 32.12 ? 619 HOH A O   1 
HETATM 2455 O  O   . HOH G 7 .   ? -1.129  9.071   14.827  1.00 27.92 ? 620 HOH A O   1 
HETATM 2456 O  O   . HOH G 7 .   ? -5.687  20.302  26.277  1.00 42.53 ? 621 HOH A O   1 
HETATM 2457 O  O   . HOH G 7 .   ? -24.243 0.531   27.969  1.00 25.75 ? 622 HOH A O   1 
HETATM 2458 O  O   . HOH G 7 .   ? -12.550 16.165  7.940   1.00 29.38 ? 623 HOH A O   1 
HETATM 2459 O  O   . HOH G 7 .   ? 1.937   3.094   -5.048  1.00 30.59 ? 624 HOH A O   1 
HETATM 2460 O  O   . HOH G 7 .   ? -11.881 12.163  6.543   1.00 40.97 ? 625 HOH A O   1 
HETATM 2461 O  O   . HOH G 7 .   ? -8.452  -15.107 33.552  1.00 32.14 ? 626 HOH A O   1 
HETATM 2462 O  O   . HOH G 7 .   ? -1.686  7.769   30.910  1.00 34.80 ? 627 HOH A O   1 
HETATM 2463 O  O   . HOH G 7 .   ? -2.850  4.513   7.417   1.00 41.97 ? 628 HOH A O   1 
HETATM 2464 O  O   . HOH G 7 .   ? -21.767 19.368  17.293  1.00 27.63 ? 629 HOH A O   1 
HETATM 2465 O  O   . HOH G 7 .   ? -3.712  -15.866 24.440  1.00 11.03 ? 630 HOH A O   1 
HETATM 2466 O  O   . HOH G 7 .   ? 11.277  -3.002  -4.696  1.00 35.30 ? 631 HOH A O   1 
HETATM 2467 O  O   . HOH G 7 .   ? 0.840   -15.568 24.537  1.00 32.77 ? 632 HOH A O   1 
HETATM 2468 O  O   . HOH G 7 .   ? -11.914 9.262   3.031   1.00 29.63 ? 633 HOH A O   1 
HETATM 2469 O  O   . HOH G 7 .   ? 2.391   2.857   8.740   1.00 12.59 ? 634 HOH A O   1 
HETATM 2470 O  O   . HOH G 7 .   ? -4.549  4.854   9.411   1.00 40.11 ? 635 HOH A O   1 
HETATM 2471 O  O   . HOH G 7 .   ? 14.255  0.625   3.813   1.00 42.46 ? 636 HOH A O   1 
HETATM 2472 O  O   . HOH G 7 .   ? -9.764  -12.329 39.998  1.00 35.05 ? 637 HOH A O   1 
HETATM 2473 O  O   . HOH G 7 .   ? -1.302  4.058   10.726  1.00 31.51 ? 638 HOH A O   1 
HETATM 2474 O  O   . HOH G 7 .   ? -11.435 10.838  0.710   1.00 31.28 ? 639 HOH A O   1 
HETATM 2475 O  O   . HOH G 7 .   ? -2.052  -23.043 14.945  1.00 30.17 ? 640 HOH A O   1 
HETATM 2476 O  O   . HOH G 7 .   ? 4.063   -3.883  4.417   1.00 30.44 ? 641 HOH A O   1 
HETATM 2477 O  O   . HOH G 7 .   ? -1.339  2.725   -7.313  1.00 34.57 ? 642 HOH A O   1 
HETATM 2478 O  O   . HOH G 7 .   ? -5.749  -18.407 3.569   1.00 34.59 ? 643 HOH A O   1 
HETATM 2479 O  O   . HOH G 7 .   ? -6.131  9.522   10.868  1.00 35.56 ? 644 HOH A O   1 
HETATM 2480 O  O   . HOH G 7 .   ? -25.695 0.130   35.056  1.00 31.69 ? 645 HOH A O   1 
HETATM 2481 O  O   . HOH G 7 .   ? -7.231  -19.974 24.447  1.00 33.13 ? 646 HOH A O   1 
HETATM 2482 O  O   . HOH G 7 .   ? -25.575 1.938   37.074  1.00 36.29 ? 647 HOH A O   1 
HETATM 2483 O  O   . HOH G 7 .   ? 2.791   6.507   32.087  1.00 35.62 ? 648 HOH A O   1 
HETATM 2484 O  O   . HOH G 7 .   ? -28.379 -1.355  28.677  1.00 30.10 ? 649 HOH A O   1 
HETATM 2485 O  O   . HOH G 7 .   ? -15.420 5.098   35.849  1.00 35.78 ? 650 HOH A O   1 
HETATM 2486 O  O   . HOH G 7 .   ? -15.711 1.203   -9.094  1.00 36.04 ? 651 HOH A O   1 
HETATM 2487 O  O   . HOH G 7 .   ? 1.094   -18.475 13.047  1.00 31.02 ? 652 HOH A O   1 
HETATM 2488 O  O   . HOH G 7 .   ? -22.466 -15.186 20.994  1.00 36.49 ? 653 HOH A O   1 
HETATM 2489 O  O   . HOH G 7 .   ? 5.637   0.275   4.370   1.00 32.34 ? 654 HOH A O   1 
HETATM 2490 O  O   . HOH G 7 .   ? 4.172   -1.383  5.787   1.00 32.12 ? 655 HOH A O   1 
HETATM 2491 O  O   . HOH G 7 .   ? 7.768   -0.913  3.843   1.00 33.12 ? 656 HOH A O   1 
# 
loop_
_pdbx_poly_seq_scheme.asym_id 
_pdbx_poly_seq_scheme.entity_id 
_pdbx_poly_seq_scheme.seq_id 
_pdbx_poly_seq_scheme.mon_id 
_pdbx_poly_seq_scheme.ndb_seq_num 
_pdbx_poly_seq_scheme.pdb_seq_num 
_pdbx_poly_seq_scheme.auth_seq_num 
_pdbx_poly_seq_scheme.pdb_mon_id 
_pdbx_poly_seq_scheme.auth_mon_id 
_pdbx_poly_seq_scheme.pdb_strand_id 
_pdbx_poly_seq_scheme.pdb_ins_code 
_pdbx_poly_seq_scheme.hetero 
A 1 1   SER 1   2   ?   ?   ?   A . n 
A 1 2   HIS 2   3   3   HIS HIS A . n 
A 1 3   HIS 3   4   4   HIS HIS A . n 
A 1 4   TRP 4   5   5   TRP TRP A . n 
A 1 5   GLY 5   6   6   GLY GLY A . n 
A 1 6   TYR 6   7   7   TYR TYR A . n 
A 1 7   GLY 7   8   8   GLY GLY A . n 
A 1 8   LYS 8   9   9   LYS LYS A . n 
A 1 9   HIS 9   10  10  HIS HIS A . n 
A 1 10  ASN 10  11  11  ASN ASN A . n 
A 1 11  GLY 11  12  12  GLY GLY A . n 
A 1 12  PRO 12  13  13  PRO PRO A . n 
A 1 13  GLU 13  14  14  GLU GLU A . n 
A 1 14  HIS 14  15  15  HIS HIS A . n 
A 1 15  TRP 15  16  16  TRP TRP A . n 
A 1 16  HIS 16  17  17  HIS HIS A . n 
A 1 17  LYS 17  18  18  LYS LYS A . n 
A 1 18  ASP 18  19  19  ASP ASP A . n 
A 1 19  PHE 19  20  20  PHE PHE A . n 
A 1 20  PRO 20  21  21  PRO PRO A . n 
A 1 21  ILE 21  22  22  ILE ILE A . n 
A 1 22  ALA 22  23  23  ALA ALA A . n 
A 1 23  LYS 23  24  24  LYS LYS A . n 
A 1 24  GLY 24  25  25  GLY GLY A . n 
A 1 25  GLU 25  26  26  GLU GLU A . n 
A 1 26  ARG 26  27  27  ARG ARG A . n 
A 1 27  GLN 27  28  28  GLN GLN A . n 
A 1 28  SER 28  29  29  SER SER A . n 
A 1 29  PRO 29  30  30  PRO PRO A . n 
A 1 30  VAL 30  31  31  VAL VAL A . n 
A 1 31  ASP 31  32  32  ASP ASP A . n 
A 1 32  ILE 32  33  33  ILE ILE A . n 
A 1 33  ASP 33  34  34  ASP ASP A . n 
A 1 34  THR 34  35  35  THR THR A . n 
A 1 35  HIS 35  36  36  HIS HIS A . n 
A 1 36  THR 36  37  37  THR THR A . n 
A 1 37  ALA 37  38  38  ALA ALA A . n 
A 1 38  LYS 38  39  39  LYS LYS A . n 
A 1 39  TYR 39  40  40  TYR TYR A . n 
A 1 40  ASP 40  41  41  ASP ASP A . n 
A 1 41  PRO 41  42  42  PRO PRO A . n 
A 1 42  SER 42  43  43  SER SER A . n 
A 1 43  LEU 43  44  44  LEU LEU A . n 
A 1 44  LYS 44  45  45  LYS LYS A . n 
A 1 45  PRO 45  46  46  PRO PRO A . n 
A 1 46  LEU 46  47  47  LEU LEU A . n 
A 1 47  SER 47  48  48  SER SER A . n 
A 1 48  VAL 48  49  49  VAL VAL A . n 
A 1 49  SER 49  50  50  SER SER A . n 
A 1 50  TYR 50  51  51  TYR TYR A . n 
A 1 51  ASP 51  52  52  ASP ASP A . n 
A 1 52  GLN 52  53  53  GLN GLN A . n 
A 1 53  ALA 53  54  54  ALA ALA A . n 
A 1 54  THR 54  55  55  THR THR A . n 
A 1 55  SER 55  56  56  SER SER A . n 
A 1 56  LEU 56  57  57  LEU LEU A . n 
A 1 57  ARG 57  58  58  ARG ARG A . n 
A 1 58  ILE 58  59  59  ILE ILE A . n 
A 1 59  LEU 59  60  60  LEU LEU A . n 
A 1 60  ASN 60  61  61  ASN ASN A . n 
A 1 61  ASN 61  62  62  ASN ASN A . n 
A 1 62  GLY 62  63  63  GLY GLY A . n 
A 1 63  HIS 63  64  64  HIS HIS A . n 
A 1 64  ALA 64  65  65  ALA ALA A . n 
A 1 65  PHE 65  66  66  PHE PHE A . n 
A 1 66  ASN 66  67  67  ASN ASN A . n 
A 1 67  VAL 67  68  68  VAL VAL A . n 
A 1 68  GLU 68  69  69  GLU GLU A . n 
A 1 69  PHE 69  70  70  PHE PHE A . n 
A 1 70  ASP 70  71  71  ASP ASP A . n 
A 1 71  ASP 71  72  72  ASP ASP A . n 
A 1 72  SER 72  73  73  SER SER A . n 
A 1 73  GLN 73  74  74  GLN GLN A . n 
A 1 74  ASP 74  75  75  ASP ASP A . n 
A 1 75  LYS 75  76  76  LYS LYS A . n 
A 1 76  ALA 76  77  77  ALA ALA A . n 
A 1 77  VAL 77  78  78  VAL VAL A . n 
A 1 78  LEU 78  79  79  LEU LEU A . n 
A 1 79  LYS 79  80  80  LYS LYS A . n 
A 1 80  GLY 80  81  81  GLY GLY A . n 
A 1 81  GLY 81  82  82  GLY GLY A . n 
A 1 82  PRO 82  83  83  PRO PRO A . n 
A 1 83  LEU 83  84  84  LEU LEU A . n 
A 1 84  ASP 84  85  85  ASP ASP A . n 
A 1 85  GLY 85  86  86  GLY GLY A . n 
A 1 86  THR 86  87  87  THR THR A . n 
A 1 87  TYR 87  88  88  TYR TYR A . n 
A 1 88  ARG 88  89  89  ARG ARG A . n 
A 1 89  LEU 89  90  90  LEU LEU A . n 
A 1 90  ILE 90  91  91  ILE ILE A . n 
A 1 91  GLN 91  92  92  GLN GLN A . n 
A 1 92  PHE 92  93  93  PHE PHE A . n 
A 1 93  HIS 93  94  94  HIS HIS A . n 
A 1 94  PHE 94  95  95  PHE PHE A . n 
A 1 95  HIS 95  96  96  HIS HIS A . n 
A 1 96  TRP 96  97  97  TRP TRP A . n 
A 1 97  GLY 97  98  98  GLY GLY A . n 
A 1 98  SER 98  99  99  SER SER A . n 
A 1 99  LEU 99  100 100 LEU LEU A . n 
A 1 100 ASP 100 101 101 ASP ASP A . n 
A 1 101 GLY 101 102 102 GLY GLY A . n 
A 1 102 GLN 102 103 103 GLN GLN A . n 
A 1 103 GLY 103 104 104 GLY GLY A . n 
A 1 104 SER 104 105 105 SER SER A . n 
A 1 105 GLU 105 106 106 GLU GLU A . n 
A 1 106 HIS 106 107 107 HIS HIS A . n 
A 1 107 THR 107 108 108 THR THR A . n 
A 1 108 VAL 108 109 109 VAL VAL A . n 
A 1 109 ASP 109 110 110 ASP ASP A . n 
A 1 110 LYS 110 111 111 LYS LYS A . n 
A 1 111 LYS 111 112 112 LYS LYS A . n 
A 1 112 LYS 112 113 113 LYS LYS A . n 
A 1 113 TYR 113 114 114 TYR TYR A . n 
A 1 114 ALA 114 115 115 ALA ALA A . n 
A 1 115 ALA 115 116 116 ALA ALA A . n 
A 1 116 GLU 116 117 117 GLU GLU A . n 
A 1 117 LEU 117 118 118 LEU LEU A . n 
A 1 118 HIS 118 119 119 HIS HIS A . n 
A 1 119 LEU 119 120 120 LEU LEU A . n 
A 1 120 VAL 120 121 121 VAL VAL A . n 
A 1 121 HIS 121 122 122 HIS HIS A . n 
A 1 122 TRP 122 123 123 TRP TRP A . n 
A 1 123 ASN 123 124 124 ASN ASN A . n 
A 1 124 THR 124 125 125 THR THR A . n 
A 1 125 LYS 125 127 127 LYS LYS A . n 
A 1 126 TYR 126 128 128 TYR TYR A . n 
A 1 127 GLY 127 129 129 GLY GLY A . n 
A 1 128 ASP 128 130 130 ASP ASP A . n 
A 1 129 PHE 129 131 131 PHE PHE A . n 
A 1 130 GLY 130 132 132 GLY GLY A . n 
A 1 131 LYS 131 133 133 LYS LYS A . n 
A 1 132 ALA 132 134 134 ALA ALA A . n 
A 1 133 VAL 133 135 135 VAL VAL A . n 
A 1 134 GLN 134 136 136 GLN GLN A . n 
A 1 135 GLN 135 137 137 GLN GLN A . n 
A 1 136 PRO 136 138 138 PRO PRO A . n 
A 1 137 ASP 137 139 139 ASP ASP A . n 
A 1 138 GLY 138 140 140 GLY GLY A . n 
A 1 139 LEU 139 141 141 LEU LEU A . n 
A 1 140 ALA 140 142 142 ALA ALA A . n 
A 1 141 VAL 141 143 143 VAL VAL A . n 
A 1 142 LEU 142 144 144 LEU LEU A . n 
A 1 143 GLY 143 145 145 GLY GLY A . n 
A 1 144 ILE 144 146 146 ILE ILE A . n 
A 1 145 PHE 145 147 147 PHE PHE A . n 
A 1 146 LEU 146 148 148 LEU LEU A . n 
A 1 147 LYS 147 149 149 LYS LYS A . n 
A 1 148 VAL 148 150 150 VAL VAL A . n 
A 1 149 GLY 149 151 151 GLY GLY A . n 
A 1 150 SER 150 152 152 SER SER A . n 
A 1 151 ALA 151 153 153 ALA ALA A . n 
A 1 152 LYS 152 154 154 LYS LYS A . n 
A 1 153 PRO 153 155 155 PRO PRO A . n 
A 1 154 GLY 154 156 156 GLY GLY A . n 
A 1 155 LEU 155 157 157 LEU LEU A . n 
A 1 156 GLN 156 158 158 GLN GLN A . n 
A 1 157 LYS 157 159 159 LYS LYS A . n 
A 1 158 VAL 158 160 160 VAL VAL A . n 
A 1 159 VAL 159 161 161 VAL VAL A . n 
A 1 160 ASP 160 162 162 ASP ASP A . n 
A 1 161 VAL 161 163 163 VAL VAL A . n 
A 1 162 LEU 162 164 164 LEU LEU A . n 
A 1 163 ASP 163 165 165 ASP ASP A . n 
A 1 164 SER 164 166 166 SER SER A . n 
A 1 165 ILE 165 167 167 ILE ILE A . n 
A 1 166 LYS 166 168 168 LYS LYS A . n 
A 1 167 THR 167 169 169 THR THR A . n 
A 1 168 LYS 168 170 170 LYS LYS A . n 
A 1 169 GLY 169 171 171 GLY GLY A . n 
A 1 170 LYS 170 172 172 LYS LYS A . n 
A 1 171 SER 171 173 173 SER SER A . n 
A 1 172 ALA 172 174 174 ALA ALA A . n 
A 1 173 ASP 173 175 175 ASP ASP A . n 
A 1 174 PHE 174 176 176 PHE PHE A . n 
A 1 175 THR 175 177 177 THR THR A . n 
A 1 176 ASN 176 178 178 ASN ASN A . n 
A 1 177 PHE 177 179 179 PHE PHE A . n 
A 1 178 ASP 178 180 180 ASP ASP A . n 
A 1 179 PRO 179 181 181 PRO PRO A . n 
A 1 180 ARG 180 182 182 ARG ARG A . n 
A 1 181 GLY 181 183 183 GLY GLY A . n 
A 1 182 LEU 182 184 184 LEU LEU A . n 
A 1 183 LEU 183 185 185 LEU LEU A . n 
A 1 184 PRO 184 186 186 PRO PRO A . n 
A 1 185 GLU 185 187 187 GLU GLU A . n 
A 1 186 SER 186 188 188 SER SER A . n 
A 1 187 LEU 187 189 189 LEU LEU A . n 
A 1 188 ASP 188 190 190 ASP ASP A . n 
A 1 189 TYR 189 191 191 TYR TYR A . n 
A 1 190 TRP 190 192 192 TRP TRP A . n 
A 1 191 THR 191 193 193 THR THR A . n 
A 1 192 TYR 192 194 194 TYR TYR A . n 
A 1 193 PRO 193 195 195 PRO PRO A . n 
A 1 194 GLY 194 196 196 GLY GLY A . n 
A 1 195 SER 195 197 197 SER SER A . n 
A 1 196 LEU 196 198 198 LEU LEU A . n 
A 1 197 THR 197 199 199 THR THR A . n 
A 1 198 THR 198 200 200 THR THR A . n 
A 1 199 PRO 199 201 201 PRO PRO A . n 
A 1 200 PRO 200 202 202 PRO PRO A . n 
A 1 201 LEU 201 203 203 LEU LEU A . n 
A 1 202 LEU 202 204 204 LEU LEU A . n 
A 1 203 GLU 203 205 205 GLU GLU A . n 
A 1 204 CYS 204 206 206 CYS CYS A . n 
A 1 205 VAL 205 207 207 VAL VAL A . n 
A 1 206 THR 206 208 208 THR THR A . n 
A 1 207 TRP 207 209 209 TRP TRP A . n 
A 1 208 ILE 208 210 210 ILE ILE A . n 
A 1 209 VAL 209 211 211 VAL VAL A . n 
A 1 210 LEU 210 212 212 LEU LEU A . n 
A 1 211 LYS 211 213 213 LYS LYS A . n 
A 1 212 GLU 212 214 214 GLU GLU A . n 
A 1 213 PRO 213 215 215 PRO PRO A . n 
A 1 214 ILE 214 216 216 ILE ILE A . n 
A 1 215 SER 215 217 217 SER SER A . n 
A 1 216 VAL 216 218 218 VAL VAL A . n 
A 1 217 SER 217 219 219 SER SER A . n 
A 1 218 SER 218 220 220 SER SER A . n 
A 1 219 GLU 219 221 221 GLU GLU A . n 
A 1 220 GLN 220 222 222 GLN GLN A . n 
A 1 221 VAL 221 223 223 VAL VAL A . n 
A 1 222 LEU 222 224 224 LEU LEU A . n 
A 1 223 LYS 223 225 225 LYS LYS A . n 
A 1 224 PHE 224 226 226 PHE PHE A . n 
A 1 225 ARG 225 227 227 ARG ARG A . n 
A 1 226 LYS 226 228 228 LYS LYS A . n 
A 1 227 LEU 227 229 229 LEU LEU A . n 
A 1 228 ASN 228 230 230 ASN ASN A . n 
A 1 229 PHE 229 231 231 PHE PHE A . n 
A 1 230 ASN 230 232 232 ASN ASN A . n 
A 1 231 GLY 231 233 233 GLY GLY A . n 
A 1 232 GLU 232 234 234 GLU GLU A . n 
A 1 233 GLY 233 235 235 GLY GLY A . n 
A 1 234 GLU 234 236 236 GLU GLU A . n 
A 1 235 PRO 235 237 237 PRO PRO A . n 
A 1 236 GLU 236 238 238 GLU GLU A . n 
A 1 237 GLU 237 239 239 GLU GLU A . n 
A 1 238 LEU 238 240 240 LEU LEU A . n 
A 1 239 MET 239 241 241 MET MET A . n 
A 1 240 VAL 240 242 242 VAL VAL A . n 
A 1 241 ASP 241 243 243 ASP ASP A . n 
A 1 242 ASN 242 244 244 ASN ASN A . n 
A 1 243 TRP 243 245 245 TRP TRP A . n 
A 1 244 ARG 244 246 246 ARG ARG A . n 
A 1 245 PRO 245 247 247 PRO PRO A . n 
A 1 246 ALA 246 248 248 ALA ALA A . n 
A 1 247 GLN 247 249 249 GLN GLN A . n 
A 1 248 PRO 248 250 250 PRO PRO A . n 
A 1 249 LEU 249 251 251 LEU LEU A . n 
A 1 250 LYS 250 252 252 LYS LYS A . n 
A 1 251 ASN 251 253 253 ASN ASN A . n 
A 1 252 ARG 252 254 254 ARG ARG A . n 
A 1 253 GLN 253 255 255 GLN GLN A . n 
A 1 254 ILE 254 256 256 ILE ILE A . n 
A 1 255 LYS 255 257 257 LYS LYS A . n 
A 1 256 ALA 256 258 258 ALA ALA A . n 
A 1 257 SER 257 259 259 SER SER A . n 
A 1 258 PHE 258 260 260 PHE PHE A . n 
A 1 259 LYS 259 261 261 LYS LYS A . n 
# 
_pdbx_struct_assembly.id                   1 
_pdbx_struct_assembly.details              author_and_software_defined_assembly 
_pdbx_struct_assembly.method_details       PISA 
_pdbx_struct_assembly.oligomeric_details   monomeric 
_pdbx_struct_assembly.oligomeric_count     1 
# 
_pdbx_struct_assembly_gen.assembly_id       1 
_pdbx_struct_assembly_gen.oper_expression   1 
_pdbx_struct_assembly_gen.asym_id_list      A,B,C,D,E,F,G 
# 
_pdbx_struct_oper_list.id                   1 
_pdbx_struct_oper_list.type                 'identity operation' 
_pdbx_struct_oper_list.name                 1_555 
_pdbx_struct_oper_list.symmetry_operation   x,y,z 
_pdbx_struct_oper_list.matrix[1][1]         1.0000000000 
_pdbx_struct_oper_list.matrix[1][2]         0.0000000000 
_pdbx_struct_oper_list.matrix[1][3]         0.0000000000 
_pdbx_struct_oper_list.vector[1]            0.0000000000 
_pdbx_struct_oper_list.matrix[2][1]         0.0000000000 
_pdbx_struct_oper_list.matrix[2][2]         1.0000000000 
_pdbx_struct_oper_list.matrix[2][3]         0.0000000000 
_pdbx_struct_oper_list.vector[2]            0.0000000000 
_pdbx_struct_oper_list.matrix[3][1]         0.0000000000 
_pdbx_struct_oper_list.matrix[3][2]         0.0000000000 
_pdbx_struct_oper_list.matrix[3][3]         1.0000000000 
_pdbx_struct_oper_list.vector[3]            0.0000000000 
# 
_pdbx_struct_conn_angle.id                    1 
_pdbx_struct_conn_angle.ptnr1_label_atom_id   SG 
_pdbx_struct_conn_angle.ptnr1_label_alt_id    ? 
_pdbx_struct_conn_angle.ptnr1_label_asym_id   A 
_pdbx_struct_conn_angle.ptnr1_label_comp_id   CYS 
_pdbx_struct_conn_angle.ptnr1_label_seq_id    204 
_pdbx_struct_conn_angle.ptnr1_auth_atom_id    ? 
_pdbx_struct_conn_angle.ptnr1_auth_asym_id    A 
_pdbx_struct_conn_angle.ptnr1_auth_comp_id    CYS 
_pdbx_struct_conn_angle.ptnr1_auth_seq_id     206 
_pdbx_struct_conn_angle.ptnr1_PDB_ins_code    ? 
_pdbx_struct_conn_angle.ptnr1_symmetry        1_555 
_pdbx_struct_conn_angle.ptnr2_label_atom_id   HG 
_pdbx_struct_conn_angle.ptnr2_label_alt_id    ? 
_pdbx_struct_conn_angle.ptnr2_label_asym_id   E 
_pdbx_struct_conn_angle.ptnr2_label_comp_id   MBO 
_pdbx_struct_conn_angle.ptnr2_label_seq_id    . 
_pdbx_struct_conn_angle.ptnr2_auth_atom_id    ? 
_pdbx_struct_conn_angle.ptnr2_auth_asym_id    A 
_pdbx_struct_conn_angle.ptnr2_auth_comp_id    MBO 
_pdbx_struct_conn_angle.ptnr2_auth_seq_id     265 
_pdbx_struct_conn_angle.ptnr2_PDB_ins_code    ? 
_pdbx_struct_conn_angle.ptnr2_symmetry        1_555 
_pdbx_struct_conn_angle.ptnr3_label_atom_id   CE1 
_pdbx_struct_conn_angle.ptnr3_label_alt_id    ? 
_pdbx_struct_conn_angle.ptnr3_label_asym_id   E 
_pdbx_struct_conn_angle.ptnr3_label_comp_id   MBO 
_pdbx_struct_conn_angle.ptnr3_label_seq_id    . 
_pdbx_struct_conn_angle.ptnr3_auth_atom_id    ? 
_pdbx_struct_conn_angle.ptnr3_auth_asym_id    A 
_pdbx_struct_conn_angle.ptnr3_auth_comp_id    MBO 
_pdbx_struct_conn_angle.ptnr3_auth_seq_id     265 
_pdbx_struct_conn_angle.ptnr3_PDB_ins_code    ? 
_pdbx_struct_conn_angle.ptnr3_symmetry        1_555 
_pdbx_struct_conn_angle.value                 177.9 
_pdbx_struct_conn_angle.value_esd             ? 
# 
loop_
_pdbx_audit_revision_history.ordinal 
_pdbx_audit_revision_history.data_content_type 
_pdbx_audit_revision_history.major_revision 
_pdbx_audit_revision_history.minor_revision 
_pdbx_audit_revision_history.revision_date 
1 'Structure model' 1 0 2008-06-03 
2 'Structure model' 1 1 2011-07-13 
# 
_pdbx_audit_revision_details.ordinal             1 
_pdbx_audit_revision_details.revision_ordinal    1 
_pdbx_audit_revision_details.data_content_type   'Structure model' 
_pdbx_audit_revision_details.provider            repository 
_pdbx_audit_revision_details.type                'Initial release' 
_pdbx_audit_revision_details.description         ? 
# 
_pdbx_audit_revision_group.ordinal             1 
_pdbx_audit_revision_group.revision_ordinal    2 
_pdbx_audit_revision_group.data_content_type   'Structure model' 
_pdbx_audit_revision_group.group               'Version format compliance' 
# 
loop_
_software.name 
_software.classification 
_software.version 
_software.citation_id 
_software.pdbx_ordinal 
CNS       refinement       . ? 1 
DENZO     'data reduction' . ? 2 
SCALEPACK 'data scaling'   . ? 3 
CNS       phasing          . ? 4 
# 
loop_
_pdbx_validate_torsion.id 
_pdbx_validate_torsion.PDB_model_num 
_pdbx_validate_torsion.auth_comp_id 
_pdbx_validate_torsion.auth_asym_id 
_pdbx_validate_torsion.auth_seq_id 
_pdbx_validate_torsion.PDB_ins_code 
_pdbx_validate_torsion.label_alt_id 
_pdbx_validate_torsion.phi 
_pdbx_validate_torsion.psi 
1 1 ARG A 27  ? ? -142.02 56.88   
2 1 ALA A 65  ? ? -172.16 -168.58 
3 1 ALA A 77  ? ? 44.22   81.78   
4 1 LYS A 111 ? ? 73.28   -1.99   
5 1 PHE A 176 ? ? -150.62 78.98   
6 1 ASN A 244 ? ? -94.10  47.96   
7 1 LYS A 252 ? ? 51.84   -138.27 
# 
_pdbx_unobs_or_zero_occ_residues.id               1 
_pdbx_unobs_or_zero_occ_residues.PDB_model_num    1 
_pdbx_unobs_or_zero_occ_residues.polymer_flag     Y 
_pdbx_unobs_or_zero_occ_residues.occupancy_flag   1 
_pdbx_unobs_or_zero_occ_residues.auth_asym_id     A 
_pdbx_unobs_or_zero_occ_residues.auth_comp_id     SER 
_pdbx_unobs_or_zero_occ_residues.auth_seq_id      2 
_pdbx_unobs_or_zero_occ_residues.PDB_ins_code     ? 
_pdbx_unobs_or_zero_occ_residues.label_asym_id    A 
_pdbx_unobs_or_zero_occ_residues.label_comp_id    SER 
_pdbx_unobs_or_zero_occ_residues.label_seq_id     1 
# 
loop_
_pdbx_entity_nonpoly.entity_id 
_pdbx_entity_nonpoly.name 
_pdbx_entity_nonpoly.comp_id 
2 'ZINC ION'                         ZN  
3 'CHLORIDE ION'                     CL  
4 'MERCURY (II) ION'                 HG  
5 'MERCURIBENZOIC ACID'              MBO 
6 2-chloro-5-nitrobenzenesulfonamide MB1 
7 water                              HOH 
# 
loop_
_pdbx_nonpoly_scheme.asym_id 
_pdbx_nonpoly_scheme.entity_id 
_pdbx_nonpoly_scheme.mon_id 
_pdbx_nonpoly_scheme.ndb_seq_num 
_pdbx_nonpoly_scheme.pdb_seq_num 
_pdbx_nonpoly_scheme.auth_seq_num 
_pdbx_nonpoly_scheme.pdb_mon_id 
_pdbx_nonpoly_scheme.auth_mon_id 
_pdbx_nonpoly_scheme.pdb_strand_id 
_pdbx_nonpoly_scheme.pdb_ins_code 
B 2 ZN  1   262 262 ZN  ZN  A . 
C 3 CL  1   263 263 CL  CL  A . 
D 4 HG  1   264 264 HG  HG  A . 
E 5 MBO 1   265 265 MBO MBO A . 
F 6 MB1 1   800 800 MB1 MB1 A . 
G 7 HOH 1   300 300 HOH HOH A . 
G 7 HOH 2   301 301 HOH HOH A . 
G 7 HOH 3   302 302 HOH HOH A . 
G 7 HOH 4   303 303 HOH HOH A . 
G 7 HOH 5   304 304 HOH HOH A . 
G 7 HOH 6   305 305 HOH HOH A . 
G 7 HOH 7   306 306 HOH HOH A . 
G 7 HOH 8   307 307 HOH HOH A . 
G 7 HOH 9   308 308 HOH HOH A . 
G 7 HOH 10  309 309 HOH HOH A . 
G 7 HOH 11  310 310 HOH HOH A . 
G 7 HOH 12  311 311 HOH HOH A . 
G 7 HOH 13  312 312 HOH HOH A . 
G 7 HOH 14  313 313 HOH HOH A . 
G 7 HOH 15  314 314 HOH HOH A . 
G 7 HOH 16  315 315 HOH HOH A . 
G 7 HOH 17  316 316 HOH HOH A . 
G 7 HOH 18  317 317 HOH HOH A . 
G 7 HOH 19  318 318 HOH HOH A . 
G 7 HOH 20  319 319 HOH HOH A . 
G 7 HOH 21  320 320 HOH HOH A . 
G 7 HOH 22  321 321 HOH HOH A . 
G 7 HOH 23  322 322 HOH HOH A . 
G 7 HOH 24  323 323 HOH HOH A . 
G 7 HOH 25  324 324 HOH HOH A . 
G 7 HOH 26  325 325 HOH HOH A . 
G 7 HOH 27  326 326 HOH HOH A . 
G 7 HOH 28  327 327 HOH HOH A . 
G 7 HOH 29  328 328 HOH HOH A . 
G 7 HOH 30  329 329 HOH HOH A . 
G 7 HOH 31  330 330 HOH HOH A . 
G 7 HOH 32  331 331 HOH HOH A . 
G 7 HOH 33  332 332 HOH HOH A . 
G 7 HOH 34  333 333 HOH HOH A . 
G 7 HOH 35  334 334 HOH HOH A . 
G 7 HOH 36  335 335 HOH HOH A . 
G 7 HOH 37  336 336 HOH HOH A . 
G 7 HOH 38  337 337 HOH HOH A . 
G 7 HOH 39  338 338 HOH HOH A . 
G 7 HOH 40  339 339 HOH HOH A . 
G 7 HOH 41  340 340 HOH HOH A . 
G 7 HOH 42  341 341 HOH HOH A . 
G 7 HOH 43  342 342 HOH HOH A . 
G 7 HOH 44  343 343 HOH HOH A . 
G 7 HOH 45  344 344 HOH HOH A . 
G 7 HOH 46  345 345 HOH HOH A . 
G 7 HOH 47  346 346 HOH HOH A . 
G 7 HOH 48  347 347 HOH HOH A . 
G 7 HOH 49  348 348 HOH HOH A . 
G 7 HOH 50  349 349 HOH HOH A . 
G 7 HOH 51  350 350 HOH HOH A . 
G 7 HOH 52  351 351 HOH HOH A . 
G 7 HOH 53  352 352 HOH HOH A . 
G 7 HOH 54  353 353 HOH HOH A . 
G 7 HOH 55  354 354 HOH HOH A . 
G 7 HOH 56  355 355 HOH HOH A . 
G 7 HOH 57  356 356 HOH HOH A . 
G 7 HOH 58  357 357 HOH HOH A . 
G 7 HOH 59  358 358 HOH HOH A . 
G 7 HOH 60  359 359 HOH HOH A . 
G 7 HOH 61  360 360 HOH HOH A . 
G 7 HOH 62  361 361 HOH HOH A . 
G 7 HOH 63  362 362 HOH HOH A . 
G 7 HOH 64  363 363 HOH HOH A . 
G 7 HOH 65  364 364 HOH HOH A . 
G 7 HOH 66  365 365 HOH HOH A . 
G 7 HOH 67  366 366 HOH HOH A . 
G 7 HOH 68  367 367 HOH HOH A . 
G 7 HOH 69  368 368 HOH HOH A . 
G 7 HOH 70  369 369 HOH HOH A . 
G 7 HOH 71  370 370 HOH HOH A . 
G 7 HOH 72  371 371 HOH HOH A . 
G 7 HOH 73  372 372 HOH HOH A . 
G 7 HOH 74  373 373 HOH HOH A . 
G 7 HOH 75  374 374 HOH HOH A . 
G 7 HOH 76  375 375 HOH HOH A . 
G 7 HOH 77  376 376 HOH HOH A . 
G 7 HOH 78  377 377 HOH HOH A . 
G 7 HOH 79  378 378 HOH HOH A . 
G 7 HOH 80  379 379 HOH HOH A . 
G 7 HOH 81  380 380 HOH HOH A . 
G 7 HOH 82  381 381 HOH HOH A . 
G 7 HOH 83  382 382 HOH HOH A . 
G 7 HOH 84  383 383 HOH HOH A . 
G 7 HOH 85  384 384 HOH HOH A . 
G 7 HOH 86  385 385 HOH HOH A . 
G 7 HOH 87  386 386 HOH HOH A . 
G 7 HOH 88  387 387 HOH HOH A . 
G 7 HOH 89  388 388 HOH HOH A . 
G 7 HOH 90  389 389 HOH HOH A . 
G 7 HOH 91  390 390 HOH HOH A . 
G 7 HOH 92  391 391 HOH HOH A . 
G 7 HOH 93  392 392 HOH HOH A . 
G 7 HOH 94  393 393 HOH HOH A . 
G 7 HOH 95  394 394 HOH HOH A . 
G 7 HOH 96  395 395 HOH HOH A . 
G 7 HOH 97  396 396 HOH HOH A . 
G 7 HOH 98  397 397 HOH HOH A . 
G 7 HOH 99  398 398 HOH HOH A . 
G 7 HOH 100 399 399 HOH HOH A . 
G 7 HOH 101 400 400 HOH HOH A . 
G 7 HOH 102 401 401 HOH HOH A . 
G 7 HOH 103 402 402 HOH HOH A . 
G 7 HOH 104 403 403 HOH HOH A . 
G 7 HOH 105 404 404 HOH HOH A . 
G 7 HOH 106 405 405 HOH HOH A . 
G 7 HOH 107 406 406 HOH HOH A . 
G 7 HOH 108 407 407 HOH HOH A . 
G 7 HOH 109 408 408 HOH HOH A . 
G 7 HOH 110 409 409 HOH HOH A . 
G 7 HOH 111 410 410 HOH HOH A . 
G 7 HOH 112 411 411 HOH HOH A . 
G 7 HOH 113 412 412 HOH HOH A . 
G 7 HOH 114 413 413 HOH HOH A . 
G 7 HOH 115 414 414 HOH HOH A . 
G 7 HOH 116 415 415 HOH HOH A . 
G 7 HOH 117 416 416 HOH HOH A . 
G 7 HOH 118 417 417 HOH HOH A . 
G 7 HOH 119 418 418 HOH HOH A . 
G 7 HOH 120 419 419 HOH HOH A . 
G 7 HOH 121 420 420 HOH HOH A . 
G 7 HOH 122 421 421 HOH HOH A . 
G 7 HOH 123 422 422 HOH HOH A . 
G 7 HOH 124 423 423 HOH HOH A . 
G 7 HOH 125 424 424 HOH HOH A . 
G 7 HOH 126 425 425 HOH HOH A . 
G 7 HOH 127 426 426 HOH HOH A . 
G 7 HOH 128 427 427 HOH HOH A . 
G 7 HOH 129 428 428 HOH HOH A . 
G 7 HOH 130 429 429 HOH HOH A . 
G 7 HOH 131 430 430 HOH HOH A . 
G 7 HOH 132 431 431 HOH HOH A . 
G 7 HOH 133 432 432 HOH HOH A . 
G 7 HOH 134 433 433 HOH HOH A . 
G 7 HOH 135 434 434 HOH HOH A . 
G 7 HOH 136 435 435 HOH HOH A . 
G 7 HOH 137 436 436 HOH HOH A . 
G 7 HOH 138 437 437 HOH HOH A . 
G 7 HOH 139 438 438 HOH HOH A . 
G 7 HOH 140 439 439 HOH HOH A . 
G 7 HOH 141 440 440 HOH HOH A . 
G 7 HOH 142 441 441 HOH HOH A . 
G 7 HOH 143 442 442 HOH HOH A . 
G 7 HOH 144 443 443 HOH HOH A . 
G 7 HOH 145 444 444 HOH HOH A . 
G 7 HOH 146 445 445 HOH HOH A . 
G 7 HOH 147 446 446 HOH HOH A . 
G 7 HOH 148 447 447 HOH HOH A . 
G 7 HOH 149 448 448 HOH HOH A . 
G 7 HOH 150 449 449 HOH HOH A . 
G 7 HOH 151 450 450 HOH HOH A . 
G 7 HOH 152 451 451 HOH HOH A . 
G 7 HOH 153 452 452 HOH HOH A . 
G 7 HOH 154 453 453 HOH HOH A . 
G 7 HOH 155 454 454 HOH HOH A . 
G 7 HOH 156 455 455 HOH HOH A . 
G 7 HOH 157 456 456 HOH HOH A . 
G 7 HOH 158 457 457 HOH HOH A . 
G 7 HOH 159 458 458 HOH HOH A . 
G 7 HOH 160 459 459 HOH HOH A . 
G 7 HOH 161 460 460 HOH HOH A . 
G 7 HOH 162 461 461 HOH HOH A . 
G 7 HOH 163 462 462 HOH HOH A . 
G 7 HOH 164 463 463 HOH HOH A . 
G 7 HOH 165 464 464 HOH HOH A . 
G 7 HOH 166 465 465 HOH HOH A . 
G 7 HOH 167 466 466 HOH HOH A . 
G 7 HOH 168 467 467 HOH HOH A . 
G 7 HOH 169 468 468 HOH HOH A . 
G 7 HOH 170 469 469 HOH HOH A . 
G 7 HOH 171 470 470 HOH HOH A . 
G 7 HOH 172 471 471 HOH HOH A . 
G 7 HOH 173 472 472 HOH HOH A . 
G 7 HOH 174 473 473 HOH HOH A . 
G 7 HOH 175 474 474 HOH HOH A . 
G 7 HOH 176 475 475 HOH HOH A . 
G 7 HOH 177 476 476 HOH HOH A . 
G 7 HOH 178 477 477 HOH HOH A . 
G 7 HOH 179 478 478 HOH HOH A . 
G 7 HOH 180 479 479 HOH HOH A . 
G 7 HOH 181 480 480 HOH HOH A . 
G 7 HOH 182 481 481 HOH HOH A . 
G 7 HOH 183 482 482 HOH HOH A . 
G 7 HOH 184 483 483 HOH HOH A . 
G 7 HOH 185 484 484 HOH HOH A . 
G 7 HOH 186 485 485 HOH HOH A . 
G 7 HOH 187 486 486 HOH HOH A . 
G 7 HOH 188 487 487 HOH HOH A . 
G 7 HOH 189 488 488 HOH HOH A . 
G 7 HOH 190 489 489 HOH HOH A . 
G 7 HOH 191 490 490 HOH HOH A . 
G 7 HOH 192 491 491 HOH HOH A . 
G 7 HOH 193 492 492 HOH HOH A . 
G 7 HOH 194 493 493 HOH HOH A . 
G 7 HOH 195 494 494 HOH HOH A . 
G 7 HOH 196 495 495 HOH HOH A . 
G 7 HOH 197 496 496 HOH HOH A . 
G 7 HOH 198 497 497 HOH HOH A . 
G 7 HOH 199 498 498 HOH HOH A . 
G 7 HOH 200 499 499 HOH HOH A . 
G 7 HOH 201 500 500 HOH HOH A . 
G 7 HOH 202 501 501 HOH HOH A . 
G 7 HOH 203 502 502 HOH HOH A . 
G 7 HOH 204 503 503 HOH HOH A . 
G 7 HOH 205 504 504 HOH HOH A . 
G 7 HOH 206 505 505 HOH HOH A . 
G 7 HOH 207 506 506 HOH HOH A . 
G 7 HOH 208 507 507 HOH HOH A . 
G 7 HOH 209 508 508 HOH HOH A . 
G 7 HOH 210 509 509 HOH HOH A . 
G 7 HOH 211 510 510 HOH HOH A . 
G 7 HOH 212 511 511 HOH HOH A . 
G 7 HOH 213 512 512 HOH HOH A . 
G 7 HOH 214 513 513 HOH HOH A . 
G 7 HOH 215 514 514 HOH HOH A . 
G 7 HOH 216 515 515 HOH HOH A . 
G 7 HOH 217 516 516 HOH HOH A . 
G 7 HOH 218 517 517 HOH HOH A . 
G 7 HOH 219 518 518 HOH HOH A . 
G 7 HOH 220 519 519 HOH HOH A . 
G 7 HOH 221 520 520 HOH HOH A . 
G 7 HOH 222 521 521 HOH HOH A . 
G 7 HOH 223 522 522 HOH HOH A . 
G 7 HOH 224 523 523 HOH HOH A . 
G 7 HOH 225 524 524 HOH HOH A . 
G 7 HOH 226 525 525 HOH HOH A . 
G 7 HOH 227 526 526 HOH HOH A . 
G 7 HOH 228 527 527 HOH HOH A . 
G 7 HOH 229 528 528 HOH HOH A . 
G 7 HOH 230 529 529 HOH HOH A . 
G 7 HOH 231 530 530 HOH HOH A . 
G 7 HOH 232 531 531 HOH HOH A . 
G 7 HOH 233 532 532 HOH HOH A . 
G 7 HOH 234 533 533 HOH HOH A . 
G 7 HOH 235 534 534 HOH HOH A . 
G 7 HOH 236 535 535 HOH HOH A . 
G 7 HOH 237 536 536 HOH HOH A . 
G 7 HOH 238 537 537 HOH HOH A . 
G 7 HOH 239 538 538 HOH HOH A . 
G 7 HOH 240 539 539 HOH HOH A . 
G 7 HOH 241 540 540 HOH HOH A . 
G 7 HOH 242 541 541 HOH HOH A . 
G 7 HOH 243 542 542 HOH HOH A . 
G 7 HOH 244 543 543 HOH HOH A . 
G 7 HOH 245 544 544 HOH HOH A . 
G 7 HOH 246 545 545 HOH HOH A . 
G 7 HOH 247 546 546 HOH HOH A . 
G 7 HOH 248 547 547 HOH HOH A . 
G 7 HOH 249 548 548 HOH HOH A . 
G 7 HOH 250 549 549 HOH HOH A . 
G 7 HOH 251 550 550 HOH HOH A . 
G 7 HOH 252 551 551 HOH HOH A . 
G 7 HOH 253 552 552 HOH HOH A . 
G 7 HOH 254 553 553 HOH HOH A . 
G 7 HOH 255 554 554 HOH HOH A . 
G 7 HOH 256 555 555 HOH HOH A . 
G 7 HOH 257 556 556 HOH HOH A . 
G 7 HOH 258 557 557 HOH HOH A . 
G 7 HOH 259 558 558 HOH HOH A . 
G 7 HOH 260 559 559 HOH HOH A . 
G 7 HOH 261 560 560 HOH HOH A . 
G 7 HOH 262 561 561 HOH HOH A . 
G 7 HOH 263 562 562 HOH HOH A . 
G 7 HOH 264 563 563 HOH HOH A . 
G 7 HOH 265 564 564 HOH HOH A . 
G 7 HOH 266 565 565 HOH HOH A . 
G 7 HOH 267 566 566 HOH HOH A . 
G 7 HOH 268 567 567 HOH HOH A . 
G 7 HOH 269 568 568 HOH HOH A . 
G 7 HOH 270 569 569 HOH HOH A . 
G 7 HOH 271 570 570 HOH HOH A . 
G 7 HOH 272 571 571 HOH HOH A . 
G 7 HOH 273 572 572 HOH HOH A . 
G 7 HOH 274 573 573 HOH HOH A . 
G 7 HOH 275 574 574 HOH HOH A . 
G 7 HOH 276 575 575 HOH HOH A . 
G 7 HOH 277 576 576 HOH HOH A . 
G 7 HOH 278 577 577 HOH HOH A . 
G 7 HOH 279 578 578 HOH HOH A . 
G 7 HOH 280 579 579 HOH HOH A . 
G 7 HOH 281 580 580 HOH HOH A . 
G 7 HOH 282 581 581 HOH HOH A . 
G 7 HOH 283 582 582 HOH HOH A . 
G 7 HOH 284 583 583 HOH HOH A . 
G 7 HOH 285 584 584 HOH HOH A . 
G 7 HOH 286 585 585 HOH HOH A . 
G 7 HOH 287 586 586 HOH HOH A . 
G 7 HOH 288 587 587 HOH HOH A . 
G 7 HOH 289 588 588 HOH HOH A . 
G 7 HOH 290 589 589 HOH HOH A . 
G 7 HOH 291 590 590 HOH HOH A . 
G 7 HOH 292 591 591 HOH HOH A . 
G 7 HOH 293 592 592 HOH HOH A . 
G 7 HOH 294 593 593 HOH HOH A . 
G 7 HOH 295 594 594 HOH HOH A . 
G 7 HOH 296 595 595 HOH HOH A . 
G 7 HOH 297 596 596 HOH HOH A . 
G 7 HOH 298 597 597 HOH HOH A . 
G 7 HOH 299 598 598 HOH HOH A . 
G 7 HOH 300 599 599 HOH HOH A . 
G 7 HOH 301 600 600 HOH HOH A . 
G 7 HOH 302 601 601 HOH HOH A . 
G 7 HOH 303 602 602 HOH HOH A . 
G 7 HOH 304 603 603 HOH HOH A . 
G 7 HOH 305 604 604 HOH HOH A . 
G 7 HOH 306 605 605 HOH HOH A . 
G 7 HOH 307 606 606 HOH HOH A . 
G 7 HOH 308 607 607 HOH HOH A . 
G 7 HOH 309 608 608 HOH HOH A . 
G 7 HOH 310 609 609 HOH HOH A . 
G 7 HOH 311 610 610 HOH HOH A . 
G 7 HOH 312 611 611 HOH HOH A . 
G 7 HOH 313 612 612 HOH HOH A . 
G 7 HOH 314 613 613 HOH HOH A . 
G 7 HOH 315 614 614 HOH HOH A . 
G 7 HOH 316 615 615 HOH HOH A . 
G 7 HOH 317 616 616 HOH HOH A . 
G 7 HOH 318 617 617 HOH HOH A . 
G 7 HOH 319 618 618 HOH HOH A . 
G 7 HOH 320 619 619 HOH HOH A . 
G 7 HOH 321 620 620 HOH HOH A . 
G 7 HOH 322 621 621 HOH HOH A . 
G 7 HOH 323 622 622 HOH HOH A . 
G 7 HOH 324 623 623 HOH HOH A . 
G 7 HOH 325 624 624 HOH HOH A . 
G 7 HOH 326 625 625 HOH HOH A . 
G 7 HOH 327 626 626 HOH HOH A . 
G 7 HOH 328 627 627 HOH HOH A . 
G 7 HOH 329 628 628 HOH HOH A . 
G 7 HOH 330 629 629 HOH HOH A . 
G 7 HOH 331 630 630 HOH HOH A . 
G 7 HOH 332 631 631 HOH HOH A . 
G 7 HOH 333 632 632 HOH HOH A . 
G 7 HOH 334 633 633 HOH HOH A . 
G 7 HOH 335 634 634 HOH HOH A . 
G 7 HOH 336 635 635 HOH HOH A . 
G 7 HOH 337 636 636 HOH HOH A . 
G 7 HOH 338 637 637 HOH HOH A . 
G 7 HOH 339 638 638 HOH HOH A . 
G 7 HOH 340 639 639 HOH HOH A . 
G 7 HOH 341 640 640 HOH HOH A . 
G 7 HOH 342 641 641 HOH HOH A . 
G 7 HOH 343 642 642 HOH HOH A . 
G 7 HOH 344 643 643 HOH HOH A . 
G 7 HOH 345 644 644 HOH HOH A . 
G 7 HOH 346 645 645 HOH HOH A . 
G 7 HOH 347 646 646 HOH HOH A . 
G 7 HOH 348 647 647 HOH HOH A . 
G 7 HOH 349 648 648 HOH HOH A . 
G 7 HOH 350 649 649 HOH HOH A . 
G 7 HOH 351 650 650 HOH HOH A . 
G 7 HOH 352 651 651 HOH HOH A . 
G 7 HOH 353 652 652 HOH HOH A . 
G 7 HOH 354 653 653 HOH HOH A . 
G 7 HOH 355 654 654 HOH HOH A . 
G 7 HOH 356 655 655 HOH HOH A . 
G 7 HOH 357 656 656 HOH HOH A . 
# 
