# Supplementary material for: PHARMIP: An insilico method to predict genetics that underpin adverse drug reactions
Source: MethodsX. 2019 Dec 19;7:100775. doi: 10.1016/j.mex.2019.100775 (PMC7036477; doi:10.1016/j.mex.2019.100775)
Supplement: Supplementary file 1 [file mmc1.zip › DB00863(Ranitidine).sdf]

  Mrv1909 06131922332D          

 21 21  0  0  0  0            999 V2000
    3.8084   -0.4047    0.0000 N   0  3  0  0  0  0  0  0  0  0  0  0
    3.1409    0.0070    0.0000 C   0  0  0  0  0  0  0  0  0  0  0  0
    3.1409    0.7597    0.0000 C   0  0  0  0  0  0  0  0  0  0  0  0
   -2.4120    0.7361    0.0000 C   0  0  0  0  0  0  0  0  0  0  0  0
   -1.7586    1.1716    0.0000 O   0  0  0  0  0  0  0  0  0  0  0  0
   -1.0722    0.7361    0.0000 C   0  0  0  0  0  0  0  0  0  0  0  0
   -2.1562   -0.0639    0.0000 C   0  0  0  0  0  0  0  0  0  0  0  0
   -1.3278   -0.0639    0.0000 C   0  0  0  0  0  0  0  0  0  0  0  0
    4.5042   -0.0306    0.0000 O   0  5  0  0  0  0  0  0  0  0  0  0
    3.8273   -1.1716    0.0000 O   0  0  0  0  0  0  0  0  0  0  0  0
   -3.1220    1.1716    0.0000 C   0  0  0  0  0  0  0  0  0  0  0  0
    3.8416    1.1716    0.0000 N   0  0  0  0  0  0  0  0  0  0  0  0
    2.4071    1.1716    0.0000 N   0  0  0  0  0  0  0  0  0  0  0  0
   -3.8179    0.7361    0.0000 N   0  0  0  0  0  0  0  0  0  0  0  0
    0.3289    0.7597    0.0000 S   0  0  0  0  0  0  0  0  0  0  0  0
   -0.3763    1.1716    0.0000 C   0  0  0  0  0  0  0  0  0  0  0  0
    1.7255    0.7597    0.0000 C   0  0  0  0  0  0  0  0  0  0  0  0
    1.0106    1.1716    0.0000 C   0  0  0  0  0  0  0  0  0  0  0  0
   -3.8179   -0.0639    0.0000 C   0  0  0  0  0  0  0  0  0  0  0  0
   -4.5232    1.1716    0.0000 C   0  0  0  0  0  0  0  0  0  0  0  0
    4.5232    0.7597    0.0000 C   0  0  0  0  0  0  0  0  0  0  0  0
  2  1  1  0  0  0  0
  3  2  2  3  0  0  0
  4  5  1  0  0  0  0
  5  6  1  0  0  0  0
  6 16  1  0  0  0  0
  7  8  1  0  0  0  0
  8  6  2  0  0  0  0
  9  1  1  0  0  0  0
 10  1  2  0  0  0  0
 11  4  1  0  0  0  0
 12  3  1  0  0  0  0
 13  3  1  0  0  0  0
 14 11  1  0  0  0  0
 15 18  1  0  0  0  0
 16 15  1  0  0  0  0
 17 13  1  0  0  0  0
 18 17  1  0  0  0  0
 19 14  1  0  0  0  0
 20 14  1  0  0  0  0
 21 12  1  0  0  0  0
  7  4  2  0  0  0  0
M  CHG  2   1   1   9  -1
M  END
> <DATABASE_ID>
DB00863

> <DATABASE_NAME>
drugbank

> <SMILES>
CNC(NCCSCC1=CC=C(CN(C)C)O1)=C[N+]([O-])=O

> <INCHI_IDENTIFIER>
InChI=1S/C13H22N4O3S/c1-14-13(9-17(18)19)15-6-7-21-10-12-5-4-11(20-12)8-16(2)3/h4-5,9,14-15H,6-8,10H2,1-3H3

> <INCHI_KEY>
VMXUWOKSQNHOCA-UHFFFAOYSA-N

> <FORMULA>
C13H22N4O3S

> <MOLECULAR_WEIGHT>
314.4

> <EXACT_MASS>
314.141261758

> <JCHEM_ACCEPTOR_COUNT>
5

> <JCHEM_ATOM_COUNT>
43

> <JCHEM_AVERAGE_POLARIZABILITY>
33.78088494008356

> <JCHEM_BIOAVAILABILITY>
1

> <JCHEM_DONOR_COUNT>
2

> <JCHEM_FORMAL_CHARGE>
0

> <JCHEM_GHOSE_FILTER>
1

> <JCHEM_IUPAC>
[1-({2-[({5-[(dimethylamino)methyl]furan-2-yl}methyl)sulfanyl]ethyl}amino)-2-nitroethenyl](methyl)amine

> <ALOGPS_LOGP>
0.79

> <JCHEM_LOGP>
0.9907784663333329

> <ALOGPS_LOGS>
-3.60

> <JCHEM_MDDR_LIKE_RULE>
0

> <JCHEM_NUMBER_OF_RINGS>
1

> <JCHEM_PHYSIOLOGICAL_CHARGE>
1

> <JCHEM_PKA_STRONGEST_BASIC>
7.796122506041848

> <JCHEM_POLAR_SURFACE_AREA>
83.57999999999998

> <JCHEM_REFRACTIVITY>
94.1488

> <JCHEM_ROTATABLE_BOND_COUNT>
10

> <JCHEM_RULE_OF_FIVE>
1

> <ALOGPS_SOLUBILITY>
7.95e-02 g/l

> <JCHEM_TRADITIONAL_IUPAC>
[1-({2-[({5-[(dimethylamino)methyl]furan-2-yl}methyl)sulfanyl]ethyl}amino)-2-nitroethenyl](methyl)amine

> <JCHEM_VEBER_RULE>
0

> <DRUGBANK_ID>
DB00863

> <SECONDARY_ACCESSION_NUMBERS>
APRD00254

> <DRUG_GROUPS>
approved

> <GENERIC_NAME>
Ranitidine

> <SYNONYMS>
Ranitidina; Ranitidine; Ranitidinum

> <PRODUCTS>
7 Select Acid Reducer; Acid Reducer; Acid Reducer 150; Acid Reducer 75; Acid Reducer Maximum Strength; Acid Reducer Maximum Strength Non-prescription; Acid Reducer Regular Strength; Acid Relief; Act Ranitidine; Ag-ranitidine; Apo-ranitidine; Apo-ranitidine Tablet 150mg; Apo-ranitidine Tablet 300mg; Aptidine 75; Basic Care Acid Reducer; Basic Care Acid Reducer 150; Basic Care Acid Reducer 75; Bci Ranitidine; Being Well Heartburn Relief; Being Well Heartburn Relief Acid Reducer; Berkley and Jensen Acid Reducer; Berkley and Jensen Acid Reducer Maximum Strength; Berkley and Jensen Ranitidine; Care One Acid Reducer; CareOne Acid Reducer; CareOne Acid Relief; Careone Acid Reducer; Cool Mint Acid Reducer; DG Health Acid Reducer; DG Health Acid Reducer Maximum Strength; Deprizine; DeramsilkRx Anodynexa Pak; DermacinRx Inflammatral Pak; Dg Health Acid Reducer; Dg Health Heartburn Relief; Dom-ranitidine; Equaline; Equaline Acid Reducer; Equaline Heartburn Relief; Equate Acid Reducer; Equate Ranitidine; Equate Ranitidine Acid Reducer; Exchange Select Acid Reducer; Family Wellness Acid Reducer; Family Wellness Acid Reducer 150; Family Wellness acid reducer; Formu Care Ranitidine; FormuCare Ranitidine; Gabitidine; Good Neighbor Pharmacy Acid Control; Good Neighbor Pharmacy Acid Control 150; Good Neighbor Pharmacy Acid Control 150 Maximum Strength; Good Neighbor Pharmacy acid control; Good Sense Acid Reducer; HEARTBURN RELIEVER 150 Maximum Strength; HEARTBURN RELIEVER 75 Regular Strength; Harris Teeter Acid Reducer; Harris Teeter Acid Reducer 150; Health Mart Acid Reducer; Health Mart acid reducer; Healthy Accents Ranitidine; Heartburn Relief; Heartburn Relief 150; Heartburn Relief 150 Maximum Strength; Heartburn Relief Acid Reducer; Heartburn Relief Maximum Strength; Heratburn Relief; Inflammation Reduction Pack; Jamp-ranitidine; Kirkland Signature Acid Reducer; Leader Acid Control; Leader Acid Control Acid Reducer; Leader Acid Control Maximum Strength; Leader Ranitidine; M-ranitidine; Major Ranitidine Maximum Strength; Mar-ranitidine; Maximum Strength; Maximum Strength Acid Reducer; Maximum Strength Acid Reducer Without Prescription; Maximum Strength Ranitidine; Maximum Strength Zantac; Med Ranitidine Tablets 150mg; Medique Medi-Acid Reducer 150; Myl-ranitidine; Mylan-ranitidine; Nu-ranit Tab 150mg; Nu-ranit Tab 300mg; PHL-ranitidine; PMS-ranitidine 150 mg; PMS-ranitidine 300 mg; Pylorid; Ran-ranitidine; Ranitidine; Ranitidine - Acid Reducer; Ranitidine 150; Ranitidine 150 Cool Mint; Ranitidine 150 mg; Ranitidine 300 mg; Ranitidine 75; Ranitidine 75 mg; Ranitidine Acid Reducer; Ranitidine Hydrochloride; Ranitidine Hydrochloride Oral Suspension Kit; Ranitidine Immediate release; Ranitidine Injection USP; Ranitidine Non Prescription; Ranitidine Tablets; Ranitidine Tablets 150mg; Ranitidine Tablets 300mg; Ranitidine cool mint; Ratio-ranitidine; Regular Strength Acid Reducer; Rexall Heartburn Relief; Riva-ranitidine 150; Riva-ranitidine 300; Riva-ranitidine 75mg; Rx Act Heartburn Relief; Sandoz Ranitidine; Scheinpharm Ranitidine 150 mg; Scheinpharm Ranitidine 300 mg; Sentradine; ShopRite Acid Reducer; ShopRite Acid Reducer Maximum Strength; Signature Care Acid Control; Smart Sense Acid Reducer; Smart Sense Ranitidine; Sound Body Acid Reducer 150; Sunmark Acid Reducer Maximum Strength; Sunmark acid reducer; Teva-ranitidine; Teva-ranitidine Injection; Teva-ranitidine Solution; TopCare Heartburn Relief; TopCare Heartburn Relief 150; Topcare Heartburn Relief 150; Tria-ranitidine 150mg Tablet; Tria-ranitidine 300mg Tablet; Up and Up Acid Reducer Non Prescription Strength; Up and Up Ranitidine; Up and Up Ranitidine 150; Wal Zan 150; Wal Zan 75; Wal Zan Acid Reducer Maximum Strength; Wal-Zan; Wal-Zan 75; ZANTAC EFFERdose; Zantac; Zantac 150; Zantac 150 Acid Reducer; Zantac 150 Maximum Strength; Zantac 150 Maximum Strength Cool Mint; Zantac 75; Zantac 75 Regular Strength; Zantac Maximum Strength 150 Cool Mint; Zantac Maximum Strength Non-prescription; Zantac Oral Solution 15mg/ml; Zantac Tab 150mg; Zantac Tab 300mg; Zantac-C Cap 150mg; Zantac-C Cap 300mg

> <INTERNATIONAL_BRANDS>
Alquen; Gastrolav; Gastrosedol; Kuracid; Ptinolin; Raniberl; Ranicux; Ranidil; Ranidin; Ranidine; Ranidura; Ranigast; Raniplex; Ranisan; Ranitab; Ranitic; Ranitidin; Ranitin; Ranitine; Ranobel; Rantacid; Ranuber; Renatac; Sostril; Tanidina; Toriol; Ulcodin; Zandid; Zantic

> <SALTS>
Ranitidine bismuth citrate; Ranitidine hydrochloride

$$$$
