# Supplementary material for: PHARMIP: An insilico method to predict genetics that underpin adverse drug reactions
Source: MethodsX. 2019 Dec 19;7:100775. doi: 10.1016/j.mex.2019.100775 (PMC7036477; doi:10.1016/j.mex.2019.100775)
Supplement: Supplementary file 1 [file mmc1.zip › disgenet ranitidine genes.tsv]

Gene	Gene_id	Disease	Disease_id	Type	Disease_Class	Semantic_Type	N_genes_d	N_SNPs_d	Score_gda	EL_gda	EI_gda	N_PMIDs	N_SNPs_gda	First_Ref	Last_Ref
BLM	641	Bloom Syndrome	C0005859	disease	Congenital, Hereditary, and Neonatal Diseases and Abnormalities; Nutritional and Metabolic Diseases	Disease or Syndrome	79	86	1.0	no reported evidence	0.947916666666667	130	83	1981.0	2018.0
HRAS	3265	Costello syndrome (disorder)	C0587248	disease	Congenital, Hereditary, and Neonatal Diseases and Abnormalities; Musculoskeletal Diseases	Disease or Syndrome	28	19	1.0	definitive	0.9850746	104	17	1982.0	2018.0
ITGB3	3690	Thrombasthenia	C0040015	disease	Congenital, Hereditary, and Neonatal Diseases and Abnormalities; Hemic and Lymphatic Diseases	Disease or Syndrome	45	47	1.0	no reported evidence	1.0	52	21	1986.0	2018.0
LMNA	4000	Progeria	C0033300	disease	Congenital, Hereditary, and Neonatal Diseases and Abnormalities; Nutritional and Metabolic Diseases	Disease or Syndrome	58	32	1.0	no reported evidence	0.9589041	181	26	1993.0	2018.0
LMNA	4000	Cardiomyopathy, Familial Idiopathic	C1449563	disease	Cardiovascular Diseases	Disease or Syndrome	387	121	1.0	no reported evidence	0.9210526	70	47	1993.0	2018.0
OAT	4942	Gyrate Atrophy	C0018425	disease	Congenital, Hereditary, and Neonatal Diseases and Abnormalities; Eye Diseases	Disease or Syndrome	7	29	1.0	no reported evidence	0.972973	42	29	1981.0	2017.0
PMP22	5376	Dejerine-Sottas Disease (disorder)	C0011195	disease	Congenital, Hereditary, and Neonatal Diseases and Abnormalities; Nervous System Diseases	Disease or Syndrome	91	36	1.0	no reported evidence	1.0	48	9	1994.0	2016.0
PMP22	5376	Charcot-Marie-Tooth Disease, Type Ia (disorder)	C0270911	disease	Congenital, Hereditary, and Neonatal Diseases and Abnormalities; Nervous System Diseases	Disease or Syndrome	28	13	1.0	no reported evidence	0.9859155	97	12	1992.0	2016.0
PMP22	5376	Hereditary liability to pressure palsies	C0393814	disease	Congenital, Hereditary, and Neonatal Diseases and Abnormalities; Musculoskeletal Diseases; Nervous System Diseases	Disease or Syndrome	14	9	1.0	no reported evidence	0.983871	128	8	1993.0	2018.0
LMNA	4000	MUSCULAR DYSTROPHY, CONGENITAL, LMNA-RELATED (disorder)	C2750785	disease	Congenital, Hereditary, and Neonatal Diseases and Abnormalities; Musculoskeletal Diseases; Nervous System Diseases	Disease or Syndrome	1	15	0.91	no reported evidence	1.0	10	15	2004.0	2015.0
LMNA	4000	Charcot-Marie-Tooth disease, Type 2B1	C1854154	disease	Congenital, Hereditary, and Neonatal Diseases and Abnormalities; Nervous System Diseases	Disease or Syndrome	1	3	0.9	no reported evidence		8	3	1993.0	2016.0
TSHR	7253	Congenital Hypothyroidism	C0010308	disease	Congenital, Hereditary, and Neonatal Diseases and Abnormalities; Endocrine System Diseases; Musculoskeletal Diseases	Disease or Syndrome	66	18	0.9	strong	0.9347826	50	3	1992.0	2018.0
CA2	760	OSTEOPETROSIS, AUTOSOMAL RECESSIVE 3	C0345407	disease	Congenital, Hereditary, and Neonatal Diseases and Abnormalities; Female Urogenital Diseases and Pregnancy Complications; Male Urogenital Diseases; Musculoskeletal Diseases; Nervous System Diseases; Nutritional and Metabolic Diseases	Disease or Syndrome	5	3	0.88	no reported evidence	1.0	18	3	1972.0	2016.0
PMP22	5376	Charcot-Marie-Tooth Disease, Demyelinating, Type 1e	C3495591	disease	Congenital, Hereditary, and Neonatal Diseases and Abnormalities; Nervous System Diseases; Otorhinolaryngologic Diseases; Pathological Conditions, Signs and Symptoms	Disease or Syndrome	1	2	0.82	no reported evidence	1.0	5	2	1999.0	2013.0
RAF1	5894	Noonan Syndrome 5	C1969057	disease	Cardiovascular Diseases; Congenital, Hereditary, and Neonatal Diseases and Abnormalities; Musculoskeletal Diseases; Skin and Connective Tissue Diseases	Disease or Syndrome	1	10	0.81	no reported evidence	1.0	8	10	2007.0	2016.0
TYMP	1890	MITOCHONDRIAL NEUROGASTROINTESTINAL ENCEPHALOPATHY SYNDROME	C0872218	disease	Digestive System Diseases; Musculoskeletal Diseases; Nervous System Diseases; Nutritional and Metabolic Diseases	Disease or Syndrome	4	67	0.8	no reported evidence	1.0	34	64	1993.0	2017.0
F2	2147	Inherited Factor II deficiency	C0020640	disease	Congenital, Hereditary, and Neonatal Diseases and Abnormalities; Hemic and Lymphatic Diseases	Disease or Syndrome	2	12	0.8	no reported evidence	0.916666666666667	26	12	1983.0	2013.0
GCK	2645	Diabetes mellitus autosomal dominant type II (disorder)	C0342277	disease	Endocrine System Diseases; Nutritional and Metabolic Diseases	Disease or Syndrome	9	27	0.8	no reported evidence	0.954545454545455	50	27	1992.0	2015.0
GCK	2645	DIABETES MELLITUS, PERMANENT NEONATAL	C1833104	disease	Endocrine System Diseases; Nutritional and Metabolic Diseases	Disease or Syndrome	16	72	0.8	no reported evidence	1.0	18	10	1993.0	2015.0
ITGA2B	3674	Thrombasthenia	C0040015	disease	Congenital, Hereditary, and Neonatal Diseases and Abnormalities; Hemic and Lymphatic Diseases	Disease or Syndrome	45	47	0.8	no reported evidence	0.9245283	75	24	1988.0	2016.0
ITGA2B	3674	Glanzmann Thrombasthenia, Autosomal Dominant	C1861195	disease	Congenital, Hereditary, and Neonatal Diseases and Abnormalities; Hemic and Lymphatic Diseases	Disease or Syndrome	3	5	0.8	no reported evidence		5	2	1992.0	2012.0
ITGB3	3690	Glanzmann Thrombasthenia, Autosomal Dominant	C1861195	disease	Congenital, Hereditary, and Neonatal Diseases and Abnormalities; Hemic and Lymphatic Diseases	Disease or Syndrome	3	5	0.8	no reported evidence		7	3	1999.0	2013.0
LMNA	4000	Autosomal Dominant Emery-Dreifuss Muscular Dystrophy (disorder)	C0410190	disease	Congenital, Hereditary, and Neonatal Diseases and Abnormalities; Musculoskeletal Diseases; Nervous System Diseases	Disease or Syndrome	8	70	0.8	no reported evidence	1.0	65	70	1991.0	2017.0
LMNA	4000	Mandibuloacral dysostosis	C0432291	disease	Musculoskeletal Diseases; Nutritional and Metabolic Diseases; Skin and Connective Tissue Diseases	Disease or Syndrome	11	15	0.8	no reported evidence	1.0	24	13	2002.0	2015.0
LMNA	4000	Familial Partial Lipodystrophy, Type 2	C1720860	disease	Nutritional and Metabolic Diseases; Skin and Connective Tissue Diseases	Disease or Syndrome	13	23	0.8	no reported evidence	1.0	47	21	1999.0	2018.0
LMNA	4000	MUSCULAR DYSTROPHY, LIMB-GIRDLE, TYPE 1B (disorder)	C1834653	disease	Congenital, Hereditary, and Neonatal Diseases and Abnormalities; Musculoskeletal Diseases; Nervous System Diseases	Disease or Syndrome	4	19	0.8	no reported evidence	0.9285714	30	19	2000.0	2016.0
PMP22	5376	Charcot-Marie-Tooth Disease	C0007959	disease	Congenital, Hereditary, and Neonatal Diseases and Abnormalities; Nervous System Diseases	Disease or Syndrome	297	104	0.8	strong	0.9640719	176	5	1990.0	2018.0
PMS2	5395	Turcot syndrome (disorder)	C0265325	disease	Congenital, Hereditary, and Neonatal Diseases and Abnormalities; Digestive System Diseases; Neoplasms; Nervous System Diseases	Disease or Syndrome	49	40	0.8	no reported evidence	1.0	28	24	1995.0	2017.0
RAF1	5894	Noonan Syndrome	C0028326	disease	Cardiovascular Diseases; Congenital, Hereditary, and Neonatal Diseases and Abnormalities; Musculoskeletal Diseases; Skin and Connective Tissue Diseases	Disease or Syndrome	60	129	0.8	definitive	1.0	48	18	1991.0	2016.0
TSHR	7253	Hyperthyroidism, Nonautoimmune	C1836706	disease	Endocrine System Diseases	Disease or Syndrome	1	10	0.8	no reported evidence	1.0	39	10	1982.0	2015.0
TSHR	7253	HYPOTHYROIDISM, CONGENITAL, NONGOITROUS, 1	C3493776	disease	Congenital, Hereditary, and Neonatal Diseases and Abnormalities; Endocrine System Diseases; Musculoskeletal Diseases	Disease or Syndrome	6	16	0.8	no reported evidence	1.0	28	16	1995.0	2018.0
OAT	4942	Hyperornithinemia	C0599035	phenotype	Congenital, Hereditary, and Neonatal Diseases and Abnormalities; Eye Diseases	Disease or Syndrome	2	63	0.77	no reported evidence	1.0	27	61	1981.0	2013.0
F2	2147	Hereditary factor II deficiency disease	C0272317	disease	Congenital, Hereditary, and Neonatal Diseases and Abnormalities; Hemic and Lymphatic Diseases	Disease or Syndrome	3	14	0.76	no reported evidence	1.0	29	14	1955.0	2009.0
BCHE	590	Butyrylcholinesterase deficiency	C1283400	disease	Congenital, Hereditary, and Neonatal Diseases and Abnormalities; Nutritional and Metabolic Diseases; Pathological Conditions, Signs and Symptoms; Respiratory Tract Diseases	Disease or Syndrome	2	51	0.72	no reported evidence	1.0	44	50	1957.0	2015.0
HRAS	3265	Nevus sebaceous	C3854181	disease	Congenital, Hereditary, and Neonatal Diseases and Abnormalities; Neoplasms; Nervous System Diseases	Disease or Syndrome	11	9	0.72	no reported evidence	1.0	2	1	2012.0	2018.0
LMNA	4000	Malouf syndrome	C0796031	disease	Cardiovascular Diseases; Congenital, Hereditary, and Neonatal Diseases and Abnormalities; Endocrine System Diseases; Female Urogenital Diseases and Pregnancy Complications; Male Urogenital Diseases	Disease or Syndrome	1	3	0.71	no reported evidence	1.0	5	3	2003.0	2015.0
AK1	203	Adenylate Kinase Deficiency, Hemolytic Anemia Due To	C2675459	disease	Hemic and Lymphatic Diseases	Disease or Syndrome	1	7	0.7	no reported evidence		5	7	1989.0	2005.0
GCK	2645	Diabetes Mellitus, Non-Insulin-Dependent	C0011860	disease	Endocrine System Diseases; Nutritional and Metabolic Diseases	Disease or Syndrome	1671	1522	0.7	no reported evidence	0.921985815602837	156	5	1992.0	2018.0
GCK	2645	Hyperinsulinemic hypoglycemia, familial, 3	C1865290	disease	Nutritional and Metabolic Diseases	Disease or Syndrome	1	4	0.7	no reported evidence		9	4	1998.0	2018.0
GPI	2821	HEMOLYTIC ANEMIA, NONSPHEROCYTIC, DUE TO GLUCOSE PHOSPHATE ISOMERASE DEFICIENCY	C3150730	disease		Disease or Syndrome	1	18	0.7	no reported evidence		6	18	1993.0	1998.0
HRAS	3265	Malignant neoplasm of urinary bladder	C0005684	disease	Female Urogenital Diseases and Pregnancy Complications; Male Urogenital Diseases; Neoplasms	Neoplastic Process	1143	157	0.7	no reported evidence	1.0	16	2	1983.0	2015.0
HRAS	3265	melanoma	C0025202	disease	Neoplasms	Neoplastic Process	2453	389	0.7	no reported evidence	1.0	17	2	1984.0	2015.0
HRAS	3265	Carcinoma of bladder	C0699885	disease		Neoplastic Process	1161	165	0.7	no reported evidence	1.0	36	3	1983.0	2016.0
LCK	3932	IMMUNODEFICIENCY 22	C4014233	disease		Disease or Syndrome	1	1	0.7	no reported evidence		1	1	2013.0	2013.0
LMNA	4000	Cardiomyopathy, Dilated	C0007193	group	Cardiovascular Diseases	Disease or Syndrome	418	387	0.7	strong	0.9879518	139	45	1999.0	2018.0
LMNA	4000	Muscular Dystrophy, Emery-Dreifuss	C0410189	disease	Congenital, Hereditary, and Neonatal Diseases and Abnormalities; Musculoskeletal Diseases; Nervous System Diseases	Disease or Syndrome	32	12	0.7	no reported evidence	0.95	69	11	1999.0	2017.0
LMNA	4000	Muscular Dystrophies, Limb-Girdle	C0686353	group	Congenital, Hereditary, and Neonatal Diseases and Abnormalities; Musculoskeletal Diseases; Nervous System Diseases	Disease or Syndrome	92	31	0.7	strong	1.0	27	3	1996.0	2015.0
PMP22	5376	Roussy-Levy Syndrome (disorder)	C0205713	disease	Congenital, Hereditary, and Neonatal Diseases and Abnormalities; Nervous System Diseases	Disease or Syndrome	21	3	0.7	no reported evidence		9	0	1997.0	2009.0
PMS2	5395	Endometrial Carcinoma	C0476089	disease	Female Urogenital Diseases and Pregnancy Complications; Neoplasms	Neoplastic Process	839	145	0.7	strong	1.0	12	0	1999.0	2016.0
PMS2	5395	Hereditary Nonpolyposis Colorectal Cancer	C1333990	disease	Congenital, Hereditary, and Neonatal Diseases and Abnormalities; Digestive System Diseases; Neoplasms; Nutritional and Metabolic Diseases	Neoplastic Process	127	1261	0.7	no reported evidence	0.9759036	137	78	1995.0	2018.0
PMS2	5395	COLORECTAL CANCER, HEREDITARY NONPOLYPOSIS, TYPE 4	C1838333	disease	Congenital, Hereditary, and Neonatal Diseases and Abnormalities; Digestive System Diseases; Neoplasms; Nutritional and Metabolic Diseases	Disease or Syndrome	1	34	0.7	definitive		53	33	1994.0	2017.0
RAC1	5879	melanoma	C0025202	disease	Neoplasms	Neoplastic Process	2453	389	0.7	no reported evidence	1.0	14	1	2004.0	2017.0
RAF1	5894	Hypertrophic Cardiomyopathy	C0007194	disease	Cardiovascular Diseases	Disease or Syndrome	327	287	0.7	limited	1.0	10	0	2007.0	2017.0
SRC	6714	THROMBOCYTOPENIA 6	C4310789	disease		Disease or Syndrome	1	1	0.7	no reported evidence		1	1	2016.0	2016.0
TSHR	7253	Hyperthyroidism, Familial Gestational	C1863959	disease	Endocrine System Diseases; Female Urogenital Diseases and Pregnancy Complications	Disease or Syndrome	1	1	0.7	no reported evidence		1	1	1998.0	1998.0
LMNA	4000	Charcot-Marie-Tooth Disease	C0007959	disease	Congenital, Hereditary, and Neonatal Diseases and Abnormalities; Nervous System Diseases	Disease or Syndrome	297	104	0.68	strong	1.0	10	4	1993.0	2007.0
PMS2	5395	Malignant neoplasm of ovary	C1140680	disease	Endocrine System Diseases; Female Urogenital Diseases and Pregnancy Complications; Neoplasms	Neoplastic Process	2025	244	0.65	strong	1.0	5	2	2006.0	2016.0
RAF1	5894	LEOPARD Syndrome	C0175704	disease	Cardiovascular Diseases; Congenital, Hereditary, and Neonatal Diseases and Abnormalities; Musculoskeletal Diseases; Skin and Connective Tissue Diseases	Disease or Syndrome	28	22	0.64	no reported evidence	1.0	6	4	1993.0	2012.0
TSHR	7253	Thyroid Agenesis	C0749420	disease	Congenital, Hereditary, and Neonatal Diseases and Abnormalities; Endocrine System Diseases	Congenital Abnormality	28	5	0.64	strong	1.0	10	0	1995.0	2018.0
GMNN	51053	EAR, PATELLA, SHORT STATURE SYNDROME	C1868684	disease	Congenital, Hereditary, and Neonatal Diseases and Abnormalities; Musculoskeletal Diseases; Otorhinolaryngologic Diseases; Pathological Conditions, Signs and Symptoms; Stomatognathic Diseases	Disease or Syndrome	35	13	0.61	no reported evidence	1.0	1	3	2016.0	2016.0
ANG	283	Amyotrophic Lateral Sclerosis 9	C2678468	disease	Nervous System Diseases; Nutritional and Metabolic Diseases	Disease or Syndrome	3	10	0.6	no reported evidence		8	10	2005.0	2015.0
BCHE	590	Apnea, Postanesthetic	C1867468	phenotype	Congenital, Hereditary, and Neonatal Diseases and Abnormalities; Nutritional and Metabolic Diseases; Pathological Conditions, Signs and Symptoms; Respiratory Tract Diseases	Pathologic Function	1	27	0.6	no reported evidence		27	27	1957.0	2015.0
F2	2147	Thrombophilia	C0398623	disease	Hemic and Lymphatic Diseases	Disease or Syndrome	83	6	0.6	no reported evidence	0.963963963963964	113	1	1992.0	2017.0
GSTP1	2950	Bladder Neoplasm	C0005695	group	Female Urogenital Diseases and Pregnancy Complications; Male Urogenital Diseases; Neoplasms	Neoplastic Process	1216	142	0.6	no reported evidence	0.7222222	21	2	1995.0	2017.0
GSTP1	2950	Lung Neoplasms	C0024121	group	Neoplasms; Respiratory Tract Diseases	Neoplastic Process	1176	23	0.6	no reported evidence	0.0	14	0	2002.0	2009.0
GSTP1	2950	Malignant neoplasm of lung	C0242379	disease	Neoplasms; Respiratory Tract Diseases	Neoplastic Process	2448	409	0.6	no reported evidence	0.7878788	34	3	1999.0	2015.0
HSD17B10	3028	2-methyl-3-hydroxybutyric aciduria	C3266731	disease	Congenital, Hereditary, and Neonatal Diseases and Abnormalities; Nervous System Diseases; Pathological Conditions, Signs and Symptoms	Disease or Syndrome	1	9	0.6	no reported evidence		21	9	1999.0	2017.0
HIF1A	3091	Hypertensive disease	C0020538	group	Cardiovascular Diseases	Disease or Syndrome	1309	447	0.6	no reported evidence	0.8571429	17	0	2002.0	2016.0
HRAS	3265	Bladder Neoplasm	C0005695	group	Female Urogenital Diseases and Pregnancy Complications; Male Urogenital Diseases; Neoplasms	Neoplastic Process	1216	142	0.6	no reported evidence	0.95	23	1	1983.0	2015.0
HRAS	3265	Malignant neoplasm of breast	C0006142	disease	Neoplasms; Skin and Connective Tissue Diseases	Neoplastic Process	5053	1365	0.6	no reported evidence	0.9583333	28	0	1986.0	2011.0
HRAS	3265	Squamous cell carcinoma	C0007137	disease	Neoplasms	Neoplastic Process	1875	224	0.6	no reported evidence	0.96875	34	1	1986.0	2016.0
HRAS	3265	Neuroblastoma	C0027819	group	Neoplasms	Neoplastic Process	1698	288	0.6	no reported evidence	1.0	13	0	1988.0	2015.0
HRAS	3265	Breast Carcinoma	C0678222	disease	Neoplasms; Skin and Connective Tissue Diseases	Neoplastic Process	4962	1839	0.6	no reported evidence	0.9642857	32	0	1986.0	2011.0
HRAS	3265	MYOPATHY, CONGENITAL, WITH EXCESS OF MUSCLE SPINDLES	C1968782	disease	Musculoskeletal Diseases; Nervous System Diseases	Disease or Syndrome	4	10	0.6	definitive		20	10	2005.0	2017.0
ITGB3	3690	Myocardial Infarction	C0027051	disease	Cardiovascular Diseases	Disease or Syndrome	965	454	0.6	no reported evidence	0.8421053	23	0	1996.0	2016.0
LMNA	4000	Lethal tight skin contracture syndrome (disorder)	C0406585	disease	Congenital, Hereditary, and Neonatal Diseases and Abnormalities; Musculoskeletal Diseases; Skin and Connective Tissue Diseases	Disease or Syndrome	4	11	0.6	no reported evidence		14	3	2003.0	2016.0
LMNA	4000	Najjar syndrome	C0796083	disease	Cardiovascular Diseases	Disease or Syndrome	1	2	0.6	no reported evidence		3	2	2003.0	2009.0
LMNA	4000	Heart-hand syndrome, Slovenian type	C1857829	disease	Cardiovascular Diseases; Congenital, Hereditary, and Neonatal Diseases and Abnormalities; Musculoskeletal Diseases	Disease or Syndrome	1	2	0.6	no reported evidence		3	2	2005.0	2015.0
LMNA	4000	Emery-Dreifuss Muscular Dystrophy 3	C2750035	disease	Congenital, Hereditary, and Neonatal Diseases and Abnormalities; Musculoskeletal Diseases; Nervous System Diseases	Disease or Syndrome	1	4	0.6	no reported evidence		9	4	2000.0	2016.0
PMP22	5376	Hereditary Motor and Sensory Neuropathies	C0027888	group	Congenital, Hereditary, and Neonatal Diseases and Abnormalities; Nervous System Diseases	Disease or Syndrome	32	7	0.6	no reported evidence	0.8181818	17	0	1994.0	2017.0
RAF1	5894	LEOPARD SYNDROME 2	C1969056	disease	Cardiovascular Diseases; Congenital, Hereditary, and Neonatal Diseases and Abnormalities; Musculoskeletal Diseases; Skin and Connective Tissue Diseases	Disease or Syndrome	1	3	0.6	no reported evidence		4	3	2007.0	2015.0
RAF1	5894	CARDIOMYOPATHY, DILATED, 1NN	C4014656	disease		Disease or Syndrome	1	6	0.6	no reported evidence		2	6	2014.0	2015.0
TSHR	7253	Thyroid Gland Follicular Adenoma	C0151468	disease	Endocrine System Diseases; Neoplasms	Neoplastic Process	133	4	0.6	no reported evidence	0.8888889	19	0	1992.0	2009.0
TSHR	7253	Thyroid carcinoma	C0549473	disease	Endocrine System Diseases; Neoplasms	Neoplastic Process	720	81	0.6	no reported evidence	0.9354839	33	0	1992.0	2015.0
NNT	23530	GLUCOCORTICOID DEFICIENCY 4 WITH OR WITHOUT MINERALOCORTICOID DEFICIENCY	C3553587	disease		Disease or Syndrome	1	13	0.6	no reported evidence		4	13	2012.0	2017.0
GSTP1	2950	Malignant neoplasm of urinary bladder	C0005684	disease	Female Urogenital Diseases and Pregnancy Complications; Male Urogenital Diseases; Neoplasms	Neoplastic Process	1143	157	0.59	no reported evidence	0.8888889	13	2	1995.0	2014.0
F2	2147	Thrombosis	C0040053	phenotype	Cardiovascular Diseases	Pathologic Function	97	0	0.58	no reported evidence		14	0	1992.0	2013.0
HIF1A	3091	Heart failure	C0018801	disease	Cardiovascular Diseases	Disease or Syndrome	814	91	0.57	no reported evidence	1.0	9	0	2005.0	2016.0
ITGB3	3690	Neonatal Alloimmune Thrombocytopenia	C3853779	disease	Congenital, Hereditary, and Neonatal Diseases and Abnormalities; Hemic and Lymphatic Diseases	Disease or Syndrome	22	1	0.56	no reported evidence	1.0	8	0	1991.0	2012.0
HIF1A	3091	Congestive heart failure	C0018802	disease	Cardiovascular Diseases	Disease or Syndrome	883	65	0.55	no reported evidence	1.0	7	0	2005.0	2016.0
CHRM2	1129	Mental Depression	C0011570	disease	Behavior and Behavior Mechanisms	Mental or Behavioral Dysfunction	574	137	0.54	no reported evidence	1.0	5	0	2002.0	2011.0
F2	2147	Obesity	C0028754	disease	Nutritional and Metabolic Diseases; Pathological Conditions, Signs and Symptoms	Disease or Syndrome	1960	811	0.54	no reported evidence	1.0	6	0	2008.0	2016.0
HRAS	3265	Thyroid carcinoma	C0549473	disease	Endocrine System Diseases; Neoplasms	Neoplastic Process	720	81	0.54	no reported evidence	1.0	5	1	1988.0	2013.0
HRAS	3265	Carcinoma, Transitional Cell	C0007138	disease	Neoplasms	Neoplastic Process	398	6	0.53	no reported evidence	1.0	4	0	1988.0	1991.0
LMNA	4000	Autosomal Recessive Emery-Dreifuss Muscular Dystrophy	C1450051	disease	Congenital, Hereditary, and Neonatal Diseases and Abnormalities; Musculoskeletal Diseases; Nervous System Diseases	Disease or Syndrome	5	3	0.53	no reported evidence	1.0	4	3	2000.0	2013.0
NFKB1	4790	Common Variable Immunodeficiency	C0009447	disease	Immune System Diseases	Disease or Syndrome	151	50	0.53	no reported evidence	1.0	3	0	2013.0	2015.0
F2	2147	Disseminated Intravascular Coagulation	C0012739	disease	Hemic and Lymphatic Diseases	Disease or Syndrome	45	0	0.52	no reported evidence	1.0	5	0	1991.0	2013.0
HIF1A	3091	Brain Ischemia	C0007786	disease	Cardiovascular Diseases; Nervous System Diseases	Disease or Syndrome	263	4	0.51	no reported evidence	1.0	4	0	2007.0	2014.0
HRAS	3265	Organoid Nevus Phakomatosis	C0265329	disease	Congenital, Hereditary, and Neonatal Diseases and Abnormalities; Neoplasms; Nervous System Diseases	Neoplastic Process	4	4	0.51	no reported evidence	1.0	1	2	2012.0	2012.0
LMNA	4000	Familial Partial Lipodystrophy, Type 1	C1720859	disease	Nutritional and Metabolic Diseases; Skin and Connective Tissue Diseases	Disease or Syndrome	10	0	0.51	no reported evidence	1.0	5	0	2003.0	2009.0
PMP22	5376	Acute inflammatory demyelinating polyneuropathy	C3542501	disease	Immune System Diseases; Nervous System Diseases	Disease or Syndrome	8	0	0.51	no reported evidence	1.0	1	0	2009.0	2009.0
ANG	283	Amyotrophic Lateral Sclerosis	C0002736	disease	Nervous System Diseases; Nutritional and Metabolic Diseases	Disease or Syndrome	659	259	0.5	no reported evidence	0.96969696969697	34	2	2005.0	2017.0
BCHE	590	Pseudocholinesterase deficiency	C0268379	disease	Congenital, Hereditary, and Neonatal Diseases and Abnormalities; Nutritional and Metabolic Diseases; Pathological Conditions, Signs and Symptoms; Respiratory Tract Diseases	Disease or Syndrome	1	27	0.5	no reported evidence		23	27	1989.0	2015.0
BCHE	590	Suxamethonium sensitivity	C1622434	phenotype	Congenital, Hereditary, and Neonatal Diseases and Abnormalities; Nutritional and Metabolic Diseases; Pathological Conditions, Signs and Symptoms; Respiratory Tract Diseases	Pathologic Function	1	27	0.5	no reported evidence		23	27	1989.0	2015.0
F2	2147	Nephrosis	C0027720	disease	Female Urogenital Diseases and Pregnancy Complications; Male Urogenital Diseases	Disease or Syndrome	49	0	0.5	no reported evidence		1	0	2008.0	2008.0
F2	2147	Deep Vein Thrombosis	C0149871	disease	Cardiovascular Diseases	Disease or Syndrome	109	252	0.5	no reported evidence	0.949152542372881	62	2	1998.0	2016.0
F2	2147	Venous Thromboembolism	C1861172	phenotype	Cardiovascular Diseases	Disease or Syndrome	83	186	0.5	no reported evidence	0.8	13	2	2002.0	2018.0
GCK	2645	Hyperglycemia	C0020456	disease	Nutritional and Metabolic Diseases	Disease or Syndrome	487	37	0.5	no reported evidence	0.9875	81	6	1992.0	2017.0
GCK	2645	Maturity onset diabetes mellitus in young	C0342276	disease	Endocrine System Diseases; Nutritional and Metabolic Diseases	Disease or Syndrome	82	26	0.5	no reported evidence	0.938931297709924	131	5	1992.0	2018.0
GLO1	2739	Depressive disorder	C0011581	disease	Mental Disorders	Mental or Behavioral Dysfunction	740	143	0.5	no reported evidence	1.0	2	0	2006.0	2012.0
HIF1A	3091	Pulmonary Hypertension	C0020542	phenotype	Respiratory Tract Diseases	Pathologic Function	150	2	0.5	no reported evidence		3	0	2005.0	2010.0
HRAS	3265	Papilloma	C0030354	disease	Neoplasms	Neoplastic Process	203	5	0.5	no reported evidence	0.8333333	13	1	1992.0	2006.0
HRAS	3265	Mammary Neoplasms	C1458155	group	Neoplasms; Skin and Connective Tissue Diseases	Neoplastic Process	2386	303	0.5	no reported evidence	0.875	16	7	1989.0	2016.0
HRAS	3265	Liver carcinoma	C2239176	disease	Digestive System Diseases; Neoplasms	Neoplastic Process	3592	419	0.5	no reported evidence	0.9	15	6	1987.0	2016.0
LMNA	4000	Congenital myopathy (disorder)	C0270960	group		Congenital Abnormality	109	5	0.5	strong		2	0	2012.0	2014.0
LMNA	4000	Congenital muscular dystrophy (disorder)	C0699743	disease		Disease or Syndrome	66	10	0.5	strong	1.0	14	1	2004.0	2017.0
PMP22	5376	Hereditary Motor and Sensory Neuropathy Type I	C0751036	disease	Congenital, Hereditary, and Neonatal Diseases and Abnormalities; Nervous System Diseases	Disease or Syndrome	19	36	0.5	no reported evidence	1.0	24	6	1993.0	2017.0
PMS2	5395	Breast Cancer, Familial	C0346153	disease	Neoplasms; Skin and Connective Tissue Diseases	Neoplastic Process	153	705	0.5	disputed		4	0	1995.0	2018.0
PTK2	5747	Glioblastoma Multiforme	C1621958	disease	Neoplasms	Neoplastic Process	853	42	0.5	no reported evidence		1	0	2003.0	2003.0
RAC1	5879	Heart failure	C0018801	disease	Cardiovascular Diseases	Disease or Syndrome	814	91	0.5	no reported evidence		2	0	2003.0	2006.0
RAC1	5879	Congestive heart failure	C0018802	disease	Cardiovascular Diseases	Disease or Syndrome	883	65	0.5	no reported evidence		2	0	2003.0	2006.0
RAF1	5894	melanoma	C0025202	disease	Neoplasms	Neoplastic Process	2453	389	0.5	no reported evidence	1.0	82	3	2003.0	2017.0
SRC	6714	Status Epilepticus	C0038220	disease	Nervous System Diseases; Pathological Conditions, Signs and Symptoms	Disease or Syndrome	220	7	0.5	no reported evidence		1	0	2006.0	2006.0
TGM3	7053	Uncombable hair syndrome	C0432347	disease	Skin and Connective Tissue Diseases	Disease or Syndrome	3	3	0.5	no reported evidence		0	0
TSHR	7253	Graves Disease	C0018213	disease	Endocrine System Diseases; Eye Diseases; Immune System Diseases	Disease or Syndrome	334	213	0.5	no reported evidence	0.95	184	21	1983.0	2017.0
TSHR	7253	Hyperthyroidism	C0020550	disease	Endocrine System Diseases	Disease or Syndrome	123	9	0.5	no reported evidence	0.9255319	100	6	1991.0	2016.0
TSHR	7253	Thyroid Hypoplasia	C0151516	disease	Congenital, Hereditary, and Neonatal Diseases and Abnormalities; Endocrine System Diseases	Disease or Syndrome	6	8	0.5	no reported evidence	1.0	10	0	1997.0	2016.0
TSHR	7253	Endemic Cretinism	C0342200	disease	Congenital, Hereditary, and Neonatal Diseases and Abnormalities; Endocrine System Diseases; Musculoskeletal Diseases	Disease or Syndrome	23	0	0.5	no reported evidence		1	0	2003.0	2003.0
HRAS	3265	Leukemia, Myelocytic, Acute	C0023467	disease	Neoplasms	Neoplastic Process	1702	215	0.49	no reported evidence	0.7142857	10	8	1988.0	2016.0
HRAS	3265	Thyroid Neoplasm	C0040136	disease	Endocrine System Diseases; Neoplasms	Neoplastic Process	475	35	0.44	no reported evidence	0.5	11	6	1990.0	2016.0
LMNA	4000	Polycystic Ovary Syndrome	C0032460	disease	Endocrine System Diseases; Female Urogenital Diseases and Pregnancy Complications; Neoplasms	Disease or Syndrome	525	181	0.44	no reported evidence	1.0	5	2	2008.0	2014.0
PMS2	5395	Hereditary Nonpolyposis Colorectal Neoplasms	C0009405	group	Congenital, Hereditary, and Neonatal Diseases and Abnormalities; Digestive System Diseases; Neoplasms; Nutritional and Metabolic Diseases	Neoplastic Process	39	344	0.44	no reported evidence		68	57	1986.0	2017.0
RAF1	5894	Cutaneous Melanoma	C0151779	disease	Neoplasms; Skin and Connective Tissue Diseases	Neoplastic Process	300	203	0.44	no reported evidence	1.0	5	1	2005.0	2016.0
CA2	760	Intellectual Disability	C3714756	group	Behavior and Behavior Mechanisms; Mental Disorders; Nervous System Diseases; Pathological Conditions, Signs and Symptoms	Mental or Behavioral Dysfunction	2502	53	0.43	strong	1.0	3	0	2002.0	2002.0
PMP22	5376	Muscle Weakness	C0151786	phenotype	Musculoskeletal Diseases; Nervous System Diseases; Pathological Conditions, Signs and Symptoms	Sign or Symptom	338	30	0.43	no reported evidence	1.0	4	0	1996.0	2016.0
BLM	641	leukemia	C0023418	disease	Neoplasms	Neoplastic Process	1940	76	0.42	no reported evidence	1.0	2	0	2002.0	2005.0
F2	2147	Thromboembolism	C0040038	phenotype	Cardiovascular Diseases	Pathologic Function	18	0	0.42	no reported evidence		3	0	2004.0	2004.0
HSD17B10	3028	Intellectual Disability	C3714756	group	Behavior and Behavior Mechanisms; Mental Disorders; Nervous System Diseases; Pathological Conditions, Signs and Symptoms	Mental or Behavioral Dysfunction	2502	53	0.42	strong	1.0	2	1	2008.0	2012.0
HRAS	3265	Rhabdomyosarcoma	C0035412	disease	Neoplasms	Neoplastic Process	396	11	0.42	no reported evidence	1.0	2	0	2006.0	2007.0
HRAS	3265	Intellectual Disability	C3714756	group	Behavior and Behavior Mechanisms; Mental Disorders; Nervous System Diseases; Pathological Conditions, Signs and Symptoms	Mental or Behavioral Dysfunction	2502	53	0.42	strong	1.0	2	0	1983.0	2016.0
PMS2	5395	Medulloblastoma	C0025149	disease	Neoplasms	Neoplastic Process	589	66	0.42	no reported evidence	1.0	2	1	2009.0	2013.0
RAC1	5879	Cutaneous Melanoma	C0151779	disease	Neoplasms; Skin and Connective Tissue Diseases	Neoplastic Process	300	203	0.42	no reported evidence	1.0	3	2	2015.0	2016.0
RAF1	5894	Adenocarcinoma of lung (disorder)	C0152013	disease	Neoplasms; Respiratory Tract Diseases	Neoplastic Process	1187	428	0.42	no reported evidence	1.0	3	1	2014.0	2018.0
BLM	641	Lymphoma	C0024299	group	Hemic and Lymphatic Diseases; Immune System Diseases; Neoplasms	Neoplastic Process	1306	61	0.41	no reported evidence	1.0	1	0	2002.0	2002.0
HRAS	3265	Cutaneous Melanoma	C0151779	disease	Neoplasms; Skin and Connective Tissue Diseases	Neoplastic Process	300	203	0.41	no reported evidence	1.0	2	7	2013.0	2016.0
HRAS	3265	NEVUS, EPIDERMAL (disorder)	C0334082	disease	Neoplasms	Disease or Syndrome	11	12	0.41	no reported evidence	1.0	1	3	2014.0	2014.0
LMNA	4000	Scleroderma	C0011644	disease	Skin and Connective Tissue Diseases	Disease or Syndrome	178	2	0.41	no reported evidence	1.0	2	0	2005.0	2010.0
NFKB1	4790	Primary biliary cirrhosis	C0008312	disease	Digestive System Diseases	Disease or Syndrome	328	108	0.41	no reported evidence	1.0	4	2	2011.0	2017.0
PMP22	5376	Paresthesia	C0030554	phenotype	Nervous System Diseases; Pathological Conditions, Signs and Symptoms	Disease or Syndrome	47	2	0.41	no reported evidence	1.0	2	0	2002.0	2011.0
PMP22	5376	Charcot-Marie-Tooth disease and deafness	C1861669	disease	Congenital, Hereditary, and Neonatal Diseases and Abnormalities; Nervous System Diseases; Otorhinolaryngologic Diseases; Pathological Conditions, Signs and Symptoms	Disease or Syndrome	1	6	0.41	no reported evidence	1.0	6	6	1982.0	2003.0
PMS2	5395	Rhabdomyosarcoma	C0035412	disease	Neoplasms	Neoplastic Process	396	11	0.41	no reported evidence	1.0	1	0	2009.0	2009.0
PMS2	5395	ovarian neoplasm	C0919267	disease	Endocrine System Diseases; Female Urogenital Diseases and Pregnancy Complications; Neoplasms	Neoplastic Process	937	83	0.41	no reported evidence		1	0	2006.0	2006.0
MAPK10	5602	Intellectual Disability	C3714756	group	Behavior and Behavior Mechanisms; Mental Disorders; Nervous System Diseases; Pathological Conditions, Signs and Symptoms	Mental or Behavioral Dysfunction	2502	53	0.41	moderate	1.0	1	0	2013.0	2013.0
RAF1	5894	Cardiomyopathy, Dilated	C0007193	group	Cardiovascular Diseases	Disease or Syndrome	418	387	0.41	no reported evidence	1.0	1	0	2014.0	2014.0
TSHR	7253	Intellectual Disability	C3714756	group	Behavior and Behavior Mechanisms; Mental Disorders; Nervous System Diseases; Pathological Conditions, Signs and Symptoms	Mental or Behavioral Dysfunction	2502	53	0.41	strong	0.0	1	0	2005.0	2005.0
ACHE	43	Alzheimer's Disease	C0002395	disease	Mental Disorders; Nervous System Diseases	Disease or Syndrome	1981	1062	0.4	no reported evidence	0.969230769230769	66	0	1991.0	2018.0
ACHE	43	Amyloidosis	C0002726	disease	Nutritional and Metabolic Diseases	Disease or Syndrome	832	120	0.4	no reported evidence	1.0	16	0	1996.0	2016.0
BCHE	590	Alzheimer's Disease	C0002395	disease	Mental Disorders; Nervous System Diseases	Disease or Syndrome	1981	1062	0.4	no reported evidence	0.944444444444444	111	0	1995.0	2018.0
BCHE	590	Butyrylcholinesterase Deficiency, Fluoride-Resistant, Japanese Type	C1867469	disease	Congenital, Hereditary, and Neonatal Diseases and Abnormalities; Nutritional and Metabolic Diseases	Disease or Syndrome	1	27	0.4	no reported evidence		22	27	1989.0	2015.0
BCHE	590	CHE*243M PHENOTYPE	C4017550	phenotype		Finding	1	27	0.4	no reported evidence		25	27	1961.0	2015.0
BLM	641	Squamous cell carcinoma	C0007137	disease	Neoplasms	Neoplastic Process	1875	224	0.4	no reported evidence		0	0
BLM	641	Hematologic Neoplasms	C0376545	group	Hemic and Lymphatic Diseases; Neoplasms	Neoplastic Process	556	37	0.4	strong		1	0	2017.0	2017.0
CDK2	1017	melanoma	C0025202	disease	Neoplasms	Neoplastic Process	2453	389	0.4	no reported evidence	0.868421052631579	40	1	1994.0	2016.0
TYMP	1890	Colorectal Carcinoma	C0009402	disease	Digestive System Diseases; Neoplasms	Neoplastic Process	2931	539	0.4	no reported evidence	1.0	13	0	1996.0	2015.0
TYMP	1890	Neoplasm Metastasis	C0027627	phenotype	Neoplasms; Pathological Conditions, Signs and Symptoms	Neoplastic Process	3919	129	0.4	no reported evidence	0.944444444444444	21	0	1996.0	2015.0
TYMP	1890	Colorectal Cancer	C1527249	disease	Digestive System Diseases; Neoplasms	Neoplastic Process	3298	955	0.4	no reported evidence	1.0	13	0	1999.0	2015.0
F2	2147	Blood Coagulation Disorders	C0005779	group	Hemic and Lymphatic Diseases	Disease or Syndrome	170	17	0.4	no reported evidence	0.928571428571429	15	1	1980.0	2014.0
F2	2147	Liver Cirrhosis	C0023890	disease	Digestive System Diseases	Disease or Syndrome	682	71	0.4	no reported evidence	1.0	14	0	1999.0	2016.0
F2	2147	Myocardial Infarction	C0027051	disease	Cardiovascular Diseases	Disease or Syndrome	965	454	0.4	no reported evidence	0.78125	35	0	1997.0	2017.0
F2	2147	Schizophrenia	C0036341	disease	Mental Disorders	Mental or Behavioral Dysfunction	1922	1782	0.4	no reported evidence		2	1	2015.0	2018.0
F2	2147	Cerebrovascular accident	C0038454	group	Cardiovascular Diseases; Nervous System Diseases	Disease or Syndrome	767	331	0.4	no reported evidence	0.923076923076923	29	1	1995.0	2016.0
F2	2147	Liver carcinoma	C2239176	disease	Digestive System Diseases; Neoplasms	Neoplastic Process	3592	419	0.4	no reported evidence	1.0	28	0	1987.0	2018.0
F2	2147	Factor II deficiency	C3203356	disease		Disease or Syndrome	1	1	0.4	no reported evidence	1.0	10	1	1983.0	2009.0
GCK	2645	Intellectual Disability	C3714756	group	Behavior and Behavior Mechanisms; Mental Disorders; Nervous System Diseases; Pathological Conditions, Signs and Symptoms	Mental or Behavioral Dysfunction	2502	53	0.4	strong		0	0
GCK	2645	Congenital Hyperinsulinism	C3888018	disease	Congenital, Hereditary, and Neonatal Diseases and Abnormalities; Digestive System Diseases; Nutritional and Metabolic Diseases	Disease or Syndrome	27	48	0.4	no reported evidence	0.846153846153846	13	1	1997.0	2015.0
GPI	2821	Breast Carcinoma	C0678222	disease	Neoplasms; Skin and Connective Tissue Diseases	Neoplastic Process	4962	1839	0.4	no reported evidence	1.0	12	0	2000.0	2017.0
GSTP1	2950	Asthma	C0004096	disease	Immune System Diseases; Respiratory Tract Diseases	Disease or Syndrome	1312	729	0.4	no reported evidence	0.9268293	41	4	2000.0	2016.0
GSTP1	2950	Malignant neoplasm of breast	C0006142	disease	Neoplasms; Skin and Connective Tissue Diseases	Neoplastic Process	5053	1365	0.4	no reported evidence	0.8947368	58	1	1994.0	2018.0
GSTP1	2950	Non-Small Cell Lung Carcinoma	C0007131	disease	Neoplasms; Respiratory Tract Diseases	Neoplastic Process	2242	362	0.4	no reported evidence	1.0	18	1	1999.0	2018.0
GSTP1	2950	Malignant neoplasm of stomach	C0024623	disease	Digestive System Diseases; Neoplasms	Neoplastic Process	2397	341	0.4	no reported evidence	0.9375	18	2	1995.0	2017.0
GSTP1	2950	Prostatic Neoplasms	C0033578	group	Male Urogenital Diseases; Neoplasms	Neoplastic Process	1553	25	0.4	no reported evidence	1.0	24	0	2001.0	2013.0
GSTP1	2950	Wheezing	C0043144	phenotype	Pathological Conditions, Signs and Symptoms	Sign or Symptom	88	49	0.4	no reported evidence	0.8	11	3	2006.0	2014.0
GSTP1	2950	Prostatic Intraepithelial Neoplasias	C0282612	disease	Neoplasms	Neoplastic Process	173	0	0.4	no reported evidence	0.8181818	13	0	1998.0	2017.0
GSTP1	2950	Malignant neoplasm of prostate	C0376358	disease	Male Urogenital Diseases; Neoplasms	Neoplastic Process	3238	563	0.4	no reported evidence	0.9753086	85	2	1994.0	2016.0
GSTP1	2950	Breast Carcinoma	C0678222	disease	Neoplasms; Skin and Connective Tissue Diseases	Neoplastic Process	4962	1839	0.4	no reported evidence	0.8965517	59	1	1994.0	2018.0
GSTP1	2950	Mammary Neoplasms	C1458155	group	Neoplasms; Skin and Connective Tissue Diseases	Neoplastic Process	2386	303	0.4	no reported evidence		14	0	2003.0	2015.0
GSTP1	2950	Liver carcinoma	C2239176	disease	Digestive System Diseases; Neoplasms	Neoplastic Process	3592	419	0.4	no reported evidence	0.9333333	32	2	1988.0	2017.0
HIF1A	3091	Malignant neoplasm of breast	C0006142	disease	Neoplasms; Skin and Connective Tissue Diseases	Neoplastic Process	5053	1365	0.4	no reported evidence	0.9793814	97	1	2002.0	2018.0
HIF1A	3091	Glioblastoma	C0017636	disease	Neoplasms	Neoplastic Process	1936	180	0.4	no reported evidence	0.9512195	44	0	2000.0	2018.0
HIF1A	3091	Pancreatic Neoplasm	C0030297	disease	Digestive System Diseases; Endocrine System Diseases; Neoplasms	Neoplastic Process	664	13	0.4	no reported evidence	1.0	14	0	2003.0	2016.0
HIF1A	3091	Prostatic Neoplasms	C0033578	group	Male Urogenital Diseases; Neoplasms	Neoplastic Process	1553	25	0.4	no reported evidence	1.0	21	0	2002.0	2016.0
HIF1A	3091	Malignant neoplasm of pancreas	C0346647	disease	Digestive System Diseases; Endocrine System Diseases; Neoplasms	Neoplastic Process	1845	136	0.4	no reported evidence	0.9782609	46	2	2001.0	2018.0
HIF1A	3091	Malignant neoplasm of prostate	C0376358	disease	Male Urogenital Diseases; Neoplasms	Neoplastic Process	3238	563	0.4	no reported evidence	0.9850746	68	3	2000.0	2018.0
HIF1A	3091	Breast Carcinoma	C0678222	disease	Neoplasms; Skin and Connective Tissue Diseases	Neoplastic Process	4962	1839	0.4	no reported evidence	0.97	100	1	2002.0	2018.0
HIF1A	3091	Mammary Neoplasms	C1458155	group	Neoplasms; Skin and Connective Tissue Diseases	Neoplastic Process	2386	303	0.4	no reported evidence	1.0	32	0	2003.0	2017.0
HIF1A	3091	Glioblastoma Multiforme	C1621958	disease	Neoplasms	Neoplastic Process	853	42	0.4	no reported evidence	0.9285714	15	0	2003.0	2016.0
HRAS	3265	Hypertrophic Cardiomyopathy	C0007194	disease	Cardiovascular Diseases	Disease or Syndrome	327	287	0.4	limited		0	1
HRAS	3265	Adenoid Cystic Carcinoma	C0010606	disease	Neoplasms	Neoplastic Process	207	29	0.4	no reported evidence		2	2	2013.0	2016.0
HRAS	3265	Adenocarcinoma of lung (disorder)	C0152013	disease	Neoplasms; Respiratory Tract Diseases	Neoplastic Process	1187	428	0.4	no reported evidence		2	9	2016.0	2016.0
HRAS	3265	Follicular thyroid carcinoma	C0206682	disease	Neoplasms	Neoplastic Process	166	20	0.4	no reported evidence		0	1
HRAS	3265	Malignant neoplasm of lung	C0242379	disease	Neoplasms; Respiratory Tract Diseases	Neoplastic Process	2448	409	0.4	no reported evidence	1.0	15	0	1986.0	2005.0
HRAS	3265	Sarcoma	C1261473	group	Neoplasms	Neoplastic Process	657	20	0.4	no reported evidence	1.0	10	1	1983.0	2016.0
HSP90AA1	3320	Malignant neoplasm of breast	C0006142	disease	Neoplasms; Skin and Connective Tissue Diseases	Neoplastic Process	5053	1365	0.4	no reported evidence	1.0	33	0	1992.0	2018.0
HSP90AA1	3320	Neoplasm Metastasis	C0027627	phenotype	Neoplasms; Pathological Conditions, Signs and Symptoms	Neoplastic Process	3919	129	0.4	no reported evidence	1.0	16	0	2004.0	2016.0
HSP90AA1	3320	Breast Carcinoma	C0678222	disease	Neoplasms; Skin and Connective Tissue Diseases	Neoplastic Process	4962	1839	0.4	no reported evidence	1.0	33	0	1992.0	2018.0
ITGB3	3690	Cerebrovascular accident	C0038454	group	Cardiovascular Diseases; Nervous System Diseases	Disease or Syndrome	767	331	0.4	no reported evidence	0.8888889	12	0	1998.0	2017.0
LMNA	4000	Arthrogryposis	C0003886	disease	Congenital, Hereditary, and Neonatal Diseases and Abnormalities; Musculoskeletal Diseases	Disease or Syndrome	306	6	0.4	limited		0	0
LMNA	4000	Sudden Cardiac Death	C0085298	phenotype	Cardiovascular Diseases; Pathological Conditions, Signs and Symptoms	Pathologic Function	49	2	0.4	no reported evidence		1	0	2005.0	2005.0
LMNA	4000	Familial partial lipodystrophy	C0271694	disease	Nutritional and Metabolic Diseases; Skin and Connective Tissue Diseases	Disease or Syndrome	16	14	0.4	no reported evidence	0.961039	80	10	2000.0	2017.0
LMNA	4000	Sclerocystic Ovaries	C1136382	disease	Endocrine System Diseases; Female Urogenital Diseases and Pregnancy Complications; Neoplasms	Disease or Syndrome	165	0	0.4	no reported evidence		1	0	2011.0	2011.0
LMNA	4000	Progeria Syndrome, Childhood-Onset	C2750285	disease	Congenital, Hereditary, and Neonatal Diseases and Abnormalities; Nutritional and Metabolic Diseases	Disease or Syndrome	1	12	0.4	no reported evidence		17	12	2001.0	2014.0
LMNA	4000	Atypical Werner syndrome	C4275075	disease		Disease or Syndrome	3	1	0.4	no reported evidence	1.0	10	1	2003.0	2018.0
MMP3	4314	Malignant neoplasm of breast	C0006142	disease	Neoplasms; Skin and Connective Tissue Diseases	Neoplastic Process	5053	1365	0.4	no reported evidence	1.0	14	0	1997.0	2017.0
MMP3	4314	Breast Carcinoma	C0678222	disease	Neoplasms; Skin and Connective Tissue Diseases	Neoplastic Process	4962	1839	0.4	no reported evidence	1.0	15	0	1997.0	2017.0
MMP3	4314	Coronary Artery Disease	C1956346	disease	Cardiovascular Diseases	Disease or Syndrome	980	861	0.4	no reported evidence	0.9473684	20	0	1996.0	2014.0
NFKB1	4790	Malignant tumor of colon	C0007102	disease	Digestive System Diseases; Neoplasms	Neoplastic Process	2000	135	0.4	no reported evidence	0.9473684	21	0	2009.0	2017.0
NFKB1	4790	Diabetes Mellitus, Non-Insulin-Dependent	C0011860	disease	Endocrine System Diseases; Nutritional and Metabolic Diseases	Disease or Syndrome	1671	1522	0.4	no reported evidence	1.0	12	1	2006.0	2016.0
NFKB1	4790	Liver Dysfunction	C0086565	phenotype	Digestive System Diseases	Finding	206	0	0.4	no reported evidence		1	0	2005.0	2005.0
PMP22	5376	Peripheral Neuropathy	C0031117	group	Nervous System Diseases	Disease or Syndrome	308	66	0.4	no reported evidence	1.0	36	0	1993.0	2018.0
PMP22	5376	Absent reflex	C0234146	phenotype	Nervous System Diseases; Pathological Conditions, Signs and Symptoms	Finding	136	0	0.4	no reported evidence		1	0	2002.0	2002.0
PMP22	5376	Reflex, Deep Tendon, Absent	C0241772	phenotype	Nervous System Diseases; Pathological Conditions, Signs and Symptoms	Finding	136	0	0.4	no reported evidence		1	0	2002.0	2002.0
PMS2	5395	Cafe-au-Lait Spots	C0221263	phenotype	Pathological Conditions, Signs and Symptoms; Skin and Connective Tissue Diseases	Finding	44	6	0.4	no reported evidence		1	0	2004.0	2004.0
PMS2	5395	Hematologic Neoplasms	C0376545	group	Hemic and Lymphatic Diseases; Neoplasms	Neoplastic Process	556	37	0.4	strong		2	0	2017.0	2017.0
PMS2	5395	Colorectal Cancer	C1527249	disease	Digestive System Diseases; Neoplasms	Neoplastic Process	3298	955	0.4	strong	1.0	21	0	1998.0	2017.0
PTK2	5747	Liver carcinoma	C2239176	disease	Digestive System Diseases; Neoplasms	Neoplastic Process	3592	419	0.4	no reported evidence	1.0	11	0	2003.0	2017.0
PTPN1	5770	Diabetes Mellitus, Non-Insulin-Dependent	C0011860	disease	Endocrine System Diseases; Nutritional and Metabolic Diseases	Disease or Syndrome	1671	1522	0.4	no reported evidence	0.95	20	2	1999.0	2017.0
PTPN1	5770	Obesity	C0028754	disease	Nutritional and Metabolic Diseases; Pathological Conditions, Signs and Symptoms	Disease or Syndrome	1960	811	0.4	no reported evidence	0.962963	29	0	1999.0	2016.0
RAC1	5879	Neoplasm Metastasis	C0027627	phenotype	Neoplasms; Pathological Conditions, Signs and Symptoms	Neoplastic Process	3919	129	0.4	no reported evidence	1.0	35	0	2002.0	2018.0
RAF1	5894	Malignant neoplasm of breast	C0006142	disease	Neoplasms; Skin and Connective Tissue Diseases	Neoplastic Process	5053	1365	0.4	no reported evidence	1.0	18	0	1995.0	2018.0
RAF1	5894	Non-Small Cell Lung Carcinoma	C0007131	disease	Neoplasms; Respiratory Tract Diseases	Neoplastic Process	2242	362	0.4	no reported evidence	1.0	11	0	2003.0	2017.0
RAF1	5894	Glioma	C0017638	disease	Neoplasms	Neoplastic Process	2210	180	0.4	no reported evidence	1.0	11	0	2007.0	2017.0
RAF1	5894	Turner Syndrome, Male	C0041409	disease	Cardiovascular Diseases; Congenital, Hereditary, and Neonatal Diseases and Abnormalities; Musculoskeletal Diseases; Skin and Connective Tissue Diseases	Disease or Syndrome	52	64	0.4	no reported evidence	1.0	11	0	2007.0	2014.0
RAF1	5894	Breast Carcinoma	C0678222	disease	Neoplasms; Skin and Connective Tissue Diseases	Neoplastic Process	4962	1839	0.4	no reported evidence	1.0	18	0	1995.0	2018.0
SRC	6714	Malignant neoplasm of breast	C0006142	disease	Neoplasms; Skin and Connective Tissue Diseases	Neoplastic Process	5053	1365	0.4	no reported evidence	1.0	22	0	1997.0	2015.0
SRC	6714	Breast Carcinoma	C0678222	disease	Neoplasms; Skin and Connective Tissue Diseases	Neoplastic Process	4962	1839	0.4	no reported evidence	1.0	21	0	2001.0	2015.0
SRC	6714	Mammary Neoplasms	C1458155	group	Neoplasms; Skin and Connective Tissue Diseases	Neoplastic Process	2386	303	0.4	no reported evidence	1.0	18	0	1998.0	2017.0
SRC	6714	Colorectal Cancer	C1527249	disease	Digestive System Diseases; Neoplasms	Neoplastic Process	3298	955	0.4	no reported evidence	1.0	10	0	1995.0	2017.0
TSHR	7253	Adenoma	C0001430	group	Neoplasms	Neoplastic Process	999	73	0.4	no reported evidence	0.8529412	35	1	1993.0	2015.0
TSHR	7253	Thyroid Neoplasm	C0040136	disease	Endocrine System Diseases; Neoplasms	Neoplastic Process	475	35	0.4	no reported evidence	0.7916667	29	0	1992.0	2015.0
TSHR	7253	Thyrotoxicosis	C0040156	disease	Endocrine System Diseases	Disease or Syndrome	18	4	0.4	no reported evidence	1.0	15	2	1995.0	2009.0
QPCT	25797	Chronic Lymphocytic Leukemia	C0023434	disease	Hemic and Lymphatic Diseases; Immune System Diseases; Neoplasms	Neoplastic Process	1119	228	0.4	no reported evidence		2	1	2013.0	2016.0
GMNN	51053	MEIER-GORLIN SYNDROME 6	C4225188	disease		Disease or Syndrome	1	3	0.4	no reported evidence		3	3	2001.0	2016.0
BCHE	590	Obesity	C0028754	disease	Nutritional and Metabolic Diseases; Pathological Conditions, Signs and Symptoms	Disease or Syndrome	1960	811	0.39	no reported evidence	1.0	10	0	2004.0	2017.0
CHRM2	1129	Alcoholic Intoxication, Chronic	C0001973	disease	Mental Disorders; Substance-Related Disorders	Mental or Behavioral Dysfunction	423	323	0.39	no reported evidence	1.0	10	3	2005.0	2014.0
GSTP1	2950	Glioma	C0017638	disease	Neoplasms	Neoplastic Process	2210	180	0.39	no reported evidence	0.7777778	10	1	2000.0	2014.0
HRAS	3265	Liver neoplasms	C0023903	group	Digestive System Diseases; Neoplasms	Neoplastic Process	1320	7	0.39	no reported evidence	0.8888889	13	0	1987.0	2009.0
ITGB3	3690	Coronary Thrombosis	C0010072	disease	Cardiovascular Diseases	Disease or Syndrome	25	0	0.39	no reported evidence	1.0	10	0	1996.0	2014.0
SRC	6714	Malignant tumor of colon	C0007102	disease	Digestive System Diseases; Neoplasms	Neoplastic Process	2000	135	0.39	no reported evidence	0.6666667	10	1	1999.0	2015.0
SRC	6714	Colorectal Carcinoma	C0009402	disease	Digestive System Diseases; Neoplasms	Neoplastic Process	2931	539	0.39	no reported evidence	0.8888889	9	0	1995.0	2017.0
CHRM1	1128	Schizophrenia	C0036341	disease	Mental Disorders	Mental or Behavioral Dysfunction	1922	1782	0.38	no reported evidence	0.5	8	1	2003.0	2016.0
GPI	2821	Malignant neoplasm of breast	C0006142	disease	Neoplasms; Skin and Connective Tissue Diseases	Neoplastic Process	5053	1365	0.38	no reported evidence	1.0	9	0	2000.0	2017.0
MMP3	4314	Coronary Arteriosclerosis	C0010054	disease	Cardiovascular Diseases	Disease or Syndrome	759	189	0.38	no reported evidence	0.875	8	0	1996.0	2006.0
MMP3	4314	Coronary heart disease	C0010068	disease	Cardiovascular Diseases	Disease or Syndrome	912	760	0.38	no reported evidence	0.875	8	1	1996.0	2010.0
SRC	6714	Colon Carcinoma	C0699790	disease		Neoplastic Process	2090	240	0.38	no reported evidence	0.625	8	1	1999.0	2015.0
AKR1B1	231	Cataract	C0086543	disease	Eye Diseases	Acquired Abnormality	518	42	0.37	no reported evidence	1.0	10	0	1993.0	2017.0
TYMP	1890	Colorectal Neoplasms	C0009404	group	Digestive System Diseases; Neoplasms	Neoplastic Process	1072	226	0.37	no reported evidence	1.0	9	0	1998.0	2007.0
TYMP	1890	Malignant neoplasm of stomach	C0024623	disease	Digestive System Diseases; Neoplasms	Neoplastic Process	2397	341	0.37	no reported evidence	1.0	8	0	2005.0	2016.0
F2	2147	Venous Thrombosis	C0042487	phenotype	Cardiovascular Diseases	Pathologic Function	89	218	0.37	no reported evidence		10	0	1999.0	2013.0
GCK	2645	Hyperinsulinism	C0020459	disease	Nutritional and Metabolic Diseases	Disease or Syndrome	376	33	0.37	strong	1.0	7	0	2004.0	2016.0
GPI	2821	Anemia, Hemolytic	C0002878	disease	Hemic and Lymphatic Diseases	Disease or Syndrome	117	9	0.37	no reported evidence	1.0	7	0	1981.0	2006.0
HIF1A	3091	Astrocytoma	C0004114	disease	Neoplasms	Neoplastic Process	740	44	0.37	no reported evidence	0.8571429	8	0	2004.0	2016.0
HIF1A	3091	Squamous cell carcinoma of esophagus	C0279626	disease	Digestive System Diseases; Neoplasms	Neoplastic Process	1022	148	0.37	no reported evidence	0.8571429	7	0	2005.0	2016.0
HRAS	3265	Cardio-facio-cutaneous syndrome	C1275081	disease	Cardiovascular Diseases; Congenital, Hereditary, and Neonatal Diseases and Abnormalities; Pathological Conditions, Signs and Symptoms; Skin and Connective Tissue Diseases	Congenital Abnormality	13	56	0.37	no reported evidence	1.0	8	0	2006.0	2016.0
ITGB3	3690	Autistic Disorder	C0004352	group	Mental Disorders	Mental or Behavioral Dysfunction	676	237	0.37	no reported evidence	1.0	7	0	2006.0	2011.0
ITGB3	3690	Thrombocytopenia	C0040034	phenotype	Hemic and Lymphatic Diseases	Disease or Syndrome	340	34	0.37	no reported evidence	1.0	8	0	2003.0	2014.0
MMP3	4314	Mammary Neoplasms	C1458155	group	Neoplasms; Skin and Connective Tissue Diseases	Neoplastic Process	2386	303	0.37	no reported evidence	1.0	8	0	2000.0	2008.0
NFKB1	4790	Adenocarcinoma	C0001418	group	Neoplasms	Neoplastic Process	1711	67	0.37	no reported evidence	1.0	8	0	2002.0	2016.0
PMS2	5395	Colon Carcinoma	C0699790	disease		Neoplastic Process	2090	240	0.37	no reported evidence	1.0	7	0	2011.0	2016.0
RAC1	5879	Liver carcinoma	C2239176	disease	Digestive System Diseases; Neoplasms	Neoplastic Process	3592	419	0.37	no reported evidence	1.0	7	1	2005.0	2016.0
BCHE	590	Presenile dementia	C0011265	disease	Mental Disorders; Nervous System Diseases	Mental or Behavioral Dysfunction	361	102	0.36	no reported evidence	1.0	7	0	1995.0	2013.0
F2	2147	Sinus Thrombosis, Intracranial	C0037198	disease	Cardiovascular Diseases; Nervous System Diseases	Disease or Syndrome	7	0	0.36	no reported evidence	1.0	7	0	1998.0	2009.0
GLO1	2739	Autistic Disorder	C0004352	group	Mental Disorders	Mental or Behavioral Dysfunction	676	237	0.36	no reported evidence	1.0	6	2	2005.0	2015.0
GSTP1	2950	Renal Cell Carcinoma	C0007134	disease	Female Urogenital Diseases and Pregnancy Complications; Male Urogenital Diseases; Neoplasms	Neoplastic Process	1347	175	0.36	no reported evidence	1.0	7	0	1998.0	2014.0
GSTP1	2950	Parkinson Disease	C0030567	disease	Nervous System Diseases	Disease or Syndrome	1063	636	0.36	no reported evidence	0.6666667	7	0	2003.0	2014.0
GSTP1	2950	Schizophrenia	C0036341	disease	Mental Disorders	Mental or Behavioral Dysfunction	1922	1782	0.36	no reported evidence	0.5	6	1	2003.0	2018.0
HRAS	3265	Skin Neoplasms	C0037286	group	Neoplasms; Skin and Connective Tissue Diseases	Neoplastic Process	255	4	0.36	no reported evidence	0.8333333	13	0	1989.0	2016.0
ITGA2B	3674	Cerebrovascular accident	C0038454	group	Cardiovascular Diseases; Nervous System Diseases	Disease or Syndrome	767	331	0.36	no reported evidence	0.4	7	0	1997.0	2012.0
ITGB3	3690	Prostatic Neoplasms	C0033578	group	Male Urogenital Diseases; Neoplasms	Neoplastic Process	1553	25	0.36	no reported evidence		7	0	2002.0	2008.0
NFKB1	4790	Colonic Neoplasms	C0009375	group	Digestive System Diseases; Neoplasms	Neoplastic Process	777	24	0.36	no reported evidence	1.0	8	0	2005.0	2014.0
PTK2	5747	Squamous cell carcinoma	C0007137	disease	Neoplasms	Neoplastic Process	1875	224	0.36	no reported evidence	1.0	8	0	1999.0	2015.0
CDK2	1017	Glioblastoma Multiforme	C1621958	disease	Neoplasms	Neoplastic Process	853	42	0.35	no reported evidence	1.0	5	0	1995.0	2017.0
F2	2147	Cerebral Infarction	C0007785	disease	Cardiovascular Diseases; Nervous System Diseases	Disease or Syndrome	282	32	0.35	no reported evidence	1.0	5	0	2000.0	2010.0
GLO1	2739	Anxiety Disorders	C0003469	group	Mental Disorders	Mental or Behavioral Dysfunction	395	79	0.35	no reported evidence	1.0	6	0	2006.0	2016.0
GSTP1	2950	Hodgkin Disease	C0019829	disease	Hemic and Lymphatic Diseases; Immune System Diseases; Neoplasms	Neoplastic Process	591	94	0.35	no reported evidence	1.0	6	1	2001.0	2013.0
HIF1A	3091	Hemangioblastoma	C0206734	disease	Neoplasms	Neoplastic Process	46	1	0.35	no reported evidence	1.0	6	0	2000.0	2015.0
HRAS	3265	Malignant neoplasm of skin	C0007114	disease	Neoplasms; Skin and Connective Tissue Diseases	Neoplastic Process	306	23	0.35	no reported evidence	1.0	12	0	1988.0	2016.0
HRAS	3265	Precancerous Conditions	C0032927	group	Neoplasms	Neoplastic Process	445	9	0.35	no reported evidence	1.0	6	0	1985.0	2011.0
HSP90AA1	3320	Mammary Neoplasms	C1458155	group	Neoplasms; Skin and Connective Tissue Diseases	Neoplastic Process	2386	303	0.35	no reported evidence	1.0	6	0	2003.0	2016.0
ITGB3	3690	Acute Coronary Syndrome	C0948089	disease	Cardiovascular Diseases	Disease or Syndrome	254	91	0.35	no reported evidence	0.6666667	5	0	1999.0	2014.0
NFKB1	4790	Alcoholic Intoxication, Chronic	C0001973	disease	Mental Disorders; Substance-Related Disorders	Mental or Behavioral Dysfunction	423	323	0.35	no reported evidence	1.0	5	0	2008.0	2016.0
PMS2	5395	Malignant neoplasm of endometrium	C0007103	disease		Neoplastic Process	576	106	0.35	no reported evidence	1.0	5	0	2010.0	2016.0
PMS2	5395	Ovarian Carcinoma	C0029925	disease		Neoplastic Process	2202	316	0.35	no reported evidence	1.0	5	2	2006.0	2016.0
PTK2	5747	Glioblastoma	C0017636	disease	Neoplasms	Neoplastic Process	1936	180	0.35	no reported evidence	1.0	6	0	2002.0	2016.0
ACHE	43	Presenile dementia	C0011265	disease	Mental Disorders; Nervous System Diseases	Mental or Behavioral Dysfunction	361	102	0.34	no reported evidence	1.0	6	0	2006.0	2016.0
ACHE	43	Memory impairment	C0233794	phenotype	Behavior and Behavior Mechanisms; Nervous System Diseases; Pathological Conditions, Signs and Symptoms	Mental or Behavioral Dysfunction	266	22	0.34	no reported evidence	1.0	5	0	2006.0	2014.0
BCHE	590	Cocaine Abuse	C0009171	disease	Mental Disorders; Substance-Related Disorders	Mental or Behavioral Dysfunction	127	2	0.34	no reported evidence	1.0	10	0	2008.0	2016.0
BCHE	590	Alzheimer Disease, Late Onset	C0494463	disease	Mental Disorders; Nervous System Diseases	Mental or Behavioral Dysfunction	252	110	0.34	no reported evidence	0.75	5	0	1999.0	2013.0
CHRM2	1129	Depressive disorder	C0011581	disease	Mental Disorders	Mental or Behavioral Dysfunction	740	143	0.34	no reported evidence	1.0	4	0	2002.0	2011.0
TYMP	1890	Bladder Neoplasm	C0005695	group	Female Urogenital Diseases and Pregnancy Complications; Male Urogenital Diseases; Neoplasms	Neoplastic Process	1216	142	0.34	no reported evidence	1.0	6	0	2000.0	2010.0
TYMP	1890	Stomach Neoplasms	C0038356	group	Digestive System Diseases; Neoplasms	Neoplastic Process	834	23	0.34	no reported evidence		5	0	1998.0	2008.0
TYMP	1890	Mitochondrial Diseases	C0751651	group	Nutritional and Metabolic Diseases	Disease or Syndrome	383	57	0.34	strong	1.0	4	0	1999.0	2015.0
GSTP1	2950	Osteosarcoma	C0029463	disease	Neoplasms	Neoplastic Process	1102	74	0.34	no reported evidence	0.75	5	1	2007.0	2016.0
HSPA1B	3304	Schizophrenia	C0036341	disease	Mental Disorders	Mental or Behavioral Dysfunction	1922	1782	0.34	no reported evidence	0.6666667	4	0	2005.0	2014.0
ITGA2B	3674	Thrombocytopenia	C0040034	phenotype	Hemic and Lymphatic Diseases	Disease or Syndrome	340	34	0.34	no reported evidence	1.0	5	0	1998.0	2004.0
ITGB3	3690	Autism Spectrum Disorders	C1510586	disease	Mental Disorders	Mental or Behavioral Dysfunction	571	436	0.34	no reported evidence	1.0	4	1	2011.0	2015.0
RAF1	5894	Malignant neoplasm of lung	C0242379	disease	Neoplasms; Respiratory Tract Diseases	Neoplastic Process	2448	409	0.34	no reported evidence	1.0	5	0	1990.0	2016.0
SHMT1	6470	Lymphoma, Non-Hodgkin	C0024305	disease	Hemic and Lymphatic Diseases; Immune System Diseases; Neoplasms	Neoplastic Process	538	154	0.34	no reported evidence	1.0	5	2	2004.0	2015.0
SRC	6714	Colonic Neoplasms	C0009375	group	Digestive System Diseases; Neoplasms	Neoplastic Process	777	24	0.34	no reported evidence		5	0	2003.0	2009.0
BCHE	590	Cocaine Dependence	C0600427	disease	Mental Disorders; Substance-Related Disorders	Mental or Behavioral Dysfunction	156	28	0.33	no reported evidence	1.0	11	0	2008.0	2016.0
CA2	760	Renal tubular acidosis	C0001126	phenotype	Congenital, Hereditary, and Neonatal Diseases and Abnormalities; Female Urogenital Diseases and Pregnancy Complications; Male Urogenital Diseases; Nutritional and Metabolic Diseases	Disease or Syndrome	36	0	0.33	strong	0.666666666666667	4	0	1993.0	2016.0
CDK2	1017	Diffuse Large B-Cell Lymphoma	C0079744	disease	Hemic and Lymphatic Diseases; Immune System Diseases; Neoplasms	Neoplastic Process	574	71	0.33	no reported evidence	1.0	3	0	1998.0	2008.0
CHRM4	1132	Schizophrenia	C0036341	disease	Mental Disorders	Mental or Behavioral Dysfunction	1922	1782	0.33	no reported evidence	1.0	3	1	2003.0	2013.0
TYMP	1890	Malignant neoplasm of pancreas	C0346647	disease	Digestive System Diseases; Endocrine System Diseases; Neoplasms	Neoplastic Process	1845	136	0.33	no reported evidence	1.0	4	0	1999.0	2007.0
F2	2147	Cerebral Ischemia	C0917798	disease	Cardiovascular Diseases; Nervous System Diseases	Disease or Syndrome	274	2	0.33	no reported evidence	1.0	5	0	2004.0	2009.0
GSTP1	2950	Myeloid Leukemia, Chronic	C0023473	disease	Hemic and Lymphatic Diseases; Neoplasms	Neoplastic Process	875	64	0.33	no reported evidence	1.0	4	1	2011.0	2015.0
GSTP1	2950	Non-alcoholic Fatty Liver Disease	C0400966	disease	Digestive System Diseases	Disease or Syndrome	333	84	0.33	no reported evidence	1.0	3	0	2011.0	2013.0
HIF1A	3091	Thyroid carcinoma	C0549473	disease	Endocrine System Diseases; Neoplasms	Neoplastic Process	720	81	0.33	no reported evidence	1.0	3	0	2003.0	2016.0
HIF1A	3091	Cerebral Ischemia	C0917798	disease	Cardiovascular Diseases; Nervous System Diseases	Disease or Syndrome	274	2	0.33	no reported evidence	1.0	4	0	2007.0	2009.0
HRAS	3265	Hemangiosarcoma	C0018923	disease	Neoplasms	Neoplastic Process	86	4	0.33	no reported evidence	1.0	4	0	1998.0	2016.0
HRAS	3265	Lung Neoplasms	C0024121	group	Neoplasms; Respiratory Tract Diseases	Neoplastic Process	1176	23	0.33	no reported evidence	1.0	7	0	1986.0	2006.0
HRAS	3265	Noonan Syndrome	C0028326	disease	Cardiovascular Diseases; Congenital, Hereditary, and Neonatal Diseases and Abnormalities; Musculoskeletal Diseases; Skin and Connective Tissue Diseases	Disease or Syndrome	60	129	0.33	no reported evidence	1.0	4	0	2007.0	2009.0
HRAS	3265	Malignant neoplasm of mouth	C0153381	disease	Neoplasms; Stomatognathic Diseases	Neoplastic Process	491	100	0.33	no reported evidence	1.0	4	0	1989.0	2014.0
HRAS	3265	Epithelioid and spindle cell nevus	C0206739	disease	Neoplasms	Neoplastic Process	9	3	0.33	no reported evidence	1.0	3	0	2009.0	2014.0
HSPA1B	3304	Unipolar Depression	C0041696	disease	Mental Disorders	Mental or Behavioral Dysfunction	516	378	0.33	no reported evidence	0.6666667	3	0	1999.0	2007.0
HSPA1B	3304	Breast Carcinoma	C0678222	disease	Neoplasms; Skin and Connective Tissue Diseases	Neoplastic Process	4962	1839	0.33	no reported evidence	1.0	4	0	1997.0	2005.0
HSPA1B	3304	Major Depressive Disorder	C1269683	disease	Mental Disorders	Mental or Behavioral Dysfunction	512	210	0.33	no reported evidence	0.6666667	3	0	1999.0	2007.0
LMNA	4000	Atrioventricular Block	C0004245	disease	Cardiovascular Diseases; Pathological Conditions, Signs and Symptoms	Disease or Syndrome	32	10	0.33	no reported evidence	1.0	4	1	1999.0	2014.0
LMNA	4000	X-Linked Emery-Dreifuss Muscular Dystrophy	C0751337	disease	Congenital, Hereditary, and Neonatal Diseases and Abnormalities; Musculoskeletal Diseases; Nervous System Diseases	Disease or Syndrome	29	10	0.33	no reported evidence	1.0	4	0	2001.0	2007.0
MMP3	4314	Astrocytoma	C0004114	disease	Neoplasms	Neoplastic Process	740	44	0.33	no reported evidence	0.6666667	3	0	1997.0	2010.0
NFKB1	4790	Kidney Failure, Chronic	C0022661	disease	Female Urogenital Diseases and Pregnancy Complications; Male Urogenital Diseases	Disease or Syndrome	436	101	0.33	no reported evidence	1.0	4	0	2009.0	2016.0
PMS2	5395	Neurofibromatosis 1	C0027831	disease	Congenital, Hereditary, and Neonatal Diseases and Abnormalities; Neoplasms; Nervous System Diseases	Neoplastic Process	209	368	0.33	strong	0.6666667	4	1	2008.0	2016.0
RAF1	5894	Pilocytic Astrocytoma	C0334583	disease	Neoplasms	Neoplastic Process	121	3	0.33	no reported evidence	1.0	3	0	2009.0	2015.0
TSHR	7253	Follicular adenoma	C0205647	disease	Neoplasms	Neoplastic Process	135	2	0.33	no reported evidence	1.0	4	0	1993.0	2009.0
TSHR	7253	Autoimmune thyroiditis	C0920350	disease	Endocrine System Diseases; Immune System Diseases	Disease or Syndrome	59	6	0.33	no reported evidence	1.0	4	0	1993.0	2008.0
ACHE	43	Malignant neoplasm of breast	C0006142	disease	Neoplasms; Skin and Connective Tissue Diseases	Neoplastic Process	5053	1365	0.32	no reported evidence	1.0	2	0	2002.0	2013.0
ACHE	43	Breast Carcinoma	C0678222	disease	Neoplasms; Skin and Connective Tissue Diseases	Neoplastic Process	4962	1839	0.32	no reported evidence	1.0	2	0	2002.0	2013.0
ADH5	128	Alcoholic Intoxication, Chronic	C0001973	disease	Mental Disorders; Substance-Related Disorders	Mental or Behavioral Dysfunction	423	323	0.32	no reported evidence	1.0	2	0	1997.0	2006.0
BCHE	590	Malignant neoplasm of breast	C0006142	disease	Neoplasms; Skin and Connective Tissue Diseases	Neoplastic Process	5053	1365	0.32	no reported evidence	1.0	2	0	2002.0	2013.0
BCHE	590	Cognition Disorders	C0009241	group	Mental Disorders	Mental or Behavioral Dysfunction	236	29	0.32	no reported evidence	1.0	4	0	2002.0	2010.0
BCHE	590	Hypertriglyceridemia	C0020557	phenotype	Nutritional and Metabolic Diseases	Disease or Syndrome	156	62	0.32	no reported evidence	1.0	2	0	2013.0	2013.0
BCHE	590	Seizures	C0036572	phenotype	Nervous System Diseases; Pathological Conditions, Signs and Symptoms	Sign or Symptom	1173	165	0.32	no reported evidence	1.0	5	0	1996.0	2011.0
BCHE	590	Breast Carcinoma	C0678222	disease	Neoplasms; Skin and Connective Tissue Diseases	Neoplastic Process	4962	1839	0.32	no reported evidence	1.0	2	0	2002.0	2013.0
BCHE	590	Convulsions	C4048158	phenotype	Nervous System Diseases; Pathological Conditions, Signs and Symptoms	Sign or Symptom	117	0	0.32	no reported evidence	1.0	5	0	1996.0	2011.0
BHMT	635	Neural Tube Defects	C0027794	group	Congenital, Hereditary, and Neonatal Diseases and Abnormalities; Nervous System Diseases	Congenital Abnormality	162	49	0.32	no reported evidence	0.5	3	0	2004.0	2014.0
CA2	760	Liver carcinoma	C2239176	disease	Digestive System Diseases; Neoplasms	Neoplastic Process	3592	419	0.32	no reported evidence	1.0	3	0	1996.0	2012.0
CDK2	1017	Hodgkin Disease	C0019829	disease	Hemic and Lymphatic Diseases; Immune System Diseases; Neoplasms	Neoplastic Process	591	94	0.32	no reported evidence	1.0	2	0	1995.0	1997.0
CHRM2	1129	Substance Dependence	C0038580	disease	Mental Disorders; Substance-Related Disorders	Mental or Behavioral Dysfunction	139	13	0.32	no reported evidence	1.0	3	0	2007.0	2014.0
CHRM2	1129	Drug Dependence	C1510472	phenotype	Mental Disorders; Substance-Related Disorders	Mental or Behavioral Dysfunction	174	18	0.32	no reported evidence	0.5	3	0	2007.0	2010.0
TYMP	1890	Malignant tumor of colon	C0007102	disease	Digestive System Diseases; Neoplasms	Neoplastic Process	2000	135	0.32	no reported evidence	1.0	3	0	1996.0	2008.0
F2	2147	Alzheimer's Disease	C0002395	disease	Mental Disorders; Nervous System Diseases	Disease or Syndrome	1981	1062	0.32	no reported evidence	1.0	3	0	1993.0	2012.0
F2	2147	Brain Ischemia	C0007786	disease	Cardiovascular Diseases; Nervous System Diseases	Disease or Syndrome	263	4	0.32	no reported evidence		4	0	2003.0	2007.0
F2	2147	Alcohol abuse	C0085762	disease	Mental Disorders; Substance-Related Disorders	Mental or Behavioral Dysfunction	106	106	0.32	no reported evidence	1.0	2	0	2004.0	2012.0
F2	2147	Fibrosis, Liver	C0239946	disease	Digestive System Diseases	Disease or Syndrome	544	31	0.32	no reported evidence	1.0	3	0	1999.0	2016.0
F2	2147	Acute Cerebrovascular Accidents	C0751956	disease	Cardiovascular Diseases; Nervous System Diseases	Disease or Syndrome	90	3	0.32	no reported evidence	1.0	3	0	1995.0	2004.0
GLO1	2739	Schizophrenia	C0036341	disease	Mental Disorders	Mental or Behavioral Dysfunction	1922	1782	0.32	no reported evidence	1.0	2	0	2010.0	2015.0
GSTA1	2938	Schizophrenia	C0036341	disease	Mental Disorders	Mental or Behavioral Dysfunction	1922	1782	0.32	no reported evidence	1.0	2	0	2011.0	2013.0
GSTA1	2938	Malignant neoplasm of prostate	C0376358	disease	Male Urogenital Diseases; Neoplasms	Neoplastic Process	3238	563	0.32	no reported evidence	0.5	2	1	2005.0	2010.0
GSTP1	2950	Autistic Disorder	C0004352	group	Mental Disorders	Mental or Behavioral Dysfunction	676	237	0.32	no reported evidence	1.0	3	0	2004.0	2010.0
GSTP1	2950	Peripheral Neuropathy	C0031117	group	Nervous System Diseases	Disease or Syndrome	308	66	0.32	no reported evidence	1.0	3	1	2006.0	2011.0
GSTP1	2950	Precancerous Conditions	C0032927	group	Neoplasms	Neoplastic Process	445	9	0.32	no reported evidence	1.0	7	0	1989.0	2017.0
HIF1A	3091	Anaplasia	C0002793	disease	Neoplasms; Pathological Conditions, Signs and Symptoms	Neoplastic Process	282	4	0.32	no reported evidence	1.0	3	0	2009.0	2018.0
HIF1A	3091	Noninfiltrating Intraductal Carcinoma	C0007124	disease	Neoplasms	Neoplastic Process	286	3	0.32	no reported evidence	1.0	3	0	2008.0	2013.0
HIF1A	3091	Lung diseases	C0024115	group	Respiratory Tract Diseases	Disease or Syndrome	392	18	0.32	no reported evidence	1.0	3	0	2009.0	2017.0
HIF1A	3091	Anaplastic astrocytoma	C0334579	disease	Neoplasms	Neoplastic Process	165	6	0.32	no reported evidence	1.0	3	0	2002.0	2013.0
HRAS	3265	Autistic Disorder	C0004352	group	Mental Disorders	Mental or Behavioral Dysfunction	676	237	0.32	no reported evidence	1.0	2	0	1993.0	1995.0
HRAS	3265	Brain Neoplasms	C0006118	group	Neoplasms; Nervous System Diseases	Neoplastic Process	645	163	0.32	no reported evidence	1.0	3	0	2001.0	2017.0
HRAS	3265	Malignant neoplasm of stomach	C0024623	disease	Digestive System Diseases; Neoplasms	Neoplastic Process	2397	341	0.32	no reported evidence	1.0	4	0	1989.0	2016.0
HRAS	3265	Hepatocellular Adenoma	C0206669	disease	Digestive System Diseases; Neoplasms	Neoplastic Process	53	2	0.32	no reported evidence	1.0	3	0	1994.0	2003.0
HRAS	3265	Papillary thyroid carcinoma	C0238463	disease	Endocrine System Diseases; Neoplasms	Neoplastic Process	570	74	0.32	no reported evidence	1.0	2	0	2014.0	2015.0
HRAS	3265	Malignant neoplasm of liver	C0345904	disease	Digestive System Diseases; Neoplasms	Neoplastic Process	804	37	0.32	no reported evidence	1.0	7	0	2000.0	2008.0
HRAS	3265	Malignant neoplasm of prostate	C0376358	disease	Male Urogenital Diseases; Neoplasms	Neoplastic Process	3238	563	0.32	no reported evidence	1.0	3	0	2000.0	2018.0
HRAS	3265	Carcinoma in situ of uterine cervix	C0851140	disease	Neoplasms	Neoplastic Process	46	3	0.32	no reported evidence	1.0	2	0	1998.0	2003.0
HRAS	3265	Phacomatosis pigmentokeratotica	C2931658	disease	Neoplasms; Skin and Connective Tissue Diseases	Disease or Syndrome	1	0	0.32	no reported evidence	1.0	2	0	2013.0	2015.0
LMNA	4000	Tachycardia, Ventricular	C0042514	disease	Cardiovascular Diseases; Pathological Conditions, Signs and Symptoms	Disease or Syndrome	50	12	0.32	no reported evidence	1.0	3	0	2005.0	2014.0
LMNA	4000	Conduction disorder of the heart	C0264886	group	Cardiovascular Diseases	Disease or Syndrome	78	0	0.32	strong	1.0	2	0	2018.0	2018.0
LMNA	4000	Arrhythmogenic Right Ventricular Dysplasia	C0349788	disease	Cardiovascular Diseases; Congenital, Hereditary, and Neonatal Diseases and Abnormalities	Congenital Abnormality; Disease or Syndrome	41	107	0.32	limited	1.0	2	0	2012.0	2016.0
LMNA	4000	Craniofacial Abnormalities	C0376634	group	Congenital, Hereditary, and Neonatal Diseases and Abnormalities; Musculoskeletal Diseases	Congenital Abnormality	186	4	0.32	no reported evidence	1.0	3	0	2005.0	2013.0
MMP3	4314	Coronary Restenosis	C0948480	disease	Cardiovascular Diseases	Disease or Syndrome	16	1	0.32	no reported evidence	0.5	3	0	1996.0	2011.0
MMP3	4314	Idiopathic Pulmonary Fibrosis	C1800706	disease	Respiratory Tract Diseases	Disease or Syndrome	378	49	0.32	no reported evidence	1.0	3	0	2012.0	2017.0
NFKB1	4790	Acquired Hypogammaglobulinemia	C2936664	disease	Immune System Diseases	Disease or Syndrome	85	4	0.32	no reported evidence	1.0	2	0	2013.0	2015.0
NME2	4831	Malignant neoplasm of ovary	C1140680	disease	Endocrine System Diseases; Female Urogenital Diseases and Pregnancy Complications; Neoplasms	Neoplastic Process	2025	244	0.32	no reported evidence	1.0	2	0	1993.0	2005.0
PIM1	5292	Malignant neoplasm of breast	C0006142	disease	Neoplasms; Skin and Connective Tissue Diseases	Neoplastic Process	5053	1365	0.32	no reported evidence	1.0	3	0	2006.0	2015.0
PIM1	5292	Prostatic Intraepithelial Neoplasias	C0282612	disease	Neoplasms	Neoplastic Process	173	0	0.32	no reported evidence	1.0	3	0	2004.0	2015.0
PIM1	5292	Breast Carcinoma	C0678222	disease	Neoplasms; Skin and Connective Tissue Diseases	Neoplastic Process	4962	1839	0.32	no reported evidence	1.0	3	0	2006.0	2015.0
PMS2	5395	Gastrointestinal Neoplasms	C0017185	group	Digestive System Diseases; Neoplasms	Neoplastic Process	121	1	0.32	strong	0.5	3	0	2007.0	2014.0
PTPN1	5770	Hyperinsulinism	C0020459	disease	Nutritional and Metabolic Diseases	Disease or Syndrome	376	33	0.32	no reported evidence	1.0	3	0	1999.0	2017.0
PTPN1	5770	Hypertensive disease	C0020538	group	Cardiovascular Diseases	Disease or Syndrome	1309	447	0.32	no reported evidence	1.0	3	0	2004.0	2017.0
PTPN1	5770	B-Cell Lymphomas	C0079731	group	Hemic and Lymphatic Diseases; Immune System Diseases; Neoplasms	Neoplastic Process	729	32	0.32	no reported evidence	1.0	2	0	2008.0	2014.0
RAF1	5894	Liver neoplasms	C0023903	group	Digestive System Diseases; Neoplasms	Neoplastic Process	1320	7	0.32	no reported evidence	1.0	3	0	2003.0	2011.0
RAF1	5894	Lung Neoplasms	C0024121	group	Neoplasms; Respiratory Tract Diseases	Neoplastic Process	1176	23	0.32	no reported evidence	1.0	3	0	2002.0	2014.0
RAF1	5894	Malignant neoplasm of liver	C0345904	disease	Digestive System Diseases; Neoplasms	Neoplastic Process	804	37	0.32	no reported evidence	1.0	3	0	2008.0	2015.0
RAF1	5894	Malignant Glioma	C0555198	disease	Neoplasms	Neoplastic Process	503	11	0.32	no reported evidence	1.0	3	0	2007.0	2013.0
RAF1	5894	Mammary Neoplasms	C1458155	group	Neoplasms; Skin and Connective Tissue Diseases	Neoplastic Process	2386	303	0.32	no reported evidence	1.0	3	0	1990.0	2011.0
RORA	6095	Bipolar Disorder	C0005586	disease	Mental Disorders	Mental or Behavioral Dysfunction	836	665	0.32	no reported evidence	1.0	6	3	2010.0	2016.0
RORA	6095	Mental Depression	C0011570	disease	Behavior and Behavior Mechanisms	Mental or Behavioral Dysfunction	574	137	0.32	no reported evidence	1.0	2	1	2010.0	2011.0
RORA	6095	Depressive disorder	C0011581	disease	Mental Disorders	Mental or Behavioral Dysfunction	740	143	0.32	no reported evidence	1.0	3	1	2010.0	2013.0
SHMT1	6470	Malignant neoplasm of breast	C0006142	disease	Neoplasms; Skin and Connective Tissue Diseases	Neoplastic Process	5053	1365	0.32	no reported evidence	1.0	3	1	2007.0	2015.0
SHMT1	6470	Breast Carcinoma	C0678222	disease	Neoplasms; Skin and Connective Tissue Diseases	Neoplastic Process	4962	1839	0.32	no reported evidence	1.0	3	1	2007.0	2015.0
SHMT1	6470	Mammary Neoplasms	C1458155	group	Neoplasms; Skin and Connective Tissue Diseases	Neoplastic Process	2386	303	0.32	no reported evidence		3	0	2006.0	2008.0
SLC22A1	6580	Obesity	C0028754	disease	Nutritional and Metabolic Diseases; Pathological Conditions, Signs and Symptoms	Disease or Syndrome	1960	811	0.32	no reported evidence	1.0	2	0	2010.0	2011.0
TSHR	7253	Anaplastic carcinoma	C0205696	disease	Neoplasms	Neoplastic Process	203	3	0.32	no reported evidence	0.5	3	0	1992.0	1997.0
TSHR	7253	Primary Hyperthyroidism	C3714618	disease	Endocrine System Diseases	Disease or Syndrome	10	0	0.32	no reported evidence	1.0	5	0	1993.0	2010.0
ACHE	43	Renal Cell Carcinoma	C0007134	disease	Female Urogenital Diseases and Pregnancy Complications; Male Urogenital Diseases; Neoplasms	Neoplastic Process	1347	175	0.31	no reported evidence	1.0	2	0	2008.0	2010.0
ACHE	43	nervous system disorder	C0027765	group	Nervous System Diseases	Disease or Syndrome	435	13	0.31	no reported evidence	1.0	2	0	2000.0	2012.0
AKR1B1	231	Endometriosis	C0014175	disease	Female Urogenital Diseases and Pregnancy Complications	Disease or Syndrome	748	156	0.31	no reported evidence	1.0	1	0	2015.0	2015.0
AKR1B1	231	Complications of Diabetes Mellitus	C0342257	group	Endocrine System Diseases	Disease or Syndrome	23	0	0.31	no reported evidence		3	0	2007.0	2015.0
AKR1B1	231	Endometrial Carcinoma	C0476089	disease	Female Urogenital Diseases and Pregnancy Complications; Neoplasms	Neoplastic Process	839	145	0.31	no reported evidence	1.0	1	0	2013.0	2013.0
ARHGAP1	392	Schizophrenia	C0036341	disease	Mental Disorders	Mental or Behavioral Dysfunction	1922	1782	0.31	no reported evidence	1.0	1	0	2012.0	2012.0
BCHE	590	Bipolar Disorder	C0005586	disease	Mental Disorders	Mental or Behavioral Dysfunction	836	665	0.31	no reported evidence	1.0	1	0	1985.0	1985.0
BCHE	590	Renal Cell Carcinoma	C0007134	disease	Female Urogenital Diseases and Pregnancy Complications; Male Urogenital Diseases; Neoplasms	Neoplastic Process	1347	175	0.31	no reported evidence	1.0	2	0	2008.0	2010.0
BCHE	590	Glioblastoma	C0017636	disease	Neoplasms	Neoplastic Process	1936	180	0.31	no reported evidence	1.0	1	0	1990.0	1990.0
BCHE	590	Neuroblastoma	C0027819	group	Neoplasms	Neoplastic Process	1698	288	0.31	no reported evidence	1.0	1	0	1990.0	1990.0
BCHE	590	Hyperactive behavior	C0424295	phenotype	Nervous System Diseases; Pathological Conditions, Signs and Symptoms	Mental or Behavioral Dysfunction	708	59	0.31	no reported evidence	0.0	2	0	2002.0	2013.0
BCHE	590	Mammary Neoplasms	C1458155	group	Neoplasms; Skin and Connective Tissue Diseases	Neoplastic Process	2386	303	0.31	no reported evidence	1.0	2	0	2010.0	2013.0
BHMT	635	Abruptio Placentae	C0000832	phenotype	Female Urogenital Diseases and Pregnancy Complications	Pathologic Function	8	0	0.31	no reported evidence		1	0	2007.0	2007.0
CA2	760	Adenocarcinoma	C0001418	group	Neoplasms	Neoplastic Process	1711	67	0.31	no reported evidence	1.0	2	0	2005.0	2012.0
CHRM2	1129	Bipolar Disorder	C0005586	disease	Mental Disorders	Mental or Behavioral Dysfunction	836	665	0.31	no reported evidence	1.0	1	1	2011.0	2011.0
CHRM2	1129	Neurogenic Urinary Bladder	C0005697	disease	Female Urogenital Diseases and Pregnancy Complications; Male Urogenital Diseases; Nervous System Diseases; Pathological Conditions, Signs and Symptoms	Disease or Syndrome	12	1	0.31	no reported evidence		2	0	2004.0	2010.0
CHRM2	1129	Schizophrenia	C0036341	disease	Mental Disorders	Mental or Behavioral Dysfunction	1922	1782	0.31	no reported evidence	1.0	2	0	2011.0	2017.0
CHRM2	1129	Mood Disorders	C0525045	group	Mental Disorders	Mental or Behavioral Dysfunction	335	91	0.31	no reported evidence	1.0	1	0	2005.0	2005.0
TYMP	1890	Malignant neoplasm of urinary bladder	C0005684	disease	Female Urogenital Diseases and Pregnancy Complications; Male Urogenital Diseases; Neoplasms	Neoplastic Process	1143	157	0.31	no reported evidence	1.0	3	0	2000.0	2010.0
TYMP	1890	Squamous cell carcinoma of esophagus	C0279626	disease	Digestive System Diseases; Neoplasms	Neoplastic Process	1022	148	0.31	no reported evidence	1.0	2	0	2000.0	2002.0
F2	2147	Liver Failure	C0085605	disease	Digestive System Diseases	Disease or Syndrome	175	8	0.31	no reported evidence	1.0	2	0	2004.0	2008.0
F2	2147	Mesenteric vascular insufficiency	C1412000	disease	Cardiovascular Diseases; Digestive System Diseases	Disease or Syndrome	2	0	0.31	no reported evidence	1.0	2	0	1999.0	2014.0
GLO1	2739	Bipolar Disorder	C0005586	disease	Mental Disorders	Mental or Behavioral Dysfunction	836	665	0.31	no reported evidence	1.0	1	0	2008.0	2008.0
GLO1	2739	melanoma	C0025202	disease	Neoplasms	Neoplastic Process	2453	389	0.31	no reported evidence	1.0	1	0	2010.0	2010.0
GPI	2821	Mammary Neoplasms	C1458155	group	Neoplasms; Skin and Connective Tissue Diseases	Neoplastic Process	2386	303	0.31	no reported evidence	1.0	2	0	2003.0	2008.0
GSTA1	2938	Kidney Failure, Acute	C0022660	disease	Female Urogenital Diseases and Pregnancy Complications; Male Urogenital Diseases	Disease or Syndrome	309	8	0.31	no reported evidence	1.0	2	0	2012.0	2017.0
GSTA1	2938	Prostatic Neoplasms	C0033578	group	Male Urogenital Diseases; Neoplasms	Neoplastic Process	1553	25	0.31	no reported evidence		1	0	2005.0	2005.0
GSTA1	2938	Non-alcoholic Fatty Liver Disease	C0400966	disease	Digestive System Diseases	Disease or Syndrome	333	84	0.31	no reported evidence	1.0	1	0	2013.0	2013.0
GSTP1	2950	Amyotrophic Lateral Sclerosis	C0002736	disease	Nervous System Diseases; Nutritional and Metabolic Diseases	Disease or Syndrome	659	259	0.31	no reported evidence		1	0	2006.0	2006.0
GSTP1	2950	Carotid Artery Diseases	C0007273	group	Cardiovascular Diseases; Nervous System Diseases	Disease or Syndrome	56	4	0.31	no reported evidence		1	0	2007.0	2007.0
GSTP1	2950	Hypertensive disease	C0020538	group	Cardiovascular Diseases	Disease or Syndrome	1309	447	0.31	no reported evidence	1.0	1	0	2015.0	2015.0
GSTP1	2950	Psychotic Disorders	C0033975	group	Mental Disorders	Mental or Behavioral Dysfunction	316	113	0.31	no reported evidence	1.0	1	1	2005.0	2005.0
GSTP1	2950	Stomach Neoplasms	C0038356	group	Digestive System Diseases; Neoplasms	Neoplastic Process	834	23	0.31	no reported evidence	1.0	3	0	2008.0	2011.0
GSTP1	2950	Essential Tremor	C0270736	disease	Nervous System Diseases	Disease or Syndrome	70	47	0.31	no reported evidence	0.0	1	0	2008.0	2008.0
GSTP1	2950	Nonorganic psychosis	C0349204	disease		Mental or Behavioral Dysfunction	219	60	0.31	no reported evidence	1.0	1	1	2005.0	2005.0
GSTP1	2950	Carotid Atherosclerosis	C0577631	disease	Cardiovascular Diseases; Nervous System Diseases	Disease or Syndrome	104	41	0.31	no reported evidence	1.0	1	0	2007.0	2007.0
GSTP1	2950	Cocaine Dependence	C0600427	disease	Mental Disorders; Substance-Related Disorders	Mental or Behavioral Dysfunction	156	28	0.31	no reported evidence	1.0	1	0	2006.0	2006.0
GSTP1	2950	Drug-Induced Liver Disease	C0860207	disease	Digestive System Diseases; Substance-Related Disorders	Disease or Syndrome	376	45	0.31	no reported evidence	1.0	3	0	2011.0	2016.0
GSTP1	2950	Sarcoma	C1261473	group	Neoplasms	Neoplastic Process	657	20	0.31	no reported evidence	1.0	2	0	2006.0	2008.0
GSTP1	2950	Papillary Renal Cell Carcinoma	C1306837	disease	Female Urogenital Diseases and Pregnancy Complications; Male Urogenital Diseases; Neoplasms	Neoplastic Process	168	2	0.31	no reported evidence	1.0	2	0	2004.0	2011.0
HIF1A	3091	Primary biliary cirrhosis	C0008312	disease	Digestive System Diseases	Disease or Syndrome	328	108	0.31	no reported evidence	1.0	1	0	2012.0	2012.0
HIF1A	3091	Hyperplasia	C0020507	phenotype	Pathological Conditions, Signs and Symptoms	Pathologic Function	122	0	0.31	no reported evidence		2	0	2008.0	2010.0
HIF1A	3091	Familial erythrocytosis	C0152264	disease	Hemic and Lymphatic Diseases	Disease or Syndrome	24	5	0.31	limited	1.0	2	0	2008.0	2012.0
HIF1A	3091	Subependymal Giant Cell Astrocytoma	C0205768	disease	Neoplasms	Neoplastic Process	38	1	0.31	no reported evidence	1.0	2	0	2005.0	2011.0
HIF1A	3091	Pilocytic Astrocytoma	C0334583	disease	Neoplasms	Neoplastic Process	121	3	0.31	no reported evidence	1.0	2	0	2005.0	2011.0
HIF1A	3091	Primary sclerosing cholangitis	C0566602	disease	Digestive System Diseases	Disease or Syndrome	129	12	0.31	no reported evidence	1.0	1	0	2012.0	2012.0
HIF1A	3091	Hypoxia-Ischemia, Brain	C0752308	disease	Cardiovascular Diseases; Nervous System Diseases	Disease or Syndrome	8	0	0.31	no reported evidence	1.0	2	0	2011.0	2014.0
HRAS	3265	Malignant Neoplasms	C0006826	group	Neoplasms	Neoplastic Process	1437	87	0.31	no reported evidence	1.0	1	0	2018.0	2018.0
HRAS	3265	Prostatic Neoplasms	C0033578	group	Male Urogenital Diseases; Neoplasms	Neoplastic Process	1553	25	0.31	no reported evidence	1.0	2	0	1990.0	2018.0
HRAS	3265	Seminoma	C0036631	disease	Neoplasms	Neoplastic Process	228	13	0.31	no reported evidence	1.0	1	0	2009.0	2009.0
HRAS	3265	Stomach Neoplasms	C0038356	group	Digestive System Diseases; Neoplasms	Neoplastic Process	834	23	0.31	no reported evidence		3	0	2001.0	2016.0
HRAS	3265	Tongue Neoplasms	C0040411	group	Neoplasms; Stomatognathic Diseases	Neoplastic Process	29	0	0.31	no reported evidence	1.0	2	0	2006.0	2010.0
HRAS	3265	Turner Syndrome, Male	C0041409	disease	Cardiovascular Diseases; Congenital, Hereditary, and Neonatal Diseases and Abnormalities; Musculoskeletal Diseases; Skin and Connective Tissue Diseases	Disease or Syndrome	52	64	0.31	no reported evidence	1.0	2	0	2007.0	2007.0
HRAS	3265	Malignant neoplasm of penis	C0153601	disease	Male Urogenital Diseases; Neoplasms	Neoplastic Process	24	1	0.31	no reported evidence	1.0	1	0	2008.0	2008.0
HRAS	3265	Thymic Carcinoma	C0205969	disease	Hemic and Lymphatic Diseases; Neoplasms	Neoplastic Process	29	5	0.31	no reported evidence	1.0	1	2	2010.0	2010.0
HRAS	3265	Cervix carcinoma	C0302592	disease		Neoplastic Process	1104	100	0.31	no reported evidence	0.0	1	0	1997.0	1997.0
HRAS	3265	Nevus spilus	C0346099	disease		Neoplastic Process	2	3	0.31	no reported evidence	1.0	1	0	2013.0	2013.0
HRAS	3265	Brain Tumor, Primary	C0750974	disease	Neoplasms; Nervous System Diseases	Neoplastic Process	87	3	0.31	no reported evidence	1.0	2	0	2014.0	2017.0
HRAS	3265	Breast adenocarcinoma	C0858252	disease		Neoplastic Process	167	7	0.31	no reported evidence	1.0	1	0	1996.0	1996.0
HRAS	3265	Neoplasms, Intracranial	C1527390	group	Neoplasms; Nervous System Diseases	Neoplastic Process	96	1	0.31	no reported evidence	1.0	2	0	1988.0	2017.0
HSPA1B	3304	Atherosclerosis	C0004153	disease	Cardiovascular Diseases	Disease or Syndrome	1133	131	0.31	no reported evidence	1.0	1	0	2006.0	2006.0
HSPA1B	3304	Malignant neoplasm of breast	C0006142	disease	Neoplasms; Skin and Connective Tissue Diseases	Neoplastic Process	5053	1365	0.31	no reported evidence	1.0	2	0	1999.0	2005.0
HSPA1B	3304	Major depression, single episode	C0024517	disease		Mental or Behavioral Dysfunction	30	11	0.31	no reported evidence	1.0	1	0	2007.0	2007.0
HSP90AA1	3320	HIV Infections	C0019693	group	Immune System Diseases; Virus Diseases	Disease or Syndrome	805	54	0.31	no reported evidence	1.0	2	0	2003.0	2014.0
HSP90AA1	3320	Unipolar Depression	C0041696	disease	Mental Disorders	Mental or Behavioral Dysfunction	516	378	0.31	no reported evidence	1.0	1	0	2012.0	2012.0
HSP90AA1	3320	Ki-1+ Anaplastic Large Cell Lymphoma	C0206180	disease	Hemic and Lymphatic Diseases; Immune System Diseases; Neoplasms	Neoplastic Process	227	0	0.31	no reported evidence	1.0	2	0	2007.0	2007.0
HSP90AA1	3320	Major Depressive Disorder	C1269683	disease	Mental Disorders	Mental or Behavioral Dysfunction	512	210	0.31	no reported evidence	1.0	1	0	2012.0	2012.0
ITGA2B	3674	Neonatal Alloimmune Thrombocytopenia	C3853779	disease	Congenital, Hereditary, and Neonatal Diseases and Abnormalities; Hemic and Lymphatic Diseases	Disease or Syndrome	22	1	0.31	no reported evidence	1.0	1	1	2009.0	2009.0
ITGB3	3690	Schizophrenia	C0036341	disease	Mental Disorders	Mental or Behavioral Dysfunction	1922	1782	0.31	no reported evidence	1.0	1	0	2014.0	2014.0
ITGB3	3690	Autosomal dominant macrothrombocytopenia	C4304021	disease		Disease or Syndrome	6	0	0.31	no reported evidence	1.0	1	0	2018.0	2018.0
LMNA	4000	Heart Block	C0018794	disease	Cardiovascular Diseases; Pathological Conditions, Signs and Symptoms	Disease or Syndrome	23	4	0.31	no reported evidence	1.0	2	0	2001.0	2005.0
LMNA	4000	HIV-Associated Lipodystrophy Syndrome	C1136321	disease	Immune System Diseases; Nutritional and Metabolic Diseases; Skin and Connective Tissue Diseases; Virus Diseases	Disease or Syndrome	10	0	0.31	no reported evidence	1.0	2	0	2004.0	2008.0
LMNA	4000	Left ventricular noncompaction	C1960469	disease		Disease or Syndrome	28	2	0.31	no reported evidence	1.0	1	0	2004.0	2004.0
MMP3	4314	Schizophrenia	C0036341	disease	Mental Disorders	Mental or Behavioral Dysfunction	1922	1782	0.31	no reported evidence	1.0	1	0	2009.0	2009.0
NFKB1	4790	Brain Ischemia	C0007786	disease	Cardiovascular Diseases; Nervous System Diseases	Disease or Syndrome	263	4	0.31	no reported evidence	1.0	2	0	2008.0	2013.0
NFKB1	4790	Liver diseases	C0023895	group	Digestive System Diseases	Disease or Syndrome	605	26	0.31	no reported evidence	1.0	2	0	2005.0	2010.0
NFKB1	4790	Cerebral Ischemia	C0917798	disease	Cardiovascular Diseases; Nervous System Diseases	Disease or Syndrome	274	2	0.31	no reported evidence	1.0	2	0	2008.0	2009.0
NME2	4831	Colorectal Carcinoma	C0009402	disease	Digestive System Diseases; Neoplasms	Neoplastic Process	2931	539	0.31	no reported evidence	1.0	2	0	1996.0	2005.0
NME2	4831	ovarian neoplasm	C0919267	disease	Endocrine System Diseases; Female Urogenital Diseases and Pregnancy Complications; Neoplasms	Neoplastic Process	937	83	0.31	no reported evidence	1.0	2	0	1996.0	2005.0
NME2	4831	Colorectal Cancer	C1527249	disease	Digestive System Diseases; Neoplasms	Neoplastic Process	3298	955	0.31	no reported evidence	1.0	2	0	1996.0	2005.0
OAT	4942	Hyperammonemia	C0220994	phenotype	Pathological Conditions, Signs and Symptoms	Disease or Syndrome	121	1	0.31	strong	1.0	1	0	2008.0	2008.0
PIM1	5292	Glioblastoma	C0017636	disease	Neoplasms	Neoplastic Process	1936	180	0.31	no reported evidence	1.0	1	0	2014.0	2014.0
PIM1	5292	Pyelonephritis	C0034186	disease	Female Urogenital Diseases and Pregnancy Complications; Male Urogenital Diseases	Disease or Syndrome	38	0	0.31	no reported evidence	1.0	1	0	2013.0	2013.0
PIM1	5292	Mammary Neoplasms	C1458155	group	Neoplasms; Skin and Connective Tissue Diseases	Neoplastic Process	2386	303	0.31	no reported evidence	1.0	2	0	2006.0	2013.0
PMP22	5376	Guillain-Barre Syndrome	C0018378	disease	Immune System Diseases; Nervous System Diseases	Disease or Syndrome	72	3	0.31	no reported evidence	1.0	1	0	2000.0	2000.0
PMP22	5376	Hereditary Motor and Sensory-Neuropathy Type II	C0270914	disease	Congenital, Hereditary, and Neonatal Diseases and Abnormalities; Nervous System Diseases	Disease or Syndrome	35	69	0.31	no reported evidence	0.0	4	0	2004.0	2009.0
PMP22	5376	Charcot-Marie-Tooth disease, Type 1E	C2931686	disease	Congenital, Hereditary, and Neonatal Diseases and Abnormalities; Nervous System Diseases	Disease or Syndrome	1	0	0.31	no reported evidence	1.0	1	0	1999.0	1999.0
PMS2	5395	Malignant Neoplasms	C0006826	group	Neoplasms	Neoplastic Process	1437	87	0.31	no reported evidence	1.0	1	0	2017.0	2017.0
PMS2	5395	Adenocarcinoma of large intestine	C1319315	disease		Neoplastic Process	296	127	0.31	no reported evidence	1.0	1	0	2010.0	2010.0
MAPK10	5602	Epileptic encephalopathy	C0543888	disease		Disease or Syndrome	467	60	0.31	strong	1.0	2	0	2006.0	2013.0
PTPN1	5770	Hodgkin Disease	C0019829	disease	Hemic and Lymphatic Diseases; Immune System Diseases; Neoplasms	Neoplastic Process	591	94	0.31	no reported evidence	1.0	1	0	2014.0	2014.0
PTPN1	5770	Schizophrenia	C0036341	disease	Mental Disorders	Mental or Behavioral Dysfunction	1922	1782	0.31	no reported evidence	1.0	1	0	2010.0	2010.0
RAC1	5879	Mental Depression	C0011570	disease	Behavior and Behavior Mechanisms	Mental or Behavioral Dysfunction	574	137	0.31	no reported evidence	1.0	2	0	2007.0	2013.0
RAC1	5879	Depressive disorder	C0011581	disease	Mental Disorders	Mental or Behavioral Dysfunction	740	143	0.31	no reported evidence	1.0	2	0	2007.0	2013.0
RAC1	5879	Intellectual Disability	C3714756	group	Behavior and Behavior Mechanisms; Mental Disorders; Nervous System Diseases; Pathological Conditions, Signs and Symptoms	Mental or Behavioral Dysfunction	2502	53	0.31	strong	1.0	3	0	2011.0	2017.0
RAF1	5894	Hyperalgesia	C0020429	phenotype	Nervous System Diseases; Pathological Conditions, Signs and Symptoms	Sign or Symptom	118	3	0.31	no reported evidence	1.0	2	0	2009.0	2015.0
RAF1	5894	Neurofibromatosis 1	C0027831	disease	Congenital, Hereditary, and Neonatal Diseases and Abnormalities; Neoplasms; Nervous System Diseases	Neoplastic Process	209	368	0.31	strong	1.0	2	0	2007.0	2011.0
RAF1	5894	Malignant neoplasm of kidney	C0740457	disease	Female Urogenital Diseases and Pregnancy Complications; Male Urogenital Diseases; Neoplasms	Neoplastic Process	420	6	0.31	no reported evidence	1.0	2	0	2012.0	2015.0
RAF1	5894	Cardiomyopathy, Familial Idiopathic	C1449563	disease	Cardiovascular Diseases	Disease or Syndrome	387	121	0.31	no reported evidence	1.0	1	0	2014.0	2014.0
RORA	6095	Autistic Disorder	C0004352	group	Mental Disorders	Mental or Behavioral Dysfunction	676	237	0.31	no reported evidence	1.0	2	0	2010.0	2011.0
SHMT1	6470	Schizophrenia	C0036341	disease	Mental Disorders	Mental or Behavioral Dysfunction	1922	1782	0.31	no reported evidence	1.0	1	0	2011.0	2011.0
SHMT1	6470	Adenocarcinoma of lung (disorder)	C0152013	disease	Neoplasms; Respiratory Tract Diseases	Neoplastic Process	1187	428	0.31	no reported evidence	1.0	2	0	2016.0	2017.0
SRC	6714	Colorectal Neoplasms	C0009404	group	Digestive System Diseases; Neoplasms	Neoplastic Process	1072	226	0.31	no reported evidence		1	0	2007.0	2007.0
TSHR	7253	Undifferentiated carcinoma	C0205698	phenotype	Neoplasms	Neoplastic Process	236	2	0.31	no reported evidence	1.0	2	0	1992.0	1997.0
QPCT	25797	melanoma	C0025202	disease	Neoplasms	Neoplastic Process	2453	389	0.31	no reported evidence	1.0	2	0	1988.0	2007.0
ACHE	43	Drug toxicity	C0013221	group	Substance-Related Disorders	Injury or Poisoning	82	0	0.3	no reported evidence		1	0	2017.0	2017.0
ACHE	43	Growth Disorders	C0018273	group	Pathological Conditions, Signs and Symptoms	Pathologic Function	38	0	0.3	no reported evidence		1	0	2013.0	2013.0
ACHE	43	Jacksonian Seizure	C0022333	disease	Nervous System Diseases; Pathological Conditions, Signs and Symptoms	Disease or Syndrome	100	0	0.3	no reported evidence		2	0	2010.0	2017.0
ACHE	43	Learning Disorders	C0023186	group	Mental Disorders; Nervous System Diseases; Pathological Conditions, Signs and Symptoms	Mental or Behavioral Dysfunction	35	1	0.3	no reported evidence		1	0	2008.0	2008.0
ACHE	43	Liver Cirrhosis, Experimental	C0023893	disease	Digestive System Diseases	Experimental Model of Disease	800	0	0.3	no reported evidence		1	0	2006.0	2006.0
ACHE	43	Memory Disorders	C0025261	disease	Behavior and Behavior Mechanisms; Nervous System Diseases; Pathological Conditions, Signs and Symptoms	Mental or Behavioral Dysfunction	43	0	0.3	no reported evidence		1	0	2008.0	2008.0
ACHE	43	Movement Disorders	C0026650	group	Nervous System Diseases	Disease or Syndrome	168	6	0.3	no reported evidence		1	0	2009.0	2009.0
ACHE	43	Muscular Dystrophy	C0026850	disease	Congenital, Hereditary, and Neonatal Diseases and Abnormalities; Musculoskeletal Diseases; Nervous System Diseases	Disease or Syndrome	202	29	0.3	no reported evidence		1	0	2013.0	2013.0
ACHE	43	Obesity	C0028754	disease	Nutritional and Metabolic Diseases; Pathological Conditions, Signs and Symptoms	Disease or Syndrome	1960	811	0.3	no reported evidence		1	0	2018.0	2018.0
ACHE	43	Poisoning	C0032343	group	Substance-Related Disorders	Injury or Poisoning	16	0	0.3	no reported evidence		1	0	2007.0	2007.0
ACHE	43	Prostatic Neoplasms	C0033578	group	Male Urogenital Diseases; Neoplasms	Neoplastic Process	1553	25	0.3	no reported evidence		1	0	2010.0	2010.0
ACHE	43	Schizophrenia	C0036341	disease	Mental Disorders	Mental or Behavioral Dysfunction	1922	1782	0.3	no reported evidence	1.0	1	0	2015.0	2015.0
ACHE	43	Seizures	C0036572	phenotype	Nervous System Diseases; Pathological Conditions, Signs and Symptoms	Sign or Symptom	1173	165	0.3	no reported evidence		2	0	2010.0	2017.0
ACHE	43	Tremor	C0040822	phenotype	Nervous System Diseases; Pathological Conditions, Signs and Symptoms	Sign or Symptom	225	27	0.3	no reported evidence		1	0	2017.0	2017.0
ACHE	43	Saturnine Tremor	C0040827	phenotype	Nervous System Diseases; Pathological Conditions, Signs and Symptoms	Sign or Symptom	9	0	0.3	no reported evidence		1	0	2017.0	2017.0
ACHE	43	Adverse reaction to drug	C0041755	group	Substance-Related Disorders	Pathologic Function	82	0	0.3	no reported evidence		1	0	2017.0	2017.0
ACHE	43	Prenatal Injuries	C0086468	group	Female Urogenital Diseases and Pregnancy Complications	Injury or Poisoning	11	0	0.3	no reported evidence		1	0	2004.0	2004.0
ACHE	43	Senile Tremor	C0149840	phenotype	Nervous System Diseases; Pathological Conditions, Signs and Symptoms	Sign or Symptom	9	0	0.3	no reported evidence		1	0	2017.0	2017.0
ACHE	43	Complex partial seizures	C0149958	disease	Nervous System Diseases; Pathological Conditions, Signs and Symptoms	Disease or Syndrome	115	6	0.3	no reported evidence		2	0	2010.0	2017.0
ACHE	43	Persistent Tremor	C0234370	phenotype	Nervous System Diseases; Pathological Conditions, Signs and Symptoms	Sign or Symptom	9	0	0.3	no reported evidence		1	0	2017.0	2017.0
ACHE	43	Continuous Tremor	C0234371	phenotype	Nervous System Diseases; Pathological Conditions, Signs and Symptoms	Sign or Symptom	9	0	0.3	no reported evidence		1	0	2017.0	2017.0
ACHE	43	Intermittent Tremor	C0234372	phenotype	Nervous System Diseases; Pathological Conditions, Signs and Symptoms	Sign or Symptom	9	0	0.3	no reported evidence		1	0	2017.0	2017.0
ACHE	43	Fine Tremor	C0234373	phenotype	Nervous System Diseases; Pathological Conditions, Signs and Symptoms	Sign or Symptom	9	0	0.3	no reported evidence		1	0	2017.0	2017.0
ACHE	43	Coarse Tremor	C0234374	phenotype	Nervous System Diseases; Pathological Conditions, Signs and Symptoms	Sign or Symptom	9	0	0.3	no reported evidence		1	0	2017.0	2017.0
ACHE	43	Massive Tremor	C0234375	phenotype	Nervous System Diseases; Pathological Conditions, Signs and Symptoms	Sign or Symptom	9	0	0.3	no reported evidence		1	0	2017.0	2017.0
ACHE	43	Action Tremor	C0234376	phenotype	Nervous System Diseases; Pathological Conditions, Signs and Symptoms	Sign or Symptom	53	1	0.3	no reported evidence		1	0	2017.0	2017.0
ACHE	43	Passive Tremor	C0234377	phenotype	Nervous System Diseases; Pathological Conditions, Signs and Symptoms	Sign or Symptom	9	0	0.3	no reported evidence		1	0	2017.0	2017.0
ACHE	43	Static Tremor	C0234378	phenotype	Nervous System Diseases; Pathological Conditions, Signs and Symptoms	Sign or Symptom	38	0	0.3	no reported evidence		1	0	2017.0	2017.0
ACHE	43	Resting Tremor	C0234379	phenotype	Nervous System Diseases; Pathological Conditions, Signs and Symptoms	Sign or Symptom	21	1	0.3	no reported evidence		1	0	2017.0	2017.0
ACHE	43	Darkness Tremor	C0234381	phenotype	Nervous System Diseases; Pathological Conditions, Signs and Symptoms	Sign or Symptom	9	0	0.3	no reported evidence		1	0	2017.0	2017.0
ACHE	43	Generalized seizures	C0234533	disease	Nervous System Diseases; Pathological Conditions, Signs and Symptoms	Disease or Syndrome	125	4	0.3	no reported evidence		2	0	2010.0	2017.0
ACHE	43	Seizures, Clonic	C0234535	disease	Nervous System Diseases; Pathological Conditions, Signs and Symptoms	Disease or Syndrome	100	0	0.3	no reported evidence		2	0	2010.0	2017.0
ACHE	43	Tremor, Perioral	C0235078	phenotype	Nervous System Diseases; Pathological Conditions, Signs and Symptoms	Sign or Symptom	9	0	0.3	no reported evidence		1	0	2017.0	2017.0
ACHE	43	Tremor, Limb	C0235081	phenotype	Nervous System Diseases; Pathological Conditions, Signs and Symptoms	Sign or Symptom	12	0	0.3	no reported evidence		1	0	2017.0	2017.0
ACHE	43	Tremor, Muscle	C0235082	phenotype	Nervous System Diseases; Pathological Conditions, Signs and Symptoms	Sign or Symptom	9	0	0.3	no reported evidence		1	0	2017.0	2017.0
ACHE	43	Nerve Tremors	C0235083	phenotype	Nervous System Diseases; Pathological Conditions, Signs and Symptoms	Sign or Symptom	9	0	0.3	no reported evidence		1	0	2017.0	2017.0
ACHE	43	Tremor, Neonatal	C0235843	phenotype	Nervous System Diseases; Pathological Conditions, Signs and Symptoms	Sign or Symptom	9	0	0.3	no reported evidence		1	0	2017.0	2017.0
ACHE	43	Amphetamine-Related Disorders	C0236733	group	Mental Disorders; Substance-Related Disorders	Mental or Behavioral Dysfunction	75	0	0.3	no reported evidence		1	0	2006.0	2006.0
ACHE	43	Amphetamine Addiction	C0236804	disease	Mental Disorders; Substance-Related Disorders	Mental or Behavioral Dysfunction	76	1	0.3	no reported evidence		1	0	2006.0	2006.0
ACHE	43	Amphetamine Abuse	C0236807	disease	Mental Disorders; Substance-Related Disorders	Mental or Behavioral Dysfunction	75	0	0.3	no reported evidence		1	0	2006.0	2006.0
ACHE	43	Etat Marbre	C0266487	disease	Nervous System Diseases	Disease or Syndrome	23	0	0.3	no reported evidence		1	0	2009.0	2009.0
ACHE	43	Visual seizure	C0270824	disease	Nervous System Diseases; Pathological Conditions, Signs and Symptoms	Disease or Syndrome	206	0	0.3	no reported evidence		2	0	2010.0	2017.0
ACHE	43	Tonic Seizures	C0270844	phenotype	Nervous System Diseases; Pathological Conditions, Signs and Symptoms	Sign or Symptom	103	0	0.3	no reported evidence		2	0	2010.0	2017.0
ACHE	43	Epileptic drop attack	C0270846	disease	Nervous System Diseases; Pathological Conditions, Signs and Symptoms	Disease or Syndrome	114	1	0.3	no reported evidence		2	0	2010.0	2017.0
ACHE	43	Familial Alzheimer Disease (FAD)	C0276496	disease	Mental Disorders; Nervous System Diseases	Disease or Syndrome	187	62	0.3	no reported evidence		2	0	2013.0	2013.0
ACHE	43	Conventional (Clear Cell) Renal Cell Carcinoma	C0279702	disease	Female Urogenital Diseases and Pregnancy Complications; Male Urogenital Diseases; Neoplasms	Neoplastic Process	630	29	0.3	no reported evidence		1	0	2008.0	2008.0
ACHE	43	Organophosphorus Poisoning	C0353676	disease	Substance-Related Disorders	Injury or Poisoning	4	0	0.3	no reported evidence		3	0	1987.0	2013.0
ACHE	43	Malignant neoplasm of prostate	C0376358	disease	Male Urogenital Diseases; Neoplasms	Neoplastic Process	3238	563	0.3	no reported evidence		1	0	2010.0	2010.0
ACHE	43	Seizures, Somatosensory	C0422850	phenotype	Nervous System Diseases; Pathological Conditions, Signs and Symptoms	Pathologic Function	100	0	0.3	no reported evidence		2	0	2010.0	2017.0
ACHE	43	Seizures, Auditory	C0422852	phenotype	Nervous System Diseases; Pathological Conditions, Signs and Symptoms	Pathologic Function	100	0	0.3	no reported evidence		2	0	2010.0	2017.0
ACHE	43	Olfactory seizure	C0422853	disease	Nervous System Diseases; Pathological Conditions, Signs and Symptoms	Disease or Syndrome	100	0	0.3	no reported evidence		2	0	2010.0	2017.0
ACHE	43	Gustatory seizure	C0422854	phenotype	Nervous System Diseases; Pathological Conditions, Signs and Symptoms	Sign or Symptom	100	0	0.3	no reported evidence		2	0	2010.0	2017.0
ACHE	43	Vertiginous seizure	C0422855	disease	Nervous System Diseases; Pathological Conditions, Signs and Symptoms	Disease or Syndrome	100	0	0.3	no reported evidence		2	0	2010.0	2017.0
ACHE	43	Alzheimer Disease, Late Onset	C0494463	disease	Mental Disorders; Nervous System Diseases	Mental or Behavioral Dysfunction	252	110	0.3	no reported evidence		2	0	2013.0	2013.0
ACHE	43	Tonic - clonic seizures	C0494475	disease	Nervous System Diseases; Pathological Conditions, Signs and Symptoms	Disease or Syndrome	172	10	0.3	no reported evidence		2	0	2010.0	2017.0
ACHE	43	Acute Confusional Senile Dementia	C0546126	disease	Mental Disorders; Nervous System Diseases	Mental or Behavioral Dysfunction	84	2	0.3	no reported evidence		2	0	2013.0	2013.0
ACHE	43	Organophosphate poisoning	C0700359	disease	Substance-Related Disorders	Injury or Poisoning	4	0	0.3	no reported evidence		3	0	1987.0	2013.0
ACHE	43	Alzheimer's Disease, Focal Onset	C0750900	disease	Mental Disorders; Nervous System Diseases	Mental or Behavioral Dysfunction	84	2	0.3	no reported evidence		2	0	2013.0	2013.0
ACHE	43	Alzheimer Disease, Early Onset	C0750901	disease	Mental Disorders; Nervous System Diseases	Disease or Syndrome	115	55	0.3	no reported evidence		2	0	2013.0	2013.0
ACHE	43	Non-epileptic convulsion	C0751056	phenotype	Nervous System Diseases; Pathological Conditions, Signs and Symptoms	Sign or Symptom	100	0	0.3	no reported evidence		2	0	2010.0	2017.0
ACHE	43	Single Seizure	C0751110	disease	Nervous System Diseases; Pathological Conditions, Signs and Symptoms	Disease or Syndrome	100	0	0.3	no reported evidence		2	0	2010.0	2017.0
ACHE	43	Atonic Absence Seizures	C0751123	disease	Nervous System Diseases; Pathological Conditions, Signs and Symptoms	Disease or Syndrome	100	0	0.3	no reported evidence		2	0	2010.0	2017.0
ACHE	43	Adult Learning Disorders	C0751262	group	Mental Disorders; Nervous System Diseases; Pathological Conditions, Signs and Symptoms	Mental or Behavioral Dysfunction	29	0	0.3	no reported evidence		1	0	2008.0	2008.0
ACHE	43	Learning Disturbance	C0751263	disease	Mental Disorders; Nervous System Diseases; Pathological Conditions, Signs and Symptoms	Mental or Behavioral Dysfunction	29	0	0.3	no reported evidence		1	0	2008.0	2008.0
ACHE	43	Learning Disabilities	C0751265	disease	Mental Disorders; Nervous System Diseases; Pathological Conditions, Signs and Symptoms	Mental or Behavioral Dysfunction	71	2	0.3	no reported evidence		1	0	2008.0	2008.0
ACHE	43	Age-Related Memory Disorders	C0751292	disease	Behavior and Behavior Mechanisms; Nervous System Diseases; Pathological Conditions, Signs and Symptoms	Mental or Behavioral Dysfunction	41	0	0.3	no reported evidence		1	0	2008.0	2008.0
ACHE	43	Memory Disorder, Semantic	C0751293	disease	Behavior and Behavior Mechanisms; Nervous System Diseases; Pathological Conditions, Signs and Symptoms	Mental or Behavioral Dysfunction	41	0	0.3	no reported evidence		1	0	2008.0	2008.0
ACHE	43	Memory Disorder, Spatial	C0751294	disease	Behavior and Behavior Mechanisms; Nervous System Diseases; Pathological Conditions, Signs and Symptoms	Mental or Behavioral Dysfunction	41	0	0.3	no reported evidence		1	0	2008.0	2008.0
ACHE	43	Memory Loss	C0751295	phenotype	Behavior and Behavior Mechanisms; Nervous System Diseases; Pathological Conditions, Signs and Symptoms	Sign or Symptom	125	2	0.3	no reported evidence		1	0	2008.0	2008.0
ACHE	43	Convulsive Seizures	C0751494	phenotype	Nervous System Diseases; Pathological Conditions, Signs and Symptoms	Sign or Symptom	108	0	0.3	no reported evidence		2	0	2010.0	2017.0
ACHE	43	Seizures, Focal	C0751495	phenotype	Nervous System Diseases; Pathological Conditions, Signs and Symptoms	Disease or Syndrome	128	3	0.3	no reported evidence		2	0	2010.0	2017.0
ACHE	43	Seizures, Sensory	C0751496	phenotype	Nervous System Diseases; Pathological Conditions, Signs and Symptoms	Sign or Symptom	100	0	0.3	no reported evidence		2	0	2010.0	2017.0
ACHE	43	Pill Rolling Tremor	C0751564	phenotype	Nervous System Diseases; Pathological Conditions, Signs and Symptoms	Sign or Symptom	9	0	0.3	no reported evidence		1	0	2017.0	2017.0
ACHE	43	Tremor, Semirhythmic	C0751565	phenotype	Nervous System Diseases; Pathological Conditions, Signs and Symptoms	Finding	9	0	0.3	no reported evidence		1	0	2017.0	2017.0
ACHE	43	Mammary Neoplasms, Human	C1257931	group	Neoplasms; Skin and Connective Tissue Diseases	Neoplastic Process	475	0	0.3	no reported evidence		1	0	2013.0	2013.0
ACHE	43	Chromophobe Renal Cell Carcinoma	C1266042	disease	Female Urogenital Diseases and Pregnancy Complications; Male Urogenital Diseases; Neoplasms	Neoplastic Process	148	1	0.3	no reported evidence		1	0	2008.0	2008.0
ACHE	43	Sarcomatoid Renal Cell Carcinoma	C1266043	disease	Female Urogenital Diseases and Pregnancy Complications; Male Urogenital Diseases; Neoplasms	Neoplastic Process	127	0	0.3	no reported evidence		1	0	2008.0	2008.0
ACHE	43	Collecting Duct Carcinoma of the Kidney	C1266044	disease	Female Urogenital Diseases and Pregnancy Complications; Male Urogenital Diseases; Neoplasms	Neoplastic Process	137	0	0.3	no reported evidence		1	0	2008.0	2008.0
ACHE	43	Papillary Renal Cell Carcinoma	C1306837	disease	Female Urogenital Diseases and Pregnancy Complications; Male Urogenital Diseases; Neoplasms	Neoplastic Process	168	2	0.3	no reported evidence		1	0	2008.0	2008.0
ACHE	43	Developmental Academic Disorder	C1330966	phenotype	Mental Disorders; Nervous System Diseases; Pathological Conditions, Signs and Symptoms	Finding	29	0	0.3	no reported evidence		1	0	2008.0	2008.0
ACHE	43	Mammary Neoplasms	C1458155	group	Neoplasms; Skin and Connective Tissue Diseases	Neoplastic Process	2386	303	0.3	no reported evidence		1	0	2013.0	2013.0
ACHE	43	Involuntary Quiver	C1527384	phenotype	Nervous System Diseases; Pathological Conditions, Signs and Symptoms	Sign or Symptom	9	0	0.3	no reported evidence		1	0	2017.0	2017.0
ACHE	43	Organothiophosphonate Poisoning	C3494247	disease	Substance-Related Disorders	Injury or Poisoning	4	0	0.3	no reported evidence		3	0	1987.0	2013.0
ACHE	43	Organothiophosphate Poisoning	C3494248	disease	Substance-Related Disorders	Injury or Poisoning	4	0	0.3	no reported evidence		3	0	1987.0	2013.0
ACHE	43	Nonepileptic Seizures	C3495874	disease	Nervous System Diseases; Pathological Conditions, Signs and Symptoms	Disease or Syndrome	100	0	0.3	no reported evidence		2	0	2010.0	2017.0
ACHE	43	Convulsions	C4048158	phenotype	Nervous System Diseases; Pathological Conditions, Signs and Symptoms	Sign or Symptom	117	0	0.3	no reported evidence		2	0	2010.0	2017.0
ACHE	43	Absence Seizures	C4316903	phenotype	Nervous System Diseases; Pathological Conditions, Signs and Symptoms	Sign or Symptom	122	2	0.3	no reported evidence		2	0	2010.0	2017.0
ACHE	43	Epileptic Seizures	C4317109	disease	Nervous System Diseases; Pathological Conditions, Signs and Symptoms	Disease or Syndrome	102	0	0.3	no reported evidence		2	0	2010.0	2017.0
ACHE	43	Myoclonic Seizures	C4317123	phenotype	Nervous System Diseases; Pathological Conditions, Signs and Symptoms	Sign or Symptom	155	0	0.3	no reported evidence		2	0	2010.0	2017.0
ACHE	43	Generalized Absence Seizures	C4505436	disease	Nervous System Diseases; Pathological Conditions, Signs and Symptoms	Disease or Syndrome	100	0	0.3	no reported evidence		2	0	2010.0	2017.0
AK1	203	Cytopenia	C0010828	phenotype		Pathologic Function	206	0	0.3	strong		0	0
AK1	203	Myocardial Ischemia	C0151744	disease	Cardiovascular Diseases	Disease or Syndrome	447	44	0.3	no reported evidence		1	0	2005.0	2005.0
AK1	203	Congenital anemia	C0158995	disease		Disease or Syndrome	208	0	0.3	strong		0	0
AK1	203	Malignant lymphoma, lymphocytic, intermediate differentiation, diffuse	C0334634	disease	Hemic and Lymphatic Diseases; Immune System Diseases; Neoplasms	Neoplastic Process	348	13	0.3	no reported evidence		1	0	2014.0	2014.0
AK1	203	Lymphoma, Lymphocytic, Intermediate	C0751958	disease	Hemic and Lymphatic Diseases; Immune System Diseases; Neoplasms	Disease or Syndrome	11	0	0.3	no reported evidence		1	0	2014.0	2014.0
AK1	203	Intellectual Disability	C3714756	group	Behavior and Behavior Mechanisms; Mental Disorders; Nervous System Diseases; Pathological Conditions, Signs and Symptoms	Mental or Behavioral Dysfunction	2502	53	0.3	limited		0	0
AKR1B1	231	Diabetic Retinopathy	C0011884	disease	Cardiovascular Diseases; Endocrine System Diseases; Eye Diseases	Disease or Syndrome	246	115	0.3	no reported evidence	0.962962962962963	30	2	1994.0	2017.0
AKR1B1	231	Endometrial Neoplasms	C0014170	group	Female Urogenital Diseases and Pregnancy Complications; Neoplasms	Neoplastic Process	237	39	0.3	no reported evidence		1	0	2013.0	2013.0
AKR1B1	231	Hyperglycemia	C0020456	disease	Nutritional and Metabolic Diseases	Disease or Syndrome	487	37	0.3	no reported evidence	1.0	13	0	1998.0	2017.0
AKR1B1	231	Liver Cirrhosis, Experimental	C0023893	disease	Digestive System Diseases	Experimental Model of Disease	800	0	0.3	no reported evidence		1	0	2015.0	2015.0
AKR1B1	231	Respiratory Distress Syndrome, Adult	C0035222	disease	Respiratory Tract Diseases	Disease or Syndrome	185	27	0.3	no reported evidence		1	0	2015.0	2015.0
AKR1B1	231	Endometrioma	C0269102	disease	Female Urogenital Diseases and Pregnancy Complications	Neoplastic Process	228	2	0.3	no reported evidence		1	0	2015.0	2015.0
AKR1B1	231	Pseudoaphakia	C0524524	disease	Eye Diseases	Disease or Syndrome	22	1	0.3	no reported evidence		4	0	2011.0	2017.0
AKR1B1	231	Lens Opacities	C1510497	phenotype	Eye Diseases	Finding	338	0	0.3	no reported evidence		4	0	2011.0	2017.0
ANG	283	Acute-Phase Reaction	C0001349	phenotype	Pathological Conditions, Signs and Symptoms	Pathologic Function	6	0	0.3	no reported evidence		1	0	1998.0	1998.0
ANG	283	Corpus Luteum Cyst	C0010093	disease	Endocrine System Diseases; Female Urogenital Diseases and Pregnancy Complications; Neoplasms	Disease or Syndrome	36	0	0.3	no reported evidence		1	0	2011.0	2011.0
ANG	283	Ovarian Cysts	C0029927	disease	Endocrine System Diseases; Female Urogenital Diseases and Pregnancy Complications; Neoplasms	Disease or Syndrome	74	0	0.3	no reported evidence		1	0	2011.0	2011.0
BCHE	590	Alcoholic Intoxication	C0001969	disease	Mental Disorders; Substance-Related Disorders	Mental or Behavioral Dysfunction	40	3	0.3	no reported evidence	1.0	1	0	1986.0	1986.0
BCHE	590	Apnea	C0003578	phenotype	Pathological Conditions, Signs and Symptoms; Respiratory Tract Diseases	Sign or Symptom	74	1	0.3	no reported evidence		31	0	1967.0	2015.0
BCHE	590	Drug toxicity	C0013221	group	Substance-Related Disorders	Injury or Poisoning	82	0	0.3	no reported evidence		1	0	1987.0	1987.0
BCHE	590	Tonic-Clonic Epilepsy	C0014549	disease	Nervous System Diseases	Disease or Syndrome	16	0	0.3	no reported evidence		1	0	2004.0	2004.0
BCHE	590	Muscular fasciculation	C0015644	phenotype	Nervous System Diseases; Pathological Conditions, Signs and Symptoms	Sign or Symptom	49	0	0.3	no reported evidence		1	0	1984.0	1984.0
BCHE	590	Hemiparesis	C0018989	phenotype	Nervous System Diseases; Pathological Conditions, Signs and Symptoms	Sign or Symptom	60	4	0.3	no reported evidence		1	0	1991.0	1991.0
BCHE	590	Hypersomnia with Periodic Respiration	C0020529	disease	Nervous System Diseases; Respiratory Tract Diseases	Disease or Syndrome	10	0	0.3	no reported evidence		1	0	2008.0	2008.0
BCHE	590	Jacksonian Seizure	C0022333	disease	Nervous System Diseases; Pathological Conditions, Signs and Symptoms	Disease or Syndrome	100	0	0.3	no reported evidence		3	0	1996.0	2011.0
BCHE	590	Multiple Sclerosis	C0026769	disease	Immune System Diseases; Nervous System Diseases	Disease or Syndrome	1105	745	0.3	no reported evidence		1	0	2010.0	2010.0
BCHE	590	Muscular Dystrophy	C0026850	disease	Congenital, Hereditary, and Neonatal Diseases and Abnormalities; Musculoskeletal Diseases; Nervous System Diseases	Disease or Syndrome	202	29	0.3	no reported evidence		1	0	2013.0	2013.0
BCHE	590	Paresis	C0030552	phenotype	Nervous System Diseases; Pathological Conditions, Signs and Symptoms	Disease or Syndrome	112	22	0.3	no reported evidence		1	0	1991.0	1991.0
BCHE	590	Poisoning	C0032343	group	Substance-Related Disorders	Injury or Poisoning	16	0	0.3	no reported evidence		4	0	2010.0	2011.0
BCHE	590	Postoperative Complications	C0032787	group	Pathological Conditions, Signs and Symptoms	Pathologic Function	5	0	0.3	no reported evidence		1	0	1967.0	1967.0
BCHE	590	Sleep Apnea Syndromes	C0037315	group	Nervous System Diseases; Respiratory Tract Diseases	Disease or Syndrome	58	5	0.3	no reported evidence		1	0	2008.0	2008.0
BCHE	590	Tachycardia	C0039231	phenotype	Cardiovascular Diseases; Pathological Conditions, Signs and Symptoms	Finding	52	1	0.3	no reported evidence		1	0	2008.0	2008.0
BCHE	590	Trismus	C0041105	disease	Nervous System Diseases; Pathological Conditions, Signs and Symptoms	Disease or Syndrome	11	0	0.3	no reported evidence		1	0	1980.0	1980.0
BCHE	590	Adverse reaction to drug	C0041755	group	Substance-Related Disorders	Pathologic Function	82	0	0.3	no reported evidence		1	0	1987.0	1987.0
BCHE	590	Tachyarrhythmia	C0080203	phenotype	Cardiovascular Diseases; Pathological Conditions, Signs and Symptoms	Finding	18	0	0.3	no reported evidence		1	0	2008.0	2008.0
BCHE	590	Encephalopathy, Toxic	C0149504	disease	Nervous System Diseases; Substance-Related Disorders	Injury or Poisoning	26	0	0.3	no reported evidence		1	0	2011.0	2011.0
BCHE	590	Complex partial seizures	C0149958	disease	Nervous System Diseases; Pathological Conditions, Signs and Symptoms	Disease or Syndrome	115	6	0.3	no reported evidence		3	0	1996.0	2011.0
BCHE	590	Toxic Encephalitis	C0154659	disease	Nervous System Diseases; Substance-Related Disorders	Injury or Poisoning	26	0	0.3	no reported evidence		1	0	2011.0	2011.0
BCHE	590	Generalized seizures	C0234533	disease	Nervous System Diseases; Pathological Conditions, Signs and Symptoms	Disease or Syndrome	125	4	0.3	no reported evidence		3	0	1996.0	2011.0
BCHE	590	Seizures, Clonic	C0234535	disease	Nervous System Diseases; Pathological Conditions, Signs and Symptoms	Disease or Syndrome	100	0	0.3	no reported evidence		3	0	1996.0	2011.0
BCHE	590	Todd Paralysis	C0234544	phenotype	Nervous System Diseases; Pathological Conditions, Signs and Symptoms	Sign or Symptom	9	0	0.3	no reported evidence		10	0	1970.0	2011.0
BCHE	590	Neurotoxicity Syndromes	C0235032	group	Nervous System Diseases; Substance-Related Disorders	Injury or Poisoning	31	0	0.3	no reported evidence		1	0	2011.0	2011.0
BCHE	590	Cocaine-Related Disorders	C0236736	group	Mental Disorders; Substance-Related Disorders	Mental or Behavioral Dysfunction	112	0	0.3	no reported evidence		8	0	2008.0	2016.0
BCHE	590	Fasciculation, Tongue	C0239548	phenotype	Nervous System Diseases; Pathological Conditions, Signs and Symptoms	Finding	14	0	0.3	no reported evidence		1	0	1984.0	1984.0
BCHE	590	Masseter Muscle Spasm	C0240302	phenotype	Nervous System Diseases; Pathological Conditions, Signs and Symptoms	Finding	1	0	0.3	no reported evidence		1	0	1980.0	1980.0
BCHE	590	Monoparesis	C0270795	phenotype	Nervous System Diseases; Pathological Conditions, Signs and Symptoms	Sign or Symptom	2	1	0.3	no reported evidence		1	0	1991.0	1991.0
BCHE	590	Visual seizure	C0270824	disease	Nervous System Diseases; Pathological Conditions, Signs and Symptoms	Disease or Syndrome	206	0	0.3	no reported evidence		3	0	1996.0	2011.0
BCHE	590	Tonic Seizures	C0270844	phenotype	Nervous System Diseases; Pathological Conditions, Signs and Symptoms	Sign or Symptom	103	0	0.3	no reported evidence		3	0	1996.0	2011.0
BCHE	590	Epileptic drop attack	C0270846	disease	Nervous System Diseases; Pathological Conditions, Signs and Symptoms	Disease or Syndrome	114	1	0.3	no reported evidence		3	0	1996.0	2011.0
BCHE	590	Familial Alzheimer Disease (FAD)	C0276496	disease	Mental Disorders; Nervous System Diseases	Disease or Syndrome	187	62	0.3	no reported evidence		1	0	2013.0	2013.0
BCHE	590	Conventional (Clear Cell) Renal Cell Carcinoma	C0279702	disease	Female Urogenital Diseases and Pregnancy Complications; Male Urogenital Diseases; Neoplasms	Neoplastic Process	630	29	0.3	no reported evidence		1	0	2008.0	2008.0
BCHE	590	Giant Cell Glioblastoma	C0334588	disease	Neoplasms	Neoplastic Process	77	1	0.3	no reported evidence		1	0	1990.0	1990.0
BCHE	590	Sleep Apnea, Mixed Central and Obstructive	C0338495	disease	Nervous System Diseases; Respiratory Tract Diseases	Disease or Syndrome	10	0	0.3	no reported evidence		1	0	2008.0	2008.0
BCHE	590	Lockjaw	C0343495	phenotype	Nervous System Diseases; Pathological Conditions, Signs and Symptoms	Finding	1	0	0.3	no reported evidence		1	0	1980.0	1980.0
BCHE	590	Organophosphorus Poisoning	C0353676	disease	Substance-Related Disorders	Injury or Poisoning	4	0	0.3	no reported evidence		7	0	2013.0	2016.0
BCHE	590	Cardiac Death	C0376297	phenotype	Pathological Conditions, Signs and Symptoms	Pathologic Function	2	0	0.3	no reported evidence		1	0	2008.0	2008.0
BCHE	590	Seizures, Somatosensory	C0422850	phenotype	Nervous System Diseases; Pathological Conditions, Signs and Symptoms	Pathologic Function	100	0	0.3	no reported evidence		3	0	1996.0	2011.0
BCHE	590	Seizures, Auditory	C0422852	phenotype	Nervous System Diseases; Pathological Conditions, Signs and Symptoms	Pathologic Function	100	0	0.3	no reported evidence		3	0	1996.0	2011.0
BCHE	590	Olfactory seizure	C0422853	disease	Nervous System Diseases; Pathological Conditions, Signs and Symptoms	Disease or Syndrome	100	0	0.3	no reported evidence		3	0	1996.0	2011.0
BCHE	590	Gustatory seizure	C0422854	phenotype	Nervous System Diseases; Pathological Conditions, Signs and Symptoms	Sign or Symptom	100	0	0.3	no reported evidence		3	0	1996.0	2011.0
BCHE	590	Vertiginous seizure	C0422855	disease	Nervous System Diseases; Pathological Conditions, Signs and Symptoms	Disease or Syndrome	100	0	0.3	no reported evidence		3	0	1996.0	2011.0
BCHE	590	Tonic - clonic seizures	C0494475	disease	Nervous System Diseases; Pathological Conditions, Signs and Symptoms	Disease or Syndrome	172	10	0.3	no reported evidence		3	0	1996.0	2011.0
BCHE	590	Paralysed	C0522224	phenotype	Nervous System Diseases; Pathological Conditions, Signs and Symptoms	Finding	55	0	0.3	no reported evidence		10	0	1970.0	2011.0
BCHE	590	Fasciculation, Skeletal Muscle	C0541957	phenotype	Nervous System Diseases; Pathological Conditions, Signs and Symptoms	Finding	1	0	0.3	no reported evidence		1	0	1984.0	1984.0
BCHE	590	Acute Confusional Senile Dementia	C0546126	disease	Mental Disorders; Nervous System Diseases	Mental or Behavioral Dysfunction	84	2	0.3	no reported evidence		1	0	2013.0	2013.0
BCHE	590	Organophosphate poisoning	C0700359	disease	Substance-Related Disorders	Injury or Poisoning	4	0	0.3	no reported evidence		7	0	2013.0	2016.0
BCHE	590	Alzheimer's Disease, Focal Onset	C0750900	disease	Mental Disorders; Nervous System Diseases	Mental or Behavioral Dysfunction	84	2	0.3	no reported evidence		1	0	2013.0	2013.0
BCHE	590	Alzheimer Disease, Early Onset	C0750901	disease	Mental Disorders; Nervous System Diseases	Disease or Syndrome	115	55	0.3	no reported evidence		1	0	2013.0	2013.0
BCHE	590	Non-epileptic convulsion	C0751056	phenotype	Nervous System Diseases; Pathological Conditions, Signs and Symptoms	Sign or Symptom	100	0	0.3	no reported evidence		3	0	1996.0	2011.0
BCHE	590	Single Seizure	C0751110	disease	Nervous System Diseases; Pathological Conditions, Signs and Symptoms	Disease or Syndrome	100	0	0.3	no reported evidence		3	0	1996.0	2011.0
BCHE	590	Cryptogenic Tonic-Clonic Epilepsy	C0751117	disease	Nervous System Diseases	Disease or Syndrome	10	0	0.3	no reported evidence		1	0	2004.0	2004.0
BCHE	590	Epilepsy, Tonic-Clonic, Familial	C0751118	disease	Nervous System Diseases	Disease or Syndrome	10	0	0.3	no reported evidence		1	0	2004.0	2004.0
BCHE	590	Epilepsy, Tonic-Clonic, Symptomatic	C0751119	disease	Nervous System Diseases	Disease or Syndrome	10	0	0.3	no reported evidence		1	0	2004.0	2004.0
BCHE	590	Atonic Absence Seizures	C0751123	disease	Nervous System Diseases; Pathological Conditions, Signs and Symptoms	Disease or Syndrome	100	0	0.3	no reported evidence		3	0	1996.0	2011.0
BCHE	590	Fasciculation, Benign	C0751144	phenotype	Nervous System Diseases; Pathological Conditions, Signs and Symptoms	Sign or Symptom	1	0	0.3	no reported evidence		1	0	1984.0	1984.0
BCHE	590	Hyperkinesia, Generalized	C0751217	phenotype	Nervous System Diseases; Pathological Conditions, Signs and Symptoms	Sign or Symptom	32	0	0.3	no reported evidence		1	0	2002.0	2002.0
BCHE	590	Multiple Sclerosis, Acute Fulminating	C0751324	disease	Immune System Diseases; Nervous System Diseases	Disease or Syndrome	43	10	0.3	no reported evidence		1	0	2010.0	2010.0
BCHE	590	Upper Extremity Paresis	C0751409	phenotype	Nervous System Diseases; Pathological Conditions, Signs and Symptoms	Sign or Symptom	3	0	0.3	no reported evidence		1	0	1991.0	1991.0
BCHE	590	Lower Extremity Paresis	C0751410	phenotype	Nervous System Diseases; Pathological Conditions, Signs and Symptoms	Sign or Symptom	3	0	0.3	no reported evidence		1	0	1991.0	1991.0
BCHE	590	Convulsive Seizures	C0751494	phenotype	Nervous System Diseases; Pathological Conditions, Signs and Symptoms	Sign or Symptom	108	0	0.3	no reported evidence		3	0	1996.0	2011.0
BCHE	590	Seizures, Focal	C0751495	phenotype	Nervous System Diseases; Pathological Conditions, Signs and Symptoms	Disease or Syndrome	128	3	0.3	no reported evidence		3	0	1996.0	2011.0
BCHE	590	Seizures, Sensory	C0751496	phenotype	Nervous System Diseases; Pathological Conditions, Signs and Symptoms	Sign or Symptom	100	0	0.3	no reported evidence		3	0	1996.0	2011.0
BCHE	590	Cardiotoxicity	C0876994	disease	Pathological Conditions, Signs and Symptoms; Substance-Related Disorders; Wounds and Injuries	Injury or Poisoning	4	1	0.3	no reported evidence		1	0	2015.0	2015.0
BCHE	590	Mammary Neoplasms, Human	C1257931	group	Neoplasms; Skin and Connective Tissue Diseases	Neoplastic Process	475	0	0.3	no reported evidence		1	0	2013.0	2013.0
BCHE	590	Chromophobe Renal Cell Carcinoma	C1266042	disease	Female Urogenital Diseases and Pregnancy Complications; Male Urogenital Diseases; Neoplasms	Neoplastic Process	148	1	0.3	no reported evidence		1	0	2008.0	2008.0
BCHE	590	Sarcomatoid Renal Cell Carcinoma	C1266043	disease	Female Urogenital Diseases and Pregnancy Complications; Male Urogenital Diseases; Neoplasms	Neoplastic Process	127	0	0.3	no reported evidence		1	0	2008.0	2008.0
BCHE	590	Collecting Duct Carcinoma of the Kidney	C1266044	disease	Female Urogenital Diseases and Pregnancy Complications; Male Urogenital Diseases; Neoplasms	Neoplastic Process	137	0	0.3	no reported evidence		1	0	2008.0	2008.0
BCHE	590	Papillary Renal Cell Carcinoma	C1306837	disease	Female Urogenital Diseases and Pregnancy Complications; Male Urogenital Diseases; Neoplasms	Neoplastic Process	168	2	0.3	no reported evidence		1	0	2008.0	2008.0
BCHE	590	Glioblastoma Multiforme	C1621958	disease	Neoplasms	Neoplastic Process	853	42	0.3	no reported evidence		1	0	1990.0	1990.0
BCHE	590	Bamforth syndrome	C1855794	disease	Congenital, Hereditary, and Neonatal Diseases and Abnormalities; Endocrine System Diseases; Musculoskeletal Diseases; Skin and Connective Tissue Diseases; Stomatognathic Diseases	Disease or Syndrome	6	3	0.3	no reported evidence		1	0	2006.0	2006.0
BCHE	590	Acholinesterasemia	C1867467	disease	Congenital, Hereditary, and Neonatal Diseases and Abnormalities; Nutritional and Metabolic Diseases	Disease or Syndrome	1	27	0.3	no reported evidence		22	27	1989.0	2015.0
BCHE	590	Hypocholinesterasemia, Fluoride-Resistant, Japanese Type	C1867470	disease	Congenital, Hereditary, and Neonatal Diseases and Abnormalities; Nutritional and Metabolic Diseases	Disease or Syndrome	1	27	0.3	no reported evidence		22	27	1989.0	2015.0
BCHE	590	Hypothyroidism, Thyroidal, With Spiky Hair And Cleft Palate	C1968699	disease	Congenital, Hereditary, and Neonatal Diseases and Abnormalities; Endocrine System Diseases; Musculoskeletal Diseases; Skin and Connective Tissue Diseases; Stomatognathic Diseases	Disease or Syndrome	2	1	0.3	no reported evidence		1	0	2006.0	2006.0
BCHE	590	Organothiophosphonate Poisoning	C3494247	disease	Substance-Related Disorders	Injury or Poisoning	4	0	0.3	no reported evidence		7	0	2013.0	2016.0
BCHE	590	Organothiophosphate Poisoning	C3494248	disease	Substance-Related Disorders	Injury or Poisoning	4	0	0.3	no reported evidence		7	0	2013.0	2016.0
BCHE	590	Nonepileptic Seizures	C3495874	disease	Nervous System Diseases; Pathological Conditions, Signs and Symptoms	Disease or Syndrome	100	0	0.3	no reported evidence		3	0	1996.0	2011.0
BCHE	590	BCHE, FLUORIDE 1 PHENOTYPE	C3889586	phenotype		Finding	1	27	0.3	no reported evidence		22	27	1989.0	2015.0
BCHE	590	BCHE, FLUORIDE 2 PHENOTYPE	C3889588	phenotype		Finding	1	27	0.3	no reported evidence		22	27	1989.0	2015.0
BCHE	590	BCHE, K VARIANT PHENOTYPE	C3889589	phenotype		Finding	1	27	0.3	no reported evidence		22	27	1989.0	2015.0
BCHE	590	BCHE, J VARIANT PHENOTYPE	C3889591	phenotype		Finding	1	27	0.3	no reported evidence		22	27	1989.0	2015.0
BCHE	590	BCHE, H VARIANT PHENOTYPE	C3889592	phenotype		Finding	1	27	0.3	no reported evidence		22	27	1989.0	2015.0
BCHE	590	BCHE NEWFOUNDLAND PHENOTYPE	C3889596	phenotype		Finding	1	27	0.3	no reported evidence		22	27	1989.0	2015.0
BCHE	590	BCHE, SILENT 1 PHENOTYPE	C3889604	phenotype		Finding	1	27	0.3	no reported evidence		22	27	1989.0	2015.0
BCHE	590	BCHE CYNTHIANA PHENOTYPE	C3889605	phenotype		Finding	1	27	0.3	no reported evidence		22	27	1989.0	2015.0
BCHE	590	BCHE JOHANNESBURG PHENOTYPE	C3889606	phenotype		Finding	1	27	0.3	no reported evidence		22	27	1989.0	2015.0
BCHE	590	APNEA, POSTANESTHETIC, DUE TO BCHE, ATYPICAL-1	C4016356	phenotype		Finding	1	27	0.3	no reported evidence		22	27	1989.0	2015.0
BCHE	590	BCHE, DIBUCAINE-RESISTANT I PHENOTYPE	C4017543	phenotype		Finding	1	27	0.3	no reported evidence		22	27	1989.0	2015.0
BCHE	590	CHE*70G PHENOTYPE	C4017544	phenotype		Finding	1	27	0.3	no reported evidence		22	27	1989.0	2015.0
BCHE	590	BCHE*70G PHENOTYPE	C4017545	phenotype		Finding	1	27	0.3	no reported evidence		22	27	1989.0	2015.0
BCHE	590	BCHE ANN ARBOR PHENOTYPE	C4017546	phenotype		Finding	1	27	0.3	no reported evidence		22	27	1989.0	2015.0
BCHE	590	CHE*FS117 PHENOTYPE	C4017547	phenotype		Finding	1	27	0.3	no reported evidence		22	27	1989.0	2015.0
BCHE	590	BCHE*FS117 PHENOTYPE	C4017548	phenotype		Finding	1	27	0.3	no reported evidence		22	27	1989.0	2015.0
BCHE	590	BCHE, FLUORIDE-RESISTANT I PHENOTYPE	C4017549	phenotype		Finding	1	27	0.3	no reported evidence		22	27	1989.0	2015.0
BCHE	590	BCHE*243M PHENOTYPE	C4017551	phenotype		Finding	1	27	0.3	no reported evidence		22	27	1989.0	2015.0
BCHE	590	BCHE, FLUORIDE-RESISTANT II PHENOTYPE	C4017552	phenotype		Finding	1	27	0.3	no reported evidence		22	27	1989.0	2015.0
BCHE	590	CHE*390V PHENOTYPE	C4017553	phenotype		Finding	1	27	0.3	no reported evidence		22	27	1989.0	2015.0
BCHE	590	BCHE*390V PHENOTYPE	C4017554	phenotype		Finding	1	27	0.3	no reported evidence		22	27	1989.0	2015.0
BCHE	590	BCHE, QUANTITATIVE K POLYMORPHISM PHENOTYPE	C4017555	phenotype		Finding	1	27	0.3	no reported evidence		22	27	1989.0	2015.0
BCHE	590	CHE*539T PHENOTYPE	C4017556	phenotype		Finding	1	27	0.3	no reported evidence		22	27	1989.0	2015.0
BCHE	590	BCHE*539T PHENOTYPE	C4017557	phenotype		Finding	1	27	0.3	no reported evidence		22	27	1989.0	2015.0
BCHE	590	BCHE, QUANTITATIVE J VARIANT PHENOTYPE	C4017558	phenotype		Finding	1	27	0.3	no reported evidence		22	27	1989.0	2015.0
BCHE	590	BCHE, QUANTITATIVE H VARIANT PHENOTYPE	C4017559	phenotype		Finding	1	27	0.3	no reported evidence		22	27	1989.0	2015.0
BCHE	590	BCHE*FS126 PHENOTYPE	C4017560	phenotype		Finding	1	27	0.3	no reported evidence		22	27	1989.0	2015.0
BCHE	590	Absence Seizures	C4316903	phenotype	Nervous System Diseases; Pathological Conditions, Signs and Symptoms	Sign or Symptom	122	2	0.3	no reported evidence		3	0	1996.0	2011.0
BCHE	590	Epileptic Seizures	C4317109	disease	Nervous System Diseases; Pathological Conditions, Signs and Symptoms	Disease or Syndrome	102	0	0.3	no reported evidence		3	0	1996.0	2011.0
BCHE	590	Myoclonic Seizures	C4317123	phenotype	Nervous System Diseases; Pathological Conditions, Signs and Symptoms	Sign or Symptom	155	0	0.3	no reported evidence		3	0	1996.0	2011.0
BCHE	590	Generalized Absence Seizures	C4505436	disease	Nervous System Diseases; Pathological Conditions, Signs and Symptoms	Disease or Syndrome	100	0	0.3	no reported evidence		3	0	1996.0	2011.0
BHMT	635	Alcoholic Intoxication, Chronic	C0001973	disease	Mental Disorders; Substance-Related Disorders	Mental or Behavioral Dysfunction	423	323	0.3	no reported evidence	1.0	1	0	2015.0	2015.0
BHMT	635	Diabetes Mellitus, Non-Insulin-Dependent	C0011860	disease	Endocrine System Diseases; Nutritional and Metabolic Diseases	Disease or Syndrome	1671	1522	0.3	no reported evidence		1	0	2013.0	2013.0
BHMT	635	Diastematomyelia	C0011999	disease	Congenital, Hereditary, and Neonatal Diseases and Abnormalities; Nervous System Diseases	Congenital Abnormality	28	0	0.3	no reported evidence		1	0	2006.0	2006.0
BHMT	635	Hepatolenticular Degeneration	C0019202	disease	Congenital, Hereditary, and Neonatal Diseases and Abnormalities; Digestive System Diseases; Nervous System Diseases; Nutritional and Metabolic Diseases	Disease or Syndrome	68	220	0.3	no reported evidence		1	0	2013.0	2013.0
BHMT	635	Reticulosarcoma	C0024302	disease	Hemic and Lymphatic Diseases; Immune System Diseases; Neoplasms	Neoplastic Process	61	0	0.3	no reported evidence		1	0	2007.0	2007.0
BHMT	635	Lymphoma, Mixed-Cell	C0024304	disease	Hemic and Lymphatic Diseases; Immune System Diseases; Neoplasms	Neoplastic Process	21	0	0.3	no reported evidence		1	0	2007.0	2007.0
BHMT	635	Lymphoma, Non-Hodgkin	C0024305	disease	Hemic and Lymphatic Diseases; Immune System Diseases; Neoplasms	Neoplastic Process	538	154	0.3	no reported evidence		1	0	2007.0	2007.0
BHMT	635	Lymphoma, Undifferentiated	C0024306	disease	Hemic and Lymphatic Diseases; Immune System Diseases; Neoplasms	Neoplastic Process	23	0	0.3	no reported evidence		1	0	2007.0	2007.0
BHMT	635	Neurenteric Cyst	C0027806	disease	Congenital, Hereditary, and Neonatal Diseases and Abnormalities; Nervous System Diseases	Congenital Abnormality	28	0	0.3	no reported evidence		1	0	2006.0	2006.0
BHMT	635	High Grade Lymphoma (neoplasm)	C0079740	disease	Hemic and Lymphatic Diseases; Immune System Diseases; Neoplasms	Neoplastic Process	42	1	0.3	no reported evidence		1	0	2007.0	2007.0
BHMT	635	Lymphoma, Intermediate-Grade	C0079741	disease	Hemic and Lymphatic Diseases; Immune System Diseases; Neoplasms	Neoplastic Process	24	1	0.3	no reported evidence		1	0	2007.0	2007.0
BHMT	635	Low Grade Lymphoma (neoplasm)	C0079747	disease	Hemic and Lymphatic Diseases; Immune System Diseases; Neoplasms	Neoplastic Process	38	0	0.3	no reported evidence		1	0	2007.0	2007.0
BHMT	635	Diffuse Mixed-Cell Lymphoma	C0079757	disease	Hemic and Lymphatic Diseases; Immune System Diseases; Neoplasms	Neoplastic Process	22	0	0.3	no reported evidence		1	0	2007.0	2007.0
BHMT	635	Lymphoma, Small Noncleaved-Cell	C0079770	disease	Hemic and Lymphatic Diseases; Immune System Diseases; Neoplasms	Neoplastic Process	27	0	0.3	no reported evidence		1	0	2007.0	2007.0
BHMT	635	Tethered Cord Syndrome	C0080218	disease	Congenital, Hereditary, and Neonatal Diseases and Abnormalities; Nervous System Diseases	Disease or Syndrome	35	0	0.3	no reported evidence		1	0	2006.0	2006.0
BHMT	635	Iniencephaly	C0152234	disease	Congenital, Hereditary, and Neonatal Diseases and Abnormalities; Nervous System Diseases	Congenital Abnormality	28	0	0.3	no reported evidence		1	0	2006.0	2006.0
BHMT	635	Craniorachischisis	C0152426	disease	Congenital, Hereditary, and Neonatal Diseases and Abnormalities; Nervous System Diseases	Congenital Abnormality	35	0	0.3	no reported evidence		1	0	2006.0	2006.0
BHMT	635	Exencephaly	C0266453	disease	Congenital, Hereditary, and Neonatal Diseases and Abnormalities; Nervous System Diseases	Congenital Abnormality	35	0	0.3	no reported evidence		1	0	2006.0	2006.0
BHMT	635	Spinal Cord Myelodysplasia	C0344479	disease	Congenital, Hereditary, and Neonatal Diseases and Abnormalities; Nervous System Diseases	Congenital Abnormality	28	0	0.3	no reported evidence		1	0	2006.0	2006.0
BHMT	635	Acrania	C0702169	disease	Congenital, Hereditary, and Neonatal Diseases and Abnormalities; Nervous System Diseases	Congenital Abnormality	31	0	0.3	no reported evidence		1	0	2006.0	2006.0
BHMT	635	Hepatic Form of Wilson Disease	C1527352	disease	Congenital, Hereditary, and Neonatal Diseases and Abnormalities; Digestive System Diseases; Nervous System Diseases; Nutritional and Metabolic Diseases	Disease or Syndrome	24	0	0.3	no reported evidence		1	0	2013.0	2013.0
BHMT	635	Lymphoma, Diffuse	C3714542	disease	Hemic and Lymphatic Diseases; Immune System Diseases; Neoplasms	Neoplastic Process	54	0	0.3	no reported evidence		1	0	2007.0	2007.0
BLM	641	Malignant Neoplasms	C0006826	group	Neoplasms	Neoplastic Process	1437	87	0.3	no reported evidence		0	0
BLM	641	Osteogenesis Imperfecta	C0029434	disease	Congenital, Hereditary, and Neonatal Diseases and Abnormalities; Musculoskeletal Diseases; Skin and Connective Tissue Diseases	Congenital Abnormality; Disease or Syndrome	203	47	0.3	no reported evidence		0	0
BLM	641	Primary microcephaly	C0431350	disease		Congenital Abnormality	115	9	0.3	strong		2	0	1993.0	1998.0
BLM	641	Intellectual Disability	C3714756	group	Behavior and Behavior Mechanisms; Mental Disorders; Nervous System Diseases; Pathological Conditions, Signs and Symptoms	Mental or Behavioral Dysfunction	2502	53	0.3	strong		0	0
C8G	733	Liver Cirrhosis, Experimental	C0023893	disease	Digestive System Diseases	Experimental Model of Disease	800	0	0.3	no reported evidence		1	0	2015.0	2015.0
CA2	760	Osteoporosis, Age-Related	C0001787	disease	Musculoskeletal Diseases; Nutritional and Metabolic Diseases	Disease or Syndrome	81	0	0.3	no reported evidence		1	0	2009.0	2009.0
CA2	760	Malignant neoplasm of stomach	C0024623	disease	Digestive System Diseases; Neoplasms	Neoplastic Process	2397	341	0.3	no reported evidence		1	0	2005.0	2005.0
CA2	760	Osteoporosis	C0029456	disease	Musculoskeletal Diseases; Nutritional and Metabolic Diseases	Disease or Syndrome	440	82	0.3	no reported evidence		1	0	2009.0	2009.0
CA2	760	Osteoporosis, Senile	C0029459	disease	Musculoskeletal Diseases; Nutritional and Metabolic Diseases	Disease or Syndrome	63	2	0.3	no reported evidence		1	0	2009.0	2009.0
CA2	760	Stomach Neoplasms	C0038356	group	Digestive System Diseases; Neoplasms	Neoplastic Process	834	23	0.3	no reported evidence		1	0	2005.0	2005.0
CA2	760	Adenocarcinoma, Basal Cell	C0205641	disease	Neoplasms	Neoplastic Process	116	0	0.3	no reported evidence		1	0	2005.0	2005.0
CA2	760	Adenocarcinoma, Oxyphilic	C0205642	disease	Neoplasms	Neoplastic Process	121	0	0.3	no reported evidence		1	0	2005.0	2005.0
CA2	760	Carcinoma, Cribriform	C0205643	disease	Neoplasms	Neoplastic Process	114	0	0.3	no reported evidence		1	0	2005.0	2005.0
CA2	760	Carcinoma, Granular Cell	C0205644	disease	Neoplasms	Neoplastic Process	114	0	0.3	no reported evidence		1	0	2005.0	2005.0
CA2	760	Adenocarcinoma, Tubular	C0205645	disease	Neoplasms	Neoplastic Process	124	1	0.3	no reported evidence		1	0	2005.0	2005.0
CA2	760	Squamous cell carcinoma of esophagus	C0279626	disease	Digestive System Diseases; Neoplasms	Neoplastic Process	1022	148	0.3	no reported evidence		1	0	2011.0	2011.0
CA2	760	Post-Traumatic Osteoporosis	C0751406	disease	Musculoskeletal Diseases; Nutritional and Metabolic Diseases	Disease or Syndrome	59	0	0.3	no reported evidence		1	0	2009.0	2009.0
CA2	760	Hereditary Diffuse Gastric Cancer	C1708349	disease	Digestive System Diseases; Neoplasms	Neoplastic Process	299	48	0.3	no reported evidence		1	0	2005.0	2005.0
CA2	760	Renal tubular acidosis, distal, type 3	C1849435	disease	Congenital, Hereditary, and Neonatal Diseases and Abnormalities; Female Urogenital Diseases and Pregnancy Complications; Male Urogenital Diseases; Nutritional and Metabolic Diseases	Disease or Syndrome	1	0	0.3	no reported evidence		0	0
CDK2	1017	Adult Diffuse Large B-Cell Lymphoma	C1332201	disease		Neoplastic Process	45	13	0.3	no reported evidence		0	0
CDK2	1017	Childhood Diffuse Large B-Cell Lymphoma	C1332967	disease		Neoplastic Process	45	13	0.3	no reported evidence		0	0
CHRM1	1128	Brain Ischemia	C0007786	disease	Cardiovascular Diseases; Nervous System Diseases	Disease or Syndrome	263	4	0.3	no reported evidence		1	0	2008.0	2008.0
CHRM1	1128	Epilepsy	C0014544	disease	Nervous System Diseases	Disease or Syndrome	1176	147	0.3	no reported evidence		1	0	2008.0	2008.0
CHRM1	1128	Jacksonian Seizure	C0022333	disease	Nervous System Diseases; Pathological Conditions, Signs and Symptoms	Disease or Syndrome	100	0	0.3	no reported evidence		5	0	1994.0	2003.0
CHRM1	1128	Memory Disorders	C0025261	disease	Behavior and Behavior Mechanisms; Nervous System Diseases; Pathological Conditions, Signs and Symptoms	Mental or Behavioral Dysfunction	43	0	0.3	no reported evidence		1	0	2011.0	2011.0
CHRM1	1128	Seizures	C0036572	phenotype	Nervous System Diseases; Pathological Conditions, Signs and Symptoms	Sign or Symptom	1173	165	0.3	no reported evidence		5	0	1994.0	2003.0
CHRM1	1128	Epilepsy, Cryptogenic	C0086237	disease	Nervous System Diseases	Disease or Syndrome	62	1	0.3	no reported evidence		1	0	2008.0	2008.0
CHRM1	1128	Complex partial seizures	C0149958	disease	Nervous System Diseases; Pathological Conditions, Signs and Symptoms	Disease or Syndrome	115	6	0.3	no reported evidence		5	0	1994.0	2003.0
CHRM1	1128	Memory impairment	C0233794	phenotype	Behavior and Behavior Mechanisms; Nervous System Diseases; Pathological Conditions, Signs and Symptoms	Mental or Behavioral Dysfunction	266	22	0.3	no reported evidence		1	0	2011.0	2011.0
CHRM1	1128	Generalized seizures	C0234533	disease	Nervous System Diseases; Pathological Conditions, Signs and Symptoms	Disease or Syndrome	125	4	0.3	no reported evidence		5	0	1994.0	2003.0
CHRM1	1128	Seizures, Clonic	C0234535	disease	Nervous System Diseases; Pathological Conditions, Signs and Symptoms	Disease or Syndrome	100	0	0.3	no reported evidence		5	0	1994.0	2003.0
CHRM1	1128	Aura	C0236018	phenotype	Nervous System Diseases	Finding	60	0	0.3	no reported evidence		1	0	2008.0	2008.0
CHRM1	1128	Visual seizure	C0270824	disease	Nervous System Diseases; Pathological Conditions, Signs and Symptoms	Disease or Syndrome	206	0	0.3	no reported evidence		5	0	1994.0	2003.0
CHRM1	1128	Tonic Seizures	C0270844	phenotype	Nervous System Diseases; Pathological Conditions, Signs and Symptoms	Sign or Symptom	103	0	0.3	no reported evidence		5	0	1994.0	2003.0
CHRM1	1128	Epileptic drop attack	C0270846	disease	Nervous System Diseases; Pathological Conditions, Signs and Symptoms	Disease or Syndrome	114	1	0.3	no reported evidence		5	0	1994.0	2003.0
CHRM1	1128	Seizures, Somatosensory	C0422850	phenotype	Nervous System Diseases; Pathological Conditions, Signs and Symptoms	Pathologic Function	100	0	0.3	no reported evidence		5	0	1994.0	2003.0
CHRM1	1128	Seizures, Auditory	C0422852	phenotype	Nervous System Diseases; Pathological Conditions, Signs and Symptoms	Pathologic Function	100	0	0.3	no reported evidence		5	0	1994.0	2003.0
CHRM1	1128	Olfactory seizure	C0422853	disease	Nervous System Diseases; Pathological Conditions, Signs and Symptoms	Disease or Syndrome	100	0	0.3	no reported evidence		5	0	1994.0	2003.0
CHRM1	1128	Gustatory seizure	C0422854	phenotype	Nervous System Diseases; Pathological Conditions, Signs and Symptoms	Sign or Symptom	100	0	0.3	no reported evidence		5	0	1994.0	2003.0
CHRM1	1128	Vertiginous seizure	C0422855	disease	Nervous System Diseases; Pathological Conditions, Signs and Symptoms	Disease or Syndrome	100	0	0.3	no reported evidence		5	0	1994.0	2003.0
CHRM1	1128	Tonic - clonic seizures	C0494475	disease	Nervous System Diseases; Pathological Conditions, Signs and Symptoms	Disease or Syndrome	172	10	0.3	no reported evidence		5	0	1994.0	2003.0
CHRM1	1128	Non-epileptic convulsion	C0751056	phenotype	Nervous System Diseases; Pathological Conditions, Signs and Symptoms	Sign or Symptom	100	0	0.3	no reported evidence		5	0	1994.0	2003.0
CHRM1	1128	Single Seizure	C0751110	disease	Nervous System Diseases; Pathological Conditions, Signs and Symptoms	Disease or Syndrome	100	0	0.3	no reported evidence		5	0	1994.0	2003.0
CHRM1	1128	Awakening Epilepsy	C0751111	disease	Nervous System Diseases	Disease or Syndrome	60	0	0.3	no reported evidence		1	0	2008.0	2008.0
CHRM1	1128	Atonic Absence Seizures	C0751123	disease	Nervous System Diseases; Pathological Conditions, Signs and Symptoms	Disease or Syndrome	100	0	0.3	no reported evidence		5	0	1994.0	2003.0
CHRM1	1128	Age-Related Memory Disorders	C0751292	disease	Behavior and Behavior Mechanisms; Nervous System Diseases; Pathological Conditions, Signs and Symptoms	Mental or Behavioral Dysfunction	41	0	0.3	no reported evidence		1	0	2011.0	2011.0
CHRM1	1128	Memory Disorder, Semantic	C0751293	disease	Behavior and Behavior Mechanisms; Nervous System Diseases; Pathological Conditions, Signs and Symptoms	Mental or Behavioral Dysfunction	41	0	0.3	no reported evidence		1	0	2011.0	2011.0
CHRM1	1128	Memory Disorder, Spatial	C0751294	disease	Behavior and Behavior Mechanisms; Nervous System Diseases; Pathological Conditions, Signs and Symptoms	Mental or Behavioral Dysfunction	41	0	0.3	no reported evidence		1	0	2011.0	2011.0
CHRM1	1128	Memory Loss	C0751295	phenotype	Behavior and Behavior Mechanisms; Nervous System Diseases; Pathological Conditions, Signs and Symptoms	Sign or Symptom	125	2	0.3	no reported evidence		1	0	2011.0	2011.0
CHRM1	1128	Convulsive Seizures	C0751494	phenotype	Nervous System Diseases; Pathological Conditions, Signs and Symptoms	Sign or Symptom	108	0	0.3	no reported evidence		5	0	1994.0	2003.0
CHRM1	1128	Seizures, Focal	C0751495	phenotype	Nervous System Diseases; Pathological Conditions, Signs and Symptoms	Disease or Syndrome	128	3	0.3	no reported evidence		5	0	1994.0	2003.0
CHRM1	1128	Seizures, Sensory	C0751496	phenotype	Nervous System Diseases; Pathological Conditions, Signs and Symptoms	Sign or Symptom	100	0	0.3	no reported evidence		5	0	1994.0	2003.0
CHRM1	1128	Cerebral Ischemia	C0917798	disease	Cardiovascular Diseases; Nervous System Diseases	Disease or Syndrome	274	2	0.3	no reported evidence		1	0	2008.0	2008.0
CHRM1	1128	Nonepileptic Seizures	C3495874	disease	Nervous System Diseases; Pathological Conditions, Signs and Symptoms	Disease or Syndrome	100	0	0.3	no reported evidence		5	0	1994.0	2003.0
CHRM1	1128	Convulsions	C4048158	phenotype	Nervous System Diseases; Pathological Conditions, Signs and Symptoms	Sign or Symptom	117	0	0.3	no reported evidence		5	0	1994.0	2003.0
CHRM1	1128	Absence Seizures	C4316903	phenotype	Nervous System Diseases; Pathological Conditions, Signs and Symptoms	Sign or Symptom	122	2	0.3	no reported evidence		5	0	1994.0	2003.0
CHRM1	1128	Epileptic Seizures	C4317109	disease	Nervous System Diseases; Pathological Conditions, Signs and Symptoms	Disease or Syndrome	102	0	0.3	no reported evidence		5	0	1994.0	2003.0
CHRM1	1128	Myoclonic Seizures	C4317123	phenotype	Nervous System Diseases; Pathological Conditions, Signs and Symptoms	Sign or Symptom	155	0	0.3	no reported evidence		5	0	1994.0	2003.0
CHRM1	1128	Generalized Absence Seizures	C4505436	disease	Nervous System Diseases; Pathological Conditions, Signs and Symptoms	Disease or Syndrome	100	0	0.3	no reported evidence		5	0	1994.0	2003.0
CHRM2	1129	Alloxan Diabetes	C0002152	disease	Endocrine System Diseases; Nutritional and Metabolic Diseases	Experimental Model of Disease	112	0	0.3	no reported evidence		1	0	2008.0	2008.0
CHRM2	1129	Diabetes Mellitus, Experimental	C0011853	disease	Endocrine System Diseases; Nutritional and Metabolic Diseases	Experimental Model of Disease	112	0	0.3	no reported evidence		1	0	2008.0	2008.0
CHRM2	1129	Diabetes Mellitus, Insulin-Dependent	C0011854	disease	Endocrine System Diseases; Immune System Diseases; Nutritional and Metabolic Diseases	Disease or Syndrome	955	775	0.3	no reported evidence		1	0	2008.0	2008.0
CHRM2	1129	Diabetic Neuropathies	C0011882	group	Endocrine System Diseases; Nervous System Diseases	Disease or Syndrome	85	4	0.3	no reported evidence		1	0	2010.0	2010.0
CHRM2	1129	Drug abuse	C0013146	disease	Mental Disorders; Substance-Related Disorders	Mental or Behavioral Dysfunction	228	25	0.3	no reported evidence		1	0	2010.0	2010.0
CHRM2	1129	Drug habituation	C0013170	phenotype	Mental Disorders; Substance-Related Disorders	Mental or Behavioral Dysfunction	137	7	0.3	no reported evidence		1	0	2010.0	2010.0
CHRM2	1129	Drug Use Disorders	C0013222	group	Mental Disorders; Substance-Related Disorders	Mental or Behavioral Dysfunction	118	0	0.3	no reported evidence		1	0	2010.0	2010.0
CHRM2	1129	Epilepsy	C0014544	disease	Nervous System Diseases	Disease or Syndrome	1176	147	0.3	no reported evidence		1	0	2008.0	2008.0
CHRM2	1129	Organic Mental Disorders, Substance-Induced	C0029231	disease	Mental Disorders; Substance-Related Disorders	Mental or Behavioral Dysfunction	115	0	0.3	no reported evidence		1	0	2010.0	2010.0
CHRM2	1129	Streptozotocin Diabetes	C0038433	disease	Endocrine System Diseases; Nutritional and Metabolic Diseases	Experimental Model of Disease	112	0	0.3	no reported evidence		1	0	2008.0	2008.0
CHRM2	1129	Substance Use Disorders	C0038586	group	Mental Disorders; Substance-Related Disorders	Mental or Behavioral Dysfunction	142	10	0.3	no reported evidence		1	0	2010.0	2010.0
CHRM2	1129	Injuries, Acute Brain	C0085742	group	Nervous System Diseases; Wounds and Injuries	Injury or Poisoning	69	0	0.3	no reported evidence		1	0	2013.0	2013.0
CHRM2	1129	Epilepsy, Cryptogenic	C0086237	disease	Nervous System Diseases	Disease or Syndrome	62	1	0.3	no reported evidence		1	0	2008.0	2008.0
CHRM2	1129	Neurogenic Urinary Bladder, Atonic	C0149622	disease	Female Urogenital Diseases and Pregnancy Complications; Male Urogenital Diseases; Nervous System Diseases; Pathological Conditions, Signs and Symptoms	Disease or Syndrome	1	0	0.3	no reported evidence		1	0	2010.0	2010.0
CHRM2	1129	Diabetes, Autoimmune	C0205734	disease	Endocrine System Diseases; Immune System Diseases; Nutritional and Metabolic Diseases	Disease or Syndrome	110	3	0.3	no reported evidence		1	0	2008.0	2008.0
CHRM2	1129	Aura	C0236018	phenotype	Nervous System Diseases	Finding	60	0	0.3	no reported evidence		1	0	2008.0	2008.0
CHRM2	1129	Substance-Related Disorders	C0236969	group	Mental Disorders; Substance-Related Disorders	Mental or Behavioral Dysfunction	122	2	0.3	no reported evidence		1	0	2010.0	2010.0
CHRM2	1129	Brain Injuries	C0270611	group	Nervous System Diseases; Wounds and Injuries	Injury or Poisoning	69	0	0.3	no reported evidence		1	0	2013.0	2013.0
CHRM2	1129	Symmetric Diabetic Proximal Motor Neuropathy	C0271673	disease	Endocrine System Diseases; Nervous System Diseases	Disease or Syndrome	14	0	0.3	no reported evidence		1	0	2010.0	2010.0
CHRM2	1129	Asymmetric Diabetic Proximal Motor Neuropathy	C0271674	disease	Endocrine System Diseases; Nervous System Diseases	Disease or Syndrome	14	0	0.3	no reported evidence		1	0	2010.0	2010.0
CHRM2	1129	Diabetic Mononeuropathy	C0271678	disease	Endocrine System Diseases; Nervous System Diseases	Disease or Syndrome	14	0	0.3	no reported evidence		1	0	2010.0	2010.0
CHRM2	1129	Diabetic Polyneuropathies	C0271680	group	Endocrine System Diseases; Nervous System Diseases	Disease or Syndrome	21	4	0.3	no reported evidence		1	0	2010.0	2010.0
CHRM2	1129	Diabetic Amyotrophy	C0271685	disease	Endocrine System Diseases; Nervous System Diseases	Disease or Syndrome	14	0	0.3	no reported evidence		1	0	2010.0	2010.0
CHRM2	1129	Diabetic Autonomic Neuropathy	C0271686	disease	Endocrine System Diseases; Nervous System Diseases	Disease or Syndrome	14	0	0.3	no reported evidence		1	0	2010.0	2010.0
CHRM2	1129	Brain Lacerations	C0272945	disease	Nervous System Diseases; Wounds and Injuries	Injury or Poisoning	69	0	0.3	no reported evidence		1	0	2013.0	2013.0
CHRM2	1129	Brittle diabetes	C0342302	disease	Endocrine System Diseases; Immune System Diseases; Nutritional and Metabolic Diseases	Disease or Syndrome	43	0	0.3	no reported evidence		1	0	2008.0	2008.0
CHRM2	1129	Neurogenic Urinary Bladder, Uninhibited	C0392115	disease	Female Urogenital Diseases and Pregnancy Complications; Male Urogenital Diseases; Nervous System Diseases; Pathological Conditions, Signs and Symptoms	Mental or Behavioral Dysfunction	1	0	0.3	no reported evidence		1	0	2010.0	2010.0
CHRM2	1129	Diabetic Asymmetric Polyneuropathy	C0393835	disease	Endocrine System Diseases; Nervous System Diseases	Disease or Syndrome	14	0	0.3	no reported evidence		1	0	2010.0	2010.0
CHRM2	1129	Bradycardia	C0428977	phenotype	Cardiovascular Diseases; Pathological Conditions, Signs and Symptoms	Pathologic Function	52	0	0.3	no reported evidence		1	0	2001.0	2001.0
CHRM2	1129	Brain Injuries, Focal	C0452047	group	Nervous System Diseases; Wounds and Injuries	Injury or Poisoning	69	0	0.3	no reported evidence		1	0	2013.0	2013.0
CHRM2	1129	Substance abuse problem	C0740858	disease	Mental Disorders; Substance-Related Disorders	Mental or Behavioral Dysfunction	154	10	0.3	no reported evidence		1	0	2010.0	2010.0
CHRM2	1129	Urinary Bladder Neurogenesis	C0750953	disease	Female Urogenital Diseases and Pregnancy Complications; Male Urogenital Diseases; Nervous System Diseases; Pathological Conditions, Signs and Symptoms	Disease or Syndrome	1	0	0.3	no reported evidence		1	0	2010.0	2010.0
CHRM2	1129	Neurogenic Urinary Bladder, Spastic	C0750955	disease	Female Urogenital Diseases and Pregnancy Complications; Male Urogenital Diseases; Nervous System Diseases; Pathological Conditions, Signs and Symptoms	Disease or Syndrome	1	0	0.3	no reported evidence		1	0	2010.0	2010.0
CHRM2	1129	Diabetic Neuralgia	C0751074	disease	Endocrine System Diseases; Nervous System Diseases	Disease or Syndrome	17	0	0.3	no reported evidence		1	0	2010.0	2010.0
CHRM2	1129	Awakening Epilepsy	C0751111	disease	Nervous System Diseases	Disease or Syndrome	60	0	0.3	no reported evidence		1	0	2008.0	2008.0
CHRM2	1129	Diabetes Mellitus, Ketosis-Prone	C3837958	disease	Endocrine System Diseases; Immune System Diseases; Nutritional and Metabolic Diseases	Disease or Syndrome	45	1	0.3	no reported evidence		1	0	2008.0	2008.0
CHRM2	1129	Prescription Drug Abuse	C4316881	phenotype	Mental Disorders; Substance-Related Disorders	Finding	115	0	0.3	no reported evidence		1	0	2010.0	2010.0
CHRM4	1132	Catatonia	C0007398	disease	Behavior and Behavior Mechanisms; Nervous System Diseases; Pathological Conditions, Signs and Symptoms	Mental or Behavioral Dysfunction	9	1	0.3	no reported evidence		1	0	2004.0	2004.0
CHRM4	1132	Tremor	C0040822	phenotype	Nervous System Diseases; Pathological Conditions, Signs and Symptoms	Sign or Symptom	225	27	0.3	no reported evidence		1	0	1999.0	1999.0
CHRM4	1132	Saturnine Tremor	C0040827	phenotype	Nervous System Diseases; Pathological Conditions, Signs and Symptoms	Sign or Symptom	9	0	0.3	no reported evidence		1	0	1999.0	1999.0
CHRM4	1132	Senile Tremor	C0149840	phenotype	Nervous System Diseases; Pathological Conditions, Signs and Symptoms	Sign or Symptom	9	0	0.3	no reported evidence		1	0	1999.0	1999.0
CHRM4	1132	Persistent Tremor	C0234370	phenotype	Nervous System Diseases; Pathological Conditions, Signs and Symptoms	Sign or Symptom	9	0	0.3	no reported evidence		1	0	1999.0	1999.0
CHRM4	1132	Continuous Tremor	C0234371	phenotype	Nervous System Diseases; Pathological Conditions, Signs and Symptoms	Sign or Symptom	9	0	0.3	no reported evidence		1	0	1999.0	1999.0
CHRM4	1132	Intermittent Tremor	C0234372	phenotype	Nervous System Diseases; Pathological Conditions, Signs and Symptoms	Sign or Symptom	9	0	0.3	no reported evidence		1	0	1999.0	1999.0
CHRM4	1132	Fine Tremor	C0234373	phenotype	Nervous System Diseases; Pathological Conditions, Signs and Symptoms	Sign or Symptom	9	0	0.3	no reported evidence		1	0	1999.0	1999.0
CHRM4	1132	Coarse Tremor	C0234374	phenotype	Nervous System Diseases; Pathological Conditions, Signs and Symptoms	Sign or Symptom	9	0	0.3	no reported evidence		1	0	1999.0	1999.0
CHRM4	1132	Massive Tremor	C0234375	phenotype	Nervous System Diseases; Pathological Conditions, Signs and Symptoms	Sign or Symptom	9	0	0.3	no reported evidence		1	0	1999.0	1999.0
CHRM4	1132	Action Tremor	C0234376	phenotype	Nervous System Diseases; Pathological Conditions, Signs and Symptoms	Sign or Symptom	53	1	0.3	no reported evidence		1	0	1999.0	1999.0
CHRM4	1132	Passive Tremor	C0234377	phenotype	Nervous System Diseases; Pathological Conditions, Signs and Symptoms	Sign or Symptom	9	0	0.3	no reported evidence		1	0	1999.0	1999.0
CHRM4	1132	Static Tremor	C0234378	phenotype	Nervous System Diseases; Pathological Conditions, Signs and Symptoms	Sign or Symptom	38	0	0.3	no reported evidence		1	0	1999.0	1999.0
CHRM4	1132	Resting Tremor	C0234379	phenotype	Nervous System Diseases; Pathological Conditions, Signs and Symptoms	Sign or Symptom	21	1	0.3	no reported evidence		1	0	1999.0	1999.0
CHRM4	1132	Darkness Tremor	C0234381	phenotype	Nervous System Diseases; Pathological Conditions, Signs and Symptoms	Sign or Symptom	9	0	0.3	no reported evidence		1	0	1999.0	1999.0
CHRM4	1132	Tremor, Perioral	C0235078	phenotype	Nervous System Diseases; Pathological Conditions, Signs and Symptoms	Sign or Symptom	9	0	0.3	no reported evidence		1	0	1999.0	1999.0
CHRM4	1132	Tremor, Limb	C0235081	phenotype	Nervous System Diseases; Pathological Conditions, Signs and Symptoms	Sign or Symptom	12	0	0.3	no reported evidence		1	0	1999.0	1999.0
CHRM4	1132	Tremor, Muscle	C0235082	phenotype	Nervous System Diseases; Pathological Conditions, Signs and Symptoms	Sign or Symptom	9	0	0.3	no reported evidence		1	0	1999.0	1999.0
CHRM4	1132	Nerve Tremors	C0235083	phenotype	Nervous System Diseases; Pathological Conditions, Signs and Symptoms	Sign or Symptom	9	0	0.3	no reported evidence		1	0	1999.0	1999.0
CHRM4	1132	Tremor, Neonatal	C0235843	phenotype	Nervous System Diseases; Pathological Conditions, Signs and Symptoms	Sign or Symptom	9	0	0.3	no reported evidence		1	0	1999.0	1999.0
CHRM4	1132	Catatonia, Organic	C0338650	disease	Behavior and Behavior Mechanisms; Nervous System Diseases; Pathological Conditions, Signs and Symptoms	Disease or Syndrome	1	0	0.3	no reported evidence		1	0	2004.0	2004.0
CHRM4	1132	Catatonia, Malignant	C0750992	disease	Behavior and Behavior Mechanisms; Nervous System Diseases; Pathological Conditions, Signs and Symptoms	Disease or Syndrome	1	0	0.3	no reported evidence		1	0	2004.0	2004.0
CHRM4	1132	Schizophreniform Catatonia	C0750993	disease	Behavior and Behavior Mechanisms; Nervous System Diseases; Pathological Conditions, Signs and Symptoms	Mental or Behavioral Dysfunction	1	0	0.3	no reported evidence		1	0	2004.0	2004.0
CHRM4	1132	Pill Rolling Tremor	C0751564	phenotype	Nervous System Diseases; Pathological Conditions, Signs and Symptoms	Sign or Symptom	9	0	0.3	no reported evidence		1	0	1999.0	1999.0
CHRM4	1132	Tremor, Semirhythmic	C0751565	phenotype	Nervous System Diseases; Pathological Conditions, Signs and Symptoms	Finding	9	0	0.3	no reported evidence		1	0	1999.0	1999.0
CHRM4	1132	Involuntary Quiver	C1527384	phenotype	Nervous System Diseases; Pathological Conditions, Signs and Symptoms	Sign or Symptom	9	0	0.3	no reported evidence		1	0	1999.0	1999.0
TYMP	1890	Carcinoma	C0007097	group	Neoplasms	Neoplastic Process	215	16	0.3	no reported evidence		2	0	2000.0	2003.0
TYMP	1890	Charcot-Marie-Tooth Disease	C0007959	disease	Congenital, Hereditary, and Neonatal Diseases and Abnormalities; Nervous System Diseases	Disease or Syndrome	297	104	0.3	strong		0	0
TYMP	1890	Colonic Neoplasms	C0009375	group	Digestive System Diseases; Neoplasms	Neoplastic Process	777	24	0.3	no reported evidence		1	0	2008.0	2008.0
TYMP	1890	Leukodystrophy	C0023520	disease		Disease or Syndrome	203	6	0.3	strong		0	0
TYMP	1890	Pancreatic Neoplasm	C0030297	disease	Digestive System Diseases; Endocrine System Diseases; Neoplasms	Neoplastic Process	664	13	0.3	no reported evidence		1	0	2007.0	2007.0
TYMP	1890	Rhabdomyolysis	C0035410	phenotype	Musculoskeletal Diseases	Pathologic Function	64	7	0.3	strong		1	0	2016.0	2016.0
TYMP	1890	Anaplastic carcinoma	C0205696	disease	Neoplasms	Neoplastic Process	203	3	0.3	no reported evidence		2	0	2000.0	2003.0
TYMP	1890	Carcinoma, Spindle-Cell	C0205697	disease	Neoplasms	Neoplastic Process	187	2	0.3	no reported evidence		2	0	2000.0	2003.0
TYMP	1890	Undifferentiated carcinoma	C0205698	phenotype	Neoplasms	Neoplastic Process	236	2	0.3	no reported evidence		2	0	2000.0	2003.0
TYMP	1890	Carcinomatosis	C0205699	phenotype	Neoplasms	Neoplastic Process	175	2	0.3	no reported evidence		2	0	2000.0	2003.0
TYMP	1890	Hereditary Diffuse Gastric Cancer	C1708349	disease	Digestive System Diseases; Neoplasms	Neoplastic Process	299	48	0.3	no reported evidence		1	0	2008.0	2008.0
TYMP	1890	Mitochondrial Neurogastrointestinal Encephalopathy Syndrome, Rrm2b-Related	C2749862	disease	Digestive System Diseases; Musculoskeletal Diseases; Nervous System Diseases; Nutritional and Metabolic Diseases	Disease or Syndrome	2	9	0.3	no reported evidence		2	0	2007.0	2013.0
TYMP	1890	Mngie Without Leukoencephalopathy	C3501849	disease	Digestive System Diseases; Musculoskeletal Diseases; Nervous System Diseases; Nutritional and Metabolic Diseases	Disease or Syndrome	2	0	0.3	no reported evidence		2	0	2007.0	2013.0
TYMP	1890	Mitochondrial DNA Depletion Syndrome 8A	C3711125	disease	Digestive System Diseases; Musculoskeletal Diseases; Nervous System Diseases; Nutritional and Metabolic Diseases	Disease or Syndrome	2	0	0.3	no reported evidence		2	0	2007.0	2013.0
F2	2147	Rheumatoid Arthritis	C0003873	disease	Immune System Diseases; Musculoskeletal Diseases; Skin and Connective Tissue Diseases	Disease or Syndrome	1832	1878	0.3	no reported evidence		1	0	2016.0	2016.0
F2	2147	Presenile dementia	C0011265	disease	Mental Disorders; Nervous System Diseases	Mental or Behavioral Dysfunction	361	102	0.3	no reported evidence		1	0	1993.0	1993.0
F2	2147	Fatty Liver	C0015695	disease	Digestive System Diseases	Disease or Syndrome	442	24	0.3	no reported evidence		1	0	2010.0	2010.0
F2	2147	Hemorrhage	C0019080	phenotype	Pathological Conditions, Signs and Symptoms	Pathologic Function	36	0	0.3	no reported evidence		1	0	1995.0	1995.0
F2	2147	Hypertrophy	C0020564	phenotype	Pathological Conditions, Signs and Symptoms	Pathologic Function	18	0	0.3	no reported evidence		1	0	2016.0	2016.0
F2	2147	Nerve Degeneration	C0027746	phenotype	Pathological Conditions, Signs and Symptoms	Cell or Molecular Dysfunction	144	5	0.3	no reported evidence		1	0	2010.0	2010.0
F2	2147	Paratuberculosis	C0030524	disease	Animal Diseases; Bacterial Infections and Mycoses	Disease or Syndrome	27	0	0.3	no reported evidence		1	0	2013.0	2013.0
F2	2147	Thrombus	C0087086	phenotype	Cardiovascular Diseases	Pathologic Function	45	0	0.3	no reported evidence		4	0	1992.0	2007.0
F2	2147	Skin Diseases, Vascular	C0162819	group	Skin and Connective Tissue Diseases	Disease or Syndrome	5	0	0.3	no reported evidence		1	0	2007.0	2007.0
F2	2147	Mesenteric Venous Thrombosis	C0267412	phenotype	Cardiovascular Diseases; Digestive System Diseases	Pathologic Function	2	0	0.3	no reported evidence		1	0	2014.0	2014.0
F2	2147	Familial Alzheimer Disease (FAD)	C0276496	disease	Mental Disorders; Nervous System Diseases	Disease or Syndrome	187	62	0.3	no reported evidence		1	0	1993.0	1993.0
F2	2147	Non-alcoholic Fatty Liver Disease	C0400966	disease	Digestive System Diseases	Disease or Syndrome	333	84	0.3	no reported evidence		1	0	2013.0	2013.0
F2	2147	Alzheimer Disease, Late Onset	C0494463	disease	Mental Disorders; Nervous System Diseases	Mental or Behavioral Dysfunction	252	110	0.3	no reported evidence		1	0	1993.0	1993.0
F2	2147	Acute Confusional Senile Dementia	C0546126	disease	Mental Disorders; Nervous System Diseases	Mental or Behavioral Dysfunction	84	2	0.3	no reported evidence		1	0	1993.0	1993.0
F2	2147	Hyperhomocysteinemia	C0598608	disease	Congenital, Hereditary, and Neonatal Diseases and Abnormalities; Nutritional and Metabolic Diseases	Disease or Syndrome	116	13	0.3	no reported evidence	0.777777777777778	11	0	1998.0	2008.0
F2	2147	Alzheimer's Disease, Focal Onset	C0750900	disease	Mental Disorders; Nervous System Diseases	Mental or Behavioral Dysfunction	84	2	0.3	no reported evidence		1	0	1993.0	1993.0
F2	2147	Alzheimer Disease, Early Onset	C0750901	disease	Mental Disorders; Nervous System Diseases	Disease or Syndrome	115	55	0.3	no reported evidence		1	0	1993.0	1993.0
F2	2147	Cerebral Infarction, Left Hemisphere	C0751010	disease	Cardiovascular Diseases; Nervous System Diseases	Disease or Syndrome	11	0	0.3	no reported evidence		0	0
F2	2147	Cerebral Infarction, Right Hemisphere	C0751011	disease	Cardiovascular Diseases; Nervous System Diseases	Disease or Syndrome	11	0	0.3	no reported evidence		0	0
F2	2147	Anterior Choroidal Artery Infarction	C0751012	disease	Cardiovascular Diseases; Nervous System Diseases	Disease or Syndrome	11	0	0.3	no reported evidence		0	0
F2	2147	Subcortical Infarction	C0751014	disease	Cardiovascular Diseases; Nervous System Diseases	Disease or Syndrome	13	0	0.3	no reported evidence		0	0
F2	2147	Petrous Sinus Thrombophlebitis	C0751500	disease	Cardiovascular Diseases; Nervous System Diseases	Disease or Syndrome	2	0	0.3	no reported evidence		1	0	2003.0	2003.0
F2	2147	Intracranial Sinus Thrombophlebitis	C0751501	disease	Cardiovascular Diseases; Nervous System Diseases	Disease or Syndrome	2	0	0.3	no reported evidence		1	0	2003.0	2003.0
F2	2147	Petrous Sinus Thrombosis	C0751502	disease	Cardiovascular Diseases; Nervous System Diseases	Disease or Syndrome	2	0	0.3	no reported evidence		1	0	2003.0	2003.0
F2	2147	Posterior Choroidal Artery Infarction	C0887799	phenotype	Cardiovascular Diseases; Nervous System Diseases	Disease or Syndrome	11	0	0.3	no reported evidence		0	0
F2	2147	Steatohepatitis	C2711227	disease	Digestive System Diseases	Disease or Syndrome	568	41	0.3	no reported evidence		1	0	2010.0	2010.0
F2	2147	Nonalcoholic Steatohepatitis	C3241937	disease	Digestive System Diseases	Disease or Syndrome	208	11	0.3	no reported evidence		1	0	2013.0	2013.0
F2	2147	PREGNANCY LOSS, RECURRENT, SUSCEPTIBILITY TO, 2	C3280672	phenotype		Finding	1	1	0.3	no reported evidence		0	1
F2	2147	Acute Mesenteric Arterial Embolus	C3852984	disease	Cardiovascular Diseases; Digestive System Diseases	Disease or Syndrome	2	0	0.3	no reported evidence		1	0	2014.0	2014.0
F2	2147	Occlusive Mesenteric Arterial Ischemia	C3852985	disease	Cardiovascular Diseases; Digestive System Diseases	Disease or Syndrome	2	0	0.3	no reported evidence		1	0	2014.0	2014.0
F2	2147	Nonocclusive Mesenteric Ischemia	C3852986	disease	Cardiovascular Diseases; Digestive System Diseases	Disease or Syndrome	2	0	0.3	no reported evidence		1	0	2014.0	2014.0
F2	2147	Acute Mesenteric Arterial Thrombosis	C3852987	disease	Cardiovascular Diseases; Digestive System Diseases	Disease or Syndrome	2	0	0.3	no reported evidence		1	0	2014.0	2014.0
GCK	2645	Alloxan Diabetes	C0002152	disease	Endocrine System Diseases; Nutritional and Metabolic Diseases	Experimental Model of Disease	112	0	0.3	no reported evidence		1	0	2005.0	2005.0
GCK	2645	Diabetes Mellitus, Experimental	C0011853	disease	Endocrine System Diseases; Nutritional and Metabolic Diseases	Experimental Model of Disease	112	0	0.3	no reported evidence		1	0	2005.0	2005.0
GCK	2645	Liver Cirrhosis, Experimental	C0023893	disease	Digestive System Diseases	Experimental Model of Disease	800	0	0.3	no reported evidence		1	0	2007.0	2007.0
GCK	2645	Streptozotocin Diabetes	C0038433	disease	Endocrine System Diseases; Nutritional and Metabolic Diseases	Experimental Model of Disease	112	0	0.3	no reported evidence		1	0	2005.0	2005.0
GCK	2645	DIABETES MELLITUS, PERMANENT NEONATAL, WITH NEUROLOGIC FEATURES	C1833102	disease	Endocrine System Diseases; Nervous System Diseases; Nutritional and Metabolic Diseases; Pathological Conditions, Signs and Symptoms	Disease or Syndrome	4	44	0.3	no reported evidence		2	7	2001.0	2015.0
GCK	2645	Developmental Delay, Epilepsy, and Neonatal Diabetes	C1853564	disease	Behavior and Behavior Mechanisms; Congenital, Hereditary, and Neonatal Diseases and Abnormalities; Endocrine System Diseases; Nervous System Diseases; Nutritional and Metabolic Diseases; Pathological Conditions, Signs and Symptoms	Disease or Syndrome	5	40	0.3	no reported evidence		2	7	2001.0	2015.0
GCK	2645	Hyperglycemia, Postprandial	C1855520	phenotype	Nutritional and Metabolic Diseases	Finding	27	0	0.3	no reported evidence		1	0	2008.0	2008.0
GCK	2645	Hyperinsulinemic hypoglycemia, familial, 1	C2931832	disease	Congenital, Hereditary, and Neonatal Diseases and Abnormalities; Digestive System Diseases; Nutritional and Metabolic Diseases	Disease or Syndrome	3	90	0.3	no reported evidence		1	0	2004.0	2004.0
GCK	2645	Hyperinsulinemic hypoglycemia, familial, 2	C2931833	disease	Congenital, Hereditary, and Neonatal Diseases and Abnormalities; Digestive System Diseases; Nutritional and Metabolic Diseases	Disease or Syndrome	3	1	0.3	no reported evidence		1	0	2004.0	2004.0
GLO1	2739	Mental Depression	C0011570	disease	Behavior and Behavior Mechanisms	Mental or Behavioral Dysfunction	574	137	0.3	no reported evidence	1.0	2	0	2006.0	2008.0
GLO1	2739	Endogenous depression	C0011573	disease	Mental Disorders	Mental or Behavioral Dysfunction	48	0	0.3	no reported evidence		1	0	2012.0	2012.0
GLO1	2739	Melancholia	C0025193	disease	Mental Disorders	Mental or Behavioral Dysfunction	41	6	0.3	no reported evidence		1	0	2012.0	2012.0
GLO1	2739	Unipolar Depression	C0041696	disease	Mental Disorders	Mental or Behavioral Dysfunction	516	378	0.3	no reported evidence		1	0	2012.0	2012.0
GLO1	2739	Depressive Syndrome	C0086133	disease	Mental Disorders	Mental or Behavioral Dysfunction	42	2	0.3	no reported evidence		1	0	2012.0	2012.0
GLO1	2739	Squamous cell carcinoma of esophagus	C0279626	disease	Digestive System Diseases; Neoplasms	Neoplastic Process	1022	148	0.3	no reported evidence		1	0	2011.0	2011.0
GLO1	2739	Depression, Neurotic	C0282126	disease	Mental Disorders	Mental or Behavioral Dysfunction	39	0	0.3	no reported evidence		1	0	2012.0	2012.0
GLO1	2739	Anxiety States, Neurotic	C0376280	disease	Mental Disorders	Mental or Behavioral Dysfunction	39	0	0.3	no reported evidence		1	0	2012.0	2012.0
GLO1	2739	Anxiety neurosis (finding)	C1279420	disease	Mental Disorders	Mental or Behavioral Dysfunction	52	1	0.3	no reported evidence		1	0	2012.0	2012.0
GPI	2821	Anemia, Hemolytic, Acquired	C0002879	group	Hemic and Lymphatic Diseases	Disease or Syndrome	13	0	0.3	no reported evidence		1	0	1996.0	1996.0
GPI	2821	Anemia, Microangiopathic	C0002889	disease	Hemic and Lymphatic Diseases	Disease or Syndrome	12	0	0.3	no reported evidence		1	0	1996.0	1996.0
GPI	2821	Cytopenia	C0010828	phenotype		Pathologic Function	206	0	0.3	moderate		4	0	1986.0	1998.0
GPI	2821	Congenital anemia	C0158995	disease		Disease or Syndrome	208	0	0.3	moderate		4	0	1986.0	1998.0
GPI	2821	Microangiopathic hemolytic anemia	C0221021	disease	Hemic and Lymphatic Diseases	Disease or Syndrome	14	0	0.3	no reported evidence		1	0	1996.0	1996.0
GPI	2821	Mammary Neoplasms, Human	C1257931	group	Neoplasms; Skin and Connective Tissue Diseases	Neoplastic Process	475	0	0.3	no reported evidence		1	0	2008.0	2008.0
GSTA1	2938	Drug toxicity	C0013221	group	Substance-Related Disorders	Injury or Poisoning	82	0	0.3	no reported evidence		1	0	2017.0	2017.0
GSTA1	2938	Psychotic Disorders	C0033975	group	Mental Disorders	Mental or Behavioral Dysfunction	316	113	0.3	no reported evidence	1.0	1	0	2013.0	2013.0
GSTA1	2938	Adverse reaction to drug	C0041755	group	Substance-Related Disorders	Pathologic Function	82	0	0.3	no reported evidence		1	0	2017.0	2017.0
GSTA1	2938	Myocardial Ischemia	C0151744	disease	Cardiovascular Diseases	Disease or Syndrome	447	44	0.3	no reported evidence		1	0	2005.0	2005.0
GSTA1	2938	Acute Kidney Insufficiency	C1565662	disease	Female Urogenital Diseases and Pregnancy Complications; Male Urogenital Diseases	Disease or Syndrome	88	0	0.3	no reported evidence		1	0	2017.0	2017.0
GSTA1	2938	Acute kidney injury	C2609414	disease	Female Urogenital Diseases and Pregnancy Complications; Male Urogenital Diseases	Injury or Poisoning	91	0	0.3	no reported evidence		1	0	2017.0	2017.0
GSTA1	2938	Nonalcoholic Steatohepatitis	C3241937	disease	Digestive System Diseases	Disease or Syndrome	208	11	0.3	no reported evidence		1	0	2013.0	2013.0
GSTP1	2950	Autosome Abnormalities	C0004403	group	Pathological Conditions, Signs and Symptoms	Cell or Molecular Dysfunction	16	0	0.3	no reported evidence		1	0	2006.0	2006.0
GSTP1	2950	Carcinoma	C0007097	group	Neoplasms	Neoplastic Process	215	16	0.3	no reported evidence		1	0	2001.0	2001.0
GSTP1	2950	Chromosome Aberrations	C0008625	group	Pathological Conditions, Signs and Symptoms	Cell or Molecular Dysfunction	16	0	0.3	no reported evidence		1	0	2006.0	2006.0
GSTP1	2950	Contact Dermatitis	C0011616	disease	Skin and Connective Tissue Diseases	Disease or Syndrome	86	3	0.3	no reported evidence		1	0	2015.0	2015.0
GSTP1	2950	Drug Allergy	C0013182	phenotype	Immune System Diseases; Substance-Related Disorders	Pathologic Function	41	0	0.3	no reported evidence		1	0	2010.0	2010.0
GSTP1	2950	Hepatitis, Toxic	C0019193	disease	Digestive System Diseases; Substance-Related Disorders	Injury or Poisoning	324	0	0.3	no reported evidence		2	0	2011.0	2015.0
GSTP1	2950	Hepatoma, Morris	C0019207	disease	Digestive System Diseases; Neoplasms	Experimental Model of Disease; Neoplastic Process	120	0	0.3	no reported evidence		4	0	1988.0	2011.0
GSTP1	2950	Hepatoma, Novikoff	C0019208	disease	Digestive System Diseases; Neoplasms	Experimental Model of Disease; Neoplastic Process	118	0	0.3	no reported evidence		4	0	1988.0	2011.0
GSTP1	2950	Kidney Calculi	C0022650	disease	Female Urogenital Diseases and Pregnancy Complications; Male Urogenital Diseases; Pathological Conditions, Signs and Symptoms	Disease or Syndrome	62	34	0.3	no reported evidence		1	0	2014.0	2014.0
GSTP1	2950	Kidney Diseases	C0022658	group	Female Urogenital Diseases and Pregnancy Complications; Male Urogenital Diseases	Disease or Syndrome	638	93	0.3	no reported evidence		1	0	2003.0	2003.0
GSTP1	2950	Kidney Failure, Acute	C0022660	disease	Female Urogenital Diseases and Pregnancy Complications; Male Urogenital Diseases	Disease or Syndrome	309	8	0.3	no reported evidence		1	0	2011.0	2011.0
GSTP1	2950	Liver Neoplasms, Experimental	C0023904	group	Digestive System Diseases; Neoplasms	Experimental Model of Disease; Neoplastic Process	115	0	0.3	no reported evidence		4	0	1988.0	2011.0
GSTP1	2950	Necrosis	C0027540	phenotype	Pathological Conditions, Signs and Symptoms	Organ or Tissue Function	56	0	0.3	no reported evidence		1	0	2004.0	2004.0
GSTP1	2950	Pleural Rub	C0032230	phenotype	Pathological Conditions, Signs and Symptoms	Finding	2	0	0.3	no reported evidence		1	0	2009.0	2009.0
GSTP1	2950	Psychoses, Drug	C0033937	disease	Mental Disorders; Substance-Related Disorders	Mental or Behavioral Dysfunction	21	0	0.3	no reported evidence		1	0	2005.0	2005.0
GSTP1	2950	Psychoses, Substance-Induced	C0033941	disease	Mental Disorders; Substance-Related Disorders	Mental or Behavioral Dysfunction	17	0	0.3	no reported evidence		1	0	2005.0	2005.0
GSTP1	2950	Rales	C0034642	phenotype	Pathological Conditions, Signs and Symptoms	Finding	16	0	0.3	no reported evidence		1	0	2009.0	2009.0
GSTP1	2950	Respiratory Sounds	C0035234	phenotype	Pathological Conditions, Signs and Symptoms	Clinical Attribute	2	0	0.3	no reported evidence		1	0	2009.0	2009.0
GSTP1	2950	Rhonchi	C0035508	phenotype	Pathological Conditions, Signs and Symptoms	Finding	2	0	0.3	no reported evidence		1	0	2009.0	2009.0
GSTP1	2950	Shared Paranoid Disorder	C0036939	disease	Mental Disorders	Mental or Behavioral Dysfunction	20	6	0.3	no reported evidence	1.0	1	0	2005.0	2005.0
GSTP1	2950	Stridor	C0038450	phenotype	Pathological Conditions, Signs and Symptoms	Sign or Symptom	13	0	0.3	no reported evidence		1	0	2009.0	2009.0
GSTP1	2950	Vestibular Diseases	C0042594	group	Otorhinolaryngologic Diseases	Disease or Syndrome	9	0	0.3	no reported evidence		1	0	2008.0	2008.0
GSTP1	2950	Experimental Hepatoma	C0086404	disease	Digestive System Diseases; Neoplasms	Experimental Model of Disease; Neoplastic Process	115	0	0.3	no reported evidence		4	0	1988.0	2011.0
GSTP1	2950	Myocardial Ischemia	C0151744	disease	Cardiovascular Diseases	Disease or Syndrome	447	44	0.3	no reported evidence		1	0	2005.0	2005.0
GSTP1	2950	Mixed Cellularity Hodgkin Lymphoma	C0152266	disease	Hemic and Lymphatic Diseases; Immune System Diseases; Neoplasms	Neoplastic Process	12	0	0.3	no reported evidence		1	0	2001.0	2001.0
GSTP1	2950	Hodgkin lymphoma, lymphocyte depletion	C0152267	disease	Hemic and Lymphatic Diseases; Immune System Diseases; Neoplasms	Neoplastic Process	12	0	0.3	no reported evidence		1	0	2001.0	2001.0
GSTP1	2950	Contact hypersensitivity	C0162351	phenotype	Skin and Connective Tissue Diseases	Pathologic Function	71	0	0.3	no reported evidence		1	0	2015.0	2015.0
GSTP1	2950	Anaplastic carcinoma	C0205696	disease	Neoplasms	Neoplastic Process	203	3	0.3	no reported evidence		1	0	2001.0	2001.0
GSTP1	2950	Carcinoma, Spindle-Cell	C0205697	disease	Neoplasms	Neoplastic Process	187	2	0.3	no reported evidence		1	0	2001.0	2001.0
GSTP1	2950	Undifferentiated carcinoma	C0205698	phenotype	Neoplasms	Neoplastic Process	236	2	0.3	no reported evidence		1	0	2001.0	2001.0
GSTP1	2950	Carcinomatosis	C0205699	phenotype	Neoplasms	Neoplastic Process	175	2	0.3	no reported evidence		1	0	2001.0	2001.0
GSTP1	2950	Sarcoma, Epithelioid	C0205944	disease	Neoplasms	Neoplastic Process	42	0	0.3	no reported evidence		1	0	2008.0	2008.0
GSTP1	2950	Sarcoma, Spindle Cell	C0205945	disease	Neoplasms	Neoplastic Process	33	0	0.3	no reported evidence		1	0	2008.0	2008.0
GSTP1	2950	Adult Hodgkin Lymphoma	C0220597	disease	Hemic and Lymphatic Diseases; Immune System Diseases; Neoplasms	Neoplastic Process	21	0	0.3	no reported evidence		1	0	2001.0	2001.0
GSTP1	2950	Disease Exacerbation	C0235874	phenotype	Pathological Conditions, Signs and Symptoms	Finding	143	0	0.3	no reported evidence		1	0	2011.0	2011.0
GSTP1	2950	Amphetamine-Related Disorders	C0236733	group	Mental Disorders; Substance-Related Disorders	Mental or Behavioral Dysfunction	75	0	0.3	no reported evidence		1	0	2005.0	2005.0
GSTP1	2950	Amphetamine Addiction	C0236804	disease	Mental Disorders; Substance-Related Disorders	Mental or Behavioral Dysfunction	76	1	0.3	no reported evidence		1	0	2005.0	2005.0
GSTP1	2950	Amphetamine Abuse	C0236807	disease	Mental Disorders; Substance-Related Disorders	Mental or Behavioral Dysfunction	75	0	0.3	no reported evidence		1	0	2005.0	2005.0
GSTP1	2950	mixed gliomas	C0259783	disease	Neoplasms	Neoplastic Process	72	0	0.3	no reported evidence		1	0	2007.0	2007.0
GSTP1	2950	Conventional (Clear Cell) Renal Cell Carcinoma	C0279702	disease	Female Urogenital Diseases and Pregnancy Complications; Male Urogenital Diseases; Neoplasms	Neoplastic Process	630	29	0.3	no reported evidence		1	0	2004.0	2004.0
GSTP1	2950	Condition, Preneoplastic	C0282313	phenotype	Neoplasms	Neoplastic Process	115	0	0.3	no reported evidence		5	0	1989.0	2012.0
GSTP1	2950	Amyotrophic Lateral Sclerosis With Dementia	C0393554	disease	Nervous System Diseases; Nutritional and Metabolic Diseases	Disease or Syndrome	29	0	0.3	no reported evidence		1	0	2006.0	2006.0
GSTP1	2950	Familial Tremor	C0393615	disease	Nervous System Diseases	Disease or Syndrome	5	1	0.3	no reported evidence		1	0	2008.0	2008.0
GSTP1	2950	Amyotrophic Lateral Sclerosis, Guam Form	C0543859	disease	Nervous System Diseases; Nutritional and Metabolic Diseases	Disease or Syndrome	33	0	0.3	no reported evidence		1	0	2006.0	2006.0
GSTP1	2950	Malignant Glioma	C0555198	disease	Neoplasms	Neoplastic Process	503	11	0.3	no reported evidence		1	0	2007.0	2007.0
GSTP1	2950	External Carotid Artery Diseases	C0600178	group	Cardiovascular Diseases; Nervous System Diseases	Disease or Syndrome	11	0	0.3	no reported evidence		1	0	2007.0	2007.0
GSTP1	2950	Internal Carotid Artery Diseases	C0750986	disease	Cardiovascular Diseases; Nervous System Diseases	Disease or Syndrome	11	0	0.3	no reported evidence		1	0	2007.0	2007.0
GSTP1	2950	Arterial Diseases, Common Carotid	C0750987	disease	Cardiovascular Diseases; Nervous System Diseases	Disease or Syndrome	11	0	0.3	no reported evidence		1	0	2007.0	2007.0
GSTP1	2950	Acute Coronary Syndrome	C0948089	disease	Cardiovascular Diseases	Disease or Syndrome	254	91	0.3	no reported evidence		1	0	2011.0	2011.0
GSTP1	2950	Mammary Neoplasms, Human	C1257931	group	Neoplasms; Skin and Connective Tissue Diseases	Neoplastic Process	475	0	0.3	no reported evidence		1	0	2015.0	2015.0
GSTP1	2950	Hepatitis, Drug-Induced	C1262760	disease	Digestive System Diseases; Substance-Related Disorders	Disease or Syndrome	328	0	0.3	no reported evidence		2	0	2011.0	2015.0
GSTP1	2950	Chromophobe Renal Cell Carcinoma	C1266042	disease	Female Urogenital Diseases and Pregnancy Complications; Male Urogenital Diseases; Neoplasms	Neoplastic Process	148	1	0.3	no reported evidence		1	0	2004.0	2004.0
GSTP1	2950	Sarcomatoid Renal Cell Carcinoma	C1266043	disease	Female Urogenital Diseases and Pregnancy Complications; Male Urogenital Diseases; Neoplasms	Neoplastic Process	127	0	0.3	no reported evidence		1	0	2004.0	2004.0
GSTP1	2950	Collecting Duct Carcinoma of the Kidney	C1266044	disease	Female Urogenital Diseases and Pregnancy Complications; Male Urogenital Diseases; Neoplasms	Neoplastic Process	137	0	0.3	no reported evidence		1	0	2004.0	2004.0
GSTP1	2950	Lymphocyte Rich Classical Hodgkin Lymphoma	C1266194	disease	Hemic and Lymphatic Diseases; Immune System Diseases; Neoplasms	Neoplastic Process	14	0	0.3	no reported evidence		1	0	2001.0	2001.0
GSTP1	2950	Nodular Lymphocyte Predominant Hodgkin Lymphoma	C1334968	disease	Hemic and Lymphatic Diseases; Immune System Diseases; Neoplasms	Neoplastic Process	31	0	0.3	no reported evidence		1	0	2001.0	2001.0
GSTP1	2950	Ureteral Calculi	C1456865	disease	Female Urogenital Diseases and Pregnancy Complications; Male Urogenital Diseases; Pathological Conditions, Signs and Symptoms	Disease or Syndrome	4	0	0.3	no reported evidence		1	0	2014.0	2014.0
GSTP1	2950	Acute Kidney Insufficiency	C1565662	disease	Female Urogenital Diseases and Pregnancy Complications; Male Urogenital Diseases	Disease or Syndrome	88	0	0.3	no reported evidence		1	0	2011.0	2011.0
GSTP1	2950	Hereditary Diffuse Gastric Cancer	C1708349	disease	Digestive System Diseases; Neoplasms	Neoplastic Process	299	48	0.3	no reported evidence		2	0	2011.0	2011.0
GSTP1	2950	Acute kidney injury	C2609414	disease	Female Urogenital Diseases and Pregnancy Complications; Male Urogenital Diseases	Injury or Poisoning	91	0	0.3	no reported evidence		1	0	2011.0	2011.0
GSTP1	2950	Nonalcoholic Steatohepatitis	C3241937	disease	Digestive System Diseases	Disease or Syndrome	208	11	0.3	no reported evidence		1	0	2013.0	2013.0
GSTP1	2950	Drug-Induced Acute Liver Injury	C3658290	disease	Digestive System Diseases; Substance-Related Disorders	Disease or Syndrome	324	0	0.3	no reported evidence		2	0	2011.0	2015.0
GSTP1	2950	Chemical and Drug Induced Liver Injury	C4277682	disease	Digestive System Diseases; Substance-Related Disorders	Disease or Syndrome	324	0	0.3	no reported evidence		2	0	2011.0	2015.0
GSTP1	2950	Chemically-Induced Liver Toxicity	C4279912	disease	Digestive System Diseases; Substance-Related Disorders	Disease or Syndrome	324	0	0.3	no reported evidence		2	0	2011.0	2015.0
HSD17B10	3028	Adenocarcinoma of lung (disorder)	C0152013	disease	Neoplasms; Respiratory Tract Diseases	Neoplastic Process	1187	428	0.3	no reported evidence		1	0	2011.0	2011.0
HSD17B10	3028	Mitochondrial Diseases	C0751651	group	Nutritional and Metabolic Diseases	Disease or Syndrome	383	57	0.3	strong		0	0
HIF1A	3091	Bipolar Disorder	C0005586	disease	Mental Disorders	Mental or Behavioral Dysfunction	836	665	0.3	no reported evidence	1.0	1	0	2013.0	2013.0
HIF1A	3091	Carcinoma	C0007097	group	Neoplasms	Neoplastic Process	215	16	0.3	no reported evidence		1	0	2010.0	2010.0
HIF1A	3091	Malignant neoplasm of skin	C0007114	disease	Neoplasms; Skin and Connective Tissue Diseases	Neoplastic Process	306	23	0.3	no reported evidence		1	0	2009.0	2009.0
HIF1A	3091	Cholangitis, Sclerosing	C0008313	disease	Digestive System Diseases	Disease or Syndrome	139	284	0.3	no reported evidence		1	0	2012.0	2012.0
HIF1A	3091	Mental Depression	C0011570	disease	Behavior and Behavior Mechanisms	Mental or Behavioral Dysfunction	574	137	0.3	no reported evidence	1.0	1	0	2013.0	2013.0
HIF1A	3091	Congenital Heart Defects	C0018798	group	Cardiovascular Diseases; Congenital, Hereditary, and Neonatal Diseases and Abnormalities	Congenital Abnormality	276	31	0.3	no reported evidence		1	0	2016.0	2016.0
HIF1A	3091	Cardiomegaly	C0018800	phenotype	Cardiovascular Diseases; Pathological Conditions, Signs and Symptoms	Finding	158	0	0.3	no reported evidence		1	0	2005.0	2005.0
HIF1A	3091	Left-Sided Heart Failure	C0023212	disease	Cardiovascular Diseases	Disease or Syndrome	125	0	0.3	no reported evidence		1	0	2005.0	2005.0
HIF1A	3091	Biliary cirrhosis	C0023892	disease	Digestive System Diseases	Disease or Syndrome	154	560	0.3	no reported evidence		1	0	2012.0	2012.0
HIF1A	3091	Myocardial Reperfusion Injury	C0027055	phenotype	Cardiovascular Diseases; Pathological Conditions, Signs and Symptoms	Pathologic Function	85	0	0.3	no reported evidence		2	0	2008.0	2013.0
HIF1A	3091	Neoplasm Invasiveness	C0027626	phenotype	Neoplasms; Pathological Conditions, Signs and Symptoms	Pathologic Function	182	0	0.3	no reported evidence		1	0	2003.0	2003.0
HIF1A	3091	Radiation Injuries, Experimental	C0034531	group	Wounds and Injuries	Injury or Poisoning	11	0	0.3	no reported evidence		1	0	2013.0	2013.0
HIF1A	3091	Skin Neoplasms	C0037286	group	Neoplasms; Skin and Connective Tissue Diseases	Neoplastic Process	255	4	0.3	no reported evidence		1	0	2009.0	2009.0
HIF1A	3091	Spinal Cord Injuries	C0037929	group	Nervous System Diseases; Wounds and Injuries	Injury or Poisoning	8	0	0.3	no reported evidence		1	0	2011.0	2011.0
HIF1A	3091	Thyroid Neoplasm	C0040136	disease	Endocrine System Diseases; Neoplasms	Neoplastic Process	475	35	0.3	no reported evidence		1	0	2010.0	2010.0
HIF1A	3091	Unipolar Depression	C0041696	disease	Mental Disorders	Mental or Behavioral Dysfunction	516	378	0.3	no reported evidence	1.0	1	0	2013.0	2013.0
HIF1A	3091	Thyroid Gland Follicular Adenoma	C0151468	disease	Endocrine System Diseases; Neoplasms	Neoplastic Process	133	4	0.3	no reported evidence		1	0	2010.0	2010.0
HIF1A	3091	Cerebral Hypoxia-Ischemia	C0178540	disease	Cardiovascular Diseases; Nervous System Diseases	Disease or Syndrome	5	0	0.3	no reported evidence		1	0	2014.0	2014.0
HIF1A	3091	Anaplastic carcinoma	C0205696	disease	Neoplasms	Neoplastic Process	203	3	0.3	no reported evidence		1	0	2010.0	2010.0
HIF1A	3091	Carcinoma, Spindle-Cell	C0205697	disease	Neoplasms	Neoplastic Process	187	2	0.3	no reported evidence		1	0	2010.0	2010.0
HIF1A	3091	Undifferentiated carcinoma	C0205698	phenotype	Neoplasms	Neoplastic Process	236	2	0.3	no reported evidence		1	0	2010.0	2010.0
HIF1A	3091	Carcinomatosis	C0205699	phenotype	Neoplasms	Neoplastic Process	175	2	0.3	no reported evidence		1	0	2010.0	2010.0
HIF1A	3091	Heart Failure, Right-Sided	C0235527	disease	Cardiovascular Diseases	Disease or Syndrome	105	0	0.3	no reported evidence		1	0	2005.0	2005.0
HIF1A	3091	Biliary Cirrhosis, Secondary	C0238065	disease	Digestive System Diseases	Disease or Syndrome	33	0	0.3	no reported evidence		1	0	2012.0	2012.0
HIF1A	3091	Juvenile Pilocytic Astrocytoma	C0280783	disease	Neoplasms	Neoplastic Process	36	1	0.3	no reported evidence		1	0	2005.0	2005.0
HIF1A	3091	Diffuse Astrocytoma	C0280785	disease	Neoplasms	Neoplastic Process	65	4	0.3	no reported evidence		1	0	2005.0	2005.0
HIF1A	3091	Protoplasmic astrocytoma	C0334580	disease	Neoplasms	Neoplastic Process	29	0	0.3	no reported evidence		1	0	2005.0	2005.0
HIF1A	3091	Gemistocytic astrocytoma	C0334581	disease	Neoplasms	Neoplastic Process	42	0	0.3	no reported evidence		1	0	2005.0	2005.0
HIF1A	3091	Fibrillary Astrocytoma	C0334582	disease	Neoplasms	Neoplastic Process	32	0	0.3	no reported evidence		1	0	2005.0	2005.0
HIF1A	3091	Giant Cell Glioblastoma	C0334588	disease	Neoplasms	Neoplastic Process	77	1	0.3	no reported evidence		1	0	2003.0	2003.0
HIF1A	3091	Childhood Cerebral Astrocytoma	C0338070	disease	Neoplasms	Neoplastic Process	26	0	0.3	no reported evidence		1	0	2005.0	2005.0
HIF1A	3091	Complications of Diabetes Mellitus	C0342257	group	Endocrine System Diseases	Disease or Syndrome	23	0	0.3	no reported evidence		1	0	2016.0	2016.0
HIF1A	3091	Spinal Cord Contusion	C0433895	disease	Nervous System Diseases; Wounds and Injuries	Injury or Poisoning	8	0	0.3	no reported evidence		1	0	2011.0	2011.0
HIF1A	3091	Spinal Cord Laceration	C0433900	disease	Nervous System Diseases; Wounds and Injuries	Injury or Poisoning	8	0	0.3	no reported evidence		1	0	2011.0	2011.0
HIF1A	3091	Spinal Cord transection injury	C0433905	disease	Nervous System Diseases; Wounds and Injuries	Injury or Poisoning	8	0	0.3	no reported evidence		1	0	2011.0	2011.0
HIF1A	3091	Mood Disorders	C0525045	group	Mental Disorders	Mental or Behavioral Dysfunction	335	91	0.3	no reported evidence	1.0	1	0	2013.0	2013.0
HIF1A	3091	Mixed oligoastrocytoma	C0547065	disease	Neoplasms	Neoplastic Process	32	0	0.3	no reported evidence		1	0	2005.0	2005.0
HIF1A	3091	Cerebral Astrocytoma	C0750935	disease	Neoplasms	Neoplastic Process	27	0	0.3	no reported evidence		1	0	2005.0	2005.0
HIF1A	3091	Intracranial Astrocytoma	C0750936	disease	Neoplasms	Neoplastic Process	26	0	0.3	no reported evidence		1	0	2005.0	2005.0
HIF1A	3091	Post-Traumatic Myelopathy	C0751515	disease	Nervous System Diseases; Wounds and Injuries	Injury or Poisoning	8	0	0.3	no reported evidence		1	0	2011.0	2011.0
HIF1A	3091	Multiple Hemangioblastomas	C0751692	group	Neoplasms	Neoplastic Process	2	0	0.3	no reported evidence		1	0	2005.0	2005.0
HIF1A	3091	Hypoxic-Ischemic Encephalopathy	C0752304	disease	Cardiovascular Diseases; Nervous System Diseases	Disease or Syndrome	22	0	0.3	no reported evidence		1	0	2014.0	2014.0
HIF1A	3091	Anoxic-Ischemic Encephalopathy	C0752305	disease	Cardiovascular Diseases; Nervous System Diseases	Disease or Syndrome	5	0	0.3	no reported evidence		1	0	2014.0	2014.0
HIF1A	3091	Anoxia-Ischemia, Brain	C0752306	disease	Cardiovascular Diseases; Nervous System Diseases	Disease or Syndrome	5	0	0.3	no reported evidence		1	0	2014.0	2014.0
HIF1A	3091	Anoxia-Ischemia, Cerebral	C0752307	disease	Cardiovascular Diseases; Nervous System Diseases	Disease or Syndrome	5	0	0.3	no reported evidence		1	0	2014.0	2014.0
HIF1A	3091	Ductal Carcinoma	C1176475	disease	Neoplasms	Neoplastic Process	229	3	0.3	no reported evidence		1	0	2010.0	2010.0
HIF1A	3091	Mammary Neoplasms, Human	C1257931	group	Neoplasms; Skin and Connective Tissue Diseases	Neoplastic Process	475	0	0.3	no reported evidence		1	0	2014.0	2014.0
HIF1A	3091	Major Depressive Disorder	C1269683	disease	Mental Disorders	Mental or Behavioral Dysfunction	512	210	0.3	no reported evidence	1.0	1	0	2013.0	2013.0
HIF1A	3091	Atypical Ductal Breast Hyperplasia	C1332347	disease	Neoplasms	Neoplastic Process	49	9	0.3	no reported evidence		1	0	2010.0	2010.0
HIF1A	3091	Cardiac Hypertrophy	C1383860	phenotype	Cardiovascular Diseases; Pathological Conditions, Signs and Symptoms	Pathologic Function	77	8	0.3	no reported evidence		1	0	2005.0	2005.0
HIF1A	3091	Grade I Astrocytoma	C1704230	disease	Neoplasms	Neoplastic Process	31	0	0.3	no reported evidence		1	0	2005.0	2005.0
HIF1A	3091	Idiopathic Pulmonary Fibrosis	C1800706	disease	Respiratory Tract Diseases	Disease or Syndrome	378	49	0.3	no reported evidence		1	0	2017.0	2017.0
HIF1A	3091	Myocardial Failure	C1959583	disease	Cardiovascular Diseases	Disease or Syndrome	107	0	0.3	no reported evidence		1	0	2005.0	2005.0
HIF1A	3091	Heart Decompensation	C1961112	phenotype	Cardiovascular Diseases	Pathologic Function	101	0	0.3	no reported evidence		1	0	2005.0	2005.0
HRAS	3265	Carcinoma	C0007097	group	Neoplasms	Neoplastic Process	215	16	0.3	no reported evidence		1	0	1994.0	1994.0
HRAS	3265	Neoplastic Cell Transformation	C0007621	phenotype	Neoplasms; Pathological Conditions, Signs and Symptoms	Neoplastic Process	130	0	0.3	no reported evidence		4	0	2008.0	2014.0
HRAS	3265	Malignant tumor of cervix	C0007847	disease		Neoplastic Process	883	79	0.3	no reported evidence		0	0
HRAS	3265	Uterine Cervical Neoplasm	C0007873	disease	Female Urogenital Diseases and Pregnancy Complications; Neoplasms	Neoplastic Process	123	4	0.3	no reported evidence		0	0
HRAS	3265	Charcot-Marie-Tooth Disease	C0007959	disease	Congenital, Hereditary, and Neonatal Diseases and Abnormalities; Nervous System Diseases	Disease or Syndrome	297	104	0.3	limited		0	0
HRAS	3265	Cytopenia	C0010828	phenotype		Pathologic Function	206	0	0.3	limited		0	0
HRAS	3265	Hepatoma, Morris	C0019207	disease	Digestive System Diseases; Neoplasms	Experimental Model of Disease; Neoplastic Process	120	0	0.3	no reported evidence		4	0	1994.0	2016.0
HRAS	3265	Hepatoma, Novikoff	C0019208	disease	Digestive System Diseases; Neoplasms	Experimental Model of Disease; Neoplastic Process	118	0	0.3	no reported evidence		4	0	1994.0	2016.0
HRAS	3265	Hydrops Fetalis	C0020305	disease	Congenital, Hereditary, and Neonatal Diseases and Abnormalities; Female Urogenital Diseases and Pregnancy Complications; Hemic and Lymphatic Diseases; Immune System Diseases; Pathological Conditions, Signs and Symptoms	Disease or Syndrome	102	2	0.3	strong		4	0	2005.0	2011.0
HRAS	3265	Liver Neoplasms, Experimental	C0023904	group	Digestive System Diseases; Neoplasms	Experimental Model of Disease; Neoplastic Process	115	0	0.3	no reported evidence		4	0	1994.0	2016.0
HRAS	3265	Animal Mammary Neoplasms	C0024667	group	Animal Diseases; Neoplasms	Neoplastic Process	144	0	0.3	no reported evidence		1	0	1994.0	1994.0
HRAS	3265	Mammary Neoplasms, Experimental	C0024668	group	Neoplasms	Experimental Model of Disease; Neoplastic Process	159	0	0.3	no reported evidence		2	0	1994.0	2001.0
HRAS	3265	Mouth Neoplasms	C0026640	group	Neoplasms; Stomatognathic Diseases	Neoplastic Process	131	0	0.3	no reported evidence		1	0	2014.0	2014.0
HRAS	3265	Neoplasm Invasiveness	C0027626	phenotype	Neoplasms; Pathological Conditions, Signs and Symptoms	Pathologic Function	182	0	0.3	no reported evidence		1	0	2014.0	2014.0
HRAS	3265	Neoplasms, Experimental	C0027659	group	Neoplasms	Experimental Model of Disease; Neoplastic Process	80	0	0.3	no reported evidence		3	0	1988.0	2016.0
HRAS	3265	Neoplastic Processes	C0027671	group	Neoplasms; Pathological Conditions, Signs and Symptoms	Neoplastic Process	12	0	0.3	no reported evidence		1	0	2002.0	2002.0
HRAS	3265	Penile Neoplasms	C0030849	group	Male Urogenital Diseases; Neoplasms	Neoplastic Process	7	0	0.3	no reported evidence		1	0	2008.0	2008.0
HRAS	3265	Splenic Neoplasms	C0037999	group	Hemic and Lymphatic Diseases; Neoplasms	Neoplastic Process	5	0	0.3	no reported evidence		1	0	2016.0	2016.0
HRAS	3265	Experimental Hepatoma	C0086404	disease	Digestive System Diseases; Neoplasms	Experimental Model of Disease; Neoplastic Process	115	0	0.3	no reported evidence		4	0	1994.0	2016.0
HRAS	3265	Thyroid Gland Follicular Adenoma	C0151468	disease	Endocrine System Diseases; Neoplasms	Neoplastic Process	133	4	0.3	no reported evidence		1	0	1990.0	1990.0
HRAS	3265	Malignant neoplasm of tongue	C0153349	disease	Neoplasms; Stomatognathic Diseases	Neoplastic Process	81	0	0.3	no reported evidence		1	0	2010.0	2010.0
HRAS	3265	Malignant neoplasm of spleen	C0153470	disease	Hemic and Lymphatic Diseases; Neoplasms	Neoplastic Process	1	0	0.3	no reported evidence		1	0	2016.0	2016.0
HRAS	3265	Malignant neoplasm of brain	C0153633	disease	Neoplasms; Nervous System Diseases	Neoplastic Process	165	3	0.3	no reported evidence		1	0	2017.0	2017.0
HRAS	3265	Benign neoplasm of bladder	C0154017	disease		Neoplastic Process	15	0	0.3	no reported evidence		0	0
HRAS	3265	Carcinoma in situ of bladder	C0154091	disease		Neoplastic Process	16	0	0.3	no reported evidence		0	0
HRAS	3265	Congenital anemia	C0158995	disease		Disease or Syndrome	208	0	0.3	limited		0	0
HRAS	3265	Anaplastic carcinoma	C0205696	disease	Neoplasms	Neoplastic Process	203	3	0.3	no reported evidence		1	0	1994.0	1994.0
HRAS	3265	Carcinoma, Spindle-Cell	C0205697	disease	Neoplasms	Neoplastic Process	187	2	0.3	no reported evidence		1	0	1994.0	1994.0
HRAS	3265	Undifferentiated carcinoma	C0205698	phenotype	Neoplasms	Neoplastic Process	236	2	0.3	no reported evidence		1	0	1994.0	1994.0
HRAS	3265	Carcinomatosis	C0205699	phenotype	Neoplasms	Neoplastic Process	175	2	0.3	no reported evidence		1	0	1994.0	1994.0
HRAS	3265	Papilloma, Squamous Cell	C0205874	disease	Neoplasms	Neoplastic Process	18	0	0.3	no reported evidence		1	0	1993.0	1993.0
HRAS	3265	Papillomatosis	C0205875	disease	Neoplasms	Neoplastic Process	17	0	0.3	no reported evidence		1	0	1993.0	1993.0
HRAS	3265	Disease Exacerbation	C0235874	phenotype	Pathological Conditions, Signs and Symptoms	Finding	143	0	0.3	no reported evidence		1	0	2002.0	2002.0
HRAS	3265	Congenital myopathy (disorder)	C0270960	group		Congenital Abnormality	109	5	0.3	limited		1	0	2008.0	2008.0
HRAS	3265	Condition, Preneoplastic	C0282313	phenotype	Neoplasms	Neoplastic Process	115	0	0.3	no reported evidence		1	0	1989.0	1989.0
HRAS	3265	Woolly hair nevus	C0343114	disease		Neoplastic Process	3	6	0.3	no reported evidence		0	0
HRAS	3265	Verrucous epidermal nevus	C0362030	disease	Congenital, Hereditary, and Neonatal Diseases and Abnormalities; Neoplasms; Nervous System Diseases	Disease or Syndrome	4	1	0.3	no reported evidence		1	0	2012.0	2012.0
HRAS	3265	Cortical Dysplasia	C0431380	disease	Congenital, Hereditary, and Neonatal Diseases and Abnormalities; Nervous System Diseases	Congenital Abnormality	63	3	0.3	no reported evidence		1	0	2017.0	2017.0
HRAS	3265	Inflammatory linear verrucous epidermal nevus	C0473574	disease	Congenital, Hereditary, and Neonatal Diseases and Abnormalities; Neoplasms; Nervous System Diseases	Neoplastic Process	3	0	0.3	no reported evidence		1	0	2012.0	2012.0
HRAS	3265	Benign neoplasm of brain, unspecified	C0496899	disease	Neoplasms; Nervous System Diseases	Neoplastic Process	35	0	0.3	no reported evidence		1	0	2017.0	2017.0
HRAS	3265	Neoplasm of uncertain or unknown behavior of bladder	C0496930	disease		Neoplastic Process	15	0	0.3	no reported evidence		0	0
HRAS	3265	Neoplasm of uncertain or unknown behavior of breast	C0496956	disease		Neoplastic Process	43	0	0.3	no reported evidence		0	0
HRAS	3265	Epileptic encephalopathy	C0543888	disease		Disease or Syndrome	467	60	0.3	strong		0	0
HRAS	3265	Recurrent Brain Neoplasm	C0750977	disease	Neoplasms; Nervous System Diseases	Neoplastic Process	38	0	0.3	no reported evidence		1	0	2017.0	2017.0
HRAS	3265	Primary malignant neoplasm of brain	C0750979	disease	Neoplasms; Nervous System Diseases	Neoplastic Process	38	0	0.3	no reported evidence		1	0	2017.0	2017.0
HRAS	3265	Mammary Carcinoma, Animal	C1257925	disease	Animal Diseases; Neoplasms	Neoplastic Process	144	0	0.3	no reported evidence		1	0	1994.0	1994.0
HRAS	3265	Mammary Neoplasms, Human	C1257931	group	Neoplasms; Skin and Connective Tissue Diseases	Neoplastic Process	475	0	0.3	no reported evidence		4	0	2002.0	2009.0
HRAS	3265	Adenocarcinoma of large intestine	C1319315	disease		Neoplastic Process	296	127	0.3	no reported evidence		0	0
HRAS	3265	Female Pseudo-Turner Syndrome	C1527404	disease	Cardiovascular Diseases; Congenital, Hereditary, and Neonatal Diseases and Abnormalities; Musculoskeletal Diseases; Skin and Connective Tissue Diseases	Congenital Abnormality	11	0	0.3	no reported evidence		1	0	2007.0	2007.0
HRAS	3265	Hereditary Diffuse Gastric Cancer	C1708349	disease	Digestive System Diseases; Neoplasms	Neoplastic Process	299	48	0.3	no reported evidence		2	0	2001.0	2016.0
HRAS	3265	GIANT PIGMENTED HAIRY NEVUS	C1842036	disease	Neoplasms; Skin and Connective Tissue Diseases	Neoplastic Process	4	3	0.3	no reported evidence		0	0
HRAS	3265	Malformations of Cortical Development	C1955869	group	Congenital, Hereditary, and Neonatal Diseases and Abnormalities; Nervous System Diseases	Disease or Syndrome	98	2	0.3	no reported evidence		1	0	2017.0	2017.0
HRAS	3265	Urothelial Carcinoma	C2145472	disease		Neoplastic Process	256	4	0.3	no reported evidence		0	0
HRAS	3265	Thyroid cancer, follicular	C2931367	disease	Neoplasms	Neoplastic Process	8	0	0.3	no reported evidence		0	0
HRAS	3265	Linear Verrucous Epidermal Nevus	C3179502	disease	Congenital, Hereditary, and Neonatal Diseases and Abnormalities; Neoplasms; Nervous System Diseases	Disease or Syndrome	3	0	0.3	no reported evidence		1	0	2012.0	2012.0
HRAS	3265	Thymus Neoplasms	C3714644	group	Hemic and Lymphatic Diseases; Neoplasms	Neoplastic Process	23	0	0.3	no reported evidence		0	0
HRAS	3265	Nevus, Keratinocytic, Nonepidermolytic	C4011754	disease	Neoplasms	Neoplastic Process	4	6	0.3	no reported evidence		0	0
HRAS	3265	THYROID CANCER, NONMEDULLARY, 2	C4225426	disease		Neoplastic Process	4	8	0.3	no reported evidence		1	1	2003.0	2003.0
HRH2	3274	Carcinoma, Transitional Cell	C0007138	disease	Neoplasms	Neoplastic Process	398	6	0.3	no reported evidence		1	0	1983.0	1983.0
HRH2	3274	Hepatitis, Toxic	C0019193	disease	Digestive System Diseases; Substance-Related Disorders	Injury or Poisoning	324	0	0.3	no reported evidence		1	0	2013.0	2013.0
HRH2	3274	Neoplasm Metastasis	C0027627	phenotype	Neoplasms; Pathological Conditions, Signs and Symptoms	Neoplastic Process	3919	129	0.3	no reported evidence		1	0	1983.0	1983.0
HRH2	3274	Neoplasms, Experimental	C0027659	group	Neoplasms	Experimental Model of Disease; Neoplastic Process	80	0	0.3	no reported evidence		1	0	1983.0	1983.0
HRH2	3274	Substance Withdrawal Syndrome	C0038587	disease	Mental Disorders; Substance-Related Disorders	Mental or Behavioral Dysfunction	57	0	0.3	no reported evidence		1	0	1997.0	1997.0
HRH2	3274	Drug Withdrawal Symptoms	C0086189	phenotype	Mental Disorders; Substance-Related Disorders	Sign or Symptom	53	0	0.3	no reported evidence		1	0	1997.0	1997.0
HRH2	3274	Withdrawal Symptoms	C0087169	phenotype	Mental Disorders; Substance-Related Disorders	Sign or Symptom	72	9	0.3	no reported evidence		1	0	1997.0	1997.0
HRH2	3274	Coronary Stenosis	C0242231	disease	Cardiovascular Diseases	Disease or Syndrome	51	6	0.3	no reported evidence		1	0	2004.0	2004.0
HRH2	3274	Drug-Induced Liver Disease	C0860207	disease	Digestive System Diseases; Substance-Related Disorders	Disease or Syndrome	376	45	0.3	no reported evidence		1	0	2013.0	2013.0
HRH2	3274	Hepatitis, Drug-Induced	C1262760	disease	Digestive System Diseases; Substance-Related Disorders	Disease or Syndrome	328	0	0.3	no reported evidence		1	0	2013.0	2013.0
HRH2	3274	Drug-Induced Acute Liver Injury	C3658290	disease	Digestive System Diseases; Substance-Related Disorders	Disease or Syndrome	324	0	0.3	no reported evidence		1	0	2013.0	2013.0
HRH2	3274	Chemical and Drug Induced Liver Injury	C4277682	disease	Digestive System Diseases; Substance-Related Disorders	Disease or Syndrome	324	0	0.3	no reported evidence		1	0	2013.0	2013.0
HRH2	3274	Chemically-Induced Liver Toxicity	C4279912	disease	Digestive System Diseases; Substance-Related Disorders	Disease or Syndrome	324	0	0.3	no reported evidence		1	0	2013.0	2013.0
HSPA1B	3304	Dermatologic disorders	C0037274	group	Skin and Connective Tissue Diseases	Disease or Syndrome	405	11	0.3	no reported evidence		1	0	2006.0	2006.0
HSPA1B	3304	Muscular Dystrophy, Facioscapulohumeral	C0238288	disease	Congenital, Hereditary, and Neonatal Diseases and Abnormalities; Musculoskeletal Diseases; Nervous System Diseases	Disease or Syndrome	111	2	0.3	no reported evidence		1	0	2003.0	2003.0
HSPA1B	3304	Arsenic Poisoning, Inorganic	C0274861	disease	Nervous System Diseases; Substance-Related Disorders	Injury or Poisoning	61	0	0.3	no reported evidence		1	0	2006.0	2006.0
HSPA1B	3304	Nervous System, Organic Arsenic Poisoning	C0274862	disease	Nervous System Diseases; Substance-Related Disorders	Injury or Poisoning	61	0	0.3	no reported evidence		1	0	2006.0	2006.0
HSPA1B	3304	Arsenic Poisoning	C0311375	disease	Nervous System Diseases; Substance-Related Disorders	Injury or Poisoning	61	0	0.3	no reported evidence		1	0	2006.0	2006.0
HSPA1B	3304	Arsenic Encephalopathy	C0751851	disease	Nervous System Diseases; Substance-Related Disorders	Disease or Syndrome	61	0	0.3	no reported evidence		1	0	2006.0	2006.0
HSPA1B	3304	Arsenic Induced Polyneuropathy	C0751852	disease	Nervous System Diseases; Substance-Related Disorders	Injury or Poisoning	61	0	0.3	no reported evidence		1	0	2006.0	2006.0
HSPA1B	3304	Carcinoma, Pancreatic Ductal	C0887833	disease	Digestive System Diseases; Endocrine System Diseases; Neoplasms	Neoplastic Process	46	0	0.3	no reported evidence		1	0	2007.0	2007.0
HSPA1B	3304	Mammary Neoplasms, Human	C1257931	group	Neoplasms; Skin and Connective Tissue Diseases	Neoplastic Process	475	0	0.3	no reported evidence		1	0	2005.0	2005.0
HSPA1B	3304	Mammary Neoplasms	C1458155	group	Neoplasms; Skin and Connective Tissue Diseases	Neoplastic Process	2386	303	0.3	no reported evidence		1	0	2005.0	2005.0
HSPA1B	3304	Atherogenesis	C1563937	phenotype	Cardiovascular Diseases	Pathologic Function	54	0	0.3	no reported evidence		1	0	2006.0	2006.0
HSP90AA1	3320	Cocaine withdrawal	C0009178	disease		Mental or Behavioral Dysfunction	5	0	0.3	no reported evidence	1.0	1	0	2013.0	2013.0
HSP90AA1	3320	Contact Dermatitis	C0011616	disease	Skin and Connective Tissue Diseases	Disease or Syndrome	86	3	0.3	no reported evidence		1	0	2015.0	2015.0
HSP90AA1	3320	Contact hypersensitivity	C0162351	phenotype	Skin and Connective Tissue Diseases	Pathologic Function	71	0	0.3	no reported evidence		1	0	2015.0	2015.0
HSP90AA1	3320	Mood Disorders	C0525045	group	Mental Disorders	Mental or Behavioral Dysfunction	335	91	0.3	no reported evidence	1.0	1	0	2012.0	2012.0
HSP90AA1	3320	Mammary Neoplasms, Human	C1257931	group	Neoplasms; Skin and Connective Tissue Diseases	Neoplastic Process	475	0	0.3	no reported evidence		1	0	2011.0	2011.0
HSP90AA1	3320	HIV Coinfection	C4505456	disease	Immune System Diseases; Virus Diseases	Disease or Syndrome	102	0	0.3	no reported evidence		1	0	2003.0	2003.0
ITGA2B	3674	Carotid Artery Thrombosis	C0007274	disease	Cardiovascular Diseases; Nervous System Diseases	Disease or Syndrome	15	0	0.3	no reported evidence		1	0	1992.0	1992.0
ITGA2B	3674	Cytopenia	C0010828	phenotype		Pathologic Function	206	0	0.3	limited		0	0
ITGA2B	3674	Liver Cirrhosis, Experimental	C0023893	disease	Digestive System Diseases	Experimental Model of Disease	800	0	0.3	no reported evidence		1	0	2015.0	2015.0
ITGA2B	3674	Juvenile-Onset Still Disease	C0087031	disease	Immune System Diseases; Musculoskeletal Diseases; Skin and Connective Tissue Diseases	Disease or Syndrome	167	70	0.3	no reported evidence		1	0	2009.0	2009.0
ITGA2B	3674	Congenital anemia	C0158995	disease		Disease or Syndrome	208	0	0.3	limited		0	0
ITGA2B	3674	Common Carotid Artery Thrombosis	C0750988	disease	Cardiovascular Diseases; Nervous System Diseases	Disease or Syndrome	4	0	0.3	no reported evidence		1	0	1992.0	1992.0
ITGA2B	3674	External Carotid Artery Thrombosis	C0750989	disease	Cardiovascular Diseases; Nervous System Diseases	Disease or Syndrome	4	0	0.3	no reported evidence		1	0	1992.0	1992.0
ITGA2B	3674	Internal Carotid Artery Thrombosis	C0750990	disease	Cardiovascular Diseases; Nervous System Diseases	Disease or Syndrome	4	0	0.3	no reported evidence		1	0	1992.0	1992.0
ITGA2B	3674	Acute Cerebrovascular Accidents	C0751956	disease	Cardiovascular Diseases; Nervous System Diseases	Disease or Syndrome	90	3	0.3	no reported evidence		1	0	1998.0	1998.0
ITGA2B	3674	Cerebral Hemorrhage	C2937358	phenotype	Cardiovascular Diseases; Nervous System Diseases; Pathological Conditions, Signs and Symptoms	Pathologic Function	66	1	0.3	no reported evidence		1	0	1998.0	1998.0
ITGA2B	3674	Glanzmann Thrombasthenia, Type A	C3179396	disease	Congenital, Hereditary, and Neonatal Diseases and Abnormalities; Hemic and Lymphatic Diseases	Disease or Syndrome	2	0	0.3	no reported evidence		0	0
ITGA2B	3674	Juvenile arthritis	C3495559	disease	Immune System Diseases; Musculoskeletal Diseases; Skin and Connective Tissue Diseases	Disease or Syndrome	325	94	0.3	no reported evidence		1	0	2009.0	2009.0
ITGA2B	3674	Juvenile psoriatic arthritis	C3714758	disease	Immune System Diseases; Musculoskeletal Diseases; Skin and Connective Tissue Diseases	Disease or Syndrome	160	70	0.3	no reported evidence		1	0	2009.0	2009.0
ITGA2B	3674	FNAITP	C3854603	disease		Disease or Syndrome	7	0	0.3	no reported evidence		0	0
ITGA2B	3674	Autosomal dominant macrothrombocytopenia	C4304021	disease		Disease or Syndrome	6	0	0.3	no reported evidence		0	0
ITGB3	3690	Carotid Artery Thrombosis	C0007274	disease	Cardiovascular Diseases; Nervous System Diseases	Disease or Syndrome	15	0	0.3	no reported evidence		1	0	1992.0	1992.0
ITGB3	3690	Cytopenia	C0010828	phenotype		Pathologic Function	206	0	0.3	limited		0	0
ITGB3	3690	Gliosis	C0017639	phenotype	Pathological Conditions, Signs and Symptoms	Pathologic Function	78	0	0.3	no reported evidence		1	0	2003.0	2003.0
ITGB3	3690	Hemorrhage	C0019080	phenotype	Pathological Conditions, Signs and Symptoms	Pathologic Function	36	0	0.3	no reported evidence		1	0	2005.0	2005.0
ITGB3	3690	Hip Fractures	C0019557	disease	Wounds and Injuries	Injury or Poisoning	1	0	0.3	no reported evidence		1	0	2007.0	2007.0
ITGB3	3690	Liver Cirrhosis, Experimental	C0023893	disease	Digestive System Diseases	Experimental Model of Disease	800	0	0.3	no reported evidence		1	0	2015.0	2015.0
ITGB3	3690	Congenital anemia	C0158995	disease		Disease or Syndrome	208	0	0.3	limited		0	0
ITGB3	3690	Intertrochanteric Fractures	C0162385	disease	Wounds and Injuries	Injury or Poisoning	1	0	0.3	no reported evidence		1	0	2007.0	2007.0
ITGB3	3690	Subtrochanteric Fractures	C0162386	disease	Wounds and Injuries	Injury or Poisoning	1	0	0.3	no reported evidence		1	0	2007.0	2007.0
ITGB3	3690	Trochanteric Fractures	C0162387	disease	Wounds and Injuries	Injury or Poisoning	1	0	0.3	no reported evidence		1	0	2007.0	2007.0
ITGB3	3690	Malignant neoplasm of prostate	C0376358	disease	Male Urogenital Diseases; Neoplasms	Neoplastic Process	3238	563	0.3	no reported evidence		1	0	2005.0	2005.0
ITGB3	3690	Common Carotid Artery Thrombosis	C0750988	disease	Cardiovascular Diseases; Nervous System Diseases	Disease or Syndrome	4	0	0.3	no reported evidence		1	0	1992.0	1992.0
ITGB3	3690	External Carotid Artery Thrombosis	C0750989	disease	Cardiovascular Diseases; Nervous System Diseases	Disease or Syndrome	4	0	0.3	no reported evidence		1	0	1992.0	1992.0
ITGB3	3690	Internal Carotid Artery Thrombosis	C0750990	disease	Cardiovascular Diseases; Nervous System Diseases	Disease or Syndrome	4	0	0.3	no reported evidence		1	0	1992.0	1992.0
ITGB3	3690	Acute Cerebrovascular Accidents	C0751956	disease	Cardiovascular Diseases; Nervous System Diseases	Disease or Syndrome	90	3	0.3	no reported evidence		1	0	1998.0	1998.0
ITGB3	3690	Cerebral Hemorrhage	C2937358	phenotype	Cardiovascular Diseases; Nervous System Diseases; Pathological Conditions, Signs and Symptoms	Pathologic Function	66	1	0.3	no reported evidence		1	0	1998.0	1998.0
ITGB3	3690	Glanzmann Thrombasthenia, Type A	C3179396	disease	Congenital, Hereditary, and Neonatal Diseases and Abnormalities; Hemic and Lymphatic Diseases	Disease or Syndrome	2	0	0.3	no reported evidence		2	0	1992.0	1992.0
ITGB3	3690	FNAITP	C3854603	disease		Disease or Syndrome	7	0	0.3	no reported evidence		0	0
ITGB3	3690	Astrocytosis	C3887640	phenotype	Pathological Conditions, Signs and Symptoms	Pathologic Function	24	0	0.3	no reported evidence		1	0	2003.0	2003.0
LMNA	4000	Auriculo-Ventricular Dissociation	C0004331	phenotype	Cardiovascular Diseases; Pathological Conditions, Signs and Symptoms	Pathologic Function	4	0	0.3	no reported evidence		1	0	2005.0	2005.0
LMNA	4000	Hypertrophic Cardiomyopathy	C0007194	disease	Cardiovascular Diseases	Disease or Syndrome	327	287	0.3	limited		0	0
LMNA	4000	Congenital Foot Deformity	C0016508	group	Congenital, Hereditary, and Neonatal Diseases and Abnormalities; Musculoskeletal Diseases	Congenital Abnormality	14	1	0.3	no reported evidence		1	0	2005.0	2005.0
LMNA	4000	Congenital Hand Deformities	C0018566	group	Congenital, Hereditary, and Neonatal Diseases and Abnormalities; Musculoskeletal Diseases	Congenital Abnormality	9	0	0.3	no reported evidence		1	0	2005.0	2005.0
LMNA	4000	Osteogenesis Imperfecta	C0029434	disease	Congenital, Hereditary, and Neonatal Diseases and Abnormalities; Musculoskeletal Diseases; Skin and Connective Tissue Diseases	Congenital Abnormality; Disease or Syndrome	203	47	0.3	limited		0	0
LMNA	4000	Localized scleroderma	C0036420	disease	Skin and Connective Tissue Diseases	Disease or Syndrome	26	0	0.3	no reported evidence		1	0	2005.0	2005.0
LMNA	4000	Sinoatrial Block	C0037188	disease	Cardiovascular Diseases; Pathological Conditions, Signs and Symptoms	Disease or Syndrome	1	0	0.3	no reported evidence		1	0	2005.0	2005.0
LMNA	4000	Adenocarcinoma of lung (disorder)	C0152013	disease	Neoplasms; Respiratory Tract Diseases	Neoplastic Process	1187	428	0.3	no reported evidence		1	0	2011.0	2011.0
LMNA	4000	Linear Scleroderma	C0263409	disease	Skin and Connective Tissue Diseases	Disease or Syndrome	4	0	0.3	no reported evidence		1	0	2005.0	2005.0
LMNA	4000	Morphea	C1527383	disease	Skin and Connective Tissue Diseases	Disease or Syndrome	12	0	0.3	no reported evidence		1	0	2005.0	2005.0
LMNA	4000	Sudden Cardiac Arrest	C1720824	phenotype	Cardiovascular Diseases; Pathological Conditions, Signs and Symptoms	Pathologic Function	20	30	0.3	no reported evidence		1	0	2005.0	2005.0
LMNA	4000	Familial Partial Lipodystrophy, Type 3	C1720861	disease	Nutritional and Metabolic Diseases; Skin and Connective Tissue Diseases	Disease or Syndrome	10	8	0.3	no reported evidence		4	0	2003.0	2009.0
LMNA	4000	Intellectual Disability	C3714756	group	Behavior and Behavior Mechanisms; Mental Disorders; Nervous System Diseases; Pathological Conditions, Signs and Symptoms	Mental or Behavioral Dysfunction	2502	53	0.3	moderate		0	0
LMNA	4000	Left ventricular noncompaction cardiomyopathy	C4021133	disease		Disease or Syndrome	33	19	0.3	limited		0	0
MMP3	4314	Arthritis, Adjuvant-Induced	C0003865	disease	Musculoskeletal Diseases	Experimental Model of Disease	43	0	0.3	no reported evidence		1	0	2010.0	2010.0
MMP3	4314	Hyperalgesia	C0020429	phenotype	Nervous System Diseases; Pathological Conditions, Signs and Symptoms	Sign or Symptom	118	3	0.3	no reported evidence		1	0	2008.0	2008.0
MMP3	4314	Neoplasm Invasiveness	C0027626	phenotype	Neoplasms; Pathological Conditions, Signs and Symptoms	Pathologic Function	182	0	0.3	no reported evidence		2	0	2010.0	2016.0
MMP3	4314	Peripheral Neuropathy	C0031117	group	Nervous System Diseases	Disease or Syndrome	308	66	0.3	no reported evidence		1	0	2008.0	2008.0
MMP3	4314	Subependymal Giant Cell Astrocytoma	C0205768	disease	Neoplasms	Neoplastic Process	38	1	0.3	no reported evidence		1	0	2010.0	2010.0
MMP3	4314	Juvenile Pilocytic Astrocytoma	C0280783	disease	Neoplasms	Neoplastic Process	36	1	0.3	no reported evidence		1	0	2010.0	2010.0
MMP3	4314	Diffuse Astrocytoma	C0280785	disease	Neoplasms	Neoplastic Process	65	4	0.3	no reported evidence		1	0	2010.0	2010.0
MMP3	4314	Anaplastic astrocytoma	C0334579	disease	Neoplasms	Neoplastic Process	165	6	0.3	no reported evidence		1	0	2010.0	2010.0
MMP3	4314	Protoplasmic astrocytoma	C0334580	disease	Neoplasms	Neoplastic Process	29	0	0.3	no reported evidence		1	0	2010.0	2010.0
MMP3	4314	Gemistocytic astrocytoma	C0334581	disease	Neoplasms	Neoplastic Process	42	0	0.3	no reported evidence		1	0	2010.0	2010.0
MMP3	4314	Fibrillary Astrocytoma	C0334582	disease	Neoplasms	Neoplastic Process	32	0	0.3	no reported evidence		1	0	2010.0	2010.0
MMP3	4314	Pilocytic Astrocytoma	C0334583	disease	Neoplasms	Neoplastic Process	121	3	0.3	no reported evidence		1	0	2010.0	2010.0
MMP3	4314	Childhood Cerebral Astrocytoma	C0338070	disease	Neoplasms	Neoplastic Process	26	0	0.3	no reported evidence		1	0	2010.0	2010.0
MMP3	4314	Allodynia	C0458247	phenotype	Nervous System Diseases; Pathological Conditions, Signs and Symptoms	Finding	83	0	0.3	no reported evidence		1	0	2008.0	2008.0
MMP3	4314	Mixed oligoastrocytoma	C0547065	disease	Neoplasms	Neoplastic Process	32	0	0.3	no reported evidence		1	0	2010.0	2010.0
MMP3	4314	Cerebral Astrocytoma	C0750935	disease	Neoplasms	Neoplastic Process	27	0	0.3	no reported evidence		1	0	2010.0	2010.0
MMP3	4314	Intracranial Astrocytoma	C0750936	disease	Neoplasms	Neoplastic Process	26	0	0.3	no reported evidence		1	0	2010.0	2010.0
MMP3	4314	Hyperalgesia, Primary	C0751211	phenotype	Nervous System Diseases; Pathological Conditions, Signs and Symptoms	Sign or Symptom	84	0	0.3	no reported evidence		1	0	2008.0	2008.0
MMP3	4314	Hyperalgesia, Secondary	C0751212	phenotype	Nervous System Diseases; Pathological Conditions, Signs and Symptoms	Sign or Symptom	83	0	0.3	no reported evidence		1	0	2008.0	2008.0
MMP3	4314	Tactile Allodynia	C0751213	phenotype	Nervous System Diseases; Pathological Conditions, Signs and Symptoms	Sign or Symptom	88	0	0.3	no reported evidence		1	0	2008.0	2008.0
MMP3	4314	Hyperalgesia, Thermal	C0751214	phenotype	Nervous System Diseases; Pathological Conditions, Signs and Symptoms	Sign or Symptom	108	0	0.3	no reported evidence		1	0	2008.0	2008.0
MMP3	4314	Arthritis, Collagen-Induced	C0971858	disease	Musculoskeletal Diseases	Experimental Model of Disease	43	0	0.3	no reported evidence		1	0	2010.0	2010.0
MMP3	4314	Arthritis, Experimental	C0993582	disease	Musculoskeletal Diseases	Experimental Model of Disease	43	0	0.3	no reported evidence		1	0	2010.0	2010.0
MMP3	4314	Mammary Neoplasms, Human	C1257931	group	Neoplasms; Skin and Connective Tissue Diseases	Neoplastic Process	475	0	0.3	no reported evidence		1	0	2006.0	2006.0
MMP3	4314	Grade I Astrocytoma	C1704230	disease	Neoplasms	Neoplastic Process	31	0	0.3	no reported evidence		1	0	2010.0	2010.0
MMP3	4314	Mechanical Allodynia	C2936719	phenotype	Nervous System Diseases; Pathological Conditions, Signs and Symptoms	Sign or Symptom	107	3	0.3	no reported evidence		1	0	2008.0	2008.0
MMP3	4314	Cerebral Hemorrhage	C2937358	phenotype	Cardiovascular Diseases; Nervous System Diseases; Pathological Conditions, Signs and Symptoms	Pathologic Function	66	1	0.3	no reported evidence		1	0	2008.0	2008.0
NFKB1	4790	Neoplastic Cell Transformation	C0007621	phenotype	Neoplasms; Pathological Conditions, Signs and Symptoms	Neoplastic Process	130	0	0.3	no reported evidence		2	0	2010.0	2017.0
NFKB1	4790	Corpus Luteum Cyst	C0010093	disease	Endocrine System Diseases; Female Urogenital Diseases and Pregnancy Complications; Neoplasms	Disease or Syndrome	36	0	0.3	no reported evidence		1	0	2011.0	2011.0
NFKB1	4790	Heat Stroke	C0018843	disease	Wounds and Injuries	Injury or Poisoning	17	0	0.3	no reported evidence		1	0	2014.0	2014.0
NFKB1	4790	Hyperoxaluria	C0020500	disease	Female Urogenital Diseases and Pregnancy Complications; Male Urogenital Diseases	Disease or Syndrome	15	1	0.3	no reported evidence		1	0	2006.0	2006.0
NFKB1	4790	Kidney Failure, Acute	C0022660	disease	Female Urogenital Diseases and Pregnancy Complications; Male Urogenital Diseases	Disease or Syndrome	309	8	0.3	no reported evidence		1	0	2018.0	2018.0
NFKB1	4790	Biliary cirrhosis	C0023892	disease	Digestive System Diseases	Disease or Syndrome	154	560	0.3	no reported evidence		1	0	2011.0	2011.0
NFKB1	4790	Ovarian Cysts	C0029927	disease	Endocrine System Diseases; Female Urogenital Diseases and Pregnancy Complications; Neoplasms	Disease or Syndrome	74	0	0.3	no reported evidence		1	0	2011.0	2011.0
NFKB1	4790	Adenocarcinoma, Basal Cell	C0205641	disease	Neoplasms	Neoplastic Process	116	0	0.3	no reported evidence		1	0	2009.0	2009.0
NFKB1	4790	Adenocarcinoma, Oxyphilic	C0205642	disease	Neoplasms	Neoplastic Process	121	0	0.3	no reported evidence		1	0	2009.0	2009.0
NFKB1	4790	Carcinoma, Cribriform	C0205643	disease	Neoplasms	Neoplastic Process	114	0	0.3	no reported evidence		1	0	2009.0	2009.0
NFKB1	4790	Carcinoma, Granular Cell	C0205644	disease	Neoplasms	Neoplastic Process	114	0	0.3	no reported evidence		1	0	2009.0	2009.0
NFKB1	4790	Adenocarcinoma, Tubular	C0205645	disease	Neoplasms	Neoplastic Process	124	1	0.3	no reported evidence		1	0	2009.0	2009.0
NFKB1	4790	Biliary Cirrhosis, Secondary	C0238065	disease	Digestive System Diseases	Disease or Syndrome	33	0	0.3	no reported evidence		1	0	2011.0	2011.0
NFKB1	4790	Mood Disorders	C0525045	group	Mental Disorders	Mental or Behavioral Dysfunction	335	91	0.3	no reported evidence	1.0	1	0	2012.0	2012.0
NFKB1	4790	Oxalosis	C1298681	disease	Female Urogenital Diseases and Pregnancy Complications; Male Urogenital Diseases	Disease or Syndrome	6	0	0.3	no reported evidence		1	0	2006.0	2006.0
NFKB1	4790	Acute Kidney Insufficiency	C1565662	disease	Female Urogenital Diseases and Pregnancy Complications; Male Urogenital Diseases	Disease or Syndrome	88	0	0.3	no reported evidence		1	0	2018.0	2018.0
NFKB1	4790	Acute kidney injury	C2609414	disease	Female Urogenital Diseases and Pregnancy Complications; Male Urogenital Diseases	Injury or Poisoning	91	0	0.3	no reported evidence		1	0	2018.0	2018.0
NFKB1	4790	Immunoglobulin Deficiency, Late-Onset	C2936665	disease	Immune System Diseases	Disease or Syndrome	11	0	0.3	no reported evidence		0	0
NFKB1	4790	Familial Ménière disease	C4302111	disease		Disease or Syndrome	124	0	0.3	limited		3	0	2015.0	2017.0
NME2	4831	Colorectal Neoplasms	C0009404	group	Digestive System Diseases; Neoplasms	Neoplastic Process	1072	226	0.3	no reported evidence		1	0	2005.0	2005.0
NME2	4831	Mesothelioma	C0025500	disease	Neoplasms	Neoplastic Process	382	3	0.3	no reported evidence		1	0	2005.0	2005.0
NME2	4831	Degenerative polyarthritis	C0029408	disease	Musculoskeletal Diseases	Disease or Syndrome	975	92	0.3	no reported evidence		1	0	2009.0	2009.0
NME2	4831	Osteoarthrosis Deformans	C0086743	disease	Musculoskeletal Diseases	Disease or Syndrome	88	0	0.3	no reported evidence		1	0	2009.0	2009.0
OAT	4942	Liver Cirrhosis, Experimental	C0023893	disease	Digestive System Diseases	Experimental Model of Disease	800	0	0.3	no reported evidence		1	0	2015.0	2015.0
OAT	4942	Liver neoplasms	C0023903	group	Digestive System Diseases; Neoplasms	Neoplastic Process	1320	7	0.3	no reported evidence		1	0	2017.0	2017.0
OAT	4942	Malignant neoplasm of liver	C0345904	disease	Digestive System Diseases; Neoplasms	Neoplastic Process	804	37	0.3	no reported evidence		1	0	2017.0	2017.0
OAT	4942	Necrotizing Enterocolitis	C0520459	disease	Digestive System Diseases	Disease or Syndrome	62	3	0.3	no reported evidence		1	0	2008.0	2008.0
PIM1	5292	Neoplastic Cell Transformation	C0007621	phenotype	Neoplasms; Pathological Conditions, Signs and Symptoms	Neoplastic Process	130	0	0.3	no reported evidence		1	0	2013.0	2013.0
PIM1	5292	Precancerous Conditions	C0032927	group	Neoplasms	Neoplastic Process	445	9	0.3	no reported evidence		1	0	2016.0	2016.0
PIM1	5292	Dermatitis, Allergic Contact	C0162820	disease	Immune System Diseases; Skin and Connective Tissue Diseases	Disease or Syndrome	106	0	0.3	no reported evidence		1	0	2005.0	2005.0
PIM1	5292	Congenital diaphragmatic hernia	C0235833	disease	Congenital, Hereditary, and Neonatal Diseases and Abnormalities; Pathological Conditions, Signs and Symptoms	Disease or Syndrome	94	10	0.3	no reported evidence		1	0	2015.0	2015.0
PIM1	5292	Congenital hernia of foramen of Morgagni	C0265699	disease	Congenital, Hereditary, and Neonatal Diseases and Abnormalities; Pathological Conditions, Signs and Symptoms	Congenital Abnormality	17	0	0.3	no reported evidence		1	0	2015.0	2015.0
PIM1	5292	Congenital hernia of foramen of Bochdalek	C0265700	disease	Congenital, Hereditary, and Neonatal Diseases and Abnormalities; Pathological Conditions, Signs and Symptoms	Congenital Abnormality	17	0	0.3	no reported evidence		1	0	2015.0	2015.0
PIM1	5292	Condition, Preneoplastic	C0282313	phenotype	Neoplasms	Neoplastic Process	115	0	0.3	no reported evidence		1	0	2016.0	2016.0
PIM1	5292	Giant Cell Glioblastoma	C0334588	disease	Neoplasms	Neoplastic Process	77	1	0.3	no reported evidence		1	0	2014.0	2014.0
PIM1	5292	Mammary Neoplasms, Human	C1257931	group	Neoplasms; Skin and Connective Tissue Diseases	Neoplastic Process	475	0	0.3	no reported evidence		1	0	2006.0	2006.0
PIM1	5292	Adenocarcinoma of large intestine	C1319315	disease		Neoplastic Process	296	127	0.3	no reported evidence		0	0
PIM1	5292	Glioblastoma Multiforme	C1621958	disease	Neoplasms	Neoplastic Process	853	42	0.3	no reported evidence		1	0	2014.0	2014.0
PIM1	5292	Pyelonephritis acute necrotizing	C1704315	disease	Female Urogenital Diseases and Pregnancy Complications; Male Urogenital Diseases	Disease or Syndrome	1	0	0.3	no reported evidence		1	0	2013.0	2013.0
PMP22	5376	Developmental Disabilities	C0008073	group	Mental Disorders	Mental or Behavioral Dysfunction	169	7	0.3	no reported evidence		1	0	2007.0	2007.0
PMP22	5376	Demyelinating Diseases	C0011303	group	Nervous System Diseases	Disease or Syndrome	84	3	0.3	no reported evidence		1	0	2010.0	2010.0
PMP22	5376	Demyelination	C0011304	phenotype	Nervous System Diseases	Pathologic Function	8	0	0.3	no reported evidence		1	0	2010.0	2010.0
PMP22	5376	Myoclonic Epilepsy	C0014550	disease	Nervous System Diseases	Disease or Syndrome	42	2	0.3	no reported evidence		1	0	2007.0	2007.0
PMP22	5376	Formication	C0016579	phenotype	Nervous System Diseases; Pathological Conditions, Signs and Symptoms	Finding	2	0	0.3	no reported evidence		1	0	2002.0	2002.0
PMP22	5376	Hereditary, Type VII, Motor and Sensory Neuropathy	C0019816	disease	Congenital, Hereditary, and Neonatal Diseases and Abnormalities; Nervous System Diseases	Disease or Syndrome	5	0	0.3	no reported evidence		1	0	2007.0	2007.0
PMP22	5376	Locked-In Syndrome	C0023944	disease	Nervous System Diseases; Pathological Conditions, Signs and Symptoms	Disease or Syndrome	1	0	0.3	no reported evidence		1	0	2002.0	2002.0
PMP22	5376	Quadriplegia	C0034372	disease	Nervous System Diseases; Pathological Conditions, Signs and Symptoms	Disease or Syndrome	24	0	0.3	no reported evidence		1	0	2002.0	2002.0
PMP22	5376	Reflex, Abnormal	C0034933	phenotype	Nervous System Diseases; Pathological Conditions, Signs and Symptoms	Sign or Symptom	5	0	0.3	no reported evidence		1	0	2002.0	2002.0
PMP22	5376	Child Development Deviations	C0085996	phenotype	Mental Disorders	Mental or Behavioral Dysfunction	23	0	0.3	no reported evidence		1	0	2007.0	2007.0
PMP22	5376	Child Development Disorders, Specific	C0085997	group	Mental Disorders	Mental or Behavioral Dysfunction	23	0	0.3	no reported evidence		1	0	2007.0	2007.0
PMP22	5376	Reflex, Corneal, Decreased	C0151572	phenotype	Nervous System Diseases; Pathological Conditions, Signs and Symptoms	Finding	6	0	0.3	no reported evidence		1	0	2002.0	2002.0
PMP22	5376	Hyporeflexia	C0151888	phenotype	Nervous System Diseases; Pathological Conditions, Signs and Symptoms	Finding	5	0	0.3	no reported evidence		1	0	2002.0	2002.0
PMP22	5376	Hyperreflexia	C0151889	phenotype	Nervous System Diseases; Pathological Conditions, Signs and Symptoms	Finding	300	4	0.3	no reported evidence		1	0	2002.0	2002.0
PMP22	5376	Reflex, Gag, Absent	C0234784	phenotype	Nervous System Diseases; Pathological Conditions, Signs and Symptoms	Finding	5	0	0.3	no reported evidence		1	0	2002.0	2002.0
PMP22	5376	Paresthesia, Distal	C0235044	phenotype	Nervous System Diseases; Pathological Conditions, Signs and Symptoms	Sign or Symptom	4	0	0.3	no reported evidence		1	0	2002.0	2002.0
PMP22	5376	Quadriparesis	C0270790	phenotype	Nervous System Diseases; Pathological Conditions, Signs and Symptoms	Sign or Symptom	15	0	0.3	no reported evidence		1	0	2002.0	2002.0
PMP22	5376	Charcot-Marie-Tooth Disease, Type Ib	C0270912	disease	Congenital, Hereditary, and Neonatal Diseases and Abnormalities; Nervous System Diseases	Disease or Syndrome	12	43	0.3	no reported evidence		3	0	2007.0	2009.0
PMP22	5376	Hoffman's Reflex	C0277839	phenotype	Nervous System Diseases; Pathological Conditions, Signs and Symptoms	Finding	5	0	0.3	no reported evidence		1	0	2002.0	2002.0
PMP22	5376	Reflex, Pendular	C0277850	phenotype	Nervous System Diseases; Pathological Conditions, Signs and Symptoms	Finding	5	0	0.3	no reported evidence		1	0	2002.0	2002.0
PMP22	5376	Reflex, Corneal, Absent	C0278211	phenotype	Nervous System Diseases; Pathological Conditions, Signs and Symptoms	Finding	5	0	0.3	no reported evidence		1	0	2002.0	2002.0
PMP22	5376	Idiopathic Myoclonic Epilepsy	C0338478	disease	Nervous System Diseases	Disease or Syndrome	8	0	0.3	no reported evidence		1	0	2007.0	2007.0
PMP22	5376	Symptomatic Myoclonic Epilepsy	C0338479	disease	Nervous System Diseases	Disease or Syndrome	8	0	0.3	no reported evidence		1	0	2007.0	2007.0
PMP22	5376	Dysesthesia	C0392699	phenotype	Nervous System Diseases; Pathological Conditions, Signs and Symptoms	Sign or Symptom	16	3	0.3	no reported evidence		1	0	2002.0	2002.0
PMP22	5376	Early Childhood Epilepsy, Myoclonic	C0393695	disease	Nervous System Diseases	Disease or Syndrome	8	0	0.3	no reported evidence		1	0	2007.0	2007.0
PMP22	5376	Myoclonic Astatic Epilepsy	C0393702	disease	Nervous System Diseases	Disease or Syndrome	12	0	0.3	no reported evidence		1	0	2007.0	2007.0
PMP22	5376	Myoclonic Absence Epilepsy	C0393703	disease	Nervous System Diseases	Disease or Syndrome	9	0	0.3	no reported evidence		1	0	2007.0	2007.0
PMP22	5376	Spastic Quadriplegia	C0426970	disease	Nervous System Diseases; Pathological Conditions, Signs and Symptoms	Disease or Syndrome	54	3	0.3	no reported evidence		1	0	2002.0	2002.0
PMP22	5376	Myoclonic Encephalopathy	C0438414	disease	Nervous System Diseases	Disease or Syndrome	10	0	0.3	no reported evidence		1	0	2007.0	2007.0
PMP22	5376	Reflex, Acoustic, Abnormal	C0522345	phenotype	Nervous System Diseases; Pathological Conditions, Signs and Symptoms	Finding	5	0	0.3	no reported evidence		1	0	2002.0	2002.0
PMP22	5376	Reflex, Ankle, Absent	C0558845	phenotype	Nervous System Diseases; Pathological Conditions, Signs and Symptoms	Finding	14	1	0.3	no reported evidence		1	0	2002.0	2002.0
PMP22	5376	Reflex, Triceps, Absent	C0558846	phenotype	Nervous System Diseases; Pathological Conditions, Signs and Symptoms	Finding	5	0	0.3	no reported evidence		1	0	2002.0	2002.0
PMP22	5376	Reflex, Biceps, Absent	C0558847	phenotype	Nervous System Diseases; Pathological Conditions, Signs and Symptoms	Finding	5	0	0.3	no reported evidence		1	0	2002.0	2002.0
PMP22	5376	Reflex, Anal, Absent	C0576612	phenotype	Nervous System Diseases; Pathological Conditions, Signs and Symptoms	Finding	5	0	0.3	no reported evidence		1	0	2002.0	2002.0
PMP22	5376	Abnormal Deep Tendon Reflex	C0743002	phenotype	Nervous System Diseases; Pathological Conditions, Signs and Symptoms	Finding	5	0	0.3	no reported evidence		1	0	2002.0	2002.0
PMP22	5376	Benign Infantile Myoclonic Epilepsy	C0751120	disease	Nervous System Diseases	Disease or Syndrome	8	0	0.3	no reported evidence		1	0	2007.0	2007.0
PMP22	5376	Infantile Severe Myoclonic Epilepsy	C0751122	disease	Nervous System Diseases	Disease or Syndrome	32	382	0.3	no reported evidence		1	0	2007.0	2007.0
PMP22	5376	Painful Paresthesias	C0751412	phenotype	Nervous System Diseases; Pathological Conditions, Signs and Symptoms	Sign or Symptom	2	0	0.3	no reported evidence		1	0	2002.0	2002.0
PMP22	5376	Flaccid Quadriplegia	C0751460	disease	Nervous System Diseases; Pathological Conditions, Signs and Symptoms	Disease or Syndrome	1	0	0.3	no reported evidence		1	0	2002.0	2002.0
PMP22	5376	Paralysis, Spinal, Quadriplegic	C0751461	disease	Nervous System Diseases; Pathological Conditions, Signs and Symptoms	Disease or Syndrome	1	0	0.3	no reported evidence		1	0	2002.0	2002.0
PMP22	5376	Bulbocavernosus Reflex, Decreased	C0751468	phenotype	Nervous System Diseases; Pathological Conditions, Signs and Symptoms	Finding	5	0	0.3	no reported evidence		1	0	2002.0	2002.0
PMP22	5376	Bulbocavernousus Reflex Absent	C0751469	phenotype	Nervous System Diseases; Pathological Conditions, Signs and Symptoms	Finding	5	0	0.3	no reported evidence		1	0	2002.0	2002.0
PMP22	5376	Palmo-Mental Reflex	C0751470	phenotype	Nervous System Diseases; Pathological Conditions, Signs and Symptoms	Finding	5	0	0.3	no reported evidence		1	0	2002.0	2002.0
PMP22	5376	Reflex, Anal, Decreased	C0751471	phenotype	Nervous System Diseases; Pathological Conditions, Signs and Symptoms	Finding	5	0	0.3	no reported evidence		1	0	2002.0	2002.0
PMP22	5376	Reflex, Ankle, Abnormal	C0751472	phenotype	Nervous System Diseases; Pathological Conditions, Signs and Symptoms	Finding	5	0	0.3	no reported evidence		1	0	2002.0	2002.0
PMP22	5376	Reflex, Ankle, Decreased	C0751473	phenotype	Nervous System Diseases; Pathological Conditions, Signs and Symptoms	Finding	5	0	0.3	no reported evidence		1	0	2002.0	2002.0
PMP22	5376	Reflex, Biceps, Abnormal	C0751474	phenotype	Nervous System Diseases; Pathological Conditions, Signs and Symptoms	Finding	5	0	0.3	no reported evidence		1	0	2002.0	2002.0
PMP22	5376	Reflex, Biceps, Decreased	C0751475	phenotype	Nervous System Diseases; Pathological Conditions, Signs and Symptoms	Finding	5	0	0.3	no reported evidence		1	0	2002.0	2002.0
PMP22	5376	Reflex, Gag, Decreased	C0751476	phenotype	Nervous System Diseases; Pathological Conditions, Signs and Symptoms	Finding	5	0	0.3	no reported evidence		1	0	2002.0	2002.0
PMP22	5376	Reflex, Knee, Abnormal	C0751477	phenotype	Nervous System Diseases; Pathological Conditions, Signs and Symptoms	Finding	5	0	0.3	no reported evidence		1	0	2002.0	2002.0
PMP22	5376	Reflex, Knee, Decreased	C0751478	phenotype	Nervous System Diseases; Pathological Conditions, Signs and Symptoms	Finding	5	0	0.3	no reported evidence		1	0	2002.0	2002.0
PMP22	5376	Reflex, Moro, Asymmetric	C0751479	phenotype	Nervous System Diseases; Pathological Conditions, Signs and Symptoms	Finding	5	0	0.3	no reported evidence		1	0	2002.0	2002.0
PMP22	5376	Reflex, Triceps, Abnormal	C0751480	phenotype	Nervous System Diseases; Pathological Conditions, Signs and Symptoms	Finding	5	0	0.3	no reported evidence		1	0	2002.0	2002.0
PMP22	5376	Reflex, Triceps, Decreased	C0751481	phenotype	Nervous System Diseases; Pathological Conditions, Signs and Symptoms	Finding	5	0	0.3	no reported evidence		1	0	2002.0	2002.0
PMP22	5376	Epilepsy, Myoclonic, Infantile	C0917800	disease	Nervous System Diseases	Disease or Syndrome	11	5	0.3	no reported evidence		1	0	2007.0	2007.0
PMP22	5376	Clinically Isolated Syndrome, CNS Demyelinating	C2350037	disease	Nervous System Diseases	Disease or Syndrome	8	0	0.3	no reported evidence		1	0	2010.0	2010.0
PMP22	5376	Intellectual Disability	C3714756	group	Behavior and Behavior Mechanisms; Mental Disorders; Nervous System Diseases; Pathological Conditions, Signs and Symptoms	Mental or Behavioral Dysfunction	2502	53	0.3	limited		0	0
PMP22	5376	Guillain-Barre Syndrome, Familial	C4083008	disease	Immune System Diseases; Nervous System Diseases	Disease or Syndrome	15	0	0.3	no reported evidence		0	0
PMS2	5395	Glioma	C0017638	disease	Neoplasms	Neoplastic Process	2210	180	0.3	no reported evidence		0	0
PMS2	5395	Neoplasm Metastasis	C0027627	phenotype	Neoplasms; Pathological Conditions, Signs and Symptoms	Neoplastic Process	3919	129	0.3	no reported evidence		1	0	2007.0	2007.0
PMS2	5395	Supratentorial Neoplasms	C0038874	group	Neoplasms; Nervous System Diseases	Neoplastic Process	7	0	0.3	no reported evidence		1	0	2004.0	2004.0
PMS2	5395	Malignant neoplasm of brain	C0153633	disease	Neoplasms; Nervous System Diseases	Neoplastic Process	165	3	0.3	strong		0	0
PMS2	5395	Neuroectodermal Tumor, Primitive	C0206663	disease	Neoplasms	Neoplastic Process	113	1	0.3	no reported evidence		1	0	2004.0	2004.0
PMS2	5395	Spongioblastoma	C0334584	disease	Neoplasms	Neoplastic Process	8	0	0.3	no reported evidence		1	0	2004.0	2004.0
PMS2	5395	Medulloepithelioma	C0334596	disease	Neoplasms	Neoplastic Process	11	0	0.3	no reported evidence		1	0	2004.0	2004.0
PMS2	5395	Carcinoma in situ of endometrium	C0346191	disease		Neoplastic Process	18	0	0.3	no reported evidence		0	0
PMS2	5395	Neoplasm of uncertain or unknown behavior of ovary	C0496920	disease		Neoplastic Process	34	0	0.3	no reported evidence		0	0
PMS2	5395	Ependymoblastoma	C0700367	disease	Neoplasms	Neoplastic Process	11	0	0.3	no reported evidence		1	0	2004.0	2004.0
PMS2	5395	Benign Supratentorial Neoplasms	C0751588	group	Neoplasms; Nervous System Diseases	Neoplastic Process	1	0	0.3	no reported evidence		1	0	2004.0	2004.0
PMS2	5395	Cancer, Supratentorial	C0751589	disease	Neoplasms; Nervous System Diseases	Neoplastic Process	1	0	0.3	no reported evidence		1	0	2004.0	2004.0
PMS2	5395	Primary Supratentorial Neoplasms	C0751590	group	Neoplasms; Nervous System Diseases	Neoplastic Process	1	0	0.3	no reported evidence		1	0	2004.0	2004.0
PMS2	5395	Cerebral Primitive Neuroectodermal Tumor	C0751675	disease	Neoplasms	Neoplastic Process	10	0	0.3	no reported evidence		1	0	2004.0	2004.0
PMS2	5395	Hereditary non-polyposis colorectal cancer syndrome	C1112155	disease		Congenital Abnormality	27	0	0.3	no reported evidence		0	0
PMS2	5395	Intellectual Disability	C3714756	group	Behavior and Behavior Mechanisms; Mental Disorders; Nervous System Diseases; Pathological Conditions, Signs and Symptoms	Mental or Behavioral Dysfunction	2502	53	0.3	moderate		0	0
MAPK10	5602	Lennox-Gastaut syndrome	C0238111	disease	Congenital, Hereditary, and Neonatal Diseases and Abnormalities; Nervous System Diseases	Disease or Syndrome	9	0	0.3	no reported evidence		0	0
PTK2	5747	Rheumatoid Arthritis	C0003873	disease	Immune System Diseases; Musculoskeletal Diseases; Skin and Connective Tissue Diseases	Disease or Syndrome	1832	1878	0.3	no reported evidence		1	0	2004.0	2004.0
PTK2	5747	Neoplastic Cell Transformation	C0007621	phenotype	Neoplasms; Pathological Conditions, Signs and Symptoms	Neoplastic Process	130	0	0.3	no reported evidence		1	0	2015.0	2015.0
PTK2	5747	Mammary Neoplasms, Experimental	C0024668	group	Neoplasms	Experimental Model of Disease; Neoplastic Process	159	0	0.3	no reported evidence		1	0	2014.0	2014.0
PTK2	5747	Mouth Neoplasms	C0026640	group	Neoplasms; Stomatognathic Diseases	Neoplastic Process	131	0	0.3	no reported evidence		1	0	2015.0	2015.0
PTK2	5747	Neoplasm Invasiveness	C0027626	phenotype	Neoplasms; Pathological Conditions, Signs and Symptoms	Pathologic Function	182	0	0.3	no reported evidence		2	0	2003.0	2015.0
PTK2	5747	Malignant neoplasm of mouth	C0153381	disease	Neoplasms; Stomatognathic Diseases	Neoplastic Process	491	100	0.3	no reported evidence		1	0	2015.0	2015.0
PTK2	5747	Metastatic melanoma	C0278883	disease		Neoplastic Process	416	24	0.3	no reported evidence		0	0
PTK2	5747	Giant Cell Glioblastoma	C0334588	disease	Neoplasms	Neoplastic Process	77	1	0.3	no reported evidence		1	0	2003.0	2003.0
PTPN1	5770	Inflammation	C0021368	phenotype	Pathological Conditions, Signs and Symptoms	Pathologic Function	428	18	0.3	no reported evidence		1	0	2017.0	2017.0
PTPN1	5770	Insulin Resistance	C0021655	phenotype	Nutritional and Metabolic Diseases	Pathologic Function	80	45	0.3	no reported evidence		1	0	2000.0	2000.0
PTPN1	5770	Liver Cirrhosis, Experimental	C0023893	disease	Digestive System Diseases	Experimental Model of Disease	800	0	0.3	no reported evidence		1	0	2016.0	2016.0
PTPN1	5770	Mediastinal Neoplasms	C0025063	group	Neoplasms; Respiratory Tract Diseases	Neoplastic Process	5	0	0.3	no reported evidence		1	0	2014.0	2014.0
PTPN1	5770	Rett Syndrome	C0035372	disease	Congenital, Hereditary, and Neonatal Diseases and Abnormalities; Nervous System Diseases	Disease or Syndrome	128	293	0.3	no reported evidence		1	0	2015.0	2015.0
PTPN1	5770	Mixed Cellularity Hodgkin Lymphoma	C0152266	disease	Hemic and Lymphatic Diseases; Immune System Diseases; Neoplasms	Neoplastic Process	12	0	0.3	no reported evidence		1	0	2014.0	2014.0
PTPN1	5770	Hodgkin lymphoma, lymphocyte depletion	C0152267	disease	Hemic and Lymphatic Diseases; Immune System Diseases; Neoplasms	Neoplastic Process	12	0	0.3	no reported evidence		1	0	2014.0	2014.0
PTPN1	5770	Malignant tumor of mediastinum	C0153504	disease	Neoplasms; Respiratory Tract Diseases	Neoplastic Process	2	0	0.3	no reported evidence		1	0	2014.0	2014.0
PTPN1	5770	Adult Hodgkin Lymphoma	C0220597	disease	Hemic and Lymphatic Diseases; Immune System Diseases; Neoplasms	Neoplastic Process	21	0	0.3	no reported evidence		1	0	2014.0	2014.0
PTPN1	5770	Insulin Sensitivity	C0920563	phenotype	Nutritional and Metabolic Diseases	Pathologic Function	54	40	0.3	no reported evidence		1	0	2000.0	2000.0
PTPN1	5770	Endogenous Hyperinsulinism	C1257963	disease	Nutritional and Metabolic Diseases	Disease or Syndrome	18	0	0.3	no reported evidence		1	0	2017.0	2017.0
PTPN1	5770	Exogenous Hyperinsulinism	C1257964	disease	Nutritional and Metabolic Diseases	Disease or Syndrome	18	0	0.3	no reported evidence		1	0	2017.0	2017.0
PTPN1	5770	Compensatory Hyperinsulinemia	C1257965	disease	Nutritional and Metabolic Diseases	Disease or Syndrome	19	1	0.3	no reported evidence		1	0	2017.0	2017.0
PTPN1	5770	Lymphocyte Rich Classical Hodgkin Lymphoma	C1266194	disease	Hemic and Lymphatic Diseases; Immune System Diseases; Neoplasms	Neoplastic Process	14	0	0.3	no reported evidence		1	0	2014.0	2014.0
PTPN1	5770	Nodular Lymphocyte Predominant Hodgkin Lymphoma	C1334968	disease	Hemic and Lymphatic Diseases; Immune System Diseases; Neoplasms	Neoplastic Process	31	0	0.3	no reported evidence		1	0	2014.0	2014.0
RAB5A	5868	Myocardial Ischemia	C0151744	disease	Cardiovascular Diseases	Disease or Syndrome	447	44	0.3	no reported evidence		1	0	2005.0	2005.0
RAC1	5879	Cardiomyopathy, Dilated	C0007193	group	Cardiovascular Diseases	Disease or Syndrome	418	387	0.3	no reported evidence		1	0	2006.0	2006.0
RAC1	5879	Neoplastic Cell Transformation	C0007621	phenotype	Neoplasms; Pathological Conditions, Signs and Symptoms	Neoplastic Process	130	0	0.3	no reported evidence		1	0	2012.0	2012.0
RAC1	5879	Diabetes Mellitus	C0011849	group	Endocrine System Diseases; Nutritional and Metabolic Diseases	Disease or Syndrome	1506	440	0.3	no reported evidence		1	0	2013.0	2013.0
RAC1	5879	Left-Sided Heart Failure	C0023212	disease	Cardiovascular Diseases	Disease or Syndrome	125	0	0.3	no reported evidence		1	0	2006.0	2006.0
RAC1	5879	Liver diseases	C0023895	group	Digestive System Diseases	Disease or Syndrome	605	26	0.3	no reported evidence		1	0	2006.0	2006.0
RAC1	5879	Microcephaly	C0025958	disease	Congenital, Hereditary, and Neonatal Diseases and Abnormalities; Musculoskeletal Diseases; Nervous System Diseases	Congenital Abnormality	234	3	0.3	strong		0	0
RAC1	5879	Liver Dysfunction	C0086565	phenotype	Digestive System Diseases	Finding	206	0	0.3	no reported evidence		1	0	2006.0	2006.0
RAC1	5879	Heart Failure, Right-Sided	C0235527	disease	Cardiovascular Diseases	Disease or Syndrome	105	0	0.3	no reported evidence		1	0	2006.0	2006.0
RAC1	5879	Ventricular Dysfunction, Left	C0242698	phenotype	Cardiovascular Diseases	Pathologic Function	29	0	0.3	no reported evidence		1	0	2018.0	2018.0
RAC1	5879	Solid Neoplasm	C0280100	phenotype		Neoplastic Process	839	9	0.3	no reported evidence		0	0
RAC1	5879	Cardiotoxicity	C0876994	disease	Pathological Conditions, Signs and Symptoms; Substance-Related Disorders; Wounds and Injuries	Injury or Poisoning	4	1	0.3	no reported evidence		1	0	2018.0	2018.0
RAC1	5879	Cardiomyopathy, Familial Idiopathic	C1449563	disease	Cardiovascular Diseases	Disease or Syndrome	387	121	0.3	no reported evidence		1	0	2006.0	2006.0
RAC1	5879	Myocardial Failure	C1959583	disease	Cardiovascular Diseases	Disease or Syndrome	107	0	0.3	no reported evidence		1	0	2006.0	2006.0
RAC1	5879	Heart Decompensation	C1961112	phenotype	Cardiovascular Diseases	Pathologic Function	101	0	0.3	no reported evidence		1	0	2006.0	2006.0
RAC1	5879	MENTAL RETARDATION, AUTOSOMAL DOMINANT 48	C4540321	disease		Mental or Behavioral Dysfunction	1	0	0.3	no reported evidence		0	0
RAF1	5894	Charcot-Marie-Tooth Disease	C0007959	disease	Congenital, Hereditary, and Neonatal Diseases and Abnormalities; Nervous System Diseases	Disease or Syndrome	297	104	0.3	limited		0	0
RAF1	5894	Hydrops Fetalis	C0020305	disease	Congenital, Hereditary, and Neonatal Diseases and Abnormalities; Female Urogenital Diseases and Pregnancy Complications; Hemic and Lymphatic Diseases; Immune System Diseases; Pathological Conditions, Signs and Symptoms	Disease or Syndrome	102	2	0.3	strong		2	0	2007.0	2007.0
RAF1	5894	Kidney Neoplasm	C0022665	disease	Female Urogenital Diseases and Pregnancy Complications; Male Urogenital Diseases; Neoplasms	Neoplastic Process	245	2	0.3	no reported evidence		1	0	2012.0	2012.0
RAF1	5894	Osteogenesis Imperfecta	C0029434	disease	Congenital, Hereditary, and Neonatal Diseases and Abnormalities; Musculoskeletal Diseases; Skin and Connective Tissue Diseases	Congenital Abnormality; Disease or Syndrome	203	47	0.3	no reported evidence		0	0
RAF1	5894	mixed gliomas	C0259783	disease	Neoplasms	Neoplastic Process	72	0	0.3	no reported evidence		1	0	2013.0	2013.0
RAF1	5894	Familial dilated cardiomyopathy	C0340427	disease	Cardiovascular Diseases	Disease or Syndrome	75	18	0.3	no reported evidence		0	0
RAF1	5894	Malignant mesothelioma	C0345967	disease	Neoplasms; Respiratory Tract Diseases	Neoplastic Process	334	2	0.3	no reported evidence		1	0	2015.0	2015.0
RAF1	5894	Allodynia	C0458247	phenotype	Nervous System Diseases; Pathological Conditions, Signs and Symptoms	Finding	83	0	0.3	no reported evidence		1	0	2009.0	2009.0
RAF1	5894	Hyperalgesia, Primary	C0751211	phenotype	Nervous System Diseases; Pathological Conditions, Signs and Symptoms	Sign or Symptom	84	0	0.3	no reported evidence		1	0	2009.0	2009.0
RAF1	5894	Hyperalgesia, Secondary	C0751212	phenotype	Nervous System Diseases; Pathological Conditions, Signs and Symptoms	Sign or Symptom	83	0	0.3	no reported evidence		1	0	2009.0	2009.0
RAF1	5894	Tactile Allodynia	C0751213	phenotype	Nervous System Diseases; Pathological Conditions, Signs and Symptoms	Sign or Symptom	88	0	0.3	no reported evidence		1	0	2009.0	2009.0
RAF1	5894	Hyperalgesia, Thermal	C0751214	phenotype	Nervous System Diseases; Pathological Conditions, Signs and Symptoms	Sign or Symptom	108	0	0.3	no reported evidence		1	0	2009.0	2009.0
RAF1	5894	Mammary Neoplasms, Human	C1257931	group	Neoplasms; Skin and Connective Tissue Diseases	Neoplastic Process	475	0	0.3	no reported evidence		1	0	2003.0	2003.0
RAF1	5894	Ovarian Serous Adenocarcinoma	C1335177	disease		Neoplastic Process	96	54	0.3	no reported evidence		0	0
RAF1	5894	Female Pseudo-Turner Syndrome	C1527404	disease	Cardiovascular Diseases; Congenital, Hereditary, and Neonatal Diseases and Abnormalities; Musculoskeletal Diseases; Skin and Connective Tissue Diseases	Congenital Abnormality	11	0	0.3	no reported evidence		2	0	2007.0	2007.0
RAF1	5894	Mechanical Allodynia	C2936719	phenotype	Nervous System Diseases; Pathological Conditions, Signs and Symptoms	Sign or Symptom	107	3	0.3	no reported evidence		1	0	2009.0	2009.0
RAF1	5894	Intellectual Disability	C3714756	group	Behavior and Behavior Mechanisms; Mental Disorders; Nervous System Diseases; Pathological Conditions, Signs and Symptoms	Mental or Behavioral Dysfunction	2502	53	0.3	strong		0	0
RAN	5901	Carcinoma	C0007097	group	Neoplasms	Neoplastic Process	215	16	0.3	no reported evidence		2	0	2002.0	2006.0
RAN	5901	HIV Infections	C0019693	group	Immune System Diseases; Virus Diseases	Disease or Syndrome	805	54	0.3	no reported evidence		1	0	2004.0	2004.0
RAN	5901	Keloid	C0022548	phenotype	Pathological Conditions, Signs and Symptoms; Skin and Connective Tissue Diseases	Acquired Abnormality	170	8	0.3	no reported evidence		1	0	2011.0	2011.0
RAN	5901	Animal Mammary Neoplasms	C0024667	group	Animal Diseases; Neoplasms	Neoplastic Process	144	0	0.3	no reported evidence		2	0	2002.0	2006.0
RAN	5901	Mammary Neoplasms, Experimental	C0024668	group	Neoplasms	Experimental Model of Disease; Neoplastic Process	159	0	0.3	no reported evidence		2	0	2002.0	2006.0
RAN	5901	Degenerative polyarthritis	C0029408	disease	Musculoskeletal Diseases	Disease or Syndrome	975	92	0.3	no reported evidence		1	0	2009.0	2009.0
RAN	5901	Osteoarthrosis Deformans	C0086743	disease	Musculoskeletal Diseases	Disease or Syndrome	88	0	0.3	no reported evidence		1	0	2009.0	2009.0
RAN	5901	Anaplastic carcinoma	C0205696	disease	Neoplasms	Neoplastic Process	203	3	0.3	no reported evidence		2	0	2002.0	2006.0
RAN	5901	Carcinoma, Spindle-Cell	C0205697	disease	Neoplasms	Neoplastic Process	187	2	0.3	no reported evidence		2	0	2002.0	2006.0
RAN	5901	Undifferentiated carcinoma	C0205698	phenotype	Neoplasms	Neoplastic Process	236	2	0.3	no reported evidence		2	0	2002.0	2006.0
RAN	5901	Carcinomatosis	C0205699	phenotype	Neoplasms	Neoplastic Process	175	2	0.3	no reported evidence		2	0	2002.0	2006.0
RAN	5901	Mammary Carcinoma, Animal	C1257925	disease	Animal Diseases; Neoplasms	Neoplastic Process	144	0	0.3	no reported evidence		2	0	2002.0	2006.0
RAN	5901	HIV Coinfection	C4505456	disease	Immune System Diseases; Virus Diseases	Disease or Syndrome	102	0	0.3	no reported evidence		1	0	2004.0	2004.0
RORA	6095	Malignant neoplasm of stomach	C0024623	disease	Digestive System Diseases; Neoplasms	Neoplastic Process	2397	341	0.3	no reported evidence		1	0	2006.0	2006.0
RORA	6095	Stomach Neoplasms	C0038356	group	Digestive System Diseases; Neoplasms	Neoplastic Process	834	23	0.3	no reported evidence		1	0	2006.0	2006.0
RORA	6095	Seasonal Affective Disorder	C0085159	disease	Mental Disorders	Mental or Behavioral Dysfunction	30	10	0.3	no reported evidence	1.0	1	0	2013.0	2013.0
RORA	6095	Hereditary Diffuse Gastric Cancer	C1708349	disease	Digestive System Diseases; Neoplasms	Neoplastic Process	299	48	0.3	no reported evidence		1	0	2006.0	2006.0
SHMT1	6470	Drug toxicity	C0013221	group	Substance-Related Disorders	Injury or Poisoning	82	0	0.3	no reported evidence		1	0	2011.0	2011.0
SHMT1	6470	Reticulosarcoma	C0024302	disease	Hemic and Lymphatic Diseases; Immune System Diseases; Neoplasms	Neoplastic Process	61	0	0.3	no reported evidence		1	0	2007.0	2007.0
SHMT1	6470	Lymphoma, Mixed-Cell	C0024304	disease	Hemic and Lymphatic Diseases; Immune System Diseases; Neoplasms	Neoplastic Process	21	0	0.3	no reported evidence		1	0	2007.0	2007.0
SHMT1	6470	Lymphoma, Undifferentiated	C0024306	disease	Hemic and Lymphatic Diseases; Immune System Diseases; Neoplasms	Neoplastic Process	23	0	0.3	no reported evidence		1	0	2007.0	2007.0
SHMT1	6470	nervous system disorder	C0027765	group	Nervous System Diseases	Disease or Syndrome	435	13	0.3	no reported evidence		1	0	2011.0	2011.0
SHMT1	6470	Adverse reaction to drug	C0041755	group	Substance-Related Disorders	Pathologic Function	82	0	0.3	no reported evidence		1	0	2011.0	2011.0
SHMT1	6470	High Grade Lymphoma (neoplasm)	C0079740	disease	Hemic and Lymphatic Diseases; Immune System Diseases; Neoplasms	Neoplastic Process	42	1	0.3	no reported evidence		1	0	2007.0	2007.0
SHMT1	6470	Lymphoma, Intermediate-Grade	C0079741	disease	Hemic and Lymphatic Diseases; Immune System Diseases; Neoplasms	Neoplastic Process	24	1	0.3	no reported evidence		1	0	2007.0	2007.0
SHMT1	6470	Low Grade Lymphoma (neoplasm)	C0079747	disease	Hemic and Lymphatic Diseases; Immune System Diseases; Neoplasms	Neoplastic Process	38	0	0.3	no reported evidence		1	0	2007.0	2007.0
SHMT1	6470	Diffuse Mixed-Cell Lymphoma	C0079757	disease	Hemic and Lymphatic Diseases; Immune System Diseases; Neoplasms	Neoplastic Process	22	0	0.3	no reported evidence		1	0	2007.0	2007.0
SHMT1	6470	Lymphoma, Small Noncleaved-Cell	C0079770	disease	Hemic and Lymphatic Diseases; Immune System Diseases; Neoplasms	Neoplastic Process	27	0	0.3	no reported evidence		1	0	2007.0	2007.0
SHMT1	6470	Mammary Neoplasms, Human	C1257931	group	Neoplasms; Skin and Connective Tissue Diseases	Neoplastic Process	475	0	0.3	no reported evidence		1	0	2007.0	2007.0
SHMT1	6470	Lymphoma, Diffuse	C3714542	disease	Hemic and Lymphatic Diseases; Immune System Diseases; Neoplasms	Neoplastic Process	54	0	0.3	no reported evidence		1	0	2007.0	2007.0
SLC22A1	6580	Malignant tumor of colon	C0007102	disease	Digestive System Diseases; Neoplasms	Neoplastic Process	2000	135	0.3	no reported evidence		1	0	2004.0	2004.0
SLC22A1	6580	Colonic Neoplasms	C0009375	group	Digestive System Diseases; Neoplasms	Neoplastic Process	777	24	0.3	no reported evidence		1	0	2004.0	2004.0
SLC22A1	6580	Hypercholesterolemia, Familial	C0020445	disease	Congenital, Hereditary, and Neonatal Diseases and Abnormalities; Nutritional and Metabolic Diseases	Disease or Syndrome	153	1189	0.3	limited		1	0	2013.0	2013.0
SRC	6714	Malignant neoplasm of urinary bladder	C0005684	disease	Female Urogenital Diseases and Pregnancy Complications; Male Urogenital Diseases; Neoplasms	Neoplastic Process	1143	157	0.3	no reported evidence		2	0	2002.0	2007.0
SRC	6714	Bladder Neoplasm	C0005695	group	Female Urogenital Diseases and Pregnancy Complications; Male Urogenital Diseases; Neoplasms	Neoplastic Process	1216	142	0.3	no reported evidence		2	0	2002.0	2007.0
SRC	6714	Colitis	C0009319	disease	Digestive System Diseases	Disease or Syndrome	607	6	0.3	no reported evidence		1	0	2007.0	2007.0
SRC	6714	Gastrointestinal Neoplasms	C0017185	group	Digestive System Diseases; Neoplasms	Neoplastic Process	121	1	0.3	limited		0	0
SRC	6714	Cardiomegaly	C0018800	phenotype	Cardiovascular Diseases; Pathological Conditions, Signs and Symptoms	Finding	158	0	0.3	no reported evidence		1	0	2008.0	2008.0
SRC	6714	Neoplasm Invasiveness	C0027626	phenotype	Neoplasms; Pathological Conditions, Signs and Symptoms	Pathologic Function	182	0	0.3	no reported evidence		2	0	2009.0	2011.0
SRC	6714	Autosomal Recessive Polycystic Kidney Disease	C0085548	disease	Congenital, Hereditary, and Neonatal Diseases and Abnormalities; Female Urogenital Diseases and Pregnancy Complications; Male Urogenital Diseases	Disease or Syndrome	37	181	0.3	no reported evidence		1	0	2008.0	2008.0
SRC	6714	Petit mal status	C0270823	disease	Nervous System Diseases; Pathological Conditions, Signs and Symptoms	Disease or Syndrome	75	0	0.3	no reported evidence		1	0	2006.0	2006.0
SRC	6714	Grand Mal Status Epilepticus	C0311335	disease	Nervous System Diseases; Pathological Conditions, Signs and Symptoms	Disease or Syndrome	68	0	0.3	no reported evidence		1	0	2006.0	2006.0
SRC	6714	Complex Partial Status Epilepticus	C0393734	disease	Nervous System Diseases; Pathological Conditions, Signs and Symptoms	Disease or Syndrome	68	0	0.3	no reported evidence		1	0	2006.0	2006.0
SRC	6714	Status Epilepticus, Subclinical	C0751522	disease	Nervous System Diseases; Pathological Conditions, Signs and Symptoms	Disease or Syndrome	68	0	0.3	no reported evidence		1	0	2006.0	2006.0
SRC	6714	Non-Convulsive Status Epilepticus	C0751523	disease	Nervous System Diseases; Pathological Conditions, Signs and Symptoms	Disease or Syndrome	68	0	0.3	no reported evidence		1	0	2006.0	2006.0
SRC	6714	Simple Partial Status Epilepticus	C0751524	disease	Nervous System Diseases; Pathological Conditions, Signs and Symptoms	Disease or Syndrome	68	0	0.3	no reported evidence		1	0	2006.0	2006.0
SRC	6714	Mammary Neoplasms, Human	C1257931	group	Neoplasms; Skin and Connective Tissue Diseases	Neoplastic Process	475	0	0.3	no reported evidence		1	0	2011.0	2011.0
SRC	6714	Cardiac Hypertrophy	C1383860	phenotype	Cardiovascular Diseases; Pathological Conditions, Signs and Symptoms	Pathologic Function	77	8	0.3	no reported evidence		1	0	2008.0	2008.0
TSHR	7253	Adrenal Gland Neoplasms	C0001624	group	Endocrine System Diseases; Neoplasms	Neoplastic Process	86	5	0.3	no reported evidence		1	0	2009.0	2009.0
TSHR	7253	Carcinoma	C0007097	group	Neoplasms	Neoplastic Process	215	16	0.3	no reported evidence		1	0	1997.0	1997.0
TSHR	7253	Lung Neoplasms	C0024121	group	Neoplasms; Respiratory Tract Diseases	Neoplastic Process	1176	23	0.3	no reported evidence		1	0	1997.0	1997.0
TSHR	7253	Lymphatic Metastasis	C0024232	disease	Neoplasms; Pathological Conditions, Signs and Symptoms	Neoplastic Process	141	0	0.3	no reported evidence		1	0	1997.0	1997.0
TSHR	7253	Adenoma, Basal Cell	C0205646	disease	Neoplasms	Neoplastic Process	36	0	0.3	no reported evidence		1	0	1993.0	1993.0
TSHR	7253	Adenoma, Microcystic	C0205648	disease	Neoplasms	Neoplastic Process	44	0	0.3	no reported evidence		1	0	1993.0	1993.0
TSHR	7253	Adenoma, Monomorphic	C0205649	disease	Neoplasms	Neoplastic Process	36	0	0.3	no reported evidence		1	0	1993.0	1993.0
TSHR	7253	Papillary adenoma	C0205650	disease	Neoplasms	Neoplastic Process	37	0	0.3	no reported evidence		1	0	1993.0	1993.0
TSHR	7253	Adenoma, Trabecular	C0205651	disease	Neoplasms	Neoplastic Process	37	0	0.3	no reported evidence		1	0	1993.0	1993.0
TSHR	7253	Carcinoma, Spindle-Cell	C0205697	disease	Neoplasms	Neoplastic Process	187	2	0.3	no reported evidence		1	0	1997.0	1997.0
TSHR	7253	Carcinomatosis	C0205699	phenotype	Neoplasms	Neoplastic Process	175	2	0.3	no reported evidence		1	0	1997.0	1997.0
TSHR	7253	Malignant neoplasm of lung	C0242379	disease	Neoplasms; Respiratory Tract Diseases	Neoplastic Process	2448	409	0.3	no reported evidence		1	0	1997.0	1997.0
TSHR	7253	Adrenal Cancer	C0750887	disease	Endocrine System Diseases; Neoplasms	Neoplastic Process	21	0	0.3	no reported evidence		1	0	2009.0	2009.0
TSHR	7253	Myxedema, Congenital	C1578691	disease	Congenital, Hereditary, and Neonatal Diseases and Abnormalities; Endocrine System Diseases; Musculoskeletal Diseases	Congenital Abnormality; Disease or Syndrome	4	0	0.3	no reported evidence		1	0	2003.0	2003.0
UCK2	7371	Prostatic Neoplasms	C0033578	group	Male Urogenital Diseases; Neoplasms	Neoplastic Process	1553	25	0.3	no reported evidence		1	0	2015.0	2015.0
UCK2	7371	Adenocarcinoma of lung (disorder)	C0152013	disease	Neoplasms; Respiratory Tract Diseases	Neoplastic Process	1187	428	0.3	no reported evidence		1	0	2016.0	2016.0
UCK2	7371	Malignant neoplasm of prostate	C0376358	disease	Male Urogenital Diseases; Neoplasms	Neoplastic Process	3238	563	0.3	no reported evidence		1	0	2015.0	2015.0
SDS	10993	Liver Cirrhosis, Experimental	C0023893	disease	Digestive System Diseases	Experimental Model of Disease	800	0	0.3	no reported evidence		1	0	2015.0	2015.0
NNT	23530	X-linked Adrenal Hypoplasia	C0342482	disease	Endocrine System Diseases	Disease or Syndrome	36	26	0.3	strong		2	0	2014.0	2016.0
NNT	23530	Mitochondrial Diseases	C0751651	group	Nutritional and Metabolic Diseases	Disease or Syndrome	383	57	0.3	limited		0	0
NNT	23530	Familial Glucocorticoid Deficiency Type 1	C4049650	disease	Congenital, Hereditary, and Neonatal Diseases and Abnormalities; Endocrine System Diseases; Nutritional and Metabolic Diseases	Disease or Syndrome	5	13	0.3	no reported evidence		0	0
QPCT	25797	Dermatitis, Allergic Contact	C0162820	disease	Immune System Diseases; Skin and Connective Tissue Diseases	Disease or Syndrome	106	0	0.3	no reported evidence		1	0	2005.0	2005.0
GMNN	51053	Primary microcephaly	C0431350	disease		Congenital Abnormality	115	9	0.3	strong		1	0	2016.0	2016.0
SLC47A1	55244	Kidney Diseases	C0022658	group	Female Urogenital Diseases and Pregnancy Complications; Male Urogenital Diseases	Disease or Syndrome	638	93	0.3	no reported evidence		1	0	2014.0	2014.0
HIF1A	3091	Diabetes Mellitus, Non-Insulin-Dependent	C0011860	disease	Endocrine System Diseases; Nutritional and Metabolic Diseases	Disease or Syndrome	1671	1522	0.27	no reported evidence	1.0	9	2	2002.0	2016.0
MMP3	4314	Aortic Aneurysm, Abdominal	C0162871	disease	Cardiovascular Diseases	Disease or Syndrome	287	66	0.27	no reported evidence	1.0	8	1	2002.0	2015.0
AKR1B1	231	Arteriosclerosis	C0003850	disease	Cardiovascular Diseases	Disease or Syndrome	1086	121	0.26	no reported evidence	1.0	6	0	2005.0	2016.0
AKR1B1	231	Diabetic Neuropathies	C0011882	group	Endocrine System Diseases; Nervous System Diseases	Disease or Syndrome	85	4	0.26	no reported evidence	1.0	7	0	1998.0	2016.0
GCK	2645	Obesity	C0028754	disease	Nutritional and Metabolic Diseases; Pathological Conditions, Signs and Symptoms	Disease or Syndrome	1960	811	0.26	no reported evidence	1.0	7	1	1995.0	2016.0
LMNA	4000	Arteriosclerosis	C0003850	disease	Cardiovascular Diseases	Disease or Syndrome	1086	121	0.26	no reported evidence	1.0	7	3	2005.0	2016.0
F2	2147	Atherosclerosis	C0004153	disease	Cardiovascular Diseases	Disease or Syndrome	1133	131	0.25	no reported evidence	1.0	6	0	2002.0	2012.0
HIF1A	3091	Kidney Failure, Acute	C0022660	disease	Female Urogenital Diseases and Pregnancy Complications; Male Urogenital Diseases	Disease or Syndrome	309	8	0.24	no reported evidence	1.0	7	0	2005.0	2016.0
HIF1A	3091	Myocardial Infarction	C0027051	disease	Cardiovascular Diseases	Disease or Syndrome	965	454	0.24	no reported evidence	1.0	6	0	2005.0	2014.0
HIF1A	3091	Limb ischemia	C2945695	disease		Disease or Syndrome	94	0	0.24	no reported evidence	1.0	5	0	2007.0	2011.0
MMP3	4314	Periodontitis	C0031099	disease	Stomatognathic Diseases	Disease or Syndrome	236	45	0.24	no reported evidence	0.5	5	1	2004.0	2016.0
HRAS	3265	Astrocytoma	C0004114	disease	Neoplasms	Neoplastic Process	740	44	0.23	no reported evidence	1.0	3	0	1998.0	2003.0
MMP3	4314	Diabetes Mellitus, Non-Insulin-Dependent	C0011860	disease	Endocrine System Diseases; Nutritional and Metabolic Diseases	Disease or Syndrome	1671	1522	0.23	no reported evidence	1.0	4	0	2007.0	2012.0
GCK	2645	Fatty Liver	C0015695	disease	Digestive System Diseases	Disease or Syndrome	442	24	0.22	no reported evidence	0.5	3	0	2011.0	2013.0
HIF1A	3091	Diabetic Retinopathy	C0011884	disease	Cardiovascular Diseases; Endocrine System Diseases; Eye Diseases	Disease or Syndrome	246	115	0.22	no reported evidence	1.0	4	0	2007.0	2014.0
F2	2147	Glioma	C0017638	disease	Neoplasms	Neoplastic Process	2210	180	0.21	no reported evidence		2	0	2002.0	2005.0
GPI	2821	Anemia, Hemolytic, Congenital Nonspherocytic	C0002882	disease	Congenital, Hereditary, and Neonatal Diseases and Abnormalities; Hemic and Lymphatic Diseases	Disease or Syndrome	5	0	0.21	no reported evidence	1.0	3	0	1990.0	2006.0
HRAS	3265	Glioma	C0017638	disease	Neoplasms	Neoplastic Process	2210	180	0.21	no reported evidence	1.0	1	1	2001.0	2001.0
LCK	3932	HIV Infections	C0019693	group	Immune System Diseases; Virus Diseases	Disease or Syndrome	805	54	0.21	no reported evidence	1.0	2	0	2003.0	2006.0
LMNA	4000	Congenital Fiber Type Disproportion	C0546264	disease	Musculoskeletal Diseases; Nervous System Diseases	Congenital Abnormality	28	34	0.21	no reported evidence	1.0	2	0	2012.0	2015.0
NFKB1	4790	Fatty Liver	C0015695	disease	Digestive System Diseases	Disease or Syndrome	442	24	0.21	no reported evidence	1.0	2	0	2011.0	2016.0
ACHE	43	Leptospirosis	C0023364	disease	Bacterial Infections and Mycoses	Disease or Syndrome	14	0	0.2	no reported evidence		1	0	2012.0	2012.0
ACHE	43	Other acute reactions to stress	C0029488	disease		Mental or Behavioral Dysfunction	1	0	0.2	no reported evidence		1	0	2011.0	2011.0
ACHE	43	Weil Disease	C0043102	disease	Bacterial Infections and Mycoses	Disease or Syndrome	3	0	0.2	no reported evidence		1	0	2012.0	2012.0
ADH5	128	Cholestasis	C0008370	disease	Digestive System Diseases	Disease or Syndrome	314	5	0.2	no reported evidence		1	0	2010.0	2010.0
ADH5	128	Alcohol abuse	C0085762	disease	Mental Disorders; Substance-Related Disorders	Mental or Behavioral Dysfunction	106	106	0.2	no reported evidence		1	0	1993.0	1993.0
AK1	203	Diabetes Mellitus, Non-Insulin-Dependent	C0011860	disease	Endocrine System Diseases; Nutritional and Metabolic Diseases	Disease or Syndrome	1671	1522	0.2	no reported evidence		1	0	2010.0	2010.0
AK1	203	Myocardial Infarction	C0027051	disease	Cardiovascular Diseases	Disease or Syndrome	965	454	0.2	no reported evidence		1	0	2012.0	2012.0
AK1	203	Infarction, Middle Cerebral Artery	C0740392	disease	Cardiovascular Diseases; Nervous System Diseases	Disease or Syndrome	118	0	0.2	no reported evidence		1	0	2009.0	2009.0
AKR1B1	231	Galactosemias	C0016952	disease	Congenital, Hereditary, and Neonatal Diseases and Abnormalities; Nervous System Diseases; Nutritional and Metabolic Diseases	Disease or Syndrome	18	16	0.2	no reported evidence		1	0	2006.0	2006.0
AKR1B1	231	Hypersensitivity	C0020517	group	Immune System Diseases	Pathologic Function	184	964	0.2	no reported evidence		1	0	2006.0	2006.0
AKR1B1	231	Other cataract	C0029531	group		Disease or Syndrome	28	0	0.2	no reported evidence		2	0	2007.0	2008.0
AKR1B1	231	Adult Hepatocellular Carcinoma	C0279607	disease		Neoplastic Process	96	0	0.2	no reported evidence		1	0	2011.0	2011.0
AKR1B1	231	Potassium Deficiency Disorder	C1514284	disease		Disease or Syndrome	2	0	0.2	no reported evidence		1	0	2007.0	2007.0
BCHE	590	Amnesia	C0002622	disease	Behavior and Behavior Mechanisms; Mental Disorders; Nervous System Diseases; Pathological Conditions, Signs and Symptoms	Mental or Behavioral Dysfunction	57	2	0.2	no reported evidence		1	0	2011.0	2011.0
BCHE	590	Amnestic Disorder	C0002625	disease		Mental or Behavioral Dysfunction	6	0	0.2	no reported evidence		1	0	2011.0	2011.0
BCHE	590	Leptospirosis	C0023364	disease	Bacterial Infections and Mycoses	Disease or Syndrome	14	0	0.2	no reported evidence		1	0	2012.0	2012.0
BCHE	590	Trypanosomiasis	C0041227	disease	Parasitic Diseases	Disease or Syndrome	9	0	0.2	no reported evidence		1	0	2010.0	2010.0
BCHE	590	Weil Disease	C0043102	disease	Bacterial Infections and Mycoses	Disease or Syndrome	3	0	0.2	no reported evidence		1	0	2012.0	2012.0
BCHE	590	Hyperhomocysteinemia	C0598608	disease	Congenital, Hereditary, and Neonatal Diseases and Abnormalities; Nutritional and Metabolic Diseases	Disease or Syndrome	116	13	0.2	no reported evidence		1	0	2006.0	2006.0
CA2	760	Cholangitis	C0008311	disease	Digestive System Diseases	Disease or Syndrome	33	1	0.2	no reported evidence		1	0	2005.0	2005.0
CA2	760	Osteopetrosis	C0029454	disease	Musculoskeletal Diseases	Disease or Syndrome	63	3	0.2	no reported evidence	0.9	10	0	1989.0	2009.0
CDK2	1017	Glomerulonephritis, Membranoproliferative	C0017662	disease	Female Urogenital Diseases and Pregnancy Complications; Immune System Diseases; Male Urogenital Diseases	Disease or Syndrome	36	0	0.2	no reported evidence		1	0	2007.0	2007.0
CHRM4	1132	Heart failure	C0018801	disease	Cardiovascular Diseases	Disease or Syndrome	814	91	0.2	no reported evidence		1	0	2006.0	2006.0
CHRM4	1132	Congestive heart failure	C0018802	disease	Cardiovascular Diseases	Disease or Syndrome	883	65	0.2	no reported evidence		1	0	2006.0	2006.0
F2	2147	Pneumonia, Bacterial	C0004626	group	Bacterial Infections and Mycoses; Respiratory Tract Diseases	Disease or Syndrome	39	2	0.2	no reported evidence		1	0	2012.0	2012.0
F2	2147	Kidney Failure, Chronic	C0022661	disease	Female Urogenital Diseases and Pregnancy Complications; Male Urogenital Diseases	Disease or Syndrome	436	101	0.2	no reported evidence		1	0	2012.0	2012.0
F2	2147	Pulmonary Embolism	C0034065	disease	Cardiovascular Diseases; Respiratory Tract Diseases	Disease or Syndrome	77	20	0.2	no reported evidence	0.882352941176471	17	1	1998.0	2016.0
F2	2147	Thrombosis of cerebral veins	C0151945	group		Disease or Syndrome	18	2	0.2	no reported evidence	1.0	13	0	1998.0	2016.0
F2	2147	Malignant Glioma	C0555198	disease	Neoplasms	Neoplastic Process	503	11	0.2	no reported evidence		1	0	2005.0	2005.0
F2	2147	Brain Edema	C1527311	disease	Nervous System Diseases	Disease or Syndrome	62	0	0.2	no reported evidence		1	0	2010.0	2010.0
F2	2147	Chronic kidney disease stage 5	C2316810	disease		Disease or Syndrome	387	103	0.2	no reported evidence		1	0	2012.0	2012.0
GCK	2645	Diabetes Mellitus	C0011849	group	Endocrine System Diseases; Nutritional and Metabolic Diseases	Disease or Syndrome	1506	440	0.2	no reported evidence	0.967213114754098	124	3	1992.0	2018.0
GCK	2645	Fatty Liver, Alcoholic	C0015696	disease	Digestive System Diseases; Substance-Related Disorders	Disease or Syndrome	59	2	0.2	no reported evidence		1	0	2013.0	2013.0
GCK	2645	Nesidioblastosis	C0027773	disease	Congenital, Hereditary, and Neonatal Diseases and Abnormalities; Digestive System Diseases; Nutritional and Metabolic Diseases	Disease or Syndrome	12	51	0.2	no reported evidence		1	0	2007.0	2007.0
GCK	2645	Hyperinsulinemic hypoglycemia	C1864903	disease		Disease or Syndrome	27	1	0.2	no reported evidence	1.0	10	0	1999.0	2018.0
GPI	2821	Adenocarcinoma of lung (disorder)	C0152013	disease	Neoplasms; Respiratory Tract Diseases	Neoplastic Process	1187	428	0.2	no reported evidence		1	0	2016.0	2016.0
GSTP1	2950	Cholestasis	C0008370	disease	Digestive System Diseases	Disease or Syndrome	314	5	0.2	no reported evidence		1	0	2013.0	2013.0
GSTP1	2950	Carcinoma in situ of prostate	C0154088	disease		Neoplastic Process	8	0	0.2	no reported evidence		1	0	2014.0	2014.0
GSTP1	2950	Prostatic Hypertrophy	C1739363	disease	Male Urogenital Diseases	Disease or Syndrome	29	0	0.2	no reported evidence		1	0	2013.0	2013.0
HIF1A	3091	Bladder neck obstruction	C0005694	disease	Female Urogenital Diseases and Pregnancy Complications; Male Urogenital Diseases	Disease or Syndrome	37	0	0.2	no reported evidence		1	0	2002.0	2002.0
HIF1A	3091	Transient Ischemic Attack	C0007787	disease	Cardiovascular Diseases; Nervous System Diseases	Disease or Syndrome	190	0	0.2	no reported evidence		1	0	2011.0	2011.0
HIF1A	3091	Pressure Ulcer	C0011127	disease	Skin and Connective Tissue Diseases	Disease or Syndrome	9	0	0.2	no reported evidence		1	0	2010.0	2010.0
HIF1A	3091	Glycogen Storage Disease Type V	C0017924	disease	Congenital, Hereditary, and Neonatal Diseases and Abnormalities; Nutritional and Metabolic Diseases	Disease or Syndrome	14	56	0.2	no reported evidence		0	0
HIF1A	3091	Glycogen Storage Disease Type VII	C0017926	disease	Congenital, Hereditary, and Neonatal Diseases and Abnormalities; Musculoskeletal Diseases; Nervous System Diseases; Nutritional and Metabolic Diseases	Disease or Syndrome	11	6	0.2	no reported evidence		0	0
HIF1A	3091	Hepatic Encephalopathy	C0019151	disease	Digestive System Diseases; Nervous System Diseases; Nutritional and Metabolic Diseases	Disease or Syndrome	35	3	0.2	no reported evidence		1	0	2014.0	2014.0
HIF1A	3091	Kidney Failure	C0035078	disease	Female Urogenital Diseases and Pregnancy Complications; Male Urogenital Diseases	Disease or Syndrome	296	24	0.2	no reported evidence		1	0	2005.0	2005.0
HIF1A	3091	Varicocele	C0042341	disease	Cardiovascular Diseases; Male Urogenital Diseases	Disease or Syndrome	22	0	0.2	no reported evidence		1	0	2015.0	2015.0
HIF1A	3091	Other specified transient cerebral ischemias	C0155728	disease		Disease or Syndrome	154	0	0.2	no reported evidence		1	0	2011.0	2011.0
HIF1A	3091	Retinal ischemia	C0162291	disease		Disease or Syndrome	17	0	0.2	no reported evidence		1	0	2013.0	2013.0
HIF1A	3091	Adult Hepatocellular Carcinoma	C0279607	disease		Neoplastic Process	96	0	0.2	no reported evidence		1	0	2010.0	2010.0
HIF1A	3091	Infarction, Middle Cerebral Artery	C0740392	disease	Cardiovascular Diseases; Nervous System Diseases	Disease or Syndrome	118	0	0.2	no reported evidence		1	0	2011.0	2011.0
HRAS	3265	Colorectal Neoplasms	C0009404	group	Digestive System Diseases; Neoplasms	Neoplastic Process	1072	226	0.2	no reported evidence	1.0	15	8	1985.0	2016.0
HRAS	3265	Diabetic Retinopathy	C0011884	disease	Cardiovascular Diseases; Endocrine System Diseases; Eye Diseases	Disease or Syndrome	246	115	0.2	no reported evidence		1	0	2004.0	2004.0
HRAS	3265	Malignant Glioma	C0555198	disease	Neoplasms	Neoplastic Process	503	11	0.2	no reported evidence		0	0
HRAS	3265	Cerebral Astrocytoma	C0750935	disease	Neoplasms	Neoplastic Process	27	0	0.2	no reported evidence		0	0
HRH2	3274	Transient Ischemic Attack	C0007787	disease	Cardiovascular Diseases; Nervous System Diseases	Disease or Syndrome	190	0	0.2	no reported evidence		1	0	2005.0	2005.0
HRH2	3274	Other specified transient cerebral ischemias	C0155728	disease		Disease or Syndrome	154	0	0.2	no reported evidence		1	0	2005.0	2005.0
HSP90AA1	3320	Hypertension, Portal	C0020541	disease	Digestive System Diseases	Disease or Syndrome	100	1	0.2	no reported evidence		1	0	2009.0	2009.0
ITGA2B	3674	Other primary thrombocytopenia	C0477317	disease		Disease or Syndrome	3	0	0.2	no reported evidence		1	0	2000.0	2000.0
ITGB3	3690	Pneumonia, Bacterial	C0004626	group	Bacterial Infections and Mycoses; Respiratory Tract Diseases	Disease or Syndrome	39	2	0.2	no reported evidence		1	0	2004.0	2004.0
ITGB3	3690	Transient Ischemic Attack	C0007787	disease	Cardiovascular Diseases; Nervous System Diseases	Disease or Syndrome	190	0	0.2	no reported evidence		1	0	2008.0	2008.0
ITGB3	3690	Glomerulonephritis	C0017658	disease	Female Urogenital Diseases and Pregnancy Complications; Male Urogenital Diseases	Disease or Syndrome	209	3	0.2	no reported evidence		1	0	1994.0	1994.0
ITGB3	3690	Other specified transient cerebral ischemias	C0155728	disease		Disease or Syndrome	154	0	0.2	no reported evidence		1	0	2008.0	2008.0
ITGB3	3690	Other primary thrombocytopenia	C0477317	disease		Disease or Syndrome	3	0	0.2	no reported evidence		3	0	1999.0	2007.0
LCK	3932	Allergic Conjunctivitis	C0009766	disease	Eye Diseases; Immune System Diseases	Disease or Syndrome	20	1	0.2	no reported evidence		1	0	2003.0	2003.0
LMNA	4000	Transient Ischemic Attack	C0007787	disease	Cardiovascular Diseases; Nervous System Diseases	Disease or Syndrome	190	0	0.2	no reported evidence		1	0	2007.0	2007.0
LMNA	4000	Dejerine-Sottas Disease (disorder)	C0011195	disease	Congenital, Hereditary, and Neonatal Diseases and Abnormalities; Nervous System Diseases	Disease or Syndrome	91	36	0.2	no reported evidence		2	0	1999.0	2002.0
LMNA	4000	Diabetes Mellitus	C0011849	group	Endocrine System Diseases; Nutritional and Metabolic Diseases	Disease or Syndrome	1506	440	0.2	no reported evidence	0.7692308	13	2	2000.0	2017.0
LMNA	4000	Diabetes Mellitus, Non-Insulin-Dependent	C0011860	disease	Endocrine System Diseases; Nutritional and Metabolic Diseases	Disease or Syndrome	1671	1522	0.2	no reported evidence	0.9285714	14	3	2001.0	2011.0
LMNA	4000	Esophageal Achalasia	C0014848	disease	Digestive System Diseases	Disease or Syndrome	22	1	0.2	no reported evidence		1	0	2015.0	2015.0
LMNA	4000	Lipodystrophy	C0023787	disease	Nutritional and Metabolic Diseases; Skin and Connective Tissue Diseases	Disease or Syndrome	112	19	0.2	no reported evidence	0.9333333	48	9	2000.0	2017.0
LMNA	4000	Myopathy	C0026848	group	Musculoskeletal Diseases; Nervous System Diseases	Disease or Syndrome	414	99	0.2	no reported evidence	0.9677419	31	4	2003.0	2017.0
LMNA	4000	Muscular Dystrophy	C0026850	disease	Congenital, Hereditary, and Neonatal Diseases and Abnormalities; Musculoskeletal Diseases; Nervous System Diseases	Disease or Syndrome	202	29	0.2	no reported evidence	1.0	33	12	1999.0	2016.0
LMNA	4000	Hereditary Motor and Sensory Neuropathies	C0027888	group	Congenital, Hereditary, and Neonatal Diseases and Abnormalities; Nervous System Diseases	Disease or Syndrome	32	7	0.2	no reported evidence		2	0	1999.0	2002.0
LMNA	4000	Otitis Media	C0029882	disease	Otorhinolaryngologic Diseases	Disease or Syndrome	100	4	0.2	no reported evidence		3	0	2011.0	2012.0
LMNA	4000	Other specified transient cerebral ischemias	C0155728	disease		Disease or Syndrome	154	0	0.2	no reported evidence		1	0	2007.0	2007.0
LMNA	4000	Roussy-Levy Syndrome (disorder)	C0205713	disease	Congenital, Hereditary, and Neonatal Diseases and Abnormalities; Nervous System Diseases	Disease or Syndrome	21	3	0.2	no reported evidence		2	0	1999.0	2002.0
LMNA	4000	Myopathies, Nemaline	C0206157	disease	Musculoskeletal Diseases; Nervous System Diseases	Disease or Syndrome	31	12	0.2	no reported evidence		1	0	2012.0	2012.0
LMNA	4000	Multi-core congenital myopathy	C0270962	disease		Congenital Abnormality	12	1	0.2	no reported evidence		1	0	2012.0	2012.0
LMNA	4000	Familial dilated cardiomyopathy	C0340427	disease	Cardiovascular Diseases	Disease or Syndrome	75	18	0.2	no reported evidence	0.9375	17	6	2000.0	2015.0
LMNA	4000	Central Core Myopathy (disorder)	C0751951	disease	Musculoskeletal Diseases; Nervous System Diseases	Disease or Syndrome	28	99	0.2	no reported evidence		1	0	2012.0	2012.0
LMNA	4000	Cardiomyopathies	C0878544	group	Cardiovascular Diseases	Disease or Syndrome	479	108	0.2	no reported evidence	0.9565217	24	4	2000.0	2018.0
LMNA	4000	Hypertrophic neuropathy of infancy	C1408174	disease		Disease or Syndrome	17	0	0.2	no reported evidence		2	0	1999.0	2002.0
LMNA	4000	Hereditary motor and sensory neuropathy, types I-IV	C1408182	disease		Disease or Syndrome	17	0	0.2	no reported evidence		2	0	1999.0	2002.0
LMNA	4000	Peroneal muscular atrophy (axonal type) (hypertrophic type)	C2875300	disease		Disease or Syndrome	17	0	0.2	no reported evidence		2	0	1999.0	2002.0
LMNA	4000	Myotubular (centronuclear) myopathy	C2875316	disease		Congenital Abnormality	8	0	0.2	no reported evidence		1	0	2012.0	2012.0
MMP3	4314	Cartilage Diseases	C0007302	group	Musculoskeletal Diseases; Skin and Connective Tissue Diseases	Disease or Syndrome	12	0	0.2	no reported evidence		1	0	2010.0	2010.0
MMP3	4314	Primary biliary cirrhosis	C0008312	disease	Digestive System Diseases	Disease or Syndrome	328	108	0.2	no reported evidence		1	0	2010.0	2010.0
MMP3	4314	Glomerulonephritis	C0017658	disease	Female Urogenital Diseases and Pregnancy Complications; Male Urogenital Diseases	Disease or Syndrome	209	3	0.2	no reported evidence		1	0	2013.0	2013.0
MMP3	4314	Biliary cirrhosis	C0023892	disease	Digestive System Diseases	Disease or Syndrome	154	560	0.2	no reported evidence		1	0	2010.0	2010.0
MMP3	4314	Gastric ulcer	C0038358	disease	Digestive System Diseases	Disease or Syndrome	94	7	0.2	no reported evidence		1	0	2005.0	2005.0
MMP3	4314	Dermatitis, Allergic Contact	C0162820	disease	Immune System Diseases; Skin and Connective Tissue Diseases	Disease or Syndrome	106	0	0.2	no reported evidence		1	0	2006.0	2006.0
MMP3	4314	Idiopathic crescentic glomerulonephritis	C0403416	disease		Disease or Syndrome	51	0	0.2	no reported evidence		1	0	2000.0	2000.0
MMP3	4314	Cervical Disc Degenerative Disorder	C0410606	disease		Disease or Syndrome	15	0	0.2	no reported evidence		2	0	2010.0	2011.0
MMP3	4314	PARKINSON DISEASE 2, AUTOSOMAL RECESSIVE JUVENILE	C1868675	disease	Nervous System Diseases	Disease or Syndrome	95	28	0.2	no reported evidence		1	0	2012.0	2012.0
NFKB1	4790	Transient Ischemic Attack	C0007787	disease	Cardiovascular Diseases; Nervous System Diseases	Disease or Syndrome	190	0	0.2	no reported evidence		1	0	1997.0	1997.0
NFKB1	4790	Ulcerative Colitis	C0009324	disease	Digestive System Diseases	Disease or Syndrome	914	696	0.2	no reported evidence	0.7777778	13	4	2002.0	2017.0
NFKB1	4790	Fatty Liver, Alcoholic	C0015696	disease	Digestive System Diseases; Substance-Related Disorders	Disease or Syndrome	59	2	0.2	no reported evidence		1	0	2011.0	2011.0
NFKB1	4790	Psoriasis	C0033860	disease	Skin and Connective Tissue Diseases	Disease or Syndrome	817	636	0.2	no reported evidence	1.0	12	2	2008.0	2017.0
NFKB1	4790	Other specified transient cerebral ischemias	C0155728	disease		Disease or Syndrome	154	0	0.2	no reported evidence		1	0	1997.0	1997.0
PMP22	5376	Sciatic Neuropathy	C0149940	disease	Nervous System Diseases	Disease or Syndrome	94	0	0.2	no reported evidence		1	0	1992.0	1992.0
PMP22	5376	Hypertrophic neuropathy of infancy	C1408174	disease		Disease or Syndrome	17	0	0.2	no reported evidence		6	0	1997.0	2007.0
PMP22	5376	Hereditary motor and sensory neuropathy, types I-IV	C1408182	disease		Disease or Syndrome	17	0	0.2	no reported evidence		6	0	1997.0	2007.0
PMP22	5376	Peroneal muscular atrophy (axonal type) (hypertrophic type)	C2875300	disease		Disease or Syndrome	17	0	0.2	no reported evidence		6	0	1997.0	2007.0
PMS2	5395	Malignant tumor of colon	C0007102	disease	Digestive System Diseases; Neoplasms	Neoplastic Process	2000	135	0.2	no reported evidence	1.0	11	0	2011.0	2016.0
PTK2	5747	Hypertensive disease	C0020538	group	Cardiovascular Diseases	Disease or Syndrome	1309	447	0.2	no reported evidence		2	0	2003.0	2011.0
PTK2	5747	Ischemia	C0022116	phenotype	Pathological Conditions, Signs and Symptoms	Pathologic Function	103	0	0.2	no reported evidence		1	0	2007.0	2007.0
PTK2	5747	Nephritis	C0027697	disease	Female Urogenital Diseases and Pregnancy Complications; Male Urogenital Diseases	Disease or Syndrome	161	12	0.2	no reported evidence		1	0	2015.0	2015.0
PTK2	5747	Uremia	C0041948	disease	Female Urogenital Diseases and Pregnancy Complications; Male Urogenital Diseases	Disease or Syndrome	66	0	0.2	no reported evidence		1	0	2007.0	2007.0
PTK2	5747	Adult Hepatocellular Carcinoma	C0279607	disease		Neoplastic Process	96	0	0.2	no reported evidence		1	0	2007.0	2007.0
RAN	5901	Sciatic Neuropathy	C0149940	disease	Nervous System Diseases	Disease or Syndrome	94	0	0.2	no reported evidence		1	0	2008.0	2008.0
SLC22A1	6580	Asthma	C0004096	disease	Immune System Diseases; Respiratory Tract Diseases	Disease or Syndrome	1312	729	0.2	no reported evidence		1	0	2007.0	2007.0
SLC22A1	6580	Cholestasis, Extrahepatic	C0005398	disease	Digestive System Diseases	Disease or Syndrome	60	0	0.2	no reported evidence		1	0	2010.0	2010.0
SLC22A1	6580	Intrahepatic Cholestasis	C0008372	disease	Digestive System Diseases	Disease or Syndrome	34	3	0.2	no reported evidence		1	0	2009.0	2009.0
SLC22A1	6580	Kidney Failure, Acute	C0022660	disease	Female Urogenital Diseases and Pregnancy Complications; Male Urogenital Diseases	Disease or Syndrome	309	8	0.2	no reported evidence		1	0	2012.0	2012.0
SRC	6714	Brain Ischemia	C0007786	disease	Cardiovascular Diseases; Nervous System Diseases	Disease or Syndrome	263	4	0.2	no reported evidence		1	0	2005.0	2005.0
SRC	6714	Diabetes Mellitus, Non-Insulin-Dependent	C0011860	disease	Endocrine System Diseases; Nutritional and Metabolic Diseases	Disease or Syndrome	1671	1522	0.2	no reported evidence		1	0	2009.0	2009.0
SRC	6714	Hypertensive disease	C0020538	group	Cardiovascular Diseases	Disease or Syndrome	1309	447	0.2	no reported evidence		1	0	2005.0	2005.0
SRC	6714	Williams Syndrome	C0175702	disease	Cardiovascular Diseases; Congenital, Hereditary, and Neonatal Diseases and Abnormalities; Nervous System Diseases	Disease or Syndrome	68	3	0.2	no reported evidence		1	0	2015.0	2015.0
SRC	6714	PARKINSON DISEASE 2, AUTOSOMAL RECESSIVE JUVENILE	C1868675	disease	Nervous System Diseases	Disease or Syndrome	95	28	0.2	no reported evidence		1	0	2006.0	2006.0
TSHR	7253	Hypothyroidism	C0020676	disease	Endocrine System Diseases	Disease or Syndrome	267	83	0.2	no reported evidence	0.9285714	31	3	1993.0	2016.0
NFKB1	4790	Crohn Disease	C0010346	disease	Digestive System Diseases	Disease or Syndrome	911	956	0.19	no reported evidence	0.7777778	10	2	2007.0	2017.0
NFKB1	4790	Pneumonia	C0032285	disease	Respiratory Tract Diseases	Disease or Syndrome	496	14	0.19	no reported evidence	1.0	9	0	2007.0	2016.0
LMNA	4000	Heart failure	C0018801	disease	Cardiovascular Diseases	Disease or Syndrome	814	91	0.18	no reported evidence	0.875	8	2	2006.0	2014.0
LMNA	4000	Congestive heart failure	C0018802	disease	Cardiovascular Diseases	Disease or Syndrome	883	65	0.18	no reported evidence	0.875	8	3	2006.0	2013.0
NFKB1	4790	Chronic Obstructive Airway Disease	C0024117	disease	Respiratory Tract Diseases	Disease or Syndrome	668	408	0.18	no reported evidence	1.0	8	0	2008.0	2016.0
HRAS	3265	Melanocytic nevus	C0027962	disease	Neoplasms	Neoplastic Process	202	13	0.17	no reported evidence	1.0	7	0	1989.0	2016.0
LMNA	4000	Atherosclerosis	C0004153	disease	Cardiovascular Diseases	Disease or Syndrome	1133	131	0.17	no reported evidence	1.0	7	3	2000.0	2016.0
LMNA	4000	Ventricular arrhythmia	C0085612	disease		Disease or Syndrome	59	17	0.17	no reported evidence	0.8571429	7	1	2010.0	2017.0
LMNA	4000	Atrial Fibrillation	C0004238	disease	Cardiovascular Diseases; Pathological Conditions, Signs and Symptoms	Disease or Syndrome	287	216	0.16	no reported evidence	0.8	6	3	2003.0	2017.0
RAF1	5894	Colorectal Neoplasms	C0009404	group	Digestive System Diseases; Neoplasms	Neoplastic Process	1072	226	0.16	no reported evidence	1.0	7	1	2002.0	2016.0
LMNA	4000	Hyperinsulinism	C0020459	disease	Nutritional and Metabolic Diseases	Disease or Syndrome	376	33	0.15	no reported evidence	1.0	5	1	2000.0	2005.0
LMNA	4000	Coronary Artery Disease	C1956346	disease	Cardiovascular Diseases	Disease or Syndrome	980	861	0.15	no reported evidence	0.6	5	1	2000.0	2012.0
PMS2	5395	Lymphoma	C0024299	group	Hemic and Lymphatic Diseases; Immune System Diseases; Neoplasms	Neoplastic Process	1306	61	0.15	no reported evidence	1.0	5	0	1995.0	2003.0
ANG	283	Neurodegenerative Disorders	C0524851	group	Nervous System Diseases	Disease or Syndrome	744	41	0.14	no reported evidence	1.0	4	0	2006.0	2017.0
ITGB3	3690	Macrothrombocytopenia	C2751260	disease		Disease or Syndrome	28	11	0.14	no reported evidence	1.0	4	0	2008.0	2018.0
LMNA	4000	Contracture	C0009917	group	Musculoskeletal Diseases	Anatomical Abnormality	165	7	0.14	no reported evidence	1.0	4	0	2000.0	2013.0
LMNA	4000	Contracture of joint	C0009918	phenotype		Anatomical Abnormality	139	0	0.14	no reported evidence	1.0	4	0	2008.0	2012.0
LMNA	4000	Lipoatrophy	C1280433	disease		Disease or Syndrome	44	3	0.14	no reported evidence	1.0	4	0	2000.0	2012.0
CA2	760	Mental Retardation	C0025362	disease		Mental or Behavioral Dysfunction	1157	29	0.13	no reported evidence	1.0	3	0	2002.0	2002.0
GCK	2645	Gestational Diabetes	C0085207	phenotype	Endocrine System Diseases; Female Urogenital Diseases and Pregnancy Complications; Nutritional and Metabolic Diseases	Disease or Syndrome	66	21	0.13	no reported evidence	1.0	4	5	2007.0	2018.0
HRAS	3265	Non-Small Cell Lung Carcinoma	C0007131	disease	Neoplasms; Respiratory Tract Diseases	Neoplastic Process	2242	362	0.13	no reported evidence	1.0	7	1	1982.0	1995.0
HRAS	3265	Squamous cell carcinoma of skin	C0553723	disease		Neoplastic Process	204	72	0.13	no reported evidence	1.0	7	6	1988.0	2016.0
HRAS	3265	Squamous cell carcinoma of the head and neck	C1168401	disease	Neoplasms	Neoplastic Process	933	288	0.13	no reported evidence	1.0	4	6	1990.0	2016.0
LMNA	4000	Congenital hypoplasia of clavicle	C0426799	disease		Congenital Abnormality	22	0	0.13	no reported evidence	0.6666667	3	0	2008.0	2010.0
GCK	2645	Retinal Diseases	C0035309	group	Eye Diseases	Disease or Syndrome	354	35	0.12	no reported evidence	1.0	2	0	2014.0	2016.0
GCK	2645	Seizures	C0036572	phenotype	Nervous System Diseases; Pathological Conditions, Signs and Symptoms	Sign or Symptom	1173	165	0.12	no reported evidence	1.0	2	0	2001.0	2005.0
GCK	2645	Neuropathy	C0442874	group		Disease or Syndrome	283	58	0.12	no reported evidence	1.0	2	0	1997.0	2014.0
HRAS	3265	Multiple Myeloma	C0026764	disease	Cardiovascular Diseases; Hemic and Lymphatic Diseases; Immune System Diseases; Neoplasms	Neoplastic Process	1311	784	0.12	no reported evidence	1.0	3	8	1991.0	2016.0
HRAS	3265	Neoplasms	C0027651	group	Neoplasms	Neoplastic Process	1235	103	0.12	no reported evidence	1.0	3	4	2015.0	2018.0
HRAS	3265	Thymoma	C0040100	disease	Hemic and Lymphatic Diseases; Neoplasms	Neoplastic Process	204	17	0.12	no reported evidence	1.0	4	3	2010.0	2015.0
HRAS	3265	Esophageal carcinoma	C0152018	disease		Neoplastic Process	684	223	0.12	no reported evidence	1.0	3	2	1996.0	2016.0
HRAS	3265	Global developmental delay	C0557874	disease		Mental or Behavioral Dysfunction	1101	21	0.12	no reported evidence	1.0	2	0	2006.0	2018.0
HRAS	3265	MYELODYSPLASTIC SYNDROME	C3463824	group	Hemic and Lymphatic Diseases	Neoplastic Process	682	53	0.12	no reported evidence	1.0	3	2	1988.0	2016.0
LMNA	4000	Acanthosis Nigricans	C0000889	disease	Skin and Connective Tissue Diseases	Disease or Syndrome	34	8	0.12	no reported evidence	1.0	2	0	1998.0	2002.0
LMNA	4000	Hypertensive disease	C0020538	group	Cardiovascular Diseases	Disease or Syndrome	1309	447	0.12	no reported evidence	1.0	2	1	2000.0	2015.0
LMNA	4000	Carcinoma of lung	C0684249	disease		Neoplastic Process	2475	735	0.12	no reported evidence	1.0	2	0	1991.0	1996.0
LMNA	4000	Acro-Osteolysis	C0917990	disease	Musculoskeletal Diseases	Disease or Syndrome	14	1	0.12	no reported evidence	0.5	2	1	2006.0	2010.0
LMNA	4000	Steatohepatitis	C2711227	disease	Digestive System Diseases	Disease or Syndrome	568	41	0.12	no reported evidence	1.0	2	1	2013.0	2015.0
LMNA	4000	Generalized Lipodystrophy	C4317112	disease		Disease or Syndrome	4	1	0.12	no reported evidence	1.0	2	1	2017.0	2018.0
MMP3	4314	Chronic Obstructive Airway Disease	C0024117	disease	Respiratory Tract Diseases	Disease or Syndrome	668	408	0.12	no reported evidence	1.0	3	7	2012.0	2016.0
NFKB1	4790	Immunologic Deficiency Syndromes	C0021051	group	Immune System Diseases	Disease or Syndrome	640	10	0.12	no reported evidence	1.0	2	0	2011.0	2013.0
PMP22	5376	Sensorineural Hearing Loss (disorder)	C0018784	disease	Nervous System Diseases; Otorhinolaryngologic Diseases; Pathological Conditions, Signs and Symptoms	Disease or Syndrome	470	31	0.12	no reported evidence	1.0	2	0	2004.0	2005.0
PMP22	5376	Congenital pes cavus	C0728829	disease		Congenital Abnormality	129	4	0.12	no reported evidence	1.0	2	0	2010.0	2012.0
PMS2	5395	Hereditary Malignant Neoplasm	C1333600	group		Neoplastic Process	61	17	0.12	no reported evidence	1.0	2	2	2013.0	2014.0
PMS2	5395	Hereditary nonpolyposis colorectal carcinoma	C4024989	disease		Neoplastic Process	25	3	0.12	no reported evidence	1.0	2	0	1996.0	2006.0
RAC1	5879	Autistic Disorder	C0004352	group	Mental Disorders	Mental or Behavioral Dysfunction	676	237	0.12	no reported evidence	1.0	3	1	2013.0	2014.0
RAF1	5894	Multiple lentigines	C1328931	disease		Disease or Syndrome	11	1	0.12	no reported evidence	1.0	2	0	2010.0	2012.0
SRC	6714	Neoplasms	C0027651	group	Neoplasms	Neoplastic Process	1235	103	0.12	no reported evidence	1.0	3	1	2015.0	2017.0
TSHR	7253	Thyroid Adenoma, Hyperfunctioning	C1863960	disease	Endocrine System Diseases	Neoplastic Process	1	5	0.12	no reported evidence	1.0	8	5	1993.0	2001.0
CA2	760	Global developmental delay	C0557874	disease		Mental or Behavioral Dysfunction	1101	21	0.11	no reported evidence	1.0	1	0	2001.0	2001.0
CA2	760	Distal Renal Tubular Acidosis	C1704380	disease	Congenital, Hereditary, and Neonatal Diseases and Abnormalities; Female Urogenital Diseases and Pregnancy Complications; Male Urogenital Diseases; Nutritional and Metabolic Diseases	Disease or Syndrome	18	9	0.11	no reported evidence	1.0	1	0	2003.0	2003.0
TYMP	1890	Mitochondrial Myopathies	C0162670	group	Musculoskeletal Diseases; Nervous System Diseases; Nutritional and Metabolic Diseases	Disease or Syndrome	83	14	0.11	no reported evidence	1.0	1	0	1992.0	1992.0
TYMP	1890	Chronic progressive external ophthalmoplegia	C0162674	disease	Eye Diseases; Musculoskeletal Diseases; Nervous System Diseases; Nutritional and Metabolic Diseases; Pathological Conditions, Signs and Symptoms	Disease or Syndrome	51	5	0.11	no reported evidence	1.0	1	0	2005.0	2005.0
TYMP	1890	Leukoencephalopathies	C0270612	group	Nervous System Diseases	Disease or Syndrome	85	6	0.11	no reported evidence	1.0	1	0	2012.0	2012.0
GCK	2645	Monogenic diabetes	C3888631	disease		Disease or Syndrome	6	12	0.11	no reported evidence	1.0	21	8	2002.0	2018.0
GPI	2821	Nonspherocytic hemolytic anemia	C4025735	disease		Disease or Syndrome	12	1	0.11	no reported evidence	1.0	1	0	2006.0	2006.0
HSD17B10	3028	Mental Retardation	C0025362	disease		Mental or Behavioral Dysfunction	1157	29	0.11	no reported evidence	1.0	1	0	2008.0	2008.0
HSD17B10	3028	Abnormal behavior	C0233514	phenotype	Behavior and Behavior Mechanisms	Mental or Behavioral Dysfunction	371	46	0.11	no reported evidence	1.0	1	0	2007.0	2007.0
HRAS	3265	Glioblastoma	C0017636	disease	Neoplasms	Neoplastic Process	1936	180	0.11	no reported evidence		2	2	2007.0	2016.0
HRAS	3265	Mental Retardation	C0025362	disease		Mental or Behavioral Dysfunction	1157	29	0.11	no reported evidence	1.0	1	0	1983.0	1983.0
HRAS	3265	Nevus	C0027960	disease	Neoplasms	Neoplastic Process	86	29	0.11	no reported evidence	1.0	1	0	2015.0	2015.0
HRAS	3265	Squamous cell carcinoma of lung	C0149782	disease		Neoplastic Process	282	228	0.11	no reported evidence	1.0	2	5	1985.0	2016.0
HRAS	3265	Hypopigmentation disorder	C0162835	group	Skin and Connective Tissue Diseases	Disease or Syndrome	72	5	0.11	no reported evidence	1.0	1	0	1996.0	1996.0
HRAS	3265	Spermatocytic seminoma	C0334517	disease		Neoplastic Process	10	4	0.11	no reported evidence	1.0	1	1	2014.0	2014.0
HRAS	3265	Hyperkeratosis	C0870082	group		Disease or Syndrome	126	11	0.11	no reported evidence	1.0	1	0	2004.0	2004.0
HRAS	3265	Pediatric failure to thrive	C2315100	disease		Disease or Syndrome	542	0	0.11	no reported evidence	1.0	1	0	2016.0	2016.0
ITGA2B	3674	Macrothrombocytopenia	C2751260	disease		Disease or Syndrome	28	11	0.11	no reported evidence	1.0	1	1	2011.0	2011.0
LMNA	4000	Malignant neoplasm of skin	C0007114	disease	Neoplasms; Skin and Connective Tissue Diseases	Neoplastic Process	306	23	0.11	no reported evidence	1.0	1	0	2006.0	2006.0
LMNA	4000	Patent ductus arteriosus	C0013274	disease	Cardiovascular Diseases; Congenital, Hereditary, and Neonatal Diseases and Abnormalities	Congenital Abnormality	250	16	0.11	no reported evidence	1.0	1	0	2012.0	2012.0
LMNA	4000	Sensorineural Hearing Loss (disorder)	C0018784	disease	Nervous System Diseases; Otorhinolaryngologic Diseases; Pathological Conditions, Signs and Symptoms	Disease or Syndrome	470	31	0.11	no reported evidence	0.0	1	0	2010.0	2010.0
LMNA	4000	Infertility	C0021359	phenotype	Female Urogenital Diseases and Pregnancy Complications; Male Urogenital Diseases	Pathologic Function	72	1	0.11	no reported evidence		1	0	2008.0	2008.0
LMNA	4000	Myocardial Infarction	C0027051	disease	Cardiovascular Diseases	Disease or Syndrome	965	454	0.11	no reported evidence	1.0	1	0	2017.0	2017.0
LMNA	4000	Degenerative polyarthritis	C0029408	disease	Musculoskeletal Diseases	Disease or Syndrome	975	92	0.11	no reported evidence	1.0	1	0	2012.0	2012.0
LMNA	4000	Osteopenia	C0029453	disease	Musculoskeletal Diseases; Nutritional and Metabolic Diseases	Disease or Syndrome	328	21	0.11	no reported evidence	1.0	1	0	2012.0	2012.0
LMNA	4000	Brachydactyly	C0221357	disease	Congenital, Hereditary, and Neonatal Diseases and Abnormalities; Musculoskeletal Diseases	Congenital Abnormality	203	6	0.11	no reported evidence	1.0	1	0	2008.0	2008.0
LMNA	4000	Impaired glucose tolerance	C0271650	phenotype	Nutritional and Metabolic Diseases	Disease or Syndrome	325	55	0.11	no reported evidence	1.0	1	0	2001.0	2001.0
LMNA	4000	Insulin-resistant diabetes mellitus	C0854110	disease		Disease or Syndrome	24	2	0.11	no reported evidence	1.0	1	0	2002.0	2002.0
LMNA	4000	Primary hypogonadism	C0948896	disease	Endocrine System Diseases	Disease or Syndrome	67	0	0.11	no reported evidence	1.0	1	0	2009.0	2009.0
LMNA	4000	Mammary Neoplasms	C1458155	group	Neoplasms; Skin and Connective Tissue Diseases	Neoplastic Process	2386	303	0.11	no reported evidence	1.0	1	0	2016.0	2016.0
LMNA	4000	Right ventricular cardiomyopathy	C2063326	disease		Disease or Syndrome	10	1	0.11	no reported evidence	1.0	1	1	2016.0	2016.0
NFKB1	4790	Ankylosing spondylitis	C0038013	disease	Musculoskeletal Diseases	Disease or Syndrome	347	422	0.11	no reported evidence	0.0	2	1	2005.0	2017.0
PMP22	5376	Acquired scoliosis	C0700208	phenotype		Acquired Abnormality	417	8	0.11	no reported evidence	1.0	1	0	2010.0	2010.0
PMP22	5376	Hammer Toe	C1136179	phenotype	Musculoskeletal Diseases	Anatomical Abnormality	35	5	0.11	no reported evidence	1.0	1	0	2010.0	2010.0
PMP22	5376	Distal amyotrophy	C1848736	disease		Disease or Syndrome	76	1	0.11	no reported evidence	1.0	1	0	1996.0	1996.0
PMS2	5395	Rectal Neoplasms	C0034885	group	Digestive System Diseases; Neoplasms	Neoplastic Process	71	9	0.11	no reported evidence	1.0	1	0	2014.0	2014.0
PMS2	5395	Glioblastoma Multiforme	C1621958	disease	Neoplasms	Neoplastic Process	853	42	0.11	no reported evidence	0.0	1	0	2016.0	2016.0
MAPK10	5602	Hyperactive behavior	C0424295	phenotype	Nervous System Diseases; Pathological Conditions, Signs and Symptoms	Mental or Behavioral Dysfunction	708	59	0.11	no reported evidence	0.0	1	0	2015.0	2015.0
RAC1	5879	Squamous cell carcinoma of the head and neck	C1168401	disease	Neoplasms	Neoplastic Process	933	288	0.11	no reported evidence	1.0	2	2	2014.0	2016.0
RAF1	5894	Cryptorchidism	C0010417	disease	Congenital, Hereditary, and Neonatal Diseases and Abnormalities; Endocrine System Diseases; Male Urogenital Diseases	Congenital Abnormality	413	15	0.11	no reported evidence	1.0	1	0	2010.0	2010.0
RAF1	5894	Endocardial Cushion Defects	C0014116	group	Cardiovascular Diseases; Congenital, Hereditary, and Neonatal Diseases and Abnormalities	Congenital Abnormality	49	2	0.11	no reported evidence	1.0	1	0	2015.0	2015.0
RAF1	5894	Melanocytic nevus	C0027962	disease	Neoplasms	Neoplastic Process	202	13	0.11	no reported evidence	1.0	1	0	2007.0	2007.0
RAF1	5894	NOONAN SYNDROME 3	C1860991	disease	Cardiovascular Diseases; Congenital, Hereditary, and Neonatal Diseases and Abnormalities; Musculoskeletal Diseases; Skin and Connective Tissue Diseases	Disease or Syndrome	6	32	0.11	no reported evidence	1.0	2	1	1994.0	2012.0
RORA	6095	Post-Traumatic Stress Disorder	C0038436	disease	Mental Disorders	Mental or Behavioral Dysfunction	109	56	0.11	no reported evidence	1.0	1	4	2014.0	2014.0
SRC	6714	Stomach Neoplasms	C0038356	group	Digestive System Diseases; Neoplasms	Neoplastic Process	834	23	0.11	no reported evidence	1.0	1	0	2016.0	2016.0
SRC	6714	Thrombocytopenia	C0040034	phenotype	Hemic and Lymphatic Diseases	Disease or Syndrome	340	34	0.11	no reported evidence	1.0	1	0	2016.0	2016.0
TSHR	7253	Fatigue	C0015672	phenotype	Pathological Conditions, Signs and Symptoms	Sign or Symptom	329	33	0.11	no reported evidence	1.0	1	1	2013.0	2013.0
TSHR	7253	Hyperemesis Gravidarum	C0020450	phenotype	Female Urogenital Diseases and Pregnancy Complications; Pathological Conditions, Signs and Symptoms	Sign or Symptom	4	0	0.11	no reported evidence	1.0	1	0	2016.0	2016.0
TSHR	7253	Mental Retardation	C0025362	disease		Mental or Behavioral Dysfunction	1157	29	0.11	no reported evidence	0.0	1	0	2005.0	2005.0
UCK2	7371	Testicular Germ Cell Tumor	C1336708	disease	Endocrine System Diseases; Male Urogenital Diseases; Neoplasms	Neoplastic Process	113	72	0.11	no reported evidence	1.0	4	1	2014.0	2017.0
DDX39B	7919	Rheumatoid Arthritis	C0003873	disease	Immune System Diseases; Musculoskeletal Diseases; Skin and Connective Tissue Diseases	Disease or Syndrome	1832	1878	0.11	no reported evidence	1.0	4	6	2007.0	2011.0
DDX39B	7919	Diabetes Mellitus, Insulin-Dependent	C0011854	disease	Endocrine System Diseases; Immune System Diseases; Nutritional and Metabolic Diseases	Disease or Syndrome	955	775	0.11	no reported evidence	1.0	2	1	2004.0	2007.0
QPCT	25797	Schizophrenia	C0036341	disease	Mental Disorders	Mental or Behavioral Dysfunction	1922	1782	0.11	no reported evidence	1.0	2	1	2013.0	2016.0
GMNN	51053	Dwarfism	C0013336	disease	Congenital, Hereditary, and Neonatal Diseases and Abnormalities; Endocrine System Diseases; Musculoskeletal Diseases	Congenital Abnormality	276	31	0.11	no reported evidence	1.0	1	0	2016.0	2016.0
ACHE	43	High density lipoprotein measurement	C0392885	phenotype		Laboratory Procedure	323	867	0.1	no reported evidence		1	1	2012.0	2012.0
ACHE	43	Myasthenic Syndromes, Congenital	C0751882	disease	Congenital, Hereditary, and Neonatal Diseases and Abnormalities; Nervous System Diseases	Disease or Syndrome	47	21	0.1	no reported evidence	0.866666666666667	15	0	1992.0	2014.0
ACHE	43	RESTING HEART RATE	C1821417	phenotype		Finding	52	110	0.1	no reported evidence		1	1	2017.0	2017.0
AK1	203	Anemia, Hemolytic	C0002878	disease	Hemic and Lymphatic Diseases	Disease or Syndrome	117	9	0.1	no reported evidence		0	0
AKR1B1	231	Malignant neoplasm of breast	C0006142	disease	Neoplasms; Skin and Connective Tissue Diseases	Neoplastic Process	5053	1365	0.1	no reported evidence	1.0	20	0	1996.0	2018.0
AKR1B1	231	Diabetes	C0011847	disease		Disease or Syndrome	1267	349	0.1	no reported evidence	0.916666666666667	12	0	1998.0	2016.0
AKR1B1	231	Diabetes Mellitus	C0011849	group	Endocrine System Diseases; Nutritional and Metabolic Diseases	Disease or Syndrome	1506	440	0.1	no reported evidence	0.928571428571429	14	0	1998.0	2016.0
AKR1B1	231	Diabetes Mellitus, Insulin-Dependent	C0011854	disease	Endocrine System Diseases; Immune System Diseases; Nutritional and Metabolic Diseases	Disease or Syndrome	955	775	0.1	no reported evidence	1.0	12	1	1996.0	2009.0
AKR1B1	231	Diabetes Mellitus, Non-Insulin-Dependent	C0011860	disease	Endocrine System Diseases; Nutritional and Metabolic Diseases	Disease or Syndrome	1671	1522	0.1	no reported evidence	1.0	19	1	1995.0	2018.0
AKR1B1	231	Diabetic Nephropathy	C0011881	disease	Endocrine System Diseases; Female Urogenital Diseases and Pregnancy Complications; Male Urogenital Diseases	Disease or Syndrome	560	110	0.1	no reported evidence	1.0	29	1	1997.0	2018.0
AKR1B1	231	Kidney Diseases	C0022658	group	Female Urogenital Diseases and Pregnancy Complications; Male Urogenital Diseases	Disease or Syndrome	638	93	0.1	no reported evidence	0.928571428571429	14	0	1996.0	2009.0
AKR1B1	231	Retinal Diseases	C0035309	group	Eye Diseases	Disease or Syndrome	354	35	0.1	no reported evidence	1.0	14	0	1995.0	2017.0
AKR1B1	231	Breast Carcinoma	C0678222	disease	Neoplasms; Skin and Connective Tissue Diseases	Neoplastic Process	4962	1839	0.1	no reported evidence	1.0	23	0	1996.0	2018.0
ANG	283	Anxiety	C0003467	disease	Behavior and Behavior Mechanisms	Mental or Behavioral Dysfunction	463	69	0.1	no reported evidence		0	0
ANG	283	Depressive disorder	C0011581	disease	Mental Disorders	Mental or Behavioral Dysfunction	740	143	0.1	no reported evidence		0	0
ANG	283	Dyspnea	C0013404	phenotype	Pathological Conditions, Signs and Symptoms; Respiratory Tract Diseases	Sign or Symptom	187	5	0.1	no reported evidence		0	0
ANG	283	Fatigue	C0015672	phenotype	Pathological Conditions, Signs and Symptoms	Sign or Symptom	329	33	0.1	no reported evidence		0	0
ANG	283	Muscle Cramp	C0026821	phenotype	Musculoskeletal Diseases; Nervous System Diseases; Pathological Conditions, Signs and Symptoms	Sign or Symptom	85	6	0.1	no reported evidence		0	0
ANG	283	Muscle Spasticity	C0026838	phenotype	Musculoskeletal Diseases; Nervous System Diseases; Pathological Conditions, Signs and Symptoms	Sign or Symptom	352	9	0.1	no reported evidence		0	0
ANG	283	Nerve Degeneration	C0027746	phenotype	Pathological Conditions, Signs and Symptoms	Cell or Molecular Dysfunction	144	5	0.1	no reported evidence		0	0
ANG	283	Pain	C0030193	phenotype	Pathological Conditions, Signs and Symptoms	Sign or Symptom	484	101	0.1	no reported evidence		0	0
ANG	283	Xerostomia	C0043352	disease	Stomatognathic Diseases	Finding	61	1	0.1	no reported evidence		0	0
ANG	283	Mood swings	C0085633	disease		Mental or Behavioral Dysfunction	99	0	0.1	no reported evidence		0	0
ANG	283	Muscle degeneration	C0234958	disease		Disease or Syndrome	258	3	0.1	no reported evidence		0	0
ANG	283	Neurogenic Muscular Atrophy	C0270948	phenotype	Nervous System Diseases; Pathological Conditions, Signs and Symptoms	Pathologic Function	227	0	0.1	no reported evidence		0	0
ANG	283	Distal muscle weakness	C0427065	phenotype		Finding	83	0	0.1	no reported evidence		0	0
ANG	283	Paralysed	C0522224	phenotype	Nervous System Diseases; Pathological Conditions, Signs and Symptoms	Finding	55	0	0.1	no reported evidence		0	0
ANG	283	Skeletal muscle atrophy	C0541794	phenotype		Pathologic Function	214	0	0.1	no reported evidence		0	0
ANG	283	Generalized muscle weakness	C0746674	phenotype		Sign or Symptom	86	1	0.1	no reported evidence		0	0
ANG	283	Respiratory Failure	C1145670	disease	Respiratory Tract Diseases	Disease or Syndrome	184	9	0.1	no reported evidence		0	0
ANG	283	Neurogenic muscle atrophy, especially in the lower limbs	C1843479	phenotype		Finding	214	0	0.1	no reported evidence		0	0
ANG	283	Distal amyotrophy	C1848736	disease		Disease or Syndrome	76	1	0.1	no reported evidence		0	0
ANG	283	Distal limb muscle weakness due to peripheral neuropathy	C1864696	phenotype		Finding	85	10	0.1	no reported evidence		0	0
ANG	283	Neuro-degenerative disease	C4020854	disease		Disease or Syndrome	62	0	0.1	no reported evidence		0	0
ANG	283	Anxiety disease	C4020884	disease		Disease or Syndrome	156	0	0.1	no reported evidence		0	0
ANG	283	Fatigable weakness of respiratory muscles	C4022587	phenotype		Finding	35	0	0.1	no reported evidence		0	0
ANG	283	Fatigable weakness of swallowing muscles	C4022588	phenotype		Finding	36	0	0.1	no reported evidence		0	0
ATP12A	479	Gastroesophageal reflux disease	C0017168	disease	Digestive System Diseases	Disease or Syndrome	245	13	0.1	no reported evidence	1.0	18	0	2003.0	2018.0
ATP12A	479	Infection caused by Helicobacter pylori	C0850666	disease		Disease or Syndrome	307	53	0.1	no reported evidence	0.928571428571429	14	0	2000.0	2013.0
BCHE	590	Aspartate aminotransferase measurement	C0201899	phenotype		Laboratory Procedure	28	108	0.1	no reported evidence		1	1	2011.0	2011.0
BCHE	590	Pseudocholinesterase Measurement	C1168443	phenotype		Laboratory Procedure	10	472	0.1	no reported evidence		2	55	2011.0	2012.0
BHMT	635	Selenium measurement	C0373721	phenotype		Laboratory Procedure	5	16	0.1	no reported evidence		1	3	2015.0	2015.0
BHMT	635	Serum selenium measurement	C0455308	phenotype		Laboratory Procedure	4	7	0.1	no reported evidence		1	2	2013.0	2013.0
BLM	641	Azoospermia	C0004509	disease	Male Urogenital Diseases	Disease or Syndrome	173	80	0.1	no reported evidence		0	0
BLM	641	Bronchiectasis	C0006267	disease	Respiratory Tract Diseases	Disease or Syndrome	111	2	0.1	no reported evidence		0	0
BLM	641	Cryptorchidism	C0010417	disease	Congenital, Hereditary, and Neonatal Diseases and Abnormalities; Endocrine System Diseases; Male Urogenital Diseases	Congenital Abnormality	413	15	0.1	no reported evidence		0	0
BLM	641	Diabetes Mellitus, Non-Insulin-Dependent	C0011860	disease	Endocrine System Diseases; Nutritional and Metabolic Diseases	Disease or Syndrome	1671	1522	0.1	no reported evidence		0	0
BLM	641	Diarrhea	C0011991	phenotype	Pathological Conditions, Signs and Symptoms	Sign or Symptom	328	18	0.1	no reported evidence		0	0
BLM	641	Fetal Growth Retardation	C0015934	phenotype	Congenital, Hereditary, and Neonatal Diseases and Abnormalities; Female Urogenital Diseases and Pregnancy Complications; Pathological Conditions, Signs and Symptoms	Pathologic Function	303	0	0.1	no reported evidence		0	0
BLM	641	Hypertrichosis	C0020555	disease	Skin and Connective Tissue Diseases	Disease or Syndrome	49	9	0.1	no reported evidence		0	0
BLM	641	Infant, Small for Gestational Age	C0021296	phenotype		Disease or Syndrome	274	0	0.1	no reported evidence		0	0
BLM	641	melanoma	C0025202	disease	Neoplasms	Neoplastic Process	2453	389	0.1	no reported evidence	1.0	12	0	1999.0	2013.0
BLM	641	Neoplastic Syndromes, Hereditary	C0027672	group	Congenital, Hereditary, and Neonatal Diseases and Abnormalities; Neoplasms	Neoplastic Process	76	4866	0.1	no reported evidence		26	9	1995.0	2017.0
BLM	641	Paranasal Sinus Diseases	C0030469	group	Otorhinolaryngologic Diseases; Respiratory Tract Diseases	Disease or Syndrome	43	1	0.1	no reported evidence		0	0
BLM	641	Sinusitis	C0037199	disease	Otorhinolaryngologic Diseases; Respiratory Tract Diseases	Disease or Syndrome	60	0	0.1	no reported evidence		0	0
BLM	641	Syndactyly	C0039075	disease	Congenital, Hereditary, and Neonatal Diseases and Abnormalities; Musculoskeletal Diseases	Congenital Abnormality	84	11	0.1	no reported evidence		0	0
BLM	641	Erythema	C0041834	phenotype	Pathological Conditions, Signs and Symptoms; Skin and Connective Tissue Diseases	Disease or Syndrome	112	2	0.1	no reported evidence		0	0
BLM	641	Decreased fertility in females	C0151639	phenotype		Finding	23	0	0.1	no reported evidence		0	0
BLM	641	Hand polydactyly	C0158733	disease		Congenital Abnormality	15	0	0.1	no reported evidence		0	0
BLM	641	Immunoglobulin A deficiency (disorder)	C0162538	disease	Hemic and Lymphatic Diseases; Immune System Diseases	Disease or Syndrome	54	19	0.1	no reported evidence		0	0
BLM	641	Cafe-au-Lait Spots	C0221263	phenotype	Pathological Conditions, Signs and Symptoms; Skin and Connective Tissue Diseases	Finding	44	6	0.1	no reported evidence		0	0
BLM	641	Long narrow head	C0221358	phenotype		Congenital Abnormality	93	4	0.1	no reported evidence		0	0
BLM	641	Premature aging syndrome	C0231341	disease	Pathological Conditions, Signs and Symptoms	Disease or Syndrome	91	3	0.1	no reported evidence	0.916666666666667	12	0	1997.0	2016.0
BLM	641	IgM deficiency	C0239989	phenotype		Finding	13	0	0.1	no reported evidence		0	0
BLM	641	High pitched voice	C0241703	phenotype		Finding	29	1	0.1	no reported evidence		0	0
BLM	641	Birthmark	C0265974	phenotype		Congenital Abnormality	43	0	0.1	no reported evidence		0	0
BLM	641	Photosensitivity of skin	C0349506	phenotype	Skin and Connective Tissue Diseases	Pathologic Function	72	0	0.1	no reported evidence		0	0
BLM	641	Short stature	C0349588	phenotype		Finding	749	36	0.1	no reported evidence		0	0
BLM	641	Chromosome Breakage	C0376628	phenotype	Pathological Conditions, Signs and Symptoms	Cell or Molecular Dysfunction	43	0	0.1	no reported evidence		0	0
BLM	641	Small head	C0424688	phenotype		Finding	569	57	0.1	no reported evidence		0	0
BLM	641	Small nose	C0426414	phenotype		Finding	175	0	0.1	no reported evidence		0	0
BLM	641	Large nose	C0426415	phenotype		Finding	42	0	0.1	no reported evidence		0	0
BLM	641	Delayed bone age	C0541764	phenotype		Finding	182	0	0.1	no reported evidence		0	0
BLM	641	Chronic lung disease	C0746102	group		Disease or Syndrome	58	7	0.1	no reported evidence		0	0
BLM	641	Malignant Squamous Cell Neoplasm	C0751688	disease	Neoplasms	Neoplastic Process	150	10	0.1	no reported evidence		0	0
BLM	641	Prominent ear	C1305420	phenotype		Congenital Abnormality	79	0	0.1	no reported evidence		0	0
BLM	641	Intrauterine retardation	C1386048	phenotype		Pathologic Function	277	6	0.1	no reported evidence		0	0
BLM	641	Hypertrophy of nose	C1400105	phenotype		Finding	42	0	0.1	no reported evidence		0	0
BLM	641	Narrow face	C1837463	phenotype		Finding	62	0	0.1	no reported evidence		0	0
BLM	641	Thin face	C1849121	phenotype		Finding	62	0	0.1	no reported evidence		0	0
BLM	641	Agenesis of maxillary lateral incisor	C1849950	phenotype		Finding	4	0	0.1	no reported evidence		0	0
BLM	641	Clinodactyly of the 5th finger	C1850049	disease		Congenital Abnormality	158	2	0.1	no reported evidence		0	0
BLM	641	Short nose	C1854114	phenotype		Finding	178	4	0.1	no reported evidence		0	0
BLM	641	Protruding ear	C1855285	phenotype		Finding	77	0	0.1	no reported evidence		0	0
BLM	641	Malar flattening	C1858085	phenotype		Anatomical Abnormality	159	1	0.1	no reported evidence		0	0
BLM	641	Postnatal growth retardation	C1859778	phenotype		Finding	85	1	0.1	no reported evidence		0	0
BLM	641	Spotty hypopigmentation	C3806178	phenotype		Finding	4	0	0.1	no reported evidence		0	0
BLM	641	Spotty hyperpigmentation	C3806179	phenotype		Finding	3	0	0.1	no reported evidence		0	0
BLM	641	Recurrent respiratory infections	C3806482	phenotype		Finding	212	0	0.1	no reported evidence		0	0
BLM	641	Hypoplasia of the zygomatic bone	C4021242	phenotype		Anatomical Abnormality	24	0	0.1	no reported evidence		0	0
BLM	641	Facial telangiectasia in butterfly midface distribution	C4021632	phenotype		Finding	2	0	0.1	no reported evidence		0	0
BLM	641	Specific learning disability	C4025790	disease		Mental or Behavioral Dysfunction	102	3	0.1	no reported evidence		0	0
BLM	641	Small cheekbone	C4072879	phenotype		Anatomical Abnormality	24	0	0.1	no reported evidence		0	0
BLM	641	Absent upper lateral incisors	C4083046	phenotype		Finding	4	0	0.1	no reported evidence		0	0
BLM	641	Hypotrophic cheekbone	C4280368	phenotype		Finding	24	0	0.1	no reported evidence		0	0
BLM	641	Flattening of the zygomatic bone	C4280369	phenotype		Finding	24	0	0.1	no reported evidence		0	0
BLM	641	Depressed cheekbone	C4280370	phenotype		Finding	24	0	0.1	no reported evidence		0	0
BLM	641	Curvature of little finger	C4280538	phenotype		Finding	156	0	0.1	no reported evidence		0	0
BLM	641	Hyperplasia of nose	C4280629	phenotype		Finding	42	0	0.1	no reported evidence		0	0
BLM	641	Hypotrophic malar bone	C4280651	phenotype		Finding	159	0	0.1	no reported evidence		0	0
BLM	641	Turridolichocephaly	C4280653	disease		Congenital Abnormality	90	0	0.1	no reported evidence		0	0
BLM	641	Narrow skull shape	C4280654	disease		Congenital Abnormality	90	0	0.1	no reported evidence		0	0
BLM	641	Narrow head shape	C4280655	disease		Congenital Abnormality	90	0	0.1	no reported evidence		0	0
BLM	641	Narrow cranium shape	C4280656	disease		Congenital Abnormality	90	0	0.1	no reported evidence		0	0
BLM	641	Immunoglobulin G subclass deficiency (finding)	C4520847	phenotype		Finding	27	0	0.1	no reported evidence		0	0
CA2	760	Anemia	C0002871	disease	Hemic and Lymphatic Diseases	Disease or Syndrome	489	44	0.1	no reported evidence		0	0
CA2	760	Dental caries	C0011334	disease	Stomatognathic Diseases	Disease or Syndrome	169	25	0.1	no reported evidence		0	0
CA2	760	Camurati-Engelmann Syndrome	C0011989	disease	Congenital, Hereditary, and Neonatal Diseases and Abnormalities; Musculoskeletal Diseases	Disease or Syndrome	22	10	0.1	no reported evidence		0	0
CA2	760	Fractures, Multiple	C0016655	group	Wounds and Injuries	Injury or Poisoning	72	2	0.1	no reported evidence		0	0
CA2	760	Hepatomegaly	C0019209	phenotype	Digestive System Diseases; Pathological Conditions, Signs and Symptoms	Finding	372	0	0.1	no reported evidence		0	0
CA2	760	Hepatosplenomegaly	C0019214	phenotype		Sign or Symptom	57	5	0.1	no reported evidence		0	0
CA2	760	Malocclusion	C0024636	phenotype	Stomatognathic Diseases	Anatomical Abnormality	70	0	0.1	no reported evidence		0	0
CA2	760	Bone necrosis	C0029445	phenotype	Musculoskeletal Diseases; Pathological Conditions, Signs and Symptoms	Pathologic Function	29	2	0.1	no reported evidence		0	0
CA2	760	Peripheral Neuropathy	C0031117	group	Nervous System Diseases	Disease or Syndrome	308	66	0.1	no reported evidence		0	0
CA2	760	Splenomegaly	C0038002	phenotype	Pathological Conditions, Signs and Symptoms	Finding	246	3	0.1	no reported evidence		0	0
CA2	760	Thrombocytopenia	C0040034	phenotype	Hemic and Lymphatic Diseases	Disease or Syndrome	340	34	0.1	no reported evidence		0	0
CA2	760	Tooth Abnormalities	C0040427	group	Congenital, Hereditary, and Neonatal Diseases and Abnormalities; Stomatognathic Diseases	Anatomical Abnormality	42	0	0.1	no reported evidence		0	0
CA2	760	Aseptic necrosis	C0085660	phenotype		Pathologic Function	10	0	0.1	no reported evidence		0	0
CA2	760	Bone pain	C0151825	phenotype		Sign or Symptom	54	0	0.1	no reported evidence		0	0
CA2	760	Hemoglobin low	C0162119	phenotype		Finding	176	1	0.1	no reported evidence		0	0
CA2	760	Failure to gain weight	C0231246	phenotype		Finding	538	22	0.1	no reported evidence		0	0
CA2	760	Cerebral calcification	C0270685	phenotype		Finding	59	1	0.1	no reported evidence		0	0
CA2	760	Compression of optic nerve	C0271344	phenotype		Disease or Syndrome	7	0	0.1	no reported evidence		0	0
CA2	760	Mandibular hyperplasia	C0302501	phenotype		Anatomical Abnormality	101	0	0.1	no reported evidence		0	0
CA2	760	Short stature	C0349588	phenotype		Finding	749	36	0.1	no reported evidence		0	0
CA2	760	Decreased platelet count	C0392386	phenotype		Finding	151	0	0.1	no reported evidence		0	0
CA2	760	Class III malocclusion	C0399526	disease	Stomatognathic Diseases	Congenital Abnormality	107	3	0.1	no reported evidence		0	0
CA2	760	Low intelligence	C0423903	phenotype		Finding	946	0	0.1	no reported evidence		0	0
CA2	760	Neuropathy	C0442874	group		Disease or Syndrome	283	58	0.1	no reported evidence		0	0
CA2	760	Aseptic Necrosis of Bone	C0520474	phenotype	Musculoskeletal Diseases; Pathological Conditions, Signs and Symptoms	Pathologic Function	11	0	0.1	no reported evidence		0	0
CA2	760	Knee joint valgus deformity	C0576093	phenotype	Musculoskeletal Diseases	Anatomical Abnormality	69	1	0.1	no reported evidence		0	0
CA2	760	Bone infarction	C0877326	phenotype		Pathologic Function	10	0	0.1	no reported evidence		0	0
CA2	760	Mental deficiency	C0917816	disease	Behavior and Behavior Mechanisms; Mental Disorders; Nervous System Diseases; Pathological Conditions, Signs and Symptoms	Mental or Behavioral Dysfunction	1031	0	0.1	no reported evidence		0	0
CA2	760	Extramedullary erythropoiesis	C1292120	phenotype		Finding	5	0	0.1	no reported evidence		0	0
CA2	760	Basal ganglia calcification	C1389280	phenotype		Pathologic Function	20	0	0.1	no reported evidence		0	0
CA2	760	Cranial hyperostosis	C1832451	phenotype		Finding	8	0	0.1	no reported evidence		0	0
CA2	760	Varying degree of multiple fractures	C1833752	phenotype		Finding	71	0	0.1	no reported evidence		0	0
CA2	760	Elevated serum acid phosphatase	C1839866	phenotype		Finding	4	0	0.1	no reported evidence		0	0
CA2	760	Poor school performance	C1843367	phenotype		Finding	984	116	0.1	no reported evidence		0	0
CA2	760	Cognitive delay	C1864897	phenotype		Finding	965	0	0.1	no reported evidence		0	0
CA2	760	mandibular excess (physical finding)	C2227134	phenotype		Finding	101	0	0.1	no reported evidence		0	0
CA2	760	Pediatric failure to thrive	C2315100	disease		Disease or Syndrome	542	0	0.1	no reported evidence		0	0
CA2	760	Extramedullary Hematopoiesis (disorder)	C2613439	disease		Disease or Syndrome	26	1	0.1	no reported evidence		0	0
CA2	760	Reduced bone mineral density	C2674432	phenotype		Finding	41	0	0.1	no reported evidence		0	0
CA2	760	Abnormal vision	C3665386	phenotype		Finding	77	4	0.1	no reported evidence		0	0
CA2	760	Increased fracture rate	C3805574	phenotype		Finding	71	0	0.1	no reported evidence		0	0
CA2	760	Frequent fractures	C3806283	phenotype		Finding	71	0	0.1	no reported evidence		0	0
CA2	760	Mental and motor retardation	C4020875	phenotype		Pathologic Function	1020	151	0.1	no reported evidence		0	0
CA2	760	Dull intelligence	C4020876	phenotype		Finding	946	0	0.1	no reported evidence		0	0
CA2	760	Periodic hypokalemic paresis	C4021553	disease		Disease or Syndrome	8	0	0.1	no reported evidence		0	0
CA2	760	Abnormality of epiphysis morphology	C4021611	phenotype		Anatomical Abnormality	56	0	0.1	no reported evidence		0	0
CA2	760	Abnormality of the renal tubule	C4021826	phenotype		Anatomical Abnormality	9	0	0.1	no reported evidence		0	0
CA2	760	Thick skull bones	C4280528	phenotype		Finding	8	0	0.1	no reported evidence		0	0
CA2	760	Excessive growth of skull bones	C4280529	phenotype		Finding	8	0	0.1	no reported evidence		0	0
CA2	760	Hypertrophy of cranial bones	C4280530	phenotype		Finding	8	0	0.1	no reported evidence		0	0
CA2	760	Enlargement of skull bones	C4280531	phenotype		Finding	8	0	0.1	no reported evidence		0	0
CA2	760	Angle class 3 malocclusion	C4280613	phenotype		Finding	67	0	0.1	no reported evidence		0	0
CA2	760	Angle class 2 malocclusion	C4280614	disease		Disease or Syndrome	67	0	0.1	no reported evidence		0	0
CA2	760	Rotting teeth	C4280623	phenotype		Finding	94	0	0.1	no reported evidence		0	0
CA2	760	Increased size of the mandible	C4280644	phenotype		Finding	103	0	0.1	no reported evidence		0	0
CA2	760	Hypertrophy of lower jaw	C4280645	phenotype		Finding	101	0	0.1	no reported evidence		0	0
CA2	760	Undergrowth	C4531021	phenotype		Finding	528	0	0.1	no reported evidence		0	0
CDK2	1017	Asthma	C0004096	disease	Immune System Diseases; Respiratory Tract Diseases	Disease or Syndrome	1312	729	0.1	no reported evidence		1	1	2011.0	2011.0
CDK2	1017	Malignant neoplasm of breast	C0006142	disease	Neoplasms; Skin and Connective Tissue Diseases	Neoplastic Process	5053	1365	0.1	no reported evidence	0.96	25	0	1995.0	2015.0
CDK2	1017	Glioma	C0017638	disease	Neoplasms	Neoplastic Process	2210	180	0.1	no reported evidence	1.0	16	0	1995.0	2007.0
CDK2	1017	leukemia	C0023418	disease	Neoplasms	Neoplastic Process	1940	76	0.1	no reported evidence	0.909090909090909	11	0	1995.0	2015.0
CDK2	1017	Polycystic Ovary Syndrome	C0032460	disease	Endocrine System Diseases; Female Urogenital Diseases and Pregnancy Complications; Neoplasms	Disease or Syndrome	525	181	0.1	no reported evidence		1	1	2012.0	2012.0
CDK2	1017	Retinoblastoma	C0035335	disease	Eye Diseases; Neoplasms	Neoplastic Process	538	127	0.1	no reported evidence	1.0	13	0	1996.0	2014.0
CDK2	1017	Malignant neoplasm of lung	C0242379	disease	Neoplasms; Respiratory Tract Diseases	Neoplastic Process	2448	409	0.1	no reported evidence	0.714285714285714	14	0	1995.0	2017.0
CDK2	1017	Carcinogenesis	C0596263	phenotype	Neoplasms; Pathological Conditions, Signs and Symptoms	Neoplastic Process	4064	159	0.1	no reported evidence	0.866666666666667	30	0	1994.0	2016.0
CDK2	1017	Breast Carcinoma	C0678222	disease	Neoplasms; Skin and Connective Tissue Diseases	Neoplastic Process	4962	1839	0.1	no reported evidence	0.884615384615385	26	0	1994.0	2015.0
CDK2	1017	Carcinoma of lung	C0684249	disease		Neoplastic Process	2475	735	0.1	no reported evidence	0.818181818181818	11	0	1995.0	2017.0
CDK2	1017	Primary malignant neoplasm of lung	C1306460	disease		Neoplastic Process	2267	400	0.1	no reported evidence	0.8	10	0	1995.0	2017.0
CDK2	1017	Liver carcinoma	C2239176	disease	Digestive System Diseases; Neoplasms	Neoplastic Process	3592	419	0.1	no reported evidence	1.0	15	0	1998.0	2017.0
CHRM2	1129	heart rate	C0018810	phenotype		Clinical Attribute	29	75	0.1	no reported evidence		1	1	2013.0	2013.0
CHRM2	1129	Esophageal carcinoma	C0152018	disease		Neoplastic Process	684	223	0.1	no reported evidence		1	1	2011.0	2011.0
CHRM2	1129	RESTING HEART RATE	C1821417	phenotype		Finding	52	110	0.1	no reported evidence		1	1	2017.0	2017.0
TYMP	1890	Abdomen distended	C0000731	phenotype		Finding	62	0	0.1	no reported evidence		0	0
TYMP	1890	Abdominal Pain	C0000737	phenotype	Pathological Conditions, Signs and Symptoms	Sign or Symptom	152	2	0.1	no reported evidence		0	0
TYMP	1890	Acidosis, Lactic	C0001125	phenotype	Nutritional and Metabolic Diseases	Disease or Syndrome	182	4	0.1	no reported evidence		0	0
TYMP	1890	Blepharoptosis	C0005745	disease	Eye Diseases	Disease or Syndrome	336	11	0.1	no reported evidence		0	0
TYMP	1890	Cachexia	C0006625	phenotype	Pathological Conditions, Signs and Symptoms	Sign or Symptom	152	6	0.1	no reported evidence		0	0
TYMP	1890	Constipation	C0009806	phenotype	Pathological Conditions, Signs and Symptoms	Sign or Symptom	207	7	0.1	no reported evidence		0	0
TYMP	1890	Deglutition Disorders	C0011168	group	Digestive System Diseases; Otorhinolaryngologic Diseases	Disease or Syndrome	190	4	0.1	no reported evidence		0	0
TYMP	1890	Diarrhea	C0011991	phenotype	Pathological Conditions, Signs and Symptoms	Sign or Symptom	328	18	0.1	no reported evidence		0	0
TYMP	1890	Gastroesophageal reflux disease	C0017168	disease	Digestive System Diseases	Disease or Syndrome	245	13	0.1	no reported evidence		0	0
TYMP	1890	Hand deformities	C0018564	group	Musculoskeletal Diseases	Anatomical Abnormality	46	0	0.1	no reported evidence		0	0
TYMP	1890	Sensorineural Hearing Loss (disorder)	C0018784	disease	Nervous System Diseases; Otorhinolaryngologic Diseases; Pathological Conditions, Signs and Symptoms	Disease or Syndrome	470	31	0.1	no reported evidence		0	0
TYMP	1890	Heartburn	C0018834	phenotype	Pathological Conditions, Signs and Symptoms	Sign or Symptom	161	1	0.1	no reported evidence		0	0
TYMP	1890	Nausea	C0027497	phenotype	Pathological Conditions, Signs and Symptoms	Sign or Symptom	57	4	0.1	no reported evidence		0	0
TYMP	1890	Paresthesia	C0030554	phenotype	Nervous System Diseases; Pathological Conditions, Signs and Symptoms	Disease or Syndrome	47	2	0.1	no reported evidence		0	0
TYMP	1890	Vomiting	C0042963	phenotype	Pathological Conditions, Signs and Symptoms	Sign or Symptom	186	14	0.1	no reported evidence		0	0
TYMP	1890	Foot-drop	C0085684	disease		Disease or Syndrome	45	0	0.1	no reported evidence		0	0
TYMP	1890	Liver Dysfunction	C0086565	phenotype	Digestive System Diseases	Finding	206	0	0.1	no reported evidence		0	0
TYMP	1890	Liver function tests abnormal finding	C0151766	phenotype		Finding	117	0	0.1	no reported evidence		0	0
TYMP	1890	Gastroparesis	C0152020	disease	Digestive System Diseases; Pathological Conditions, Signs and Symptoms	Disease or Syndrome	13	0	0.1	no reported evidence		0	0
TYMP	1890	External Ophthalmoplegia	C0162292	disease	Eye Diseases; Nervous System Diseases; Pathological Conditions, Signs and Symptoms	Disease or Syndrome	27	1	0.1	no reported evidence		0	0
TYMP	1890	Malnutrition	C0162429	disease	Nutritional and Metabolic Diseases	Disease or Syndrome	224	16	0.1	no reported evidence		0	0
TYMP	1890	Decrease in appetite	C0232462	phenotype		Sign or Symptom	31	0	0.1	no reported evidence		0	0
TYMP	1890	Abdominal discomfort	C0232487	phenotype		Sign or Symptom	137	0	0.1	no reported evidence		0	0
TYMP	1890	Absent reflex	C0234146	phenotype	Nervous System Diseases; Pathological Conditions, Signs and Symptoms	Finding	136	0	0.1	no reported evidence		0	0
TYMP	1890	Elevated liver enzymes	C0235996	phenotype		Finding	117	0	0.1	no reported evidence		0	0
TYMP	1890	Dyschezia	C0237326	phenotype	Pathological Conditions, Signs and Symptoms	Sign or Symptom	177	0	0.1	no reported evidence		0	0
TYMP	1890	Intermittent diarrhea	C0239181	phenotype		Sign or Symptom	8	0	0.1	no reported evidence		0	0
TYMP	1890	Reflex, Deep Tendon, Absent	C0241772	phenotype	Nervous System Diseases; Pathological Conditions, Signs and Symptoms	Finding	136	0	0.1	no reported evidence		0	0
TYMP	1890	Hyper-beta-alaninemia	C0268630	disease	Mental Disorders; Nervous System Diseases; Pathological Conditions, Signs and Symptoms	Disease or Syndrome	15	0	0.1	no reported evidence		0	0
TYMP	1890	Axonal neuropathy	C0270921	disease		Disease or Syndrome	75	11	0.1	no reported evidence		0	0
TYMP	1890	Peripheral demyelinating neuropathy	C0270922	disease		Disease or Syndrome	46	3	0.1	no reported evidence		0	0
TYMP	1890	Absent tendon reflex	C0278124	phenotype		Finding	133	0	0.1	no reported evidence		0	0
TYMP	1890	Congenital dysmotility of small intestine	C0345200	disease		Congenital Abnormality	3	0	0.1	no reported evidence		0	0
TYMP	1890	Lactic acidemia	C0347959	phenotype		Pathologic Function	147	0	0.1	no reported evidence		0	0
TYMP	1890	Erythrocyte Mean Corpuscular Hemoglobin Test	C0369183	phenotype		Laboratory Procedure	386	4531	0.1	no reported evidence		2	1	2010.0	2012.0
TYMP	1890	Tires quickly	C0424585	phenotype		Finding	31	0	0.1	no reported evidence		0	0
TYMP	1890	Distal muscle weakness	C0427065	phenotype		Finding	83	0	0.1	no reported evidence		0	0
TYMP	1890	Red cell distribution width determination	C0427460	phenotype		Laboratory Procedure	107	206	0.1	no reported evidence		1	1	2017.0	2017.0
TYMP	1890	Liver enzymes abnormal	C0438237	phenotype		Finding	117	0	0.1	no reported evidence		0	0
TYMP	1890	Transaminases increased	C0438717	phenotype		Finding	117	0	0.1	no reported evidence		0	0
TYMP	1890	Mean corpuscular hemoglobin concentration determination	C0474535	phenotype		Laboratory Procedure	100	583	0.1	no reported evidence		1	1	2009.0	2009.0
TYMP	1890	Hemoglobin measurement	C0518015	phenotype		Laboratory Procedure	96	219	0.1	no reported evidence		1	1	2010.0	2010.0
TYMP	1890	Breast Carcinoma	C0678222	disease	Neoplasms; Skin and Connective Tissue Diseases	Neoplastic Process	4962	1839	0.1	no reported evidence	0.8	10	0	1995.0	2016.0
TYMP	1890	Gastrointestinal pain	C0687713	phenotype		Sign or Symptom	139	0	0.1	no reported evidence		0	0
TYMP	1890	Increased liver function tests	C0877359	phenotype		Finding	117	0	0.1	no reported evidence		0	0
TYMP	1890	Leukoaraiosis	C0948163	phenotype	Pathological Conditions, Signs and Symptoms	Pathologic Function	36	2	0.1	no reported evidence		0	0
TYMP	1890	Sensorimotor neuropathy	C1112256	disease		Disease or Syndrome	37	7	0.1	no reported evidence		0	0
TYMP	1890	Finding of Mean Corpuscular Hemoglobin	C1261502	phenotype		Finding	386	4531	0.1	no reported evidence		2	1	2010.0	2012.0
TYMP	1890	Peripheral axonal neuropathy	C1263857	disease		Disease or Syndrome	44	3	0.1	no reported evidence		0	0
TYMP	1890	RDW - Red blood cell distribution width result	C1304746	phenotype		Laboratory or Test Result	107	206	0.1	no reported evidence		1	1	2017.0	2017.0
TYMP	1890	Increased CSF protein	C1806780	phenotype		Finding	20	0	0.1	no reported evidence		0	0
TYMP	1890	Gastrointestinal dysmotility	C1836923	phenotype		Finding	5	0	0.1	no reported evidence		0	0
TYMP	1890	Easy fatigability	C1837098	phenotype		Finding	31	0	0.1	no reported evidence		0	0
TYMP	1890	Increased blood alanine	C1839424	phenotype		Finding	15	0	0.1	no reported evidence		0	0
TYMP	1890	Subclinical abnormal liver function tests	C1842003	phenotype		Finding	117	0	0.1	no reported evidence		0	0
TYMP	1890	Distal sensory impairment	C1847584	phenotype		Finding	78	1	0.1	no reported evidence		0	0
TYMP	1890	Elevated hepatic transaminases	C1848701	phenotype		Finding	118	2	0.1	no reported evidence		0	0
TYMP	1890	Distal amyotrophy	C1848736	disease		Disease or Syndrome	76	1	0.1	no reported evidence		0	0
TYMP	1890	Decreased sensory nerve conduction velocity	C1849148	phenotype		Finding	12	0	0.1	no reported evidence		0	0
TYMP	1890	Increased serum alanine	C1849489	phenotype		Finding	15	0	0.1	no reported evidence		0	0
TYMP	1890	Decreased motor nerve conduction velocity	C1858729	phenotype		Finding	39	0	0.1	no reported evidence		0	0
TYMP	1890	Decreased number of large peripheral myelinated nerve fibers	C1859606	phenotype		Finding	13	0	0.1	no reported evidence		0	0
TYMP	1890	Distal limb muscle weakness due to peripheral neuropathy	C1864696	phenotype		Finding	85	10	0.1	no reported evidence		0	0
TYMP	1890	Foot dorsiflexor weakness	C1866141	phenotype		Finding	46	2	0.1	no reported evidence		0	0
TYMP	1890	Loss of appetite (finding)	C1971624	phenotype		Finding	26	0	0.1	no reported evidence		0	0
TYMP	1890	Ragged-red muscle fibers	C3275417	phenotype		Finding	41	0	0.1	no reported evidence		0	0
TYMP	1890	Multiple mitochondrial DNA deletions	C3277376	phenotype		Finding	6	0	0.1	no reported evidence		0	0
TYMP	1890	Malabsorption	C3714745	phenotype		Finding	107	0	0.1	no reported evidence		0	0
TYMP	1890	Mitochondrial abnormalities	C4020732	phenotype		Anatomical Abnormality	36	9	0.1	no reported evidence		0	0
TYMP	1890	Cortical white matter abnormalities seen on MRI	C4020851	phenotype		Anatomical Abnormality	28	0	0.1	no reported evidence		0	0
TYMP	1890	Hypointensity of cerebral white matter on MRI	C4020908	phenotype		Finding	6	1	0.1	no reported evidence		0	0
TYMP	1890	Cytochrome C oxidase-negative muscle fibers	C4021724	phenotype		Finding	21	1	0.1	no reported evidence		0	0
TYMP	1890	Death in early adulthood	C4022012	phenotype		Finding	32	1	0.1	no reported evidence		0	0
TYMP	1890	Abnormality of the mitochondrion	C4023042	phenotype		Anatomical Abnormality	7	0	0.1	no reported evidence		0	0
TYMP	1890	Abnormality of the extraocular muscles	C4024751	phenotype		Anatomical Abnormality	3	0	0.1	no reported evidence		0	0
TYMP	1890	Subsarcolemmal accumulations of abnormally shaped mitochondria	C4025597	phenotype		Anatomical Abnormality	5	0	0.1	no reported evidence		0	0
TYMP	1890	Acid reflux	C4317146	phenotype		Finding	139	4	0.1	no reported evidence		0	0
TYMP	1890	Atrophic muscularis propria	C4476616	phenotype		Pathologic Function	3	0	0.1	no reported evidence		0	0
TYMP	1890	Autonomic visceral myopathy	C4476617	disease		Disease or Syndrome	3	0	0.1	no reported evidence		0	0
TYMP	1890	Degenerative enteric myopathy	C4476618	disease		Disease or Syndrome	3	0	0.1	no reported evidence		0	0
F2	2147	Epistaxis	C0014591	phenotype	Otorhinolaryngologic Diseases; Pathological Conditions, Signs and Symptoms; Respiratory Tract Diseases	Pathologic Function	50	2	0.1	no reported evidence		0	0
F2	2147	Gastrointestinal Hemorrhage	C0017181	phenotype	Digestive System Diseases; Pathological Conditions, Signs and Symptoms	Pathologic Function	60	0	0.1	no reported evidence		0	0
F2	2147	Gingival Hemorrhage	C0017565	phenotype	Pathological Conditions, Signs and Symptoms; Stomatognathic Diseases	Pathologic Function	21	0	0.1	no reported evidence		0	0
F2	2147	Hemarthrosis	C0018924	phenotype	Musculoskeletal Diseases; Pathological Conditions, Signs and Symptoms	Pathologic Function	11	0	0.1	no reported evidence		0	0
F2	2147	Hemophilia A	C0019069	disease	Congenital, Hereditary, and Neonatal Diseases and Abnormalities; Hemic and Lymphatic Diseases	Disease or Syndrome	88	219	0.1	no reported evidence	1.0	13	0	1989.0	2017.0
F2	2147	Menorrhagia	C0025323	phenotype	Female Urogenital Diseases and Pregnancy Complications; Pathological Conditions, Signs and Symptoms	Pathologic Function	22	0	0.1	no reported evidence		0	0
F2	2147	Embolism and Thrombosis	C0085307	disease	Cardiovascular Diseases	Disease or Syndrome	7	0	0.1	no reported evidence		0	0
F2	2147	Prolonged bleeding time	C0151529	phenotype		Finding	33	3	0.1	no reported evidence		0	0
F2	2147	Prothrombin time increased	C0151872	phenotype		Finding	11	0	0.1	no reported evidence		0	0
F2	2147	Partial thromboplastin time increased (finding)	C0240671	phenotype		Finding	13	0	0.1	no reported evidence		0	0
F2	2147	Protein S Deficiency	C0242666	disease	Hemic and Lymphatic Diseases	Disease or Syndrome	26	2	0.1	no reported evidence	1.0	11	0	1992.0	2006.0
F2	2147	High density lipoprotein measurement	C0392885	phenotype		Laboratory Procedure	323	867	0.1	no reported evidence		3	3	2010.0	2014.0
F2	2147	Increased tendency to bruise	C0423798	phenotype		Finding	84	2	0.1	no reported evidence		0	0
F2	2147	Activated Protein C Resistance	C0600433	disease	Congenital, Hereditary, and Neonatal Diseases and Abnormalities; Hemic and Lymphatic Diseases	Disease or Syndrome	30	6	0.1	no reported evidence	1.0	15	0	1996.0	2012.0
F2	2147	Ischemic stroke	C0948008	disease		Disease or Syndrome	393	209	0.1	no reported evidence	0.857142857142857	14	1	1998.0	2017.0
F2	2147	Autism Spectrum Disorders	C1510586	disease	Mental Disorders	Mental or Behavioral Dysfunction	571	436	0.1	no reported evidence		1	1	2018.0	2018.0
F2	2147	Childhood onset	C1837352	phenotype		Finding	49	0	0.1	no reported evidence		0	0
F2	2147	Recurrent thrombophlebitis	C3550150	phenotype		Finding	2	0	0.1	no reported evidence		0	0
F2	2147	Reduced prothrombin activity	C4021097	phenotype		Finding	3	0	0.1	no reported evidence		0	0
F2	2147	Frequent nosebleeds	C4531300	phenotype		Finding	50	0	0.1	no reported evidence		0	0
GCK	2645	Arthrogryposis	C0003886	disease	Congenital, Hereditary, and Neonatal Diseases and Abnormalities; Musculoskeletal Diseases	Disease or Syndrome	306	6	0.1	no reported evidence		0	0
GCK	2645	Blepharoptosis	C0005745	disease	Eye Diseases	Disease or Syndrome	336	11	0.1	no reported evidence		0	0
GCK	2645	Dehydration	C0011175	phenotype	Nutritional and Metabolic Diseases; Pathological Conditions, Signs and Symptoms	Disease or Syndrome	89	2	0.1	no reported evidence		0	0
GCK	2645	Diabetes	C0011847	disease		Disease or Syndrome	1267	349	0.1	no reported evidence	0.945652173913043	92	3	1992.0	2017.0
GCK	2645	Diabetes Mellitus, Insulin-Dependent	C0011854	disease	Endocrine System Diseases; Immune System Diseases; Nutritional and Metabolic Diseases	Disease or Syndrome	955	775	0.1	no reported evidence	0.923076923076923	13	0	1995.0	2016.0
GCK	2645	Epilepsy	C0014544	disease	Nervous System Diseases	Disease or Syndrome	1176	147	0.1	no reported evidence		0	0
GCK	2645	Fatigue	C0015672	phenotype	Pathological Conditions, Signs and Symptoms	Sign or Symptom	329	33	0.1	no reported evidence		0	0
[truncated: 6,960 more rows]
