# Supplementary material for: PHARMIP: An insilico method to predict genetics that underpin adverse drug reactions
Source: MethodsX. 2019 Dec 19;7:100775. doi: 10.1016/j.mex.2019.100775 (PMC7036477; doi:10.1016/j.mex.2019.100775)
Supplement: Supplementary file 1 [file mmc1.zip › disgenet ranitidine variants.tsv]

Variant	Gene	Gene_id	DSI_v	DPI_v	Chr	Position	Consequence	Alleles	Class	AF_EXOME	Alt_Ref_Exome	AF_GENOME	Alt_Ref_Genome	Disease	Disease_id	Disease_Class	Score_vda	EI_vda	N_PMIDs	First_Ref	Last_Ref
rs10138032	LOC105370526;HIF1A	105370526;3091			14	61717464	intron variant	A/G	snp			8.02654e-02	A/G	Triglycerides measurement	C0202236		0.7		1	2012	2012
rs10145099	TSHR	7253	1.0	0.107	14	80990350	intron variant	C/T	snp			3.61074e-01	C/T	Graves Disease	C0018213	Endocrine System Diseases; Eye Diseases; Immune System Diseases	0.7		1	2011	2011
rs1020760	NFKB1	4790	1.0	0.036	4	102593288	non coding transcript exon variant	C/G	snp			4.18124e-01	C/G	Psoriasis	C0033860	Skin and Connective Tissue Diseases	0.01	1.0	1	2015	2015
rs10254120	PMS2	5395	0.878	0.071	7	6005996	missense variant	C/A,G,T	snp	7.15507e-02	C/T	8.03902e-02	C/T	Carcinogenesis	C0596263	Neoplasms; Pathological Conditions, Signs and Symptoms	0.01	1.0	1	2014	2014
rs10254120	PMS2	5395	0.878	0.071	7	6005996	missense variant	C/A,G,T	snp	7.15507e-02	C/T	8.03902e-02	C/T	Malignant neoplasm of lung	C0242379	Neoplasms; Respiratory Tract Diseases	0.01	1.0	1	2014	2014
rs10254120	PMS2	5395	0.878	0.071	7	6005996	missense variant	C/A,G,T	snp	7.15507e-02	C/T	8.03902e-02	C/T	Primary malignant neoplasm of lung	C1306460		0.01	1.0	1	2014	2014
rs10254120	PMS2	5395	0.878	0.071	7	6005996	missense variant	C/A,G,T	snp	7.15507e-02	C/T	8.03902e-02	C/T	Hereditary Malignant Neoplasm	C1333600		0.01	1.0	1	2014	2014
rs10254120	PMS2	5395	0.878	0.071	7	6005996	missense variant	C/A,G,T	snp	7.15507e-02	C/T	8.03902e-02	C/T	Carcinoma of lung	C0684249		0.01	1.0	1	2014	2014
rs1032422334	RNASE4;ANG	6038;283	1.0	0.071	14	20693676	missense variant	T/C	snp	3.97624e-06	T/C			Amyotrophic Lateral Sclerosis 9	C2678468	Nervous System Diseases; Nutritional and Metabolic Diseases	0.7		1	2012	2012
rs104886492	HSD17B10	3028	0.923	0.143	X	53432410	missense variant	A/G	snp					Intellectual Disability	C3714756	Behavior and Behavior Mechanisms; Mental Disorders; Nervous System Diseases; Pathological Conditions, Signs and Symptoms	0.01	1.0	1	2012	2012
rs104886492	HSD17B10	3028	0.923	0.143	X	53432410	missense variant	A/G	snp					Learning Disabilities	C0751265	Mental Disorders; Nervous System Diseases; Pathological Conditions, Signs and Symptoms	0.01	1.0	1	2012	2012
rs104886492	HSD17B10	3028	0.923	0.143	X	53432410	missense variant	A/G	snp					2-methyl-3-hydroxybutyric aciduria	C3266731	Congenital, Hereditary, and Neonatal Diseases and Abnormalities; Nervous System Diseases; Pathological Conditions, Signs and Symptoms	0.7		1	2012	2012
rs104893684	BCHE	590	0.821	0.143	3	165830030	missense variant	A/G	snp	2.56355e-04	A/G			BCHE, FLUORIDE 2 PHENOTYPE	C3889588		0.7		1	2006	2006
rs104893684	BCHE	590	0.821	0.143	3	165830030	missense variant	A/G	snp	2.56355e-04	A/G			BCHE ANN ARBOR PHENOTYPE	C4017546		0.7		1	2006	2006
rs104893684	BCHE	590	0.821	0.143	3	165830030	missense variant	A/G	snp	2.56355e-04	A/G			BCHE, FLUORIDE-RESISTANT II PHENOTYPE	C4017552		0.7		1	2006	2006
rs104893684	BCHE	590	0.821	0.143	3	165830030	missense variant	A/G	snp	2.56355e-04	A/G			CHE*70G PHENOTYPE	C4017544		0.7		1	2006	2006
rs104893684	BCHE	590	0.821	0.143	3	165830030	missense variant	A/G	snp	2.56355e-04	A/G			BCHE JOHANNESBURG PHENOTYPE	C3889606		0.7		1	2006	2006
rs104893684	BCHE	590	0.821	0.143	3	165830030	missense variant	A/G	snp	2.56355e-04	A/G			BCHE, FLUORIDE-RESISTANT I PHENOTYPE	C4017549		0.7		1	2006	2006
rs104893684	BCHE	590	0.821	0.143	3	165830030	missense variant	A/G	snp	2.56355e-04	A/G			Acholinesterasemia	C1867467	Congenital, Hereditary, and Neonatal Diseases and Abnormalities; Nutritional and Metabolic Diseases	0.7		1	2006	2006
rs104893684	BCHE	590	0.821	0.143	3	165830030	missense variant	A/G	snp	2.56355e-04	A/G			BCHE*243M PHENOTYPE	C4017551		0.7		1	2006	2006
rs104893684	BCHE	590	0.821	0.143	3	165830030	missense variant	A/G	snp	2.56355e-04	A/G			BCHE CYNTHIANA PHENOTYPE	C3889605		0.7		1	2006	2006
rs104893684	BCHE	590	0.821	0.143	3	165830030	missense variant	A/G	snp	2.56355e-04	A/G			CHE*243M PHENOTYPE	C4017550		0.7		1	2006	2006
rs104893684	BCHE	590	0.821	0.143	3	165830030	missense variant	A/G	snp	2.56355e-04	A/G			BCHE*390V PHENOTYPE	C4017554		0.7		1	2006	2006
rs104893684	BCHE	590	0.821	0.143	3	165830030	missense variant	A/G	snp	2.56355e-04	A/G			CHE*390V PHENOTYPE	C4017553		0.7		1	2006	2006
rs104893684	BCHE	590	0.821	0.143	3	165830030	missense variant	A/G	snp	2.56355e-04	A/G			BCHE, H VARIANT PHENOTYPE	C3889592		0.7		1	2006	2006
rs104893684	BCHE	590	0.821	0.143	3	165830030	missense variant	A/G	snp	2.56355e-04	A/G			Butyrylcholinesterase deficiency	C1283400	Congenital, Hereditary, and Neonatal Diseases and Abnormalities; Nutritional and Metabolic Diseases; Pathological Conditions, Signs and Symptoms; Respiratory Tract Diseases	0.8		1	2006	2006
rs104893684	BCHE	590	0.821	0.143	3	165830030	missense variant	A/G	snp	2.56355e-04	A/G			APNEA, POSTANESTHETIC, DUE TO BCHE, ATYPICAL-1	C4016356		0.7		1	2006	2006
rs104893684	BCHE	590	0.821	0.143	3	165830030	missense variant	A/G	snp	2.56355e-04	A/G			BCHE, QUANTITATIVE K POLYMORPHISM PHENOTYPE	C4017555		0.7		1	2006	2006
rs104893684	BCHE	590	0.821	0.143	3	165830030	missense variant	A/G	snp	2.56355e-04	A/G			BCHE, SILENT 1 PHENOTYPE	C3889604		0.7		1	2006	2006
rs104893684	BCHE	590	0.821	0.143	3	165830030	missense variant	A/G	snp	2.56355e-04	A/G			BCHE*FS117 PHENOTYPE	C4017548		0.7		1	2006	2006
rs104893684	BCHE	590	0.821	0.143	3	165830030	missense variant	A/G	snp	2.56355e-04	A/G			Butyrylcholinesterase Deficiency, Fluoride-Resistant, Japanese Type	C1867469	Congenital, Hereditary, and Neonatal Diseases and Abnormalities; Nutritional and Metabolic Diseases	0.7		1	2006	2006
rs104893684	BCHE	590	0.821	0.143	3	165830030	missense variant	A/G	snp	2.56355e-04	A/G			BCHE*70G PHENOTYPE	C4017545		0.7		1	2006	2006
rs104893684	BCHE	590	0.821	0.143	3	165830030	missense variant	A/G	snp	2.56355e-04	A/G			CHE*FS117 PHENOTYPE	C4017547		0.7		1	2006	2006
rs104893684	BCHE	590	0.821	0.143	3	165830030	missense variant	A/G	snp	2.56355e-04	A/G			BCHE NEWFOUNDLAND PHENOTYPE	C3889596		0.7		1	2006	2006
rs104893684	BCHE	590	0.821	0.143	3	165830030	missense variant	A/G	snp	2.56355e-04	A/G			BCHE, FLUORIDE 1 PHENOTYPE	C3889586		0.7		1	2006	2006
rs104893684	BCHE	590	0.821	0.143	3	165830030	missense variant	A/G	snp	2.56355e-04	A/G			Hypocholinesterasemia, Fluoride-Resistant, Japanese Type	C1867470	Congenital, Hereditary, and Neonatal Diseases and Abnormalities; Nutritional and Metabolic Diseases	0.7		1	2006	2006
rs104893684	BCHE	590	0.821	0.143	3	165830030	missense variant	A/G	snp	2.56355e-04	A/G			BCHE, K VARIANT PHENOTYPE	C3889589		0.7		1	2006	2006
rs104893684	BCHE	590	0.821	0.143	3	165830030	missense variant	A/G	snp	2.56355e-04	A/G			BCHE, J VARIANT PHENOTYPE	C3889591		0.7		1	2006	2006
rs104893684	BCHE	590	0.821	0.143	3	165830030	missense variant	A/G	snp	2.56355e-04	A/G			BCHE, DIBUCAINE-RESISTANT I PHENOTYPE	C4017543		0.7		1	2006	2006
rs104893684	BCHE	590	0.821	0.143	3	165830030	missense variant	A/G	snp	2.56355e-04	A/G			Suxamethonium sensitivity	C1622434	Congenital, Hereditary, and Neonatal Diseases and Abnormalities; Nutritional and Metabolic Diseases; Pathological Conditions, Signs and Symptoms; Respiratory Tract Diseases	0.7		1	2006	2006
rs104893684	BCHE	590	0.821	0.143	3	165830030	missense variant	A/G	snp	2.56355e-04	A/G			BCHE, QUANTITATIVE J VARIANT PHENOTYPE	C4017558		0.7		1	2006	2006
rs104893684	BCHE	590	0.821	0.143	3	165830030	missense variant	A/G	snp	2.56355e-04	A/G			CHE*539T PHENOTYPE	C4017556		0.7		1	2006	2006
rs104893684	BCHE	590	0.821	0.143	3	165830030	missense variant	A/G	snp	2.56355e-04	A/G			BCHE*539T PHENOTYPE	C4017557		0.7		1	2006	2006
rs104893684	BCHE	590	0.821	0.143	3	165830030	missense variant	A/G	snp	2.56355e-04	A/G			BCHE*FS126 PHENOTYPE	C4017560		0.7		1	2006	2006
rs104893684	BCHE	590	0.821	0.143	3	165830030	missense variant	A/G	snp	2.56355e-04	A/G			Pseudocholinesterase deficiency	C0268379	Congenital, Hereditary, and Neonatal Diseases and Abnormalities; Nutritional and Metabolic Diseases; Pathological Conditions, Signs and Symptoms; Respiratory Tract Diseases	0.7		1	2006	2006
rs104893684	BCHE	590	0.821	0.143	3	165830030	missense variant	A/G	snp	2.56355e-04	A/G			BCHE, QUANTITATIVE H VARIANT PHENOTYPE	C4017559		0.7		1	2006	2006
rs104893684	BCHE	590	0.821	0.143	3	165830030	missense variant	A/G	snp	2.56355e-04	A/G			Apnea, Postanesthetic	C1867468	Congenital, Hereditary, and Neonatal Diseases and Abnormalities; Nutritional and Metabolic Diseases; Pathological Conditions, Signs and Symptoms; Respiratory Tract Diseases	0.7		1	2006	2006
rs104894005	LOC105375258;GCK	105375258;2645	1.0	0.071	7	44147678	stop gained	C/A,G,T	snp	4.00901e-06;1.12252e-04	C/A;C/G	3.82166e-04;3.18471e-05	C/G;C/T	Diabetes mellitus autosomal dominant type II (disorder)	C0342277	Endocrine System Diseases; Nutritional and Metabolic Diseases	0.7		0
rs104894006	GCK;LOC105375258	2645;105375258			7	44149992	stop gained	G/A,T	snp	1.19483e-05	G/T			DIABETES MELLITUS, NONINSULIN-DEPENDENT, LATE-ONSET	C4016117		0.7		4	1992	1993
rs104894008	GCK;LOC105375258	2645;105375258	0.821	0.214	7	44147732	missense variant	C/T	snp	3.98318e-06	C/T			Diabetes Mellitus, Non-Insulin-Dependent	C0011860	Endocrine System Diseases; Nutritional and Metabolic Diseases	0.01	1.0	1	1992	1992
rs104894008	GCK;LOC105375258	2645;105375258	0.821	0.214	7	44147732	missense variant	C/T	snp	3.98318e-06	C/T			DIABETES MELLITUS, PERMANENT NEONATAL, WITH NEUROLOGIC FEATURES	C1833102	Endocrine System Diseases; Nervous System Diseases; Nutritional and Metabolic Diseases; Pathological Conditions, Signs and Symptoms	0.7		0
rs104894008	GCK;LOC105375258	2645;105375258	0.821	0.214	7	44147732	missense variant	C/T	snp	3.98318e-06	C/T			Developmental Delay, Epilepsy, and Neonatal Diabetes	C1853564	Behavior and Behavior Mechanisms; Congenital, Hereditary, and Neonatal Diseases and Abnormalities; Endocrine System Diseases; Nervous System Diseases; Nutritional and Metabolic Diseases; Pathological Conditions, Signs and Symptoms	0.7		0
rs104894008	GCK;LOC105375258	2645;105375258	0.821	0.214	7	44147732	missense variant	C/T	snp	3.98318e-06	C/T			Diabetes mellitus autosomal dominant type II (disorder)	C0342277	Endocrine System Diseases; Nutritional and Metabolic Diseases	0.7		0
rs104894008	GCK;LOC105375258	2645;105375258	0.821	0.214	7	44147732	missense variant	C/T	snp	3.98318e-06	C/T			DIABETES MELLITUS, PERMANENT NEONATAL	C1833104	Endocrine System Diseases; Nutritional and Metabolic Diseases	0.7		0
rs104894009	LOC105375258;GCK	105375258;2645	0.878	0.107	7	44146587	missense variant	C/G	snp					Diabetes mellitus autosomal dominant type II (disorder)	C0342277	Endocrine System Diseases; Nutritional and Metabolic Diseases	0.7		2	1993	1998
rs104894009	LOC105375258;GCK	105375258;2645	0.878	0.107	7	44146587	missense variant	C/G	snp					Obesity	C0028754	Nutritional and Metabolic Diseases; Pathological Conditions, Signs and Symptoms	0.01	1.0	1	1995	1995
rs104894009	LOC105375258;GCK	105375258;2645	0.878	0.107	7	44146587	missense variant	C/G	snp					Maturity onset diabetes mellitus in young	C0342276	Endocrine System Diseases; Nutritional and Metabolic Diseases	0.01	1.0	1	1995	1995
rs104894010	GCK	2645	1.0	0.071	7	44151048	missense variant	A/G	snp					Diabetes mellitus autosomal dominant type II (disorder)	C0342277	Endocrine System Diseases; Nutritional and Metabolic Diseases	0.7		2	1993	1993
rs104894012	GCK	2645	1.0	0.036	7	44145171	missense variant	C/T	snp					Hyperinsulinemic hypoglycemia, familial, 3	C1865290	Nutritional and Metabolic Diseases	0.8		3	1998	2006
rs104894014	GCK	2645	0.923	0.071	7	44145167	missense variant	G/A	snp					Diabetes	C0011847		0.01	1.0	1	2002	2002
rs104894014	GCK	2645	0.923	0.071	7	44145167	missense variant	G/A	snp					Hyperinsulinemic hypoglycemia, familial, 3	C1865290	Nutritional and Metabolic Diseases	0.8		2	2002	2006
rs104894014	GCK	2645	0.923	0.071	7	44145167	missense variant	G/A	snp					Diabetes Mellitus	C0011849	Endocrine System Diseases; Nutritional and Metabolic Diseases	0.01	1.0	1	2002	2002
rs104894015	GCK;LOC105375258	2645;105375258	0.923	0.107	7	44149798	missense variant	T/C	snp					Congenital Hyperinsulinism	C3888018	Congenital, Hereditary, and Neonatal Diseases and Abnormalities; Digestive System Diseases; Nutritional and Metabolic Diseases	0.02	1.0	2	2004	2012
rs104894015	GCK;LOC105375258	2645;105375258	0.923	0.107	7	44149798	missense variant	T/C	snp					Hyperinsulinemic hypoglycemia, familial, 3	C1865290	Nutritional and Metabolic Diseases	0.8		2	2004	2006
rs104894016	GCK	2645	1.0	0.071	7	44145618	missense variant	C/G,T	snp					Diabetes mellitus autosomal dominant type II (disorder)	C0342277	Endocrine System Diseases; Nutritional and Metabolic Diseases	0.7		1	2006	2006
rs104894101	AK1	203	1.0	0.036	9	127868455	missense variant	G/A	snp					Adenylate Kinase Deficiency, Hemolytic Anemia Due To	C2675459	Hemic and Lymphatic Diseases	0.8		1	1989	1989
rs104894102	AK1	203	0.878	0.036	9	127871828	stop gained	G/A	snp					Deficiency of adenylate kinase	C0398564		0.01	1.0	1	1999	1999
rs104894102	AK1	203	0.878	0.036	9	127871828	stop gained	G/A	snp					Adenylate Kinase Deficiency, Hemolytic Anemia Due To	C2675459	Hemic and Lymphatic Diseases	0.7		1	1999	1999
rs104894102	AK1	203	0.878	0.036	9	127871828	stop gained	G/A	snp					Chronic hemolytic anemia	C1387532		0.01	1.0	1	1999	1999
rs104894226	HRAS;LRRC56	3265;115399	0.692	0.464	11	534285	missense variant	C/A,G,T	snp					Leukemia, Myelocytic, Acute	C0023467	Neoplasms	0.7		1	2016	2016
rs104894226	HRAS;LRRC56	3265;115399	0.692	0.464	11	534285	missense variant	C/A,G,T	snp					Thymoma	C0040100	Hemic and Lymphatic Diseases; Neoplasms	0.71	1.0	3	2010	2015
rs104894226	HRAS;LRRC56	3265;115399	0.692	0.464	11	534285	missense variant	C/A,G,T	snp					Transitional cell carcinoma of bladder	C0279680		0.7		1	2016	2016
rs104894226	HRAS;LRRC56	3265;115399	0.692	0.464	11	534285	missense variant	C/A,G,T	snp					Multiple Myeloma	C0026764	Cardiovascular Diseases; Hemic and Lymphatic Diseases; Immune System Diseases; Neoplasms	0.7		1	2016	2016
rs104894226	HRAS;LRRC56	3265;115399	0.692	0.464	11	534285	missense variant	C/A,G,T	snp					Malignant Uterine Corpus Neoplasm	C0153574		0.7		1	2016	2016
rs104894226	HRAS;LRRC56	3265;115399	0.692	0.464	11	534285	missense variant	C/A,G,T	snp					Costello syndrome (disorder)	C0587248	Congenital, Hereditary, and Neonatal Diseases and Abnormalities; Musculoskeletal Diseases	0.81	1.0	3	2005	2017
rs104894226	HRAS;LRRC56	3265;115399	0.692	0.464	11	534285	missense variant	C/A,G,T	snp					Adenocarcinoma of pancreas	C0281361		0.7		1	2016	2016
rs104894226	HRAS;LRRC56	3265;115399	0.692	0.464	11	534285	missense variant	C/A,G,T	snp					Gastric Adenocarcinoma	C0278701		0.7		1	2016	2016
rs104894226	HRAS;LRRC56	3265;115399	0.692	0.464	11	534285	missense variant	C/A,G,T	snp					Liver carcinoma	C2239176	Digestive System Diseases; Neoplasms	0.7		1	2016	2016
rs104894226	HRAS;LRRC56	3265;115399	0.692	0.464	11	534285	missense variant	C/A,G,T	snp					Squamous cell carcinoma of skin	C0553723		0.7		1	2016	2016
rs104894226	HRAS;LRRC56	3265;115399	0.692	0.464	11	534285	missense variant	C/A,G,T	snp					Colorectal Neoplasms	C0009404	Digestive System Diseases; Neoplasms	0.7		2	2016	2016
rs104894226	HRAS;LRRC56	3265;115399	0.692	0.464	11	534285	missense variant	C/A,G,T	snp					Squamous cell carcinoma of the head and neck	C1168401	Neoplasms	0.7		1	2016	2016
rs104894226	HRAS;LRRC56	3265;115399	0.692	0.464	11	534285	missense variant	C/A,G,T	snp					Hematologic Neoplasms	C0376545	Hemic and Lymphatic Diseases; Neoplasms	0.01	1.0	1	2007	2007
rs104894226	HRAS;LRRC56	3265;115399	0.692	0.464	11	534285	missense variant	C/A,G,T	snp					Squamous cell carcinoma of lung	C0149782		0.7		1	2016	2016
rs104894226	HRAS;LRRC56	3265;115399	0.692	0.464	11	534285	missense variant	C/A,G,T	snp					MYOPATHY, CONGENITAL, WITH EXCESS OF MUSCLE SPINDLES	C1968782	Musculoskeletal Diseases; Nervous System Diseases	0.7		1	2005	2005
rs104894226	HRAS;LRRC56	3265;115399	0.692	0.464	11	534285	missense variant	C/A,G,T	snp					Mammary Neoplasms	C1458155	Neoplasms; Skin and Connective Tissue Diseases	0.7		1	2016	2016
rs104894226	HRAS;LRRC56	3265;115399	0.692	0.464	11	534285	missense variant	C/A,G,T	snp					Chronic Lymphocytic Leukemia	C0023434	Hemic and Lymphatic Diseases; Immune System Diseases; Neoplasms	0.7		1	2016	2016
rs104894226	HRAS;LRRC56	3265;115399	0.692	0.464	11	534285	missense variant	C/A,G,T	snp					Cutaneous Melanoma	C0151779	Neoplasms; Skin and Connective Tissue Diseases	0.7		1	2016	2016
rs104894226	HRAS;LRRC56	3265;115399	0.692	0.464	11	534285	missense variant	C/A,G,T	snp					Adenocarcinoma of lung (disorder)	C0152013	Neoplasms; Respiratory Tract Diseases	0.7		1	2016	2016
rs104894227	HRAS;LRRC56	3265;115399	0.923	0.107	11	533553	missense variant	T/C	snp					MYOPATHY, CONGENITAL, WITH EXCESS OF MUSCLE SPINDLES	C1968782	Musculoskeletal Diseases; Nervous System Diseases	0.7		1	2006	2006
rs104894227	HRAS;LRRC56	3265;115399	0.923	0.107	11	533553	missense variant	T/C	snp					Costello syndrome (disorder)	C0587248	Congenital, Hereditary, and Neonatal Diseases and Abnormalities; Musculoskeletal Diseases	0.82	1.0	5	2006	2013
rs104894228	HRAS;LRRC56	3265;115399	0.662	0.5	11	534286	missense variant	C/A,G,T	snp					Costello syndrome (disorder)	C0587248	Congenital, Hereditary, and Neonatal Diseases and Abnormalities; Musculoskeletal Diseases	0.83	1.0	9	2006	2017
rs104894228	HRAS;LRRC56	3265;115399	0.662	0.5	11	534286	missense variant	C/A,G,T	snp					Squamous cell carcinoma of lung	C0149782		0.7		1	2016	2016
rs104894228	HRAS;LRRC56	3265;115399	0.662	0.5	11	534286	missense variant	C/A,G,T	snp					Organoid Nevus Phakomatosis	C0265329	Congenital, Hereditary, and Neonatal Diseases and Abnormalities; Neoplasms; Nervous System Diseases	0.01	1.0	1	2012	2012
rs104894228	HRAS;LRRC56	3265;115399	0.662	0.5	11	534286	missense variant	C/A,G,T	snp					Liver carcinoma	C2239176	Digestive System Diseases; Neoplasms	0.7		1	2016	2016
rs104894228	HRAS;LRRC56	3265;115399	0.662	0.5	11	534286	missense variant	C/A,G,T	snp					Neoplasms	C0027651	Neoplasms	0.7		1	2015	2015
rs104894228	HRAS;LRRC56	3265;115399	0.662	0.5	11	534286	missense variant	C/A,G,T	snp					Chronic Lymphocytic Leukemia	C0023434	Hemic and Lymphatic Diseases; Immune System Diseases; Neoplasms	0.7		1	2016	2016
rs104894228	HRAS;LRRC56	3265;115399	0.662	0.5	11	534286	missense variant	C/A,G,T	snp					Neoplasm Metastasis	C0027627	Neoplasms; Pathological Conditions, Signs and Symptoms	0.01	1.0	1	2012	2012
rs104894228	HRAS;LRRC56	3265;115399	0.662	0.5	11	534286	missense variant	C/A,G,T	snp					NEVUS, EPIDERMAL (disorder)	C0334082	Neoplasms	0.7		0
rs104894228	HRAS;LRRC56	3265;115399	0.662	0.5	11	534286	missense variant	C/A,G,T	snp					Malignant Uterine Corpus Neoplasm	C0153574		0.7		1	2016	2016
rs104894228	HRAS;LRRC56	3265;115399	0.662	0.5	11	534286	missense variant	C/A,G,T	snp					Gastric Adenocarcinoma	C0278701		0.7		1	2016	2016
rs104894228	HRAS;LRRC56	3265;115399	0.662	0.5	11	534286	missense variant	C/A,G,T	snp					Nevus sebaceous	C3854181	Congenital, Hereditary, and Neonatal Diseases and Abnormalities; Neoplasms; Nervous System Diseases	0.71	1.0	2	2012	2018
rs104894228	HRAS;LRRC56	3265;115399	0.662	0.5	11	534286	missense variant	C/A,G,T	snp					Retinal Dystrophies	C0854723	Eye Diseases	0.01	1.0	1	2017	2017
rs104894228	HRAS;LRRC56	3265;115399	0.662	0.5	11	534286	missense variant	C/A,G,T	snp					Multiple Myeloma	C0026764	Cardiovascular Diseases; Hemic and Lymphatic Diseases; Immune System Diseases; Neoplasms	0.7		1	2016	2016
rs104894228	HRAS;LRRC56	3265;115399	0.662	0.5	11	534286	missense variant	C/A,G,T	snp					Squamous cell carcinoma of skin	C0553723		0.7		1	2016	2016
rs104894228	HRAS;LRRC56	3265;115399	0.662	0.5	11	534286	missense variant	C/A,G,T	snp					MYOPATHY, CONGENITAL, WITH EXCESS OF MUSCLE SPINDLES	C1968782	Musculoskeletal Diseases; Nervous System Diseases	0.7		1	2006	2006
rs104894228	HRAS;LRRC56	3265;115399	0.662	0.5	11	534286	missense variant	C/A,G,T	snp					Mammary Neoplasms	C1458155	Neoplasms; Skin and Connective Tissue Diseases	0.7		1	2016	2016
rs104894228	HRAS;LRRC56	3265;115399	0.662	0.5	11	534286	missense variant	C/A,G,T	snp					Leukemia, Myelocytic, Acute	C0023467	Neoplasms	0.7		1	2016	2016
rs104894228	HRAS;LRRC56	3265;115399	0.662	0.5	11	534286	missense variant	C/A,G,T	snp					Transitional cell carcinoma of bladder	C0279680		0.7		1	2016	2016
rs104894228	HRAS;LRRC56	3265;115399	0.662	0.5	11	534286	missense variant	C/A,G,T	snp					Adenocarcinoma of pancreas	C0281361		0.7		1	2016	2016
rs104894228	HRAS;LRRC56	3265;115399	0.662	0.5	11	534286	missense variant	C/A,G,T	snp					Squamous cell carcinoma of the head and neck	C1168401	Neoplasms	0.7		1	2016	2016
rs104894228	HRAS;LRRC56	3265;115399	0.662	0.5	11	534286	missense variant	C/A,G,T	snp					Colorectal Neoplasms	C0009404	Digestive System Diseases; Neoplasms	0.7		1	2016	2016
rs104894228	HRAS;LRRC56	3265;115399	0.662	0.5	11	534286	missense variant	C/A,G,T	snp					Thyroid Neoplasm	C0040136	Endocrine System Diseases; Neoplasms	0.7		5	2007	2015
rs104894228	HRAS;LRRC56	3265;115399	0.662	0.5	11	534286	missense variant	C/A,G,T	snp					Trichoepithelioma	C0349658		0.01	1.0	1	2018	2018
rs104894228	HRAS;LRRC56	3265;115399	0.662	0.5	11	534286	missense variant	C/A,G,T	snp					Impaired cognition	C0338656	Mental Disorders	0.01	1.0	1	2011	2011
rs104894228	HRAS;LRRC56	3265;115399	0.662	0.5	11	534286	missense variant	C/A,G,T	snp					Adenocarcinoma of lung (disorder)	C0152013	Neoplasms; Respiratory Tract Diseases	0.7		1	2016	2016
rs104894228	HRAS;LRRC56	3265;115399	0.662	0.5	11	534286	missense variant	C/A,G,T	snp					Cutaneous Melanoma	C0151779	Neoplasms; Skin and Connective Tissue Diseases	0.7		1	2016	2016
rs104894229	HRAS;LRRC56	3265;115399	0.634	0.5	11	534289	missense variant	C/A,G,T	snp					Squamous cell carcinoma of skin	C0553723		0.7		1	2016	2016
rs104894229	HRAS;LRRC56	3265;115399	0.634	0.5	11	534289	missense variant	C/A,G,T	snp					Adenocarcinoma of lung (disorder)	C0152013	Neoplasms; Respiratory Tract Diseases	0.7		1	2016	2016
rs104894229	HRAS;LRRC56	3265;115399	0.634	0.5	11	534289	missense variant	C/A,G,T	snp					NEVUS, EPIDERMAL (disorder)	C0334082	Neoplasms	0.7		0
rs104894229	HRAS;LRRC56	3265;115399	0.634	0.5	11	534289	missense variant	C/A,G,T	snp					Costello syndrome (disorder)	C0587248	Congenital, Hereditary, and Neonatal Diseases and Abnormalities; Musculoskeletal Diseases	0.9	1.0	31	2005	2017
rs104894229	HRAS;LRRC56	3265;115399	0.634	0.5	11	534289	missense variant	C/A,G,T	snp					Adenoid Cystic Carcinoma	C0010606	Neoplasms	0.7		1	2016	2016
rs104894229	HRAS;LRRC56	3265;115399	0.634	0.5	11	534289	missense variant	C/A,G,T	snp					Uterine Carcinosarcoma	C0280630		0.7		1	2016	2016
rs104894229	HRAS;LRRC56	3265;115399	0.634	0.5	11	534289	missense variant	C/A,G,T	snp					Squamous cell carcinoma of the head and neck	C1168401	Neoplasms	0.7		1	2016	2016
rs104894229	HRAS;LRRC56	3265;115399	0.634	0.5	11	534289	missense variant	C/A,G,T	snp					Leukemia, Myelocytic, Acute	C0023467	Neoplasms	0.7		1	2016	2016
rs104894229	HRAS;LRRC56	3265;115399	0.634	0.5	11	534289	missense variant	C/A,G,T	snp					MYOPATHY, CONGENITAL, WITH EXCESS OF MUSCLE SPINDLES	C1968782	Musculoskeletal Diseases; Nervous System Diseases	0.8		2	2006	2008
rs104894229	HRAS;LRRC56	3265;115399	0.634	0.5	11	534289	missense variant	C/A,G,T	snp					Malignant Uterine Corpus Neoplasm	C0153574		0.7		1	2016	2016
rs104894229	HRAS;LRRC56	3265;115399	0.634	0.5	11	534289	missense variant	C/A,G,T	snp					Serous cystadenocarcinoma ovary	C0279663		0.7		1	2016	2016
rs104894229	HRAS;LRRC56	3265;115399	0.634	0.5	11	534289	missense variant	C/A,G,T	snp					Medullary carcinoma of thyroid	C0238462	Endocrine System Diseases; Neoplasms	0.01	1.0	1	2014	2014
rs104894229	HRAS;LRRC56	3265;115399	0.634	0.5	11	534289	missense variant	C/A,G,T	snp					Adenocarcinoma of pancreas	C0281361		0.7		1	2016	2016
rs104894229	HRAS;LRRC56	3265;115399	0.634	0.5	11	534289	missense variant	C/A,G,T	snp					Esophageal carcinoma	C0152018		0.7		1	2016	2016
rs104894229	HRAS;LRRC56	3265;115399	0.634	0.5	11	534289	missense variant	C/A,G,T	snp					Adenocarcinoma of prostate	C0007112		0.7		1	2016	2016
rs104894229	HRAS;LRRC56	3265;115399	0.634	0.5	11	534289	missense variant	C/A,G,T	snp					Multiple Myeloma	C0026764	Cardiovascular Diseases; Hemic and Lymphatic Diseases; Immune System Diseases; Neoplasms	0.7		1	2016	2016
rs104894229	HRAS;LRRC56	3265;115399	0.634	0.5	11	534289	missense variant	C/A,G,T	snp					Transitional cell carcinoma of bladder	C0279680		0.7		1	2016	2016
rs104894229	HRAS;LRRC56	3265;115399	0.634	0.5	11	534289	missense variant	C/A,G,T	snp					Thyroid Neoplasm	C0040136	Endocrine System Diseases; Neoplasms	0.7		5	2007	2016
rs104894229	HRAS;LRRC56	3265;115399	0.634	0.5	11	534289	missense variant	C/A,G,T	snp					Nasopharyngeal Neoplasms	C0027439	Neoplasms; Otorhinolaryngologic Diseases; Stomatognathic Diseases	0.7		1	2016	2016
rs104894229	HRAS;LRRC56	3265;115399	0.634	0.5	11	534289	missense variant	C/A,G,T	snp					Impaired cognition	C0338656	Mental Disorders	0.01	1.0	1	2011	2011
rs104894229	HRAS;LRRC56	3265;115399	0.634	0.5	11	534289	missense variant	C/A,G,T	snp					Familial medullary thyroid carcinoma	C1833921	Congenital, Hereditary, and Neonatal Diseases and Abnormalities; Endocrine System Diseases; Neoplasms	0.01	1.0	1	2014	2014
rs104894229	HRAS;LRRC56	3265;115399	0.634	0.5	11	534289	missense variant	C/A,G,T	snp					Liver carcinoma	C2239176	Digestive System Diseases; Neoplasms	0.7		1	2016	2016
rs104894229	HRAS;LRRC56	3265;115399	0.634	0.5	11	534289	missense variant	C/A,G,T	snp					EPIDERMAL NEVUS WITH UROTHELIAL CANCER, SOMATIC	C3277679		0.7		0
rs104894229	HRAS;LRRC56	3265;115399	0.634	0.5	11	534289	missense variant	C/A,G,T	snp					Glioblastoma	C0017636	Neoplasms	0.7		1	2016	2016
rs104894229	HRAS;LRRC56	3265;115399	0.634	0.5	11	534289	missense variant	C/A,G,T	snp					MYELODYSPLASTIC SYNDROME	C3463824	Hemic and Lymphatic Diseases	0.7		1	2016	2016
rs104894229	HRAS;LRRC56	3265;115399	0.634	0.5	11	534289	missense variant	C/A,G,T	snp					Gastric Adenocarcinoma	C0278701		0.7		1	2016	2016
rs104894229	HRAS;LRRC56	3265;115399	0.634	0.5	11	534289	missense variant	C/A,G,T	snp					Cutaneous Melanoma	C0151779	Neoplasms; Skin and Connective Tissue Diseases	0.7		1	2016	2016
rs104894229	HRAS;LRRC56	3265;115399	0.634	0.5	11	534289	missense variant	C/A,G,T	snp					Mammary Neoplasms	C1458155	Neoplasms; Skin and Connective Tissue Diseases	0.7		1	2016	2016
rs104894229	HRAS;LRRC56	3265;115399	0.634	0.5	11	534289	missense variant	C/A,G,T	snp					Carcinoma of bladder	C0699885		0.7		1	2015	2015
rs104894229	HRAS;LRRC56	3265;115399	0.634	0.5	11	534289	missense variant	C/A,G,T	snp					Colorectal Neoplasms	C0009404	Digestive System Diseases; Neoplasms	0.7		3	2006	2016
rs104894229	HRAS;LRRC56	3265;115399	0.634	0.5	11	534289	missense variant	C/A,G,T	snp					Papillary renal cell carcinoma, sporadic	C1336078	Female Urogenital Diseases and Pregnancy Complications; Male Urogenital Diseases; Neoplasms	0.7		1	2016	2016
rs104894230	HRAS;LRRC56	3265;115399	0.615	0.464	11	534288	missense variant	C/A,G,T	snp					Mammary Neoplasms	C1458155	Neoplasms; Skin and Connective Tissue Diseases	0.7		2	2015	2016
rs104894230	HRAS;LRRC56	3265;115399	0.615	0.464	11	534288	missense variant	C/A,G,T	snp					Thyroid Neoplasm	C0040136	Endocrine System Diseases; Neoplasms	0.7		5	2007	2016
rs104894230	HRAS;LRRC56	3265;115399	0.615	0.464	11	534288	missense variant	C/A,G,T	snp					Glioblastoma	C0017636	Neoplasms	0.7		1	2016	2016
rs104894230	HRAS;LRRC56	3265;115399	0.615	0.464	11	534288	missense variant	C/A,G,T	snp					Thymoma, type C	C1322286		0.01	1.0	1	2010	2010
rs104894230	HRAS;LRRC56	3265;115399	0.615	0.464	11	534288	missense variant	C/A,G,T	snp					MYOPATHY, CONGENITAL, WITH EXCESS OF MUSCLE SPINDLES	C1968782	Musculoskeletal Diseases; Nervous System Diseases	0.8		4	2005	2008
rs104894230	HRAS;LRRC56	3265;115399	0.615	0.464	11	534288	missense variant	C/A,G,T	snp					Gastric Adenocarcinoma	C0278701		0.7		1	2016	2016
rs104894230	HRAS;LRRC56	3265;115399	0.615	0.464	11	534288	missense variant	C/A,G,T	snp					Thymic Carcinoma	C0205969	Hemic and Lymphatic Diseases; Neoplasms	0.01	1.0	1	2010	2010
rs104894230	HRAS;LRRC56	3265;115399	0.615	0.464	11	534288	missense variant	C/A,G,T	snp					Carcinoma of bladder	C0699885		0.7		0
rs104894230	HRAS;LRRC56	3265;115399	0.615	0.464	11	534288	missense variant	C/A,G,T	snp					Cutaneous Melanoma	C0151779	Neoplasms; Skin and Connective Tissue Diseases	0.7		1	2016	2016
rs104894230	HRAS;LRRC56	3265;115399	0.615	0.464	11	534288	missense variant	C/A,G,T	snp					Genetic Diseases, Inborn	C0950123	Congenital, Hereditary, and Neonatal Diseases and Abnormalities	0.7		9	2002	2018
rs104894230	HRAS;LRRC56	3265;115399	0.615	0.464	11	534288	missense variant	C/A,G,T	snp					MYELODYSPLASTIC SYNDROME	C3463824	Hemic and Lymphatic Diseases	0.7		1	2016	2016
rs104894230	HRAS;LRRC56	3265;115399	0.615	0.464	11	534288	missense variant	C/A,G,T	snp					Costello syndrome (disorder)	C0587248	Congenital, Hereditary, and Neonatal Diseases and Abnormalities; Musculoskeletal Diseases	0.83	1.0	17	1990	2017
rs104894230	HRAS;LRRC56	3265;115399	0.615	0.464	11	534288	missense variant	C/A,G,T	snp					Glioma	C0017638	Neoplasms	0.01	1.0	1	2015	2015
rs104894230	HRAS;LRRC56	3265;115399	0.615	0.464	11	534288	missense variant	C/A,G,T	snp					Esophageal carcinoma	C0152018		0.71	1.0	2	2012	2016
rs104894230	HRAS;LRRC56	3265;115399	0.615	0.464	11	534288	missense variant	C/A,G,T	snp					COSTELLO SYNDROME, SEVERE	C4016398		0.7		0
rs104894230	HRAS;LRRC56	3265;115399	0.615	0.464	11	534288	missense variant	C/A,G,T	snp					melanoma	C0025202	Neoplasms	0.7		1	2015	2015
rs104894230	HRAS;LRRC56	3265;115399	0.615	0.464	11	534288	missense variant	C/A,G,T	snp					Serous cystadenocarcinoma ovary	C0279663		0.7		1	2016	2016
rs104894230	HRAS;LRRC56	3265;115399	0.615	0.464	11	534288	missense variant	C/A,G,T	snp					Adenocarcinoma of lung (disorder)	C0152013	Neoplasms; Respiratory Tract Diseases	0.7		1	2016	2016
rs104894230	HRAS;LRRC56	3265;115399	0.615	0.464	11	534288	missense variant	C/A,G,T	snp					Nasopharyngeal Neoplasms	C0027439	Neoplasms; Otorhinolaryngologic Diseases; Stomatognathic Diseases	0.7		1	2016	2016
rs104894230	HRAS;LRRC56	3265;115399	0.615	0.464	11	534288	missense variant	C/A,G,T	snp					Multiple Myeloma	C0026764	Cardiovascular Diseases; Hemic and Lymphatic Diseases; Immune System Diseases; Neoplasms	0.7		1	2016	2016
rs104894230	HRAS;LRRC56	3265;115399	0.615	0.464	11	534288	missense variant	C/A,G,T	snp					Liver carcinoma	C2239176	Digestive System Diseases; Neoplasms	0.7		1	2016	2016
rs104894230	HRAS;LRRC56	3265;115399	0.615	0.464	11	534288	missense variant	C/A,G,T	snp					Immunologic Deficiency Syndromes	C0021051	Immune System Diseases	0.01	1.0	1	2004	2004
rs104894230	HRAS;LRRC56	3265;115399	0.615	0.464	11	534288	missense variant	C/A,G,T	snp					Esophageal Neoplasms	C0014859	Digestive System Diseases; Neoplasms	0.01	1.0	1	2012	2012
rs104894230	HRAS;LRRC56	3265;115399	0.615	0.464	11	534288	missense variant	C/A,G,T	snp					Squamous cell carcinoma of skin	C0553723		0.7		1	2016	2016
rs104894230	HRAS;LRRC56	3265;115399	0.615	0.464	11	534288	missense variant	C/A,G,T	snp					Leukemia, Myelocytic, Acute	C0023467	Neoplasms	0.7		1	2016	2016
rs104894230	HRAS;LRRC56	3265;115399	0.615	0.464	11	534288	missense variant	C/A,G,T	snp					Embryonal Rhabdomyosarcoma	C0206656	Neoplasms	0.01	1.0	1	2013	2013
rs104894230	HRAS;LRRC56	3265;115399	0.615	0.464	11	534288	missense variant	C/A,G,T	snp					NEVUS, EPIDERMAL (disorder)	C0334082	Neoplasms	0.7		0
rs104894230	HRAS;LRRC56	3265;115399	0.615	0.464	11	534288	missense variant	C/A,G,T	snp					Malignant neoplasm of esophagus	C0546837	Digestive System Diseases; Neoplasms	0.01	1.0	1	2012	2012
rs104894230	HRAS;LRRC56	3265;115399	0.615	0.464	11	534288	missense variant	C/A,G,T	snp					Hematologic Neoplasms	C0376545	Hemic and Lymphatic Diseases; Neoplasms	0.01	1.0	1	2007	2007
rs104894230	HRAS;LRRC56	3265;115399	0.615	0.464	11	534288	missense variant	C/A,G,T	snp					Adenocarcinoma of prostate	C0007112		0.7		1	2016	2016
rs104894230	HRAS;LRRC56	3265;115399	0.615	0.464	11	534288	missense variant	C/A,G,T	snp					Adenoid Cystic Carcinoma	C0010606	Neoplasms	0.7		1	2016	2016
rs104894230	HRAS;LRRC56	3265;115399	0.615	0.464	11	534288	missense variant	C/A,G,T	snp					Malignant Uterine Corpus Neoplasm	C0153574		0.7		1	2016	2016
rs104894230	HRAS;LRRC56	3265;115399	0.615	0.464	11	534288	missense variant	C/A,G,T	snp					Papillary renal cell carcinoma, sporadic	C1336078	Female Urogenital Diseases and Pregnancy Complications; Male Urogenital Diseases; Neoplasms	0.7		1	2016	2016
rs104894230	HRAS;LRRC56	3265;115399	0.615	0.464	11	534288	missense variant	C/A,G,T	snp					Malignant neoplasm of urinary bladder	C0005684	Female Urogenital Diseases and Pregnancy Complications; Male Urogenital Diseases; Neoplasms	0.7		0
rs104894230	HRAS;LRRC56	3265;115399	0.615	0.464	11	534288	missense variant	C/A,G,T	snp					Thymoma	C0040100	Hemic and Lymphatic Diseases; Neoplasms	0.01	1.0	1	2010	2010
rs104894230	HRAS;LRRC56	3265;115399	0.615	0.464	11	534288	missense variant	C/A,G,T	snp					Adenocarcinoma of pancreas	C0281361		0.7		1	2016	2016
rs104894230	HRAS;LRRC56	3265;115399	0.615	0.464	11	534288	missense variant	C/A,G,T	snp					Organoid Nevus Phakomatosis	C0265329	Congenital, Hereditary, and Neonatal Diseases and Abnormalities; Neoplasms; Nervous System Diseases	0.01	1.0	1	2012	2012
rs104894230	HRAS;LRRC56	3265;115399	0.615	0.464	11	534288	missense variant	C/A,G,T	snp					Transitional cell carcinoma of bladder	C0279680		0.7		1	2016	2016
rs104894230	HRAS;LRRC56	3265;115399	0.615	0.464	11	534288	missense variant	C/A,G,T	snp					Carcinogenesis	C0596263	Neoplasms; Pathological Conditions, Signs and Symptoms	0.02	1.0	2	2012	2016
rs104894230	HRAS;LRRC56	3265;115399	0.615	0.464	11	534288	missense variant	C/A,G,T	snp					Uterine Carcinosarcoma	C0280630		0.7		1	2016	2016
rs104894230	HRAS;LRRC56	3265;115399	0.615	0.464	11	534288	missense variant	C/A,G,T	snp					Squamous cell carcinoma of the head and neck	C1168401	Neoplasms	0.7		1	2016	2016
rs104894230	HRAS;LRRC56	3265;115399	0.615	0.464	11	534288	missense variant	C/A,G,T	snp					Colorectal Neoplasms	C0009404	Digestive System Diseases; Neoplasms	0.7		1	2016	2016
rs104894231	LRRC56;HRAS	115399;3265	0.784	0.321	11	533467	missense variant	C/G,T	snp					MYOPATHY, CONGENITAL, WITH EXCESS OF MUSCLE SPINDLES	C1968782	Musculoskeletal Diseases; Nervous System Diseases	0.7		1	2007	2007
rs104894231	LRRC56;HRAS	115399;3265	0.784	0.321	11	533467	missense variant	C/G,T	snp					Adenocarcinoma of lung (disorder)	C0152013	Neoplasms; Respiratory Tract Diseases	0.7		1	2016	2016
rs104894231	LRRC56;HRAS	115399;3265	0.784	0.321	11	533467	missense variant	C/G,T	snp					Gastric Adenocarcinoma	C0278701		0.7		1	2016	2016
rs104894231	LRRC56;HRAS	115399;3265	0.784	0.321	11	533467	missense variant	C/G,T	snp					Hypertrophic Cardiomyopathy	C0007194	Cardiovascular Diseases	0.01	1.0	1	2017	2017
rs104894231	LRRC56;HRAS	115399;3265	0.784	0.321	11	533467	missense variant	C/G,T	snp					Multiple Myeloma	C0026764	Cardiovascular Diseases; Hemic and Lymphatic Diseases; Immune System Diseases; Neoplasms	0.7		1	2016	2016
rs104894231	LRRC56;HRAS	115399;3265	0.784	0.321	11	533467	missense variant	C/G,T	snp					Colorectal Neoplasms	C0009404	Digestive System Diseases; Neoplasms	0.7		1	2016	2016
rs104894231	LRRC56;HRAS	115399;3265	0.784	0.321	11	533467	missense variant	C/G,T	snp					Leukemia, Myelocytic, Acute	C0023467	Neoplasms	0.7		1	2016	2016
rs104894231	LRRC56;HRAS	115399;3265	0.784	0.321	11	533467	missense variant	C/G,T	snp					Costello syndrome (disorder)	C0587248	Congenital, Hereditary, and Neonatal Diseases and Abnormalities; Musculoskeletal Diseases	0.8		1	2007	2007
rs104894617	PMP22	5376	0.878	0.071	17	15260681	missense variant	A/G	snp					Charcot-Marie-Tooth Disease	C0007959	Congenital, Hereditary, and Neonatal Diseases and Abnormalities; Nervous System Diseases	0.01	1.0	1	2015	2015
rs104894617	PMP22	5376	0.878	0.071	17	15260681	missense variant	A/G	snp					Charcot-Marie-Tooth Disease, Type Ia (disorder)	C0270911	Congenital, Hereditary, and Neonatal Diseases and Abnormalities; Nervous System Diseases	0.8		3	1992	1993
rs104894617	PMP22	5376	0.878	0.071	17	15260681	missense variant	A/G	snp					Dejerine-Sottas Disease (disorder)	C0011195	Congenital, Hereditary, and Neonatal Diseases and Abnormalities; Nervous System Diseases	0.7		0
rs104894618	PMP22	5376	1.0	0.071	17	15239554	missense variant	G/C	snp					Charcot-Marie-Tooth Disease, Type Ia (disorder)	C0270911	Congenital, Hereditary, and Neonatal Diseases and Abnormalities; Nervous System Diseases	0.8		2	1993	1994
rs104894619	PMP22	5376	0.821	0.107	17	15231047	missense variant	G/A	snp	4.02030e-03	G/A	5.28595e-03	G/A	Charcot-Marie-Tooth Disease, Type Ia (disorder)	C0270911	Congenital, Hereditary, and Neonatal Diseases and Abnormalities; Nervous System Diseases	0.7		5	1994	2006
rs104894619	PMP22	5376	0.821	0.107	17	15231047	missense variant	G/A	snp	4.02030e-03	G/A	5.28595e-03	G/A	Neuropathy	C0442874		0.02	1.0	2	2006	2011
rs104894619	PMP22	5376	0.821	0.107	17	15231047	missense variant	G/A	snp	4.02030e-03	G/A	5.28595e-03	G/A	Charcot-Marie-Tooth Disease	C0007959	Congenital, Hereditary, and Neonatal Diseases and Abnormalities; Nervous System Diseases	0.03	1.0	3	2006	2011
rs104894619	PMP22	5376	0.821	0.107	17	15231047	missense variant	G/A	snp	4.02030e-03	G/A	5.28595e-03	G/A	Mixed sensory-motor polyneuropathy	C0271682		0.01	1.0	1	2016	2016
rs104894619	PMP22	5376	0.821	0.107	17	15231047	missense variant	G/A	snp	4.02030e-03	G/A	5.28595e-03	G/A	Hereditary Motor and Sensory Neuropathy Type I	C0751036	Congenital, Hereditary, and Neonatal Diseases and Abnormalities; Nervous System Diseases	0.01	1.0	1	2001	2001
rs104894619	PMP22	5376	0.821	0.107	17	15231047	missense variant	G/A	snp	4.02030e-03	G/A	5.28595e-03	G/A	Hereditary liability to pressure palsies	C0393814	Congenital, Hereditary, and Neonatal Diseases and Abnormalities; Musculoskeletal Diseases; Nervous System Diseases	0.04	1.0	4	1999	2016
rs104894620	PMP22	5376	1.0	0.071	17	15239584	start lost	A/G,T	snp					Dejerine-Sottas Disease (disorder)	C0011195	Congenital, Hereditary, and Neonatal Diseases and Abnormalities; Nervous System Diseases	0.7		2	1994	1994
rs104894620	PMP22	5376	1.0	0.071	17	15239584	start lost	A/G,T	snp					DEJERINE-SOTTAS SYNDROME, AUTOSOMAL DOMINANT	C4016264		0.7		1	1994	1994
rs104894621	PMP22	5376	0.846	0.071	17	15239575	missense variant	G/A	snp					Charcot-Marie-Tooth Disease	C0007959	Congenital, Hereditary, and Neonatal Diseases and Abnormalities; Nervous System Diseases	0.01	1.0	1	2010	2010
rs104894621	PMP22	5376	0.846	0.071	17	15239575	missense variant	G/A	snp					Genetic Diseases, Inborn	C0950123	Congenital, Hereditary, and Neonatal Diseases and Abnormalities	0.7		20	1992	2016
rs104894621	PMP22	5376	0.846	0.071	17	15239575	missense variant	G/A	snp					Dejerine-Sottas Disease (disorder)	C0011195	Congenital, Hereditary, and Neonatal Diseases and Abnormalities; Nervous System Diseases	0.82	1.0	3	2001	2014
rs104894621	PMP22	5376	0.846	0.071	17	15239575	missense variant	G/A	snp					Charcot-Marie-Tooth Disease, Type Ia (disorder)	C0270911	Congenital, Hereditary, and Neonatal Diseases and Abnormalities; Nervous System Diseases	0.7		0
rs104894621	PMP22	5376	0.846	0.071	17	15239575	missense variant	G/A	snp					DEJERINE-SOTTAS SYNDROME, AUTOSOMAL DOMINANT	C4016264		0.7		3	1994	1998
rs104894621	PMP22	5376	0.846	0.071	17	15239575	missense variant	G/A	snp					Neuropathy	C0442874		0.02	1.0	2	1998	1999
rs104894621	PMP22	5376	0.846	0.071	17	15239575	missense variant	G/A	snp					Hereditary Motor and Sensory Neuropathy Type I	C0751036	Congenital, Hereditary, and Neonatal Diseases and Abnormalities; Nervous System Diseases	0.7		1	2017	2017
rs104894622	PMP22	5376	0.923	0.071	17	15260692	missense variant	G/T	snp					Genetic Diseases, Inborn	C0950123	Congenital, Hereditary, and Neonatal Diseases and Abnormalities	0.7		20	1992	2016
rs104894622	PMP22	5376	0.923	0.071	17	15260692	missense variant	G/T	snp					Dejerine-Sottas Disease (disorder)	C0011195	Congenital, Hereditary, and Neonatal Diseases and Abnormalities; Nervous System Diseases	0.7		1	1995	1995
rs104894622	PMP22	5376	0.923	0.071	17	15260692	missense variant	G/T	snp					DEJERINE-SOTTAS SYNDROME, AUTOSOMAL DOMINANT	C4016264		0.7		2	1987	1995
rs104894622	PMP22	5376	0.923	0.071	17	15260692	missense variant	G/T	snp					Hereditary Motor and Sensory Neuropathy Type I	C0751036	Congenital, Hereditary, and Neonatal Diseases and Abnormalities; Nervous System Diseases	0.7		1	2017	2017
rs104894623	PMP22	5376	0.878	0.179	17	15239591	missense variant	C/G,T	snp					Hereditary liability to pressure palsies	C0393814	Congenital, Hereditary, and Neonatal Diseases and Abnormalities; Musculoskeletal Diseases; Nervous System Diseases	0.8		1	2004	2004
rs104894623	PMP22	5376	0.878	0.179	17	15239591	missense variant	C/G,T	snp					Charcot-Marie-Tooth disease and deafness	C1861669	Congenital, Hereditary, and Neonatal Diseases and Abnormalities; Nervous System Diseases; Otorhinolaryngologic Diseases; Pathological Conditions, Signs and Symptoms	0.7		4	1982	1999
rs104894623	PMP22	5376	0.878	0.179	17	15239591	missense variant	C/G,T	snp					Charcot-Marie-Tooth Disease, Demyelinating, Type 1e	C3495591	Congenital, Hereditary, and Neonatal Diseases and Abnormalities; Nervous System Diseases; Otorhinolaryngologic Diseases; Pathological Conditions, Signs and Symptoms	0.7		1	1999	1999
rs104894624	PMP22	5376	1.0	0.071	17	15230952	missense variant	C/A,G,T	snp	3.97975e-06	C/T			Dejerine-Sottas Disease (disorder)	C0011195	Congenital, Hereditary, and Neonatal Diseases and Abnormalities; Nervous System Diseases	0.71	1.0	1	1998	1998
rs104894625	PMP22	5376	0.878	0.107	17	15260663	missense variant	G/A	snp					Mixed sensory-motor polyneuropathy	C0271682		0.01	1.0	1	2005	2005
rs104894625	PMP22	5376	0.878	0.107	17	15260663	missense variant	G/A	snp					Hereditary liability to pressure palsies	C0393814	Congenital, Hereditary, and Neonatal Diseases and Abnormalities; Musculoskeletal Diseases; Nervous System Diseases	0.81	1.0	1	2005	2005
rs104894625	PMP22	5376	0.878	0.107	17	15260663	missense variant	G/A	snp					Charcot-Marie-Tooth Disease, Type Ia (disorder)	C0270911	Congenital, Hereditary, and Neonatal Diseases and Abnormalities; Nervous System Diseases	0.81	1.0	2	1993	2005
rs104894626	PMP22	5376	0.923	0.143	17	15259190	missense variant	A/G	snp					Charcot-Marie-Tooth disease and deafness	C1861669	Congenital, Hereditary, and Neonatal Diseases and Abnormalities; Nervous System Diseases; Otorhinolaryngologic Diseases; Pathological Conditions, Signs and Symptoms	0.7		2	1993	2002
rs104894626	PMP22	5376	0.923	0.143	17	15259190	missense variant	A/G	snp					Charcot-Marie-Tooth Disease, Demyelinating, Type 1e	C3495591	Congenital, Hereditary, and Neonatal Diseases and Abnormalities; Nervous System Diseases; Otorhinolaryngologic Diseases; Pathological Conditions, Signs and Symptoms	0.7		1	2002	2002
rs104894627	PMP22	5376	1.0	0.071	17	15259162	missense variant	T/A	snp					Charcot-Marie-Tooth Disease, Type Ia (disorder)	C0270911	Congenital, Hereditary, and Neonatal Diseases and Abnormalities; Nervous System Diseases	0.7		1	1999	1999
rs104894627	PMP22	5376	1.0	0.071	17	15259162	missense variant	T/A	snp					CHARCOT-MARIE-TOOTH DISEASE, TYPE 1A, WITH FOCALLY FOLDED MYELIN SHEATHS	C4016717		0.7		1	1999	1999
rs1049346	GLO1	2739	1.0	0.036	6	38703061	5 prime UTR variant	G/A	snp	4.95013e-01	G/A	5.31788e-01	G/A	Autism Spectrum Disorders	C1510586	Mental Disorders	0.01	1.0	1	2015	2015
rs10519067	RORA	6095			15	60776148	intron variant	G/A	snp			2.07463e-01	G/A	Hypersensitivity	C0020517	Immune System Diseases	0.7		1	2017	2017
rs10519068	RORA	6095	1.0	0.071	15	60776505	intron variant	G/A	snp			2.26287e-01	G/A	Asthma	C0004096	Immune System Diseases; Respiratory Tract Diseases	0.7		1	2017	2017
rs1052533574	ITGA2B	3674	1.0	0.071	17	44386063	missense variant	A/G	snp					Thrombasthenia	C0040015	Congenital, Hereditary, and Neonatal Diseases and Abnormalities; Hemic and Lymphatic Diseases	0.7		1	2002	2002
rs1054084896	TYMP	1890	1.0	0.143	22	50529598	stop gained	C/A	snp	4.02476e-06	C/A			MITOCHONDRIAL NEUROGASTROINTESTINAL ENCEPHALOPATHY SYNDROME	C0872218	Digestive System Diseases; Musculoskeletal Diseases; Nervous System Diseases; Nutritional and Metabolic Diseases	0.7		2	1993	2012
rs1057403865	RAF1	5894	1.0		3	12599805	missense variant	G/C	snp					CARDIOMYOPATHY, DILATED, 1NN	C4014656		0.7		1	2014	2014
rs1057515421	LMNA	4000	1.0	0.036	1	156136284	stop gained	C/T	snp					Cardiomyopathy, Familial Idiopathic	C1449563	Cardiovascular Diseases	0.7		2	1999	2017
rs1057515571	PMS2	5395	1.0	0.143	7	5995591	frameshift variant	TC/T	in-del					COLORECTAL CANCER, HEREDITARY NONPOLYPOSIS, TYPE 4	C1838333	Congenital, Hereditary, and Neonatal Diseases and Abnormalities; Digestive System Diseases; Neoplasms; Nutritional and Metabolic Diseases	0.7		1	2006	2006
rs1057515572	PMS2	5395	1.0	0.143	7	5987033	frameshift variant	CGC/CACT	in-del					Turcot syndrome (disorder)	C0265325	Congenital, Hereditary, and Neonatal Diseases and Abnormalities; Digestive System Diseases; Neoplasms; Nervous System Diseases	0.7		1	2007	2007
rs1057516253	BLM	641	1.0	0.071	15	90798284	frameshift variant	CAT/C	in-del					Bloom Syndrome	C0005859	Congenital, Hereditary, and Neonatal Diseases and Abnormalities; Nutritional and Metabolic Diseases	0.7		0
rs1057516261	BLM	641	1.0	0.071	15	90811330	frameshift variant	AAGGAA/A	in-del					Bloom Syndrome	C0005859	Congenital, Hereditary, and Neonatal Diseases and Abnormalities; Nutritional and Metabolic Diseases	0.7		4	1997	2017
rs1057516297	BLM	641	1.0	0.071	15	90749711	frameshift variant	T/TT	in-del					Bloom Syndrome	C0005859	Congenital, Hereditary, and Neonatal Diseases and Abnormalities; Nutritional and Metabolic Diseases	0.7		0
rs1057516361	BLM	641	1.0	0.071	15	90761093	frameshift variant	TTTAGCAGCCAGCAAAT/T	in-del					Bloom Syndrome	C0005859	Congenital, Hereditary, and Neonatal Diseases and Abnormalities; Nutritional and Metabolic Diseases	0.7		0
rs1057516450	BCHE	590	1.0	0.143	3	165829960	frameshift variant	T/TA	in-del					Butyrylcholinesterase deficiency	C1283400	Congenital, Hereditary, and Neonatal Diseases and Abnormalities; Nutritional and Metabolic Diseases; Pathological Conditions, Signs and Symptoms; Respiratory Tract Diseases	0.7		0
rs1057516452	BLM	641	1.0	0.071	15	90784978	frameshift variant	ACGTTACA/A	in-del					Bloom Syndrome	C0005859	Congenital, Hereditary, and Neonatal Diseases and Abnormalities; Nutritional and Metabolic Diseases	0.7		0
rs1057516482	BCHE	590	1.0	0.143	3	165786301	stop gained	C/A	snp	4.01594e-06	C/A			Butyrylcholinesterase deficiency	C1283400	Congenital, Hereditary, and Neonatal Diseases and Abnormalities; Nutritional and Metabolic Diseases; Pathological Conditions, Signs and Symptoms; Respiratory Tract Diseases	0.7		0
rs1057516496	BCHE	590	1.0	0.143	3	165786144	splice donor variant	C/A,T	snp			3.19203e-05	C/T	Butyrylcholinesterase deficiency	C1283400	Congenital, Hereditary, and Neonatal Diseases and Abnormalities; Nutritional and Metabolic Diseases; Pathological Conditions, Signs and Symptoms; Respiratory Tract Diseases	0.7		0
rs1057516547	BLM	641	1.0	0.071	15	90804246	frameshift variant	GA/G	in-del					Bloom Syndrome	C0005859	Congenital, Hereditary, and Neonatal Diseases and Abnormalities; Nutritional and Metabolic Diseases	0.7		0
rs1057516593	BLM	641	1.0	0.071	15	90747394	start lost	T/C	snp					Bloom Syndrome	C0005859	Congenital, Hereditary, and Neonatal Diseases and Abnormalities; Nutritional and Metabolic Diseases	0.7		0
rs1057516700	BLM	641	1.0	0.071	15	90785079	stop gained	C/T	snp					Bloom Syndrome	C0005859	Congenital, Hereditary, and Neonatal Diseases and Abnormalities; Nutritional and Metabolic Diseases	0.7		2	2008	2015
rs1057516707	BCHE	590	1.0	0.143	3	165830541	frameshift variant	TC/T	in-del					Butyrylcholinesterase deficiency	C1283400	Congenital, Hereditary, and Neonatal Diseases and Abnormalities; Nutritional and Metabolic Diseases; Pathological Conditions, Signs and Symptoms; Respiratory Tract Diseases	0.7		0
rs1057516719	BLM	641	1.0	0.071	15	90794169	frameshift variant	GG/G	in-del					Bloom Syndrome	C0005859	Congenital, Hereditary, and Neonatal Diseases and Abnormalities; Nutritional and Metabolic Diseases	0.7		0
rs1057516728	BLM	641	1.0	0.071	15	90809240	stop gained	C/A,T	snp					Bloom Syndrome	C0005859	Congenital, Hereditary, and Neonatal Diseases and Abnormalities; Nutritional and Metabolic Diseases	0.7		0
rs1057516774	BLM	641	1.0	0.071	15	90803562	stop gained	G/T	snp					Bloom Syndrome	C0005859	Congenital, Hereditary, and Neonatal Diseases and Abnormalities; Nutritional and Metabolic Diseases	0.7		0
rs1057516784	BCHE	590	1.0	0.143	3	165830827	frameshift variant	GAA/G	in-del					Butyrylcholinesterase deficiency	C1283400	Congenital, Hereditary, and Neonatal Diseases and Abnormalities; Nutritional and Metabolic Diseases; Pathological Conditions, Signs and Symptoms; Respiratory Tract Diseases	0.7		0
rs1057516956	BLM	641	1.0	0.071	15	90761137	frameshift variant	AGGAAGGTCGGCCAA/A	in-del					Bloom Syndrome	C0005859	Congenital, Hereditary, and Neonatal Diseases and Abnormalities; Nutritional and Metabolic Diseases	0.7		0
rs1057516964	BLM	641	1.0	0.071	15	90760657	stop gained	G/A	snp					Bloom Syndrome	C0005859	Congenital, Hereditary, and Neonatal Diseases and Abnormalities; Nutritional and Metabolic Diseases	0.7		2	2007	2015
rs1057517013	BLM	641	1.0	0.071	15	90760852	frameshift variant	ATA/A	in-del					Bloom Syndrome	C0005859	Congenital, Hereditary, and Neonatal Diseases and Abnormalities; Nutritional and Metabolic Diseases	0.7		1	2017	2017
rs1057517030	BLM	641	1.0	0.071	15	90754934	stop gained	GTG/G	in-del					Bloom Syndrome	C0005859	Congenital, Hereditary, and Neonatal Diseases and Abnormalities; Nutritional and Metabolic Diseases	0.7		1	2017	2017
rs1057517144	BCHE	590	1.0	0.143	3	165786253	stop gained	G/A	snp	3.99355e-06	G/A			Butyrylcholinesterase deficiency	C1283400	Congenital, Hereditary, and Neonatal Diseases and Abnormalities; Nutritional and Metabolic Diseases; Pathological Conditions, Signs and Symptoms; Respiratory Tract Diseases	0.7		0
rs1057517154	BLM	641	1.0	0.071	15	90804275	frameshift variant	A/AA	in-del					Bloom Syndrome	C0005859	Congenital, Hereditary, and Neonatal Diseases and Abnormalities; Nutritional and Metabolic Diseases	0.7		0
rs1057517208	BCHE	590	1.0	0.143	3	165830415	stop gained	G/A	snp	4.00026e-06	GA/G			Butyrylcholinesterase deficiency	C1283400	Congenital, Hereditary, and Neonatal Diseases and Abnormalities; Nutritional and Metabolic Diseases; Pathological Conditions, Signs and Symptoms; Respiratory Tract Diseases	0.7		0
rs1057517218	BCHE	590	1.0	0.143	3	165829516	splice donor variant	C/A	snp					Butyrylcholinesterase deficiency	C1283400	Congenital, Hereditary, and Neonatal Diseases and Abnormalities; Nutritional and Metabolic Diseases; Pathological Conditions, Signs and Symptoms; Respiratory Tract Diseases	0.7		0
rs1057517221	BCHE	590	1.0	0.143	3	165829851	stop gained	C/A	snp					Butyrylcholinesterase deficiency	C1283400	Congenital, Hereditary, and Neonatal Diseases and Abnormalities; Nutritional and Metabolic Diseases; Pathological Conditions, Signs and Symptoms; Respiratory Tract Diseases	0.7		0
rs1057517229	BLM	641	1.0	0.071	15	90749930	frameshift variant	ACTGA/A	in-del					Bloom Syndrome	C0005859	Congenital, Hereditary, and Neonatal Diseases and Abnormalities; Nutritional and Metabolic Diseases	0.7		0
rs1057517265	BCHE	590	1.0	0.143	3	165830019	stop gained	G/A	snp					Butyrylcholinesterase deficiency	C1283400	Congenital, Hereditary, and Neonatal Diseases and Abnormalities; Nutritional and Metabolic Diseases; Pathological Conditions, Signs and Symptoms; Respiratory Tract Diseases	0.7		0
rs1057517266	BLM	641	1.0	0.071	15	90761095	frameshift variant	TAGCA/TGGC	in-del					Bloom Syndrome	C0005859	Congenital, Hereditary, and Neonatal Diseases and Abnormalities; Nutritional and Metabolic Diseases	0.7		0
rs1057517288	BCHE	590	1.0	0.143	3	165829794	frameshift variant	CG/C	in-del					Butyrylcholinesterase deficiency	C1283400	Congenital, Hereditary, and Neonatal Diseases and Abnormalities; Nutritional and Metabolic Diseases; Pathological Conditions, Signs and Symptoms; Respiratory Tract Diseases	0.7		0
rs1057517359	BLM	641	1.0	0.071	15	90754857	stop gained	A/ACTTA	in-del					Bloom Syndrome	C0005859	Congenital, Hereditary, and Neonatal Diseases and Abnormalities; Nutritional and Metabolic Diseases	0.7		0
rs1057517374	BLM	641	1.0	0.071	15	90749566	frameshift variant	ACA/A	in-del					Bloom Syndrome	C0005859	Congenital, Hereditary, and Neonatal Diseases and Abnormalities; Nutritional and Metabolic Diseases	0.7		0
rs1057517431	BLM	641	1.0	0.071	15	90761168	frameshift variant	AA/A	in-del					Bloom Syndrome	C0005859	Congenital, Hereditary, and Neonatal Diseases and Abnormalities; Nutritional and Metabolic Diseases	0.7		0
rs1057517432	BLM	641	1.0	0.071	15	90761113	frameshift variant	CC/C	in-del					Bloom Syndrome	C0005859	Congenital, Hereditary, and Neonatal Diseases and Abnormalities; Nutritional and Metabolic Diseases	0.7		0
rs1057517439	BCHE	590	1.0	0.143	3	165830924	frameshift variant	CT/C	in-del					Butyrylcholinesterase deficiency	C1283400	Congenital, Hereditary, and Neonatal Diseases and Abnormalities; Nutritional and Metabolic Diseases; Pathological Conditions, Signs and Symptoms; Respiratory Tract Diseases	0.7		0
rs1057517801	PMS2	5395			7	5987022	frameshift variant	CT/C	in-del					Neoplastic Syndromes, Hereditary	C0027672	Congenital, Hereditary, and Neonatal Diseases and Abnormalities; Neoplasms	0.7		0
rs1057517801	PMS2	5395			7	5987022	frameshift variant	CT/C	in-del					Hereditary Nonpolyposis Colorectal Neoplasms	C0009405	Congenital, Hereditary, and Neonatal Diseases and Abnormalities; Digestive System Diseases; Neoplasms; Nutritional and Metabolic Diseases	0.7		1	2017	2017
rs1057518690	BLM	641	1.0	0.071	15	90760917	frameshift variant	AA/A	in-del					Bloom Syndrome	C0005859	Congenital, Hereditary, and Neonatal Diseases and Abnormalities; Nutritional and Metabolic Diseases	0.7		0
rs1057518837	ITGB3	3690			17	47299316	stop gained	C/T	snp					Bleeding tendency	C1458140		0.7		1	2015	2015
rs1057518837	ITGB3	3690			17	47299316	stop gained	C/T	snp					Prolonged bleeding time	C0151529		0.7		1	2015	2015
rs1057518838	ITGB3	3690			17	47286394	missense variant	A/G	snp					Prolonged bleeding time	C0151529		0.7		1	2015	2015
rs1057518838	ITGB3	3690			17	47286394	missense variant	A/G	snp					Bleeding tendency	C1458140		0.7		1	2015	2015
rs1057518927	OAT	4942	1.0	0.071	10	124402952	missense variant	T/C	snp					Optic Atrophy	C0029124	Eye Diseases; Nervous System Diseases	0.7		1	2015	2015
rs1057518927	OAT	4942	1.0	0.071	10	124402952	missense variant	T/C	snp					Choroid Diseases	C0008521	Eye Diseases	0.7		1	2015	2015
rs1057518927	OAT	4942	1.0	0.071	10	124402952	missense variant	T/C	snp					Pain	C0030193	Pathological Conditions, Signs and Symptoms	0.7		1	2015	2015
rs1057518927	OAT	4942	1.0	0.071	10	124402952	missense variant	T/C	snp					Visual field defects	C3887875		0.7		1	2015	2015
rs1057518971	LMNA	4000	1.0	0.107	1	156115048	missense variant	G/T	snp					Congenital muscular dystrophy (disorder)	C0699743		0.7		1	2015	2015
rs1057519815	RAF1	5894	1.0	0.036	3	12599696	missense variant	C/G	snp					melanoma	C0025202	Neoplasms	0.7		1	2013	2013
rs1057519855	LRRC56;HRAS	115399;3265			11	533873	missense variant	CT/AC,TC	multinucleotide-polymorphism					Neoplasms	C0027651	Neoplasms	0.7		1	2015	2015
rs1057519874	RAC1	5879	0.821	0.107	7	6387261	missense variant	C/A,T	snp					Cutaneous Melanoma	C0151779	Neoplasms; Skin and Connective Tissue Diseases	0.7		1	2016	2016
rs1057519874	RAC1	5879	0.821	0.107	7	6387261	missense variant	C/A,T	snp					Squamous cell carcinoma of the head and neck	C1168401	Neoplasms	0.7		1	2016	2016
rs1057519874	RAC1	5879	0.821	0.107	7	6387261	missense variant	C/A,T	snp					Squamous cell carcinoma of skin	C0553723		0.7		1	2016	2016
rs1057519874	RAC1	5879	0.821	0.107	7	6387261	missense variant	C/A,T	snp					Malignant Uterine Corpus Neoplasm	C0153574		0.7		1	2016	2016
rs1057519874	RAC1	5879	0.821	0.107	7	6387261	missense variant	C/A,T	snp					melanoma	C0025202	Neoplasms	0.7		1	2015	2015
rs1057519948	RAC1	5879	0.846	0.107	7	6387262	missense variant	C/T	snp					Cutaneous Melanoma	C0151779	Neoplasms; Skin and Connective Tissue Diseases	0.7		1	2016	2016
rs1057519948	RAC1	5879	0.846	0.107	7	6387262	missense variant	C/T	snp					Squamous cell carcinoma of skin	C0553723		0.7		1	2016	2016
rs1057519948	RAC1	5879	0.846	0.107	7	6387262	missense variant	C/T	snp					Squamous cell carcinoma of the head and neck	C1168401	Neoplasms	0.7		1	2016	2016
rs1057519948	RAC1	5879	0.846	0.107	7	6387262	missense variant	C/T	snp					Malignant Uterine Corpus Neoplasm	C0153574		0.7		1	2016	2016
rs1057524433	PMS2	5395			7	5982858	stop gained	G/A	snp					Hereditary Nonpolyposis Colorectal Neoplasms	C0009405	Congenital, Hereditary, and Neonatal Diseases and Abnormalities; Digestive System Diseases; Neoplasms; Nutritional and Metabolic Diseases	0.7		1	2017	2017
rs1057524900	GCK	2645	1.0	0.071	7	44145173	missense variant	G/A,T	snp	4.17195e-06	G/A			Monogenic diabetes	C3888631		0.7		6	2004	2015
rs1057524901	GCK	2645	1.0	0.071	7	44145190	frameshift variant	CG/C	in-del					Monogenic diabetes	C3888631		0.7		4	2004	2015
rs1057524902	GCK	2645	1.0	0.071	7	44145495	splice donor variant	A/T	snp					Monogenic diabetes	C3888631		0.7		4	2004	2015
rs1057524903	GCK;LOC105375258	2645;105375258	1.0	0.071	7	44146466	missense variant	T/C	snp					Monogenic diabetes	C3888631		0.7		4	2007	2015
rs1057524905	LOC105375258;GCK	105375258;2645	1.0	0.071	7	44147834	splice acceptor variant	C/T	snp					Monogenic diabetes	C3888631		0.7		5	2004	2015
rs1057524906	GCK	2645	1.0	0.071	7	44153387	missense variant	A/G	snp					Monogenic diabetes	C3888631		0.7		2	2010	2015
rs1059060	PMS2	5395	0.878	0.036	7	5977709	missense variant		snp					Oligospermia	C0028960	Male Urogenital Diseases	0.01	1.0	1	2012	2012
rs1059060	PMS2	5395	0.878	0.036	7	5977709	missense variant		snp					Male infertility	C0021364	Male Urogenital Diseases	0.01	1.0	1	2012	2012
rs1059060	PMS2	5395	0.878	0.036	7	5977709	missense variant		snp					Azoospermia	C0004509	Male Urogenital Diseases	0.01	1.0	1	2012	2012
rs1060499532	SCO2;TYMP	9997;1890	1.0	0.143	22	50526338	missense variant	A/G	snp					MITOCHONDRIAL NEUROGASTROINTESTINAL ENCEPHALOPATHY SYNDROME	C0872218	Digestive System Diseases; Musculoskeletal Diseases; Nervous System Diseases; Nutritional and Metabolic Diseases	0.7		2	1993	2012
rs1060499533	TYMP;SCO2	1890;9997	1.0	0.143	22	50526293	missense variant	A/G	snp					MITOCHONDRIAL NEUROGASTROINTESTINAL ENCEPHALOPATHY SYNDROME	C0872218	Digestive System Diseases; Musculoskeletal Diseases; Nervous System Diseases; Nutritional and Metabolic Diseases	0.7		2	1993	2003
rs1060499534	SCO2;TYMP	9997;1890	1.0	0.143	22	50526246	missense variant	C/T	snp	7.05816e-06	C/T			MITOCHONDRIAL NEUROGASTROINTESTINAL ENCEPHALOPATHY SYNDROME	C0872218	Digestive System Diseases; Musculoskeletal Diseases; Nervous System Diseases; Nutritional and Metabolic Diseases	0.7		2	1993	2012
rs1060499535	TYMP;SCO2	1890;9997	1.0	0.143	22	50526317	frameshift variant	TC/T	in-del					MITOCHONDRIAL NEUROGASTROINTESTINAL ENCEPHALOPATHY SYNDROME	C0872218	Digestive System Diseases; Musculoskeletal Diseases; Nervous System Diseases; Nutritional and Metabolic Diseases	0.7		2	1993	2010
rs1060500634	BLM	641	1.0	0.071	15	90749588	frameshift variant	T/TT	in-del					Bloom Syndrome	C0005859	Congenital, Hereditary, and Neonatal Diseases and Abnormalities; Nutritional and Metabolic Diseases	0.7		1	2017	2017
rs1060500652	BLM	641	1.0	0.071	15	90765415	splice donor variant	TGTAAGTTAT/T	in-del					Bloom Syndrome	C0005859	Congenital, Hereditary, and Neonatal Diseases and Abnormalities; Nutritional and Metabolic Diseases	0.7		1	2017	2017
rs1060502211	LMNA	4000	1.0	0.071	1	156135952	stop gained	G/T	snp					Hereditary Motor and Sensory-Neuropathy Type II	C0270914	Congenital, Hereditary, and Neonatal Diseases and Abnormalities; Nervous System Diseases	0.7		2	2013	2017
rs1060502214	LMNA	4000	1.0	0.071	1	156136082	missense variant	T/G	snp					Hereditary Motor and Sensory-Neuropathy Type II	C0270914	Congenital, Hereditary, and Neonatal Diseases and Abnormalities; Nervous System Diseases	0.7		1	2017	2017
rs1060502215	LMNA	4000	1.0	0.107	1	156115040	missense variant	G/A	snp					Muscular Dystrophy, Emery-Dreifuss	C0410189	Congenital, Hereditary, and Neonatal Diseases and Abnormalities; Musculoskeletal Diseases; Nervous System Diseases	0.7		1	2017	2017
rs1060503110	PMS2	5395	1.0	0.143	7	5978679	stop gained	A/C	snp					Neoplastic Syndromes, Hereditary	C0027672	Congenital, Hereditary, and Neonatal Diseases and Abnormalities; Neoplasms	0.7		1	2016	2016
rs1060503110	PMS2	5395	1.0	0.143	7	5978679	stop gained	A/C	snp					Hereditary Nonpolyposis Colorectal Cancer	C1333990	Congenital, Hereditary, and Neonatal Diseases and Abnormalities; Digestive System Diseases; Neoplasms; Nutritional and Metabolic Diseases	0.7		1	2017	2017
rs1060503137	PMS2	5395	1.0	0.143	7	5986900	frameshift variant	CAT/C	in-del					Hereditary Nonpolyposis Colorectal Cancer	C1333990	Congenital, Hereditary, and Neonatal Diseases and Abnormalities; Digestive System Diseases; Neoplasms; Nutritional and Metabolic Diseases	0.7		1	2017	2017
rs1060503137	PMS2	5395	1.0	0.143	7	5986900	frameshift variant	CAT/C	in-del					Neoplastic Syndromes, Hereditary	C0027672	Congenital, Hereditary, and Neonatal Diseases and Abnormalities; Neoplasms	0.7		0
rs1060503138	PMS2	5395	1.0	0.143	7	5986874	stop gained	G/A	snp					Hereditary Nonpolyposis Colorectal Cancer	C1333990	Congenital, Hereditary, and Neonatal Diseases and Abnormalities; Digestive System Diseases; Neoplasms; Nutritional and Metabolic Diseases	0.7		1	2017	2017
rs1060503142	PMS2	5395	1.0	0.143	7	5987417	stop gained	T/A	snp					Hereditary Nonpolyposis Colorectal Cancer	C1333990	Congenital, Hereditary, and Neonatal Diseases and Abnormalities; Digestive System Diseases; Neoplasms; Nutritional and Metabolic Diseases	0.7		1	2017	2017
rs1060503148	PMS2	5395	1.0	0.143	7	6005926	frameshift variant	CT/C	in-del					Hereditary Nonpolyposis Colorectal Cancer	C1333990	Congenital, Hereditary, and Neonatal Diseases and Abnormalities; Digestive System Diseases; Neoplasms; Nutritional and Metabolic Diseases	0.7		1	2017	2017
rs1064792857	TYMP	1890	1.0	0.143	22	50529564	missense variant	A/C,T	snp					MITOCHONDRIAL NEUROGASTROINTESTINAL ENCEPHALOPATHY SYNDROME	C0872218	Digestive System Diseases; Musculoskeletal Diseases; Nervous System Diseases; Nutritional and Metabolic Diseases	0.7		2	1993	2012
rs1064792858	TYMP	1890	1.0	0.143	22	50529548	missense variant	G/C,T	snp					MITOCHONDRIAL NEUROGASTROINTESTINAL ENCEPHALOPATHY SYNDROME	C0872218	Digestive System Diseases; Musculoskeletal Diseases; Nervous System Diseases; Nutritional and Metabolic Diseases	0.7		2	1993	2003
rs1064792859	TYMP	1890	1.0	0.143	22	50529325	missense variant	C/T	snp	4.00545e-06	C/T			MITOCHONDRIAL NEUROGASTROINTESTINAL ENCEPHALOPATHY SYNDROME	C0872218	Digestive System Diseases; Musculoskeletal Diseases; Nervous System Diseases; Nutritional and Metabolic Diseases	0.7		2	1993	2004
rs1064792860	TYMP	1890	1.0	0.143	22	50529225	stop gained	G/A	snp					MITOCHONDRIAL NEUROGASTROINTESTINAL ENCEPHALOPATHY SYNDROME	C0872218	Digestive System Diseases; Musculoskeletal Diseases; Nervous System Diseases; Nutritional and Metabolic Diseases	0.7		2	1993	2012
rs1064792861	TYMP	1890	1.0	0.143	22	50529213	missense variant	C/T	snp	7.98665e-06	C/T			MITOCHONDRIAL NEUROGASTROINTESTINAL ENCEPHALOPATHY SYNDROME	C0872218	Digestive System Diseases; Musculoskeletal Diseases; Nervous System Diseases; Nutritional and Metabolic Diseases	0.7		2	1993	2005
rs1064792862	TYMP	1890	1.0	0.143	22	50529155	missense variant	A/G	snp					MITOCHONDRIAL NEUROGASTROINTESTINAL ENCEPHALOPATHY SYNDROME	C0872218	Digestive System Diseases; Musculoskeletal Diseases; Nervous System Diseases; Nutritional and Metabolic Diseases	0.7		2	1993	2008
rs1064792863	TYMP	1890	1.0	0.143	22	50528561	missense variant	T/C	snp					MITOCHONDRIAL NEUROGASTROINTESTINAL ENCEPHALOPATHY SYNDROME	C0872218	Digestive System Diseases; Musculoskeletal Diseases; Nervous System Diseases; Nutritional and Metabolic Diseases	0.7		2	1993	2004
rs1064792864	TYMP	1890	1.0	0.143	22	50528550	missense variant	A/G	snp					MITOCHONDRIAL NEUROGASTROINTESTINAL ENCEPHALOPATHY SYNDROME	C0872218	Digestive System Diseases; Musculoskeletal Diseases; Nervous System Diseases; Nutritional and Metabolic Diseases	0.7		2	1993	2000
rs1064792865	SCO2;TYMP	9997;1890	1.0	0.143	22	50527716	missense variant	A/C	snp					MITOCHONDRIAL NEUROGASTROINTESTINAL ENCEPHALOPATHY SYNDROME	C0872218	Digestive System Diseases; Musculoskeletal Diseases; Nervous System Diseases; Nutritional and Metabolic Diseases	0.7		2	1993	2000
rs1064792866	SCO2;TYMP	9997;1890	1.0	0.143	22	50527704	missense variant	A/G	snp					MITOCHONDRIAL NEUROGASTROINTESTINAL ENCEPHALOPATHY SYNDROME	C0872218	Digestive System Diseases; Musculoskeletal Diseases; Nervous System Diseases; Nutritional and Metabolic Diseases	0.7		2	1993	2004
rs1064792867	TYMP;SCO2	1890;9997	1.0	0.143	22	50527611	missense variant	A/C	snp					MITOCHONDRIAL NEUROGASTROINTESTINAL ENCEPHALOPATHY SYNDROME	C0872218	Digestive System Diseases; Musculoskeletal Diseases; Nervous System Diseases; Nutritional and Metabolic Diseases	0.7		2	1993	2012
rs1064792868	TYMP;SCO2	1890;9997	1.0	0.143	22	50527223	missense variant	A/G	snp					MITOCHONDRIAL NEUROGASTROINTESTINAL ENCEPHALOPATHY SYNDROME	C0872218	Digestive System Diseases; Musculoskeletal Diseases; Nervous System Diseases; Nutritional and Metabolic Diseases	0.7		2	1993	2005
rs1064792869	TYMP;SCO2	1890;9997	1.0	0.143	22	50527215	missense variant	C/T	snp					MITOCHONDRIAL NEUROGASTROINTESTINAL ENCEPHALOPATHY SYNDROME	C0872218	Digestive System Diseases; Musculoskeletal Diseases; Nervous System Diseases; Nutritional and Metabolic Diseases	0.7		2	1993	2012
rs1064792870	TYMP;SCO2	1890;9997	1.0	0.143	22	50527170	missense variant	T/G	snp					MITOCHONDRIAL NEUROGASTROINTESTINAL ENCEPHALOPATHY SYNDROME	C0872218	Digestive System Diseases; Musculoskeletal Diseases; Nervous System Diseases; Nutritional and Metabolic Diseases	0.7		2	1993	2004
rs1064792871	TYMP;SCO2	1890;9997	1.0	0.143	22	50526657	missense variant	G/C	snp					MITOCHONDRIAL NEUROGASTROINTESTINAL ENCEPHALOPATHY SYNDROME	C0872218	Digestive System Diseases; Musculoskeletal Diseases; Nervous System Diseases; Nutritional and Metabolic Diseases	0.7		2	1993	2004
rs1064792872	SCO2;TYMP	9997;1890	1.0	0.143	22	50526611	missense variant	C/T	snp					MITOCHONDRIAL NEUROGASTROINTESTINAL ENCEPHALOPATHY SYNDROME	C0872218	Digestive System Diseases; Musculoskeletal Diseases; Nervous System Diseases; Nutritional and Metabolic Diseases	0.7		2	1993	2012
rs1064792873	SCO2;TYMP	9997;1890	1.0	0.143	22	50526141	missense variant	C/T	snp					MITOCHONDRIAL NEUROGASTROINTESTINAL ENCEPHALOPATHY SYNDROME	C0872218	Digestive System Diseases; Musculoskeletal Diseases; Nervous System Diseases; Nutritional and Metabolic Diseases	0.7		2	1993	2005
rs1064792874	SCO2;TYMP	9997;1890	1.0	0.143	22	50526019	missense variant	C/T	snp					MITOCHONDRIAL NEUROGASTROINTESTINAL ENCEPHALOPATHY SYNDROME	C0872218	Digestive System Diseases; Musculoskeletal Diseases; Nervous System Diseases; Nutritional and Metabolic Diseases	0.7		2	1993	2004
rs1064792875	SCO2;TYMP	9997;1890	1.0	0.143	22	50525908	stop gained	C/T	snp					MITOCHONDRIAL NEUROGASTROINTESTINAL ENCEPHALOPATHY SYNDROME	C0872218	Digestive System Diseases; Musculoskeletal Diseases; Nervous System Diseases; Nutritional and Metabolic Diseases	0.7		1	1993	1993
rs1064792876	TYMP;SCO2	1890;9997	1.0	0.143	22	50526575	splice donor variant	C/G,T	snp					MITOCHONDRIAL NEUROGASTROINTESTINAL ENCEPHALOPATHY SYNDROME	C0872218	Digestive System Diseases; Musculoskeletal Diseases; Nervous System Diseases; Nutritional and Metabolic Diseases	0.7		2	1993	2005
rs1064792877	TYMP;SCO2	1890;9997	1.0	0.143	22	50526143	splice acceptor variant	T/C,G	snp					MITOCHONDRIAL NEUROGASTROINTESTINAL ENCEPHALOPATHY SYNDROME	C0872218	Digestive System Diseases; Musculoskeletal Diseases; Nervous System Diseases; Nutritional and Metabolic Diseases	0.7		2	1993	2012
rs1064792878	SCO2;TYMP	9997;1890	1.0	0.143	22	50526000	splice donor variant	C/T	snp					MITOCHONDRIAL NEUROGASTROINTESTINAL ENCEPHALOPATHY SYNDROME	C0872218	Digestive System Diseases; Musculoskeletal Diseases; Nervous System Diseases; Nutritional and Metabolic Diseases	0.7		2	1993	2009
rs1064792879	TYMP;SCO2	1890;9997	1.0	0.143	22	50525999	splice donor variant	A/G,T	snp					MITOCHONDRIAL NEUROGASTROINTESTINAL ENCEPHALOPATHY SYNDROME	C0872218	Digestive System Diseases; Musculoskeletal Diseases; Nervous System Diseases; Nutritional and Metabolic Diseases	0.7		2	1993	2003
rs1064792880	TYMP	1890	1.0	0.143	22	50529610	frameshift variant	T/TG	in-del					MITOCHONDRIAL NEUROGASTROINTESTINAL ENCEPHALOPATHY SYNDROME	C0872218	Digestive System Diseases; Musculoskeletal Diseases; Nervous System Diseases; Nutritional and Metabolic Diseases	0.7		2	1993	2000
rs1064792881	TYMP;SCO2	1890;9997	1.0	0.143	22	50526393	inframe deletion	A/AGCCGTCGTCCAGCGCCGC	in-del					MITOCHONDRIAL NEUROGASTROINTESTINAL ENCEPHALOPATHY SYNDROME	C0872218	Digestive System Diseases; Musculoskeletal Diseases; Nervous System Diseases; Nutritional and Metabolic Diseases	0.7		2	1993	2002
rs1064792885	TYMP;SCO2	1890;9997	1.0	0.143	22	50525787	frameshift variant	G/GA	in-del					MITOCHONDRIAL NEUROGASTROINTESTINAL ENCEPHALOPATHY SYNDROME	C0872218	Digestive System Diseases; Musculoskeletal Diseases; Nervous System Diseases; Nutritional and Metabolic Diseases	0.7		2	1993	2010
rs1064792886	TYMP	1890	1.0	0.143	22	50529289	frameshift variant	AGG/A	in-del					MITOCHONDRIAL NEUROGASTROINTESTINAL ENCEPHALOPATHY SYNDROME	C0872218	Digestive System Diseases; Musculoskeletal Diseases; Nervous System Diseases; Nutritional and Metabolic Diseases	0.7		2	1993	2012
rs1064792887	SCO2;TYMP	9997;1890	1.0	0.143	22	50527210	frameshift variant	CG/C	in-del					MITOCHONDRIAL NEUROGASTROINTESTINAL ENCEPHALOPATHY SYNDROME	C0872218	Digestive System Diseases; Musculoskeletal Diseases; Nervous System Diseases; Nutritional and Metabolic Diseases	0.7		2	1993	2002
rs1064792888	SCO2;TYMP	9997;1890	1.0	0.143	22	50526720	frameshift variant	AG/A	in-del					MITOCHONDRIAL NEUROGASTROINTESTINAL ENCEPHALOPATHY SYNDROME	C0872218	Digestive System Diseases; Musculoskeletal Diseases; Nervous System Diseases; Nutritional and Metabolic Diseases	0.7		2	1993	2005
rs1064792889	SCO2;TYMP	9997;1890	1.0	0.143	22	50525908	frameshift variant	GC/G	in-del					MITOCHONDRIAL NEUROGASTROINTESTINAL ENCEPHALOPATHY SYNDROME	C0872218	Digestive System Diseases; Musculoskeletal Diseases; Nervous System Diseases; Nutritional and Metabolic Diseases	0.7		2	1993	2012
rs1064792890	TYMP;SCO2	1890;9997	1.0	0.143	22	50525873		GCCGCTGAGCGCGGGGCCGTC/G	in-del					MITOCHONDRIAL NEUROGASTROINTESTINAL ENCEPHALOPATHY SYNDROME	C0872218	Digestive System Diseases; Musculoskeletal Diseases; Nervous System Diseases; Nutritional and Metabolic Diseases	0.7		2	1993	2006
rs1064792891	TYMP;SCO2	1890;9997	1.0	0.143	22	50525819	inframe deletion	GAATGGC/G	in-del					MITOCHONDRIAL NEUROGASTROINTESTINAL ENCEPHALOPATHY SYNDROME	C0872218	Digestive System Diseases; Musculoskeletal Diseases; Nervous System Diseases; Nutritional and Metabolic Diseases	0.7		2	1993	2012
rs1064792892	SCO2;TYMP	9997;1890	1.0	0.143	22	50526386	frameshift variant	AAGGGCCGAGC/ATT	in-del					MITOCHONDRIAL NEUROGASTROINTESTINAL ENCEPHALOPATHY SYNDROME	C0872218	Digestive System Diseases; Musculoskeletal Diseases; Nervous System Diseases; Nutritional and Metabolic Diseases	0.7		2	1993	2012
rs1064793234	PMS2	5395			7	5987185	frameshift variant	CCT/C	in-del	3.98346e-06	CCT/C			Neoplastic Syndromes, Hereditary	C0027672	Congenital, Hereditary, and Neonatal Diseases and Abnormalities; Neoplasms	0.7		0
rs1064794566	PMS2	5395			7	5986794	frameshift variant	A/AT	in-del	4.04276e-06	A/G			Hereditary Nonpolyposis Colorectal Neoplasms	C0009405	Congenital, Hereditary, and Neonatal Diseases and Abnormalities; Digestive System Diseases; Neoplasms; Nutritional and Metabolic Diseases	0.7		1	2017	2017
rs1064794577	PMS2	5395			7	5987294	missense variant	C/A,T	snp			3.18471e-05	C/A	Neoplastic Syndromes, Hereditary	C0027672	Congenital, Hereditary, and Neonatal Diseases and Abnormalities; Neoplasms	0.7		0
rs1064794694	HSD17B10	3028			X	53432035	missense variant	G/A	snp					Genetic Diseases, Inborn	C0950123	Congenital, Hereditary, and Neonatal Diseases and Abnormalities	0.7		5	2002	2017
rs1064795447	PMS2	5395			7	5999122	frameshift variant	AAC/A	in-del					Hereditary Nonpolyposis Colorectal Neoplasms	C0009405	Congenital, Hereditary, and Neonatal Diseases and Abnormalities; Digestive System Diseases; Neoplasms; Nutritional and Metabolic Diseases	0.7		1	2017	2017
rs1064795705	PMS2	5395			7	6005891	splice donor variant	C/T	snp					Neoplastic Syndromes, Hereditary	C0027672	Congenital, Hereditary, and Neonatal Diseases and Abnormalities; Neoplasms	0.7		0
rs1064796190	PMS2	5395			7	5999158	stop gained	C/A	snp					Hereditary Nonpolyposis Colorectal Neoplasms	C0009405	Congenital, Hereditary, and Neonatal Diseases and Abnormalities; Digestive System Diseases; Neoplasms; Nutritional and Metabolic Diseases	0.7		1	2017	2017
rs10737170	LMNA	4000	1.0	0.036	1	156094089	intron variant	C/A	snp			9.00032e-01	C/A	Parkinson Disease	C0030567	Nervous System Diseases	0.7		1	2015	2015
rs10951982	RAC1	5879	0.878	0.107	7	6382925	intron variant	G/A,T	snp			1.94184e-01	G/A	Ulcerative Colitis	C0009324	Digestive System Diseases	0.01	1.0	1	2011	2011
rs10951982	RAC1	5879	0.878	0.107	7	6382925	intron variant	G/A,T	snp			1.94184e-01	G/A	Inflammatory Bowel Diseases	C0021390	Digestive System Diseases	0.01	1.0	1	2011	2011
rs10951982	RAC1	5879	0.878	0.107	7	6382925	intron variant	G/A,T	snp			1.94184e-01	G/A	Kidney Failure, Chronic	C0022661	Female Urogenital Diseases and Pregnancy Complications; Male Urogenital Diseases	0.01	0.0	1	2016	2016
rs10951982	RAC1	5879	0.878	0.107	7	6382925	intron variant	G/A,T	snp			1.94184e-01	G/A	Chronic kidney disease stage 5	C2316810		0.01	0.0	1	2016	2016
rs11071558	RORA	6095	1.0	0.071	15	60777222	intron variant	A/C,G	snp			5.57787e-03;2.04564e-01	A/C;A/G	Asthma	C0004096	Immune System Diseases; Respiratory Tract Diseases	0.7		1	2018	2018
rs11071559	RORA	6095	1.0	0.071	15	60777789	intron variant	C/T	snp			2.33527e-01	C/T	Asthma	C0004096	Immune System Diseases; Respiratory Tract Diseases	0.81	1.0	4	2010	2013
rs1114167345	LMNA	4000	1.0	0.071	1	156136037	missense variant	A/G	snp					Arrhythmogenic Right Ventricular Dysplasia, Familial, 9	C1836906	Cardiovascular Diseases; Congenital, Hereditary, and Neonatal Diseases and Abnormalities	0.7		0
rs111466480	PMS2	5395	1.0	0.143	7	6003688	splice donor variant	A/C,G	snp	4.26010e-06	A/G			Hereditary Nonpolyposis Colorectal Cancer	C1333990	Congenital, Hereditary, and Neonatal Diseases and Abnormalities; Digestive System Diseases; Neoplasms; Nutritional and Metabolic Diseases	0.7		1	2017	2017
rs111569862	LMNA	4000	1.0	0.107	1	156137653	splice acceptor variant	G/A,C	snp					Cardiomyopathy, Dilated	C0007193	Cardiovascular Diseases	0.7		3	2008	2017
rs111569862	LMNA	4000	1.0	0.107	1	156137653	splice acceptor variant	G/A,C	snp					MUSCULAR DYSTROPHY, LIMB-GIRDLE, TYPE 1B (disorder)	C1834653	Congenital, Hereditary, and Neonatal Diseases and Abnormalities; Musculoskeletal Diseases; Nervous System Diseases	0.7		0
rs113436208	LMNA	4000	0.923	0.143	1	156138758	splice donor variant	G/A,C	snp					Lethal tight skin contracture syndrome (disorder)	C0406585	Congenital, Hereditary, and Neonatal Diseases and Abnormalities; Musculoskeletal Diseases; Skin and Connective Tissue Diseases	0.7		3	2005	2016
rs113436208	LMNA	4000	0.923	0.143	1	156138758	splice donor variant	G/A,C	snp					Progeria	C0033300	Congenital, Hereditary, and Neonatal Diseases and Abnormalities; Nutritional and Metabolic Diseases	0.7		4	1993	2016
rs113473633	NFKB1	4790			4	102527974	intron variant	A/G	snp			1.50848e-02	A/G	Eosinophil count procedure	C0200638		0.7		1	2017	2017
rs113473633	NFKB1	4790			4	102527974	intron variant	A/G	snp			1.50848e-02	A/G	Blood basophil count (lab test)	C0200641		0.7		1	2017	2017
rs113473633	NFKB1	4790			4	102527974	intron variant	A/G	snp			1.50848e-02	A/G	Eosinophil count result	C0750879		0.7		1	2017	2017
rs113517055	PMS2	5395			7	6003689	splice donor variant	C/A,T	snp					Hereditary Nonpolyposis Colorectal Neoplasms	C0009405	Congenital, Hereditary, and Neonatal Diseases and Abnormalities; Digestive System Diseases; Neoplasms; Nutritional and Metabolic Diseases	0.7		1	2017	2017
rs1138272	GSTP1	2950	0.699	0.286	11	67586108	missense variant	C/T	snp	5.92610e-02	C/T	6.08640e-02	C/T	Alzheimer's Disease	C0002395	Mental Disorders; Nervous System Diseases	0.01	0.0	1	2005	2005
rs1138272	GSTP1	2950	0.699	0.286	11	67586108	missense variant	C/T	snp	5.92610e-02	C/T	6.08640e-02	C/T	Malignant neoplasm of stomach	C0024623	Digestive System Diseases; Neoplasms	0.01	1.0	1	2017	2017
rs1138272	GSTP1	2950	0.699	0.286	11	67586108	missense variant	C/T	snp	5.92610e-02	C/T	6.08640e-02	C/T	Adenoma of large intestine	C1302401		0.01	0.0	1	2012	2012
rs1138272	GSTP1	2950	0.699	0.286	11	67586108	missense variant	C/T	snp	5.92610e-02	C/T	6.08640e-02	C/T	Stomach Carcinoma	C0699791		0.01	1.0	1	2017	2017
rs1138272	GSTP1	2950	0.699	0.286	11	67586108	missense variant	C/T	snp	5.92610e-02	C/T	6.08640e-02	C/T	Asthma	C0004096	Immune System Diseases; Respiratory Tract Diseases	0.02	1.0	2	2006	2014
rs1138272	GSTP1	2950	0.699	0.286	11	67586108	missense variant	C/T	snp	5.92610e-02	C/T	6.08640e-02	C/T	Malignant neoplasm of brain	C0153633	Neoplasms; Nervous System Diseases	0.01	1.0	1	2005	2005
rs1138272	GSTP1	2950	0.699	0.286	11	67586108	missense variant	C/T	snp	5.92610e-02	C/T	6.08640e-02	C/T	Malignant neoplasm of lung	C0242379	Neoplasms; Respiratory Tract Diseases	0.03	0.666666666666667	3	2004	2013
rs1138272	GSTP1	2950	0.699	0.286	11	67586108	missense variant	C/T	snp	5.92610e-02	C/T	6.08640e-02	C/T	Age related macular degeneration	C0242383	Eye Diseases	0.01	0.0	1	2013	2013
rs1138272	GSTP1	2950	0.699	0.286	11	67586108	missense variant	C/T	snp	5.92610e-02	C/T	6.08640e-02	C/T	Carcinoma of lung	C0684249		0.03	0.666666666666667	3	2004	2013
rs1138272	GSTP1	2950	0.699	0.286	11	67586108	missense variant	C/T	snp	5.92610e-02	C/T	6.08640e-02	C/T	Primary malignant neoplasm of lung	C1306460		0.03	0.666666666666667	3	2004	2013
rs1138272	GSTP1	2950	0.699	0.286	11	67586108	missense variant	C/T	snp	5.92610e-02	C/T	6.08640e-02	C/T	Squamous cell carcinoma of the head and neck	C1168401	Neoplasms	0.01	1.0	1	2009	2009
rs1138272	GSTP1	2950	0.699	0.286	11	67586108	missense variant	C/T	snp	5.92610e-02	C/T	6.08640e-02	C/T	Prostate carcinoma	C0600139		0.01	1.0	1	2006	2006
rs1138272	GSTP1	2950	0.699	0.286	11	67586108	missense variant	C/T	snp	5.92610e-02	C/T	6.08640e-02	C/T	Malignant neoplasm of prostate	C0376358	Male Urogenital Diseases; Neoplasms	0.01	1.0	1	2006	2006
rs1138272	GSTP1	2950	0.699	0.286	11	67586108	missense variant	C/T	snp	5.92610e-02	C/T	6.08640e-02	C/T	Colorectal Carcinoma	C0009402	Digestive System Diseases; Neoplasms	0.01	1.0	1	2013	2013
rs1138272	GSTP1	2950	0.699	0.286	11	67586108	missense variant	C/T	snp	5.92610e-02	C/T	6.08640e-02	C/T	Wheezing	C0043144	Pathological Conditions, Signs and Symptoms	0.01	1.0	1	2014	2014
rs1138272	GSTP1	2950	0.699	0.286	11	67586108	missense variant	C/T	snp	5.92610e-02	C/T	6.08640e-02	C/T	Colorectal Cancer	C1527249	Digestive System Diseases; Neoplasms	0.01	1.0	1	2013	2013
rs113860699	LMNA	4000	1.0	0.071	1	156138759	splice donor variant	T/A,C,G	snp					Progeria	C0033300	Congenital, Hereditary, and Neonatal Diseases and Abnormalities; Nutritional and Metabolic Diseases	0.7		1	1993	1993
rs113993962	BLM	641	1.0	0.071	15	90766923	frameshift variant	TATCTGA/TTAGATTC	in-del	1.96306e-04	TATC/T	3.18573e-05	TATC/T	Neoplastic Syndromes, Hereditary	C0027672	Congenital, Hereditary, and Neonatal Diseases and Abnormalities; Neoplasms	0.7		11	1995	2013
rs113993962	BLM	641	1.0	0.071	15	90766923	frameshift variant	TATCTGA/TTAGATTC	in-del	1.96306e-04	TATC/T	3.18573e-05	TATC/T	Bloom Syndrome	C0005859	Congenital, Hereditary, and Neonatal Diseases and Abnormalities; Nutritional and Metabolic Diseases	0.7		11	1993	2017
rs114706984	BCHE	590	1.0	0.143	3	165830399	missense variant	G/A	snp	2.10623e-03	G/A	2.16561e-03	G/A	Butyrylcholinesterase deficiency	C1283400	Congenital, Hereditary, and Neonatal Diseases and Abnormalities; Nutritional and Metabolic Diseases; Pathological Conditions, Signs and Symptoms; Respiratory Tract Diseases	0.7		4	1995	2012
rs11479	TYMP;SCO2	1890;9997	0.923	0.179	22	50525807	stop gained	G/A,C,T	snp	1.27738e-01;1.30416e-05;4.34718e-06	G/A;G/C;G/T	9.35408e-02	G/A	Malignant neoplasm of gastrointestinal tract	C0685938	Digestive System Diseases; Neoplasms	0.01	1.0	1	2015	2015
rs11479	TYMP;SCO2	1890;9997	0.923	0.179	22	50525807	stop gained	G/A,C,T	snp	1.27738e-01;1.30416e-05;4.34718e-06	G/A;G/C;G/T	9.35408e-02	G/A	MITOCHONDRIAL NEUROGASTROINTESTINAL ENCEPHALOPATHY SYNDROME	C0872218	Digestive System Diseases; Musculoskeletal Diseases; Nervous System Diseases; Nutritional and Metabolic Diseases	0.7		2	1993	2007
rs115129687	BCHE	590	0.821	0.143	3	165829857	missense variant	C/G	snp	1.16146e-04	C/G			BCHE*539T PHENOTYPE	C4017557		0.7		4	1992	1999
rs115129687	BCHE	590	0.821	0.143	3	165829857	missense variant	C/G	snp	1.16146e-04	C/G			BCHE*FS126 PHENOTYPE	C4017560		0.7		4	1992	1999
rs115129687	BCHE	590	0.821	0.143	3	165829857	missense variant	C/G	snp	1.16146e-04	C/G			BCHE, SILENT 1 PHENOTYPE	C3889604		0.7		4	1992	1999
rs115129687	BCHE	590	0.821	0.143	3	165829857	missense variant	C/G	snp	1.16146e-04	C/G			CHE*70G PHENOTYPE	C4017544		0.7		4	1992	1999
rs115129687	BCHE	590	0.821	0.143	3	165829857	missense variant	C/G	snp	1.16146e-04	C/G			BCHE, FLUORIDE-RESISTANT II PHENOTYPE	C4017552		0.7		4	1992	1999
rs115129687	BCHE	590	0.821	0.143	3	165829857	missense variant	C/G	snp	1.16146e-04	C/G			BCHE ANN ARBOR PHENOTYPE	C4017546		0.7		4	1992	1999
rs115129687	BCHE	590	0.821	0.143	3	165829857	missense variant	C/G	snp	1.16146e-04	C/G			APNEA, POSTANESTHETIC, DUE TO BCHE, ATYPICAL-1	C4016356		0.7		4	1992	1999
rs115129687	BCHE	590	0.821	0.143	3	165829857	missense variant	C/G	snp	1.16146e-04	C/G			CHE*390V PHENOTYPE	C4017553		0.7		4	1992	1999
rs115129687	BCHE	590	0.821	0.143	3	165829857	missense variant	C/G	snp	1.16146e-04	C/G			BCHE, QUANTITATIVE K POLYMORPHISM PHENOTYPE	C4017555		0.7		4	1992	1999
rs115129687	BCHE	590	0.821	0.143	3	165829857	missense variant	C/G	snp	1.16146e-04	C/G			BCHE CYNTHIANA PHENOTYPE	C3889605		0.7		4	1992	1999
rs115129687	BCHE	590	0.821	0.143	3	165829857	missense variant	C/G	snp	1.16146e-04	C/G			BCHE*FS117 PHENOTYPE	C4017548		0.7		4	1992	1999
rs115129687	BCHE	590	0.821	0.143	3	165829857	missense variant	C/G	snp	1.16146e-04	C/G			BCHE, H VARIANT PHENOTYPE	C3889592		0.7		4	1992	1999
rs115129687	BCHE	590	0.821	0.143	3	165829857	missense variant	C/G	snp	1.16146e-04	C/G			BCHE, FLUORIDE-RESISTANT I PHENOTYPE	C4017549		0.7		4	1992	1999
rs115129687	BCHE	590	0.821	0.143	3	165829857	missense variant	C/G	snp	1.16146e-04	C/G			BCHE*70G PHENOTYPE	C4017545		0.7		4	1992	1999
rs115129687	BCHE	590	0.821	0.143	3	165829857	missense variant	C/G	snp	1.16146e-04	C/G			BCHE JOHANNESBURG PHENOTYPE	C3889606		0.7		4	1992	1999
rs115129687	BCHE	590	0.821	0.143	3	165829857	missense variant	C/G	snp	1.16146e-04	C/G			Suxamethonium sensitivity	C1622434	Congenital, Hereditary, and Neonatal Diseases and Abnormalities; Nutritional and Metabolic Diseases; Pathological Conditions, Signs and Symptoms; Respiratory Tract Diseases	0.7		4	1992	1999
rs115129687	BCHE	590	0.821	0.143	3	165829857	missense variant	C/G	snp	1.16146e-04	C/G			BCHE, FLUORIDE 2 PHENOTYPE	C3889588		0.7		4	1992	1999
rs115129687	BCHE	590	0.821	0.143	3	165829857	missense variant	C/G	snp	1.16146e-04	C/G			Butyrylcholinesterase deficiency	C1283400	Congenital, Hereditary, and Neonatal Diseases and Abnormalities; Nutritional and Metabolic Diseases; Pathological Conditions, Signs and Symptoms; Respiratory Tract Diseases	0.7		4	1992	1999
rs115129687	BCHE	590	0.821	0.143	3	165829857	missense variant	C/G	snp	1.16146e-04	C/G			BCHE, QUANTITATIVE J VARIANT PHENOTYPE	C4017558		0.7		4	1992	1999
rs115129687	BCHE	590	0.821	0.143	3	165829857	missense variant	C/G	snp	1.16146e-04	C/G			Acholinesterasemia	C1867467	Congenital, Hereditary, and Neonatal Diseases and Abnormalities; Nutritional and Metabolic Diseases	0.7		4	1992	1999
rs115129687	BCHE	590	0.821	0.143	3	165829857	missense variant	C/G	snp	1.16146e-04	C/G			Apnea, Postanesthetic	C1867468	Congenital, Hereditary, and Neonatal Diseases and Abnormalities; Nutritional and Metabolic Diseases; Pathological Conditions, Signs and Symptoms; Respiratory Tract Diseases	0.7		4	1992	1999
rs115129687	BCHE	590	0.821	0.143	3	165829857	missense variant	C/G	snp	1.16146e-04	C/G			Pseudocholinesterase deficiency	C0268379	Congenital, Hereditary, and Neonatal Diseases and Abnormalities; Nutritional and Metabolic Diseases; Pathological Conditions, Signs and Symptoms; Respiratory Tract Diseases	0.7		4	1992	1999
rs115129687	BCHE	590	0.821	0.143	3	165829857	missense variant	C/G	snp	1.16146e-04	C/G			BCHE*390V PHENOTYPE	C4017554		0.7		4	1992	1999
rs115129687	BCHE	590	0.821	0.143	3	165829857	missense variant	C/G	snp	1.16146e-04	C/G			BCHE, K VARIANT PHENOTYPE	C3889589		0.7		4	1992	1999
rs115129687	BCHE	590	0.821	0.143	3	165829857	missense variant	C/G	snp	1.16146e-04	C/G			Butyrylcholinesterase Deficiency, Fluoride-Resistant, Japanese Type	C1867469	Congenital, Hereditary, and Neonatal Diseases and Abnormalities; Nutritional and Metabolic Diseases	0.7		4	1992	1999
rs115129687	BCHE	590	0.821	0.143	3	165829857	missense variant	C/G	snp	1.16146e-04	C/G			CHE*539T PHENOTYPE	C4017556		0.7		4	1992	1999
rs115129687	BCHE	590	0.821	0.143	3	165829857	missense variant	C/G	snp	1.16146e-04	C/G			BCHE NEWFOUNDLAND PHENOTYPE	C3889596		0.7		4	1992	1999
rs115129687	BCHE	590	0.821	0.143	3	165829857	missense variant	C/G	snp	1.16146e-04	C/G			BCHE*243M PHENOTYPE	C4017551		0.7		4	1992	1999
rs115129687	BCHE	590	0.821	0.143	3	165829857	missense variant	C/G	snp	1.16146e-04	C/G			BCHE, DIBUCAINE-RESISTANT I PHENOTYPE	C4017543		0.7		4	1992	1999
rs115129687	BCHE	590	0.821	0.143	3	165829857	missense variant	C/G	snp	1.16146e-04	C/G			CHE*243M PHENOTYPE	C4017550		0.7		4	1992	1999
rs115129687	BCHE	590	0.821	0.143	3	165829857	missense variant	C/G	snp	1.16146e-04	C/G			BCHE, QUANTITATIVE H VARIANT PHENOTYPE	C4017559		0.7		4	1992	1999
rs115129687	BCHE	590	0.821	0.143	3	165829857	missense variant	C/G	snp	1.16146e-04	C/G			BCHE, J VARIANT PHENOTYPE	C3889591		0.7		4	1992	1999
rs115129687	BCHE	590	0.821	0.143	3	165829857	missense variant	C/G	snp	1.16146e-04	C/G			BCHE, FLUORIDE 1 PHENOTYPE	C3889586		0.7		4	1992	1999
rs115129687	BCHE	590	0.821	0.143	3	165829857	missense variant	C/G	snp	1.16146e-04	C/G			Hypocholinesterasemia, Fluoride-Resistant, Japanese Type	C1867470	Congenital, Hereditary, and Neonatal Diseases and Abnormalities; Nutritional and Metabolic Diseases	0.7		4	1992	1999
rs115129687	BCHE	590	0.821	0.143	3	165829857	missense variant	C/G	snp	1.16146e-04	C/G			CHE*FS117 PHENOTYPE	C4017547		0.7		4	1992	1999
rs11549465	LOC105370526;HIF1A	105370526;3091	0.662	0.357	14	61740839	missense variant	C/T	snp	8.80821e-02	C/T	7.00032e-02	C/T	Breast Carcinoma	C0678222	Neoplasms; Skin and Connective Tissue Diseases	0.01	1.0	1	2008	2008
rs11549465	LOC105370526;HIF1A	105370526;3091	0.662	0.357	14	61740839	missense variant	C/T	snp	8.80821e-02	C/T	7.00032e-02	C/T	Prostate carcinoma	C0600139		0.05	1.0	5	2007	2018
rs11549465	LOC105370526;HIF1A	105370526;3091	0.662	0.357	14	61740839	missense variant	C/T	snp	8.80821e-02	C/T	7.00032e-02	C/T	Pancreatic carcinoma	C0235974	Digestive System Diseases; Endocrine System Diseases; Neoplasms	0.01	1.0	1	2014	2014
rs11549465	LOC105370526;HIF1A	105370526;3091	0.662	0.357	14	61740839	missense variant	C/T	snp	8.80821e-02	C/T	7.00032e-02	C/T	Diabetic Nephropathy	C0011881	Endocrine System Diseases; Female Urogenital Diseases and Pregnancy Complications; Male Urogenital Diseases	0.01	1.0	1	2013	2013
rs11549465	LOC105370526;HIF1A	105370526;3091	0.662	0.357	14	61740839	missense variant	C/T	snp	8.80821e-02	C/T	7.00032e-02	C/T	Non-Small Cell Lung Carcinoma	C0007131	Neoplasms; Respiratory Tract Diseases	0.01	1.0	1	2012	2012
rs11549465	LOC105370526;HIF1A	105370526;3091	0.662	0.357	14	61740839	missense variant	C/T	snp	8.80821e-02	C/T	7.00032e-02	C/T	Cancer of Digestive System	C0751075	Digestive System Diseases; Neoplasms	0.01	1.0	1	2014	2014
rs11549465	LOC105370526;HIF1A	105370526;3091	0.662	0.357	14	61740839	missense variant	C/T	snp	8.80821e-02	C/T	7.00032e-02	C/T	Kidney Diseases	C0022658	Female Urogenital Diseases and Pregnancy Complications; Male Urogenital Diseases	0.01	1.0	1	2013	2013
rs11549465	LOC105370526;HIF1A	105370526;3091	0.662	0.357	14	61740839	missense variant	C/T	snp	8.80821e-02	C/T	7.00032e-02	C/T	Age related macular degeneration	C0242383	Eye Diseases	0.01	1.0	1	2015	2015
rs11549465	LOC105370526;HIF1A	105370526;3091	0.662	0.357	14	61740839	missense variant	C/T	snp	8.80821e-02	C/T	7.00032e-02	C/T	Malignant neoplasm of gastrointestinal tract	C0685938	Digestive System Diseases; Neoplasms	0.01	1.0	1	2014	2014
rs11549465	LOC105370526;HIF1A	105370526;3091	0.662	0.357	14	61740839	missense variant	C/T	snp	8.80821e-02	C/T	7.00032e-02	C/T	Foot Ulcer	C0085119	Skin and Connective Tissue Diseases	0.01	1.0	1	2016	2016
rs11549465	LOC105370526;HIF1A	105370526;3091	0.662	0.357	14	61740839	missense variant	C/T	snp	8.80821e-02	C/T	7.00032e-02	C/T	Diabetic foot ulcer	C1456868	Cardiovascular Diseases; Endocrine System Diseases; Skin and Connective Tissue Diseases	0.01	1.0	1	2016	2016
rs11549465	LOC105370526;HIF1A	105370526;3091	0.662	0.357	14	61740839	missense variant	C/T	snp	8.80821e-02	C/T	7.00032e-02	C/T	Diabetic Foot	C0206172	Cardiovascular Diseases; Endocrine System Diseases; Skin and Connective Tissue Diseases	0.01	1.0	1	2016	2016
rs11549465	LOC105370526;HIF1A	105370526;3091	0.662	0.357	14	61740839	missense variant	C/T	snp	8.80821e-02	C/T	7.00032e-02	C/T	Diabetes	C0011847		0.01	1.0	1	2013	2013
rs11549465	LOC105370526;HIF1A	105370526;3091	0.662	0.357	14	61740839	missense variant	C/T	snp	8.80821e-02	C/T	7.00032e-02	C/T	Diabetes Mellitus, Non-Insulin-Dependent	C0011860	Endocrine System Diseases; Nutritional and Metabolic Diseases	0.01	1.0	1	2005	2005
rs11549465	LOC105370526;HIF1A	105370526;3091	0.662	0.357	14	61740839	missense variant	C/T	snp	8.80821e-02	C/T	7.00032e-02	C/T	Malignant neoplasm of lung	C0242379	Neoplasms; Respiratory Tract Diseases	0.01	1.0	1	2011	2011
rs11549465	LOC105370526;HIF1A	105370526;3091	0.662	0.357	14	61740839	missense variant	C/T	snp	8.80821e-02	C/T	7.00032e-02	C/T	Primary malignant neoplasm of lung	C1306460		0.01	1.0	1	2011	2011
rs11549465	LOC105370526;HIF1A	105370526;3091	0.662	0.357	14	61740839	missense variant	C/T	snp	8.80821e-02	C/T	7.00032e-02	C/T	Malignant neoplasm of breast	C0006142	Neoplasms; Skin and Connective Tissue Diseases	0.01	1.0	1	2008	2008
rs11549465	LOC105370526;HIF1A	105370526;3091	0.662	0.357	14	61740839	missense variant	C/T	snp	8.80821e-02	C/T	7.00032e-02	C/T	Diabetes Mellitus	C0011849	Endocrine System Diseases; Nutritional and Metabolic Diseases	0.01	1.0	1	2013	2013
rs11549465	LOC105370526;HIF1A	105370526;3091	0.662	0.357	14	61740839	missense variant	C/T	snp	8.80821e-02	C/T	7.00032e-02	C/T	Carcinoma of lung	C0684249		0.01	1.0	1	2011	2011
rs11549465	LOC105370526;HIF1A	105370526;3091	0.662	0.357	14	61740839	missense variant	C/T	snp	8.80821e-02	C/T	7.00032e-02	C/T	Malignant neoplasm of pancreas	C0346647	Digestive System Diseases; Endocrine System Diseases; Neoplasms	0.01	1.0	1	2014	2014
rs11549465	LOC105370526;HIF1A	105370526;3091	0.662	0.357	14	61740839	missense variant	C/T	snp	8.80821e-02	C/T	7.00032e-02	C/T	Squamous cell carcinoma of the head and neck	C1168401	Neoplasms	0.01	1.0	1	2003	2003
rs11549465	LOC105370526;HIF1A	105370526;3091	0.662	0.357	14	61740839	missense variant	C/T	snp	8.80821e-02	C/T	7.00032e-02	C/T	Tumor Progression	C0178874		0.01	1.0	1	2014	2014
rs11549465	LOC105370526;HIF1A	105370526;3091	0.662	0.357	14	61740839	missense variant	C/T	snp	8.80821e-02	C/T	7.00032e-02	C/T	Neoplasm Metastasis	C0027627	Neoplasms; Pathological Conditions, Signs and Symptoms	0.01	1.0	1	2014	2014
rs11549465	LOC105370526;HIF1A	105370526;3091	0.662	0.357	14	61740839	missense variant	C/T	snp	8.80821e-02	C/T	7.00032e-02	C/T	Endometriosis	C0014175	Female Urogenital Diseases and Pregnancy Complications	0.01	1.0	1	2016	2016
rs11549465	LOC105370526;HIF1A	105370526;3091	0.662	0.357	14	61740839	missense variant	C/T	snp	8.80821e-02	C/T	7.00032e-02	C/T	androgen independent prostate cancer	C1654637		0.01	1.0	1	2007	2007
rs11549465	LOC105370526;HIF1A	105370526;3091	0.662	0.357	14	61740839	missense variant	C/T	snp	8.80821e-02	C/T	7.00032e-02	C/T	Retinal Diseases	C0035309	Eye Diseases	0.01	0.0	1	2005	2005
rs11549465	LOC105370526;HIF1A	105370526;3091	0.662	0.357	14	61740839	missense variant	C/T	snp	8.80821e-02	C/T	7.00032e-02	C/T	Malignant neoplasm of prostate	C0376358	Male Urogenital Diseases; Neoplasms	0.05	1.0	5	2007	2018
rs11549467	LOC105370526;HIF1A	105370526;3091	0.734	0.25	14	61740857	missense variant	G/A	snp	8.90706e-03	G/A	1.14404e-02	G/A	androgen independent prostate cancer	C1654637		0.01	1.0	1	2007	2007
rs11549467	LOC105370526;HIF1A	105370526;3091	0.734	0.25	14	61740857	missense variant	G/A	snp	8.90706e-03	G/A	1.14404e-02	G/A	Malignant neoplasm of pancreas	C0346647	Digestive System Diseases; Endocrine System Diseases; Neoplasms	0.01	1.0	1	2014	2014
rs11549467	LOC105370526;HIF1A	105370526;3091	0.734	0.25	14	61740857	missense variant	G/A	snp	8.90706e-03	G/A	1.14404e-02	G/A	Malignant neoplasm of lung	C0242379	Neoplasms; Respiratory Tract Diseases	0.01	1.0	1	2011	2011
rs11549467	LOC105370526;HIF1A	105370526;3091	0.734	0.25	14	61740857	missense variant	G/A	snp	8.90706e-03	G/A	1.14404e-02	G/A	Non-Small Cell Lung Carcinoma	C0007131	Neoplasms; Respiratory Tract Diseases	0.01	1.0	1	2012	2012
rs11549467	LOC105370526;HIF1A	105370526;3091	0.734	0.25	14	61740857	missense variant	G/A	snp	8.90706e-03	G/A	1.14404e-02	G/A	Neoplasm Metastasis	C0027627	Neoplasms; Pathological Conditions, Signs and Symptoms	0.01	1.0	1	2014	2014
rs11549467	LOC105370526;HIF1A	105370526;3091	0.734	0.25	14	61740857	missense variant	G/A	snp	8.90706e-03	G/A	1.14404e-02	G/A	Squamous cell carcinoma of the head and neck	C1168401	Neoplasms	0.01	1.0	1	2003	2003
rs11549467	LOC105370526;HIF1A	105370526;3091	0.734	0.25	14	61740857	missense variant	G/A	snp	8.90706e-03	G/A	1.14404e-02	G/A	Age related macular degeneration	C0242383	Eye Diseases	0.01	1.0	1	2015	2015
rs11549467	LOC105370526;HIF1A	105370526;3091	0.734	0.25	14	61740857	missense variant	G/A	snp	8.90706e-03	G/A	1.14404e-02	G/A	Pancreatic carcinoma	C0235974	Digestive System Diseases; Endocrine System Diseases; Neoplasms	0.01	1.0	1	2014	2014
rs11549467	LOC105370526;HIF1A	105370526;3091	0.734	0.25	14	61740857	missense variant	G/A	snp	8.90706e-03	G/A	1.14404e-02	G/A	Renal Cell Carcinoma	C0007134	Female Urogenital Diseases and Pregnancy Complications; Male Urogenital Diseases; Neoplasms	0.01	1.0	1	2012	2012
rs11549467	LOC105370526;HIF1A	105370526;3091	0.734	0.25	14	61740857	missense variant	G/A	snp	8.90706e-03	G/A	1.14404e-02	G/A	Prostate carcinoma	C0600139		0.03	1.0	3	2007	2014
rs11549467	LOC105370526;HIF1A	105370526;3091	0.734	0.25	14	61740857	missense variant	G/A	snp	8.90706e-03	G/A	1.14404e-02	G/A	Cancer of Digestive System	C0751075	Digestive System Diseases; Neoplasms	0.01	1.0	1	2014	2014
rs11549467	LOC105370526;HIF1A	105370526;3091	0.734	0.25	14	61740857	missense variant	G/A	snp	8.90706e-03	G/A	1.14404e-02	G/A	Malignant neoplasm of gastrointestinal tract	C0685938	Digestive System Diseases; Neoplasms	0.01	1.0	1	2014	2014
rs11549467	LOC105370526;HIF1A	105370526;3091	0.734	0.25	14	61740857	missense variant	G/A	snp	8.90706e-03	G/A	1.14404e-02	G/A	Malignant neoplasm of prostate	C0376358	Male Urogenital Diseases; Neoplasms	0.03	1.0	3	2007	2014
rs11549467	LOC105370526;HIF1A	105370526;3091	0.734	0.25	14	61740857	missense variant	G/A	snp	8.90706e-03	G/A	1.14404e-02	G/A	Tumor Progression	C0178874		0.01	1.0	1	2014	2014
rs11553554	OAT	4942	1.0	0.071	10	124412020	stop gained	C/T	snp	1.19290e-05	C/T			Gyrate Atrophy	C0018425	Congenital, Hereditary, and Neonatal Diseases and Abnormalities; Eye Diseases	0.7		1	2013	2013
rs11553554	OAT	4942	1.0	0.071	10	124412020	stop gained	C/T	snp	1.19290e-05	C/T			Hyperornithinemia	C0599035	Congenital, Hereditary, and Neonatal Diseases and Abnormalities; Eye Diseases	0.7		1	2013	2013
rs115624085	BCHE	590	0.821	0.143	3	165830150	missense variant	T/C	snp	1.08084e-04	T/C			Butyrylcholinesterase deficiency	C1283400	Congenital, Hereditary, and Neonatal Diseases and Abnormalities; Nutritional and Metabolic Diseases; Pathological Conditions, Signs and Symptoms; Respiratory Tract Diseases	0.8		2	1997	2015
rs115624085	BCHE	590	0.821	0.143	3	165830150	missense variant	T/C	snp	1.08084e-04	T/C			BCHE*70G PHENOTYPE	C4017545		0.7		1	1997	1997
rs115624085	BCHE	590	0.821	0.143	3	165830150	missense variant	T/C	snp	1.08084e-04	T/C			BCHE, DIBUCAINE-RESISTANT I PHENOTYPE	C4017543		0.7		1	1997	1997
rs115624085	BCHE	590	0.821	0.143	3	165830150	missense variant	T/C	snp	1.08084e-04	T/C			CHE*FS117 PHENOTYPE	C4017547		0.7		1	1997	1997
rs115624085	BCHE	590	0.821	0.143	3	165830150	missense variant	T/C	snp	1.08084e-04	T/C			BCHE, FLUORIDE 1 PHENOTYPE	C3889586		0.7		1	1997	1997
rs115624085	BCHE	590	0.821	0.143	3	165830150	missense variant	T/C	snp	1.08084e-04	T/C			Pseudocholinesterase deficiency	C0268379	Congenital, Hereditary, and Neonatal Diseases and Abnormalities; Nutritional and Metabolic Diseases; Pathological Conditions, Signs and Symptoms; Respiratory Tract Diseases	0.7		1	1997	1997
rs115624085	BCHE	590	0.821	0.143	3	165830150	missense variant	T/C	snp	1.08084e-04	T/C			BCHE, FLUORIDE 2 PHENOTYPE	C3889588		0.7		1	1997	1997
rs115624085	BCHE	590	0.821	0.143	3	165830150	missense variant	T/C	snp	1.08084e-04	T/C			BCHE, QUANTITATIVE H VARIANT PHENOTYPE	C4017559		0.7		1	1997	1997
rs115624085	BCHE	590	0.821	0.143	3	165830150	missense variant	T/C	snp	1.08084e-04	T/C			BCHE, H VARIANT PHENOTYPE	C3889592		0.7		1	1997	1997
rs115624085	BCHE	590	0.821	0.143	3	165830150	missense variant	T/C	snp	1.08084e-04	T/C			BCHE, QUANTITATIVE J VARIANT PHENOTYPE	C4017558		0.7		1	1997	1997
rs115624085	BCHE	590	0.821	0.143	3	165830150	missense variant	T/C	snp	1.08084e-04	T/C			BCHE*390V PHENOTYPE	C4017554		0.7		1	1997	1997
rs115624085	BCHE	590	0.821	0.143	3	165830150	missense variant	T/C	snp	1.08084e-04	T/C			Acholinesterasemia	C1867467	Congenital, Hereditary, and Neonatal Diseases and Abnormalities; Nutritional and Metabolic Diseases	0.7		1	1997	1997
rs115624085	BCHE	590	0.821	0.143	3	165830150	missense variant	T/C	snp	1.08084e-04	T/C			CHE*390V PHENOTYPE	C4017553		0.7		1	1997	1997
rs115624085	BCHE	590	0.821	0.143	3	165830150	missense variant	T/C	snp	1.08084e-04	T/C			BCHE*539T PHENOTYPE	C4017557		0.7		1	1997	1997
rs115624085	BCHE	590	0.821	0.143	3	165830150	missense variant	T/C	snp	1.08084e-04	T/C			Hypocholinesterasemia, Fluoride-Resistant, Japanese Type	C1867470	Congenital, Hereditary, and Neonatal Diseases and Abnormalities; Nutritional and Metabolic Diseases	0.7		1	1997	1997
rs115624085	BCHE	590	0.821	0.143	3	165830150	missense variant	T/C	snp	1.08084e-04	T/C			CHE*243M PHENOTYPE	C4017550		0.7		1	1997	1997
rs115624085	BCHE	590	0.821	0.143	3	165830150	missense variant	T/C	snp	1.08084e-04	T/C			CHE*539T PHENOTYPE	C4017556		0.7		1	1997	1997
rs115624085	BCHE	590	0.821	0.143	3	165830150	missense variant	T/C	snp	1.08084e-04	T/C			APNEA, POSTANESTHETIC, DUE TO BCHE, ATYPICAL-1	C4016356		0.7		1	1997	1997
rs115624085	BCHE	590	0.821	0.143	3	165830150	missense variant	T/C	snp	1.08084e-04	T/C			Butyrylcholinesterase Deficiency, Fluoride-Resistant, Japanese Type	C1867469	Congenital, Hereditary, and Neonatal Diseases and Abnormalities; Nutritional and Metabolic Diseases	0.7		1	1997	1997
rs115624085	BCHE	590	0.821	0.143	3	165830150	missense variant	T/C	snp	1.08084e-04	T/C			BCHE, K VARIANT PHENOTYPE	C3889589		0.7		1	1997	1997
rs115624085	BCHE	590	0.821	0.143	3	165830150	missense variant	T/C	snp	1.08084e-04	T/C			CHE*70G PHENOTYPE	C4017544		0.7		1	1997	1997
rs115624085	BCHE	590	0.821	0.143	3	165830150	missense variant	T/C	snp	1.08084e-04	T/C			Apnea, Postanesthetic	C1867468	Congenital, Hereditary, and Neonatal Diseases and Abnormalities; Nutritional and Metabolic Diseases; Pathological Conditions, Signs and Symptoms; Respiratory Tract Diseases	0.7		1	1997	1997
rs115624085	BCHE	590	0.821	0.143	3	165830150	missense variant	T/C	snp	1.08084e-04	T/C			Suxamethonium sensitivity	C1622434	Congenital, Hereditary, and Neonatal Diseases and Abnormalities; Nutritional and Metabolic Diseases; Pathological Conditions, Signs and Symptoms; Respiratory Tract Diseases	0.7		1	1997	1997
rs115624085	BCHE	590	0.821	0.143	3	165830150	missense variant	T/C	snp	1.08084e-04	T/C			BCHE, J VARIANT PHENOTYPE	C3889591		0.7		1	1997	1997
rs115624085	BCHE	590	0.821	0.143	3	165830150	missense variant	T/C	snp	1.08084e-04	T/C			BCHE JOHANNESBURG PHENOTYPE	C3889606		0.7		1	1997	1997
rs115624085	BCHE	590	0.821	0.143	3	165830150	missense variant	T/C	snp	1.08084e-04	T/C			BCHE*243M PHENOTYPE	C4017551		0.7		1	1997	1997
rs115624085	BCHE	590	0.821	0.143	3	165830150	missense variant	T/C	snp	1.08084e-04	T/C			BCHE*FS126 PHENOTYPE	C4017560		0.7		1	1997	1997
rs115624085	BCHE	590	0.821	0.143	3	165830150	missense variant	T/C	snp	1.08084e-04	T/C			BCHE NEWFOUNDLAND PHENOTYPE	C3889596		0.7		1	1997	1997
rs115624085	BCHE	590	0.821	0.143	3	165830150	missense variant	T/C	snp	1.08084e-04	T/C			BCHE CYNTHIANA PHENOTYPE	C3889605		0.7		1	1997	1997
rs115624085	BCHE	590	0.821	0.143	3	165830150	missense variant	T/C	snp	1.08084e-04	T/C			BCHE, FLUORIDE-RESISTANT I PHENOTYPE	C4017549		0.7		1	1997	1997
rs115624085	BCHE	590	0.821	0.143	3	165830150	missense variant	T/C	snp	1.08084e-04	T/C			BCHE ANN ARBOR PHENOTYPE	C4017546		0.7		1	1997	1997
rs115624085	BCHE	590	0.821	0.143	3	165830150	missense variant	T/C	snp	1.08084e-04	T/C			BCHE, FLUORIDE-RESISTANT II PHENOTYPE	C4017552		0.7		1	1997	1997
rs115624085	BCHE	590	0.821	0.143	3	165830150	missense variant	T/C	snp	1.08084e-04	T/C			BCHE*FS117 PHENOTYPE	C4017548		0.7		1	1997	1997
rs115624085	BCHE	590	0.821	0.143	3	165830150	missense variant	T/C	snp	1.08084e-04	T/C			BCHE, QUANTITATIVE K POLYMORPHISM PHENOTYPE	C4017555		0.7		1	1997	1997
rs115624085	BCHE	590	0.821	0.143	3	165830150	missense variant	T/C	snp	1.08084e-04	T/C			BCHE, SILENT 1 PHENOTYPE	C3889604		0.7		1	1997	1997
rs11575937	LMNA	4000	0.715	0.321	1	156136985	missense variant	G/A,T	snp					Autosomal Recessive Emery-Dreifuss Muscular Dystrophy	C1450051	Congenital, Hereditary, and Neonatal Diseases and Abnormalities; Musculoskeletal Diseases; Nervous System Diseases	0.01	1.0	1	2013	2013
rs11575937	LMNA	4000	0.715	0.321	1	156136985	missense variant	G/A,T	snp					Hereditary Motor and Sensory-Neuropathy Type II	C0270914	Congenital, Hereditary, and Neonatal Diseases and Abnormalities; Nervous System Diseases	0.7		5	2000	2017
rs11575937	LMNA	4000	0.715	0.321	1	156136985	missense variant	G/A,T	snp					Hyperlipidemia	C0020473	Nutritional and Metabolic Diseases	0.01	1.0	1	2013	2013
rs11575937	LMNA	4000	0.715	0.321	1	156136985	missense variant	G/A,T	snp					Diabetes	C0011847		0.01	1.0	1	2000	2000
rs11575937	LMNA	4000	0.715	0.321	1	156136985	missense variant	G/A,T	snp					Hypertriglyceridemia	C0020557	Nutritional and Metabolic Diseases	0.01	1.0	1	2001	2001
rs11575937	LMNA	4000	0.715	0.321	1	156136985	missense variant	G/A,T	snp					Dyslipidemias	C0242339	Nutritional and Metabolic Diseases	0.02	1.0	2	2001	2001
rs11575937	LMNA	4000	0.715	0.321	1	156136985	missense variant	G/A,T	snp					Acquired partial lipodystrophy	C0220989	Nutritional and Metabolic Diseases; Skin and Connective Tissue Diseases	0.03	1.0	3	2000	2000
rs11575937	LMNA	4000	0.715	0.321	1	156136985	missense variant	G/A,T	snp					Hypertensive disease	C0020538	Cardiovascular Diseases	0.02	1.0	2	2000	2013
rs11575937	LMNA	4000	0.715	0.321	1	156136985	missense variant	G/A,T	snp					Muscular Dystrophy, Emery-Dreifuss	C0410189	Congenital, Hereditary, and Neonatal Diseases and Abnormalities; Musculoskeletal Diseases; Nervous System Diseases	0.01	1.0	1	2003	2003
rs11575937	LMNA	4000	0.715	0.321	1	156136985	missense variant	G/A,T	snp					Diabetes Mellitus	C0011849	Endocrine System Diseases; Nutritional and Metabolic Diseases	0.01	1.0	1	2000	2000
rs11575937	LMNA	4000	0.715	0.321	1	156136985	missense variant	G/A,T	snp					Familial partial lipodystrophy	C0271694	Nutritional and Metabolic Diseases; Skin and Connective Tissue Diseases	0.08	1.0	8	2000	2013
rs11575937	LMNA	4000	0.715	0.321	1	156136985	missense variant	G/A,T	snp					Hyperinsulinism	C0020459	Nutritional and Metabolic Diseases	0.03	1.0	3	2000	2001
rs11575937	LMNA	4000	0.715	0.321	1	156136985	missense variant	G/A,T	snp					Emery-Dreifuss Muscular Dystrophy 3	C2750035	Congenital, Hereditary, and Neonatal Diseases and Abnormalities; Musculoskeletal Diseases; Nervous System Diseases	0.7		5	2000	2013
rs11575937	LMNA	4000	0.715	0.321	1	156136985	missense variant	G/A,T	snp					Lipodystrophy	C0023787	Nutritional and Metabolic Diseases; Skin and Connective Tissue Diseases	0.04	0.75	4	2000	2013
rs11575937	LMNA	4000	0.715	0.321	1	156136985	missense variant	G/A,T	snp					Polycystic Ovary Syndrome	C0032460	Endocrine System Diseases; Female Urogenital Diseases and Pregnancy Complications; Neoplasms	0.01	1.0	1	2008	2008
rs11575937	LMNA	4000	0.715	0.321	1	156136985	missense variant	G/A,T	snp					Familial Partial Lipodystrophy, Type 2	C1720860	Nutritional and Metabolic Diseases; Skin and Connective Tissue Diseases	0.8		9	2000	2013
rs11575937	LMNA	4000	0.715	0.321	1	156136985	missense variant	G/A,T	snp					Pulmonary Fibrosis	C0034069	Respiratory Tract Diseases	0.01	1.0	1	2011	2011
rs11578696	LMNA	4000	1.0	0.071	1	156087177	intron variant	A/G	snp			9.22367e-02	A/G	Obesity	C0028754	Nutritional and Metabolic Diseases; Pathological Conditions, Signs and Symptoms	0.01	1.0	1	2007	2007
rs116097205	BCHE	590	0.821	0.143	3	165830852	missense variant	T/C	snp	1.19443e-05	T/C	3.18410e-05	T/C	BCHE ANN ARBOR PHENOTYPE	C4017546		0.7		1	1996	1996
rs116097205	BCHE	590	0.821	0.143	3	165830852	missense variant	T/C	snp	1.19443e-05	T/C	3.18410e-05	T/C	Butyrylcholinesterase Deficiency, Fluoride-Resistant, Japanese Type	C1867469	Congenital, Hereditary, and Neonatal Diseases and Abnormalities; Nutritional and Metabolic Diseases	0.7		1	1996	1996
rs116097205	BCHE	590	0.821	0.143	3	165830852	missense variant	T/C	snp	1.19443e-05	T/C	3.18410e-05	T/C	BCHE CYNTHIANA PHENOTYPE	C3889605		0.7		1	1996	1996
rs116097205	BCHE	590	0.821	0.143	3	165830852	missense variant	T/C	snp	1.19443e-05	T/C	3.18410e-05	T/C	CHE*539T PHENOTYPE	C4017556		0.7		1	1996	1996
rs116097205	BCHE	590	0.821	0.143	3	165830852	missense variant	T/C	snp	1.19443e-05	T/C	3.18410e-05	T/C	BCHE, QUANTITATIVE K POLYMORPHISM PHENOTYPE	C4017555		0.7		1	1996	1996
rs116097205	BCHE	590	0.821	0.143	3	165830852	missense variant	T/C	snp	1.19443e-05	T/C	3.18410e-05	T/C	BCHE, H VARIANT PHENOTYPE	C3889592		0.7		1	1996	1996
rs116097205	BCHE	590	0.821	0.143	3	165830852	missense variant	T/C	snp	1.19443e-05	T/C	3.18410e-05	T/C	Butyrylcholinesterase deficiency	C1283400	Congenital, Hereditary, and Neonatal Diseases and Abnormalities; Nutritional and Metabolic Diseases; Pathological Conditions, Signs and Symptoms; Respiratory Tract Diseases	0.7		1	1996	1996
rs116097205	BCHE	590	0.821	0.143	3	165830852	missense variant	T/C	snp	1.19443e-05	T/C	3.18410e-05	T/C	BCHE*FS126 PHENOTYPE	C4017560		0.7		1	1996	1996
rs116097205	BCHE	590	0.821	0.143	3	165830852	missense variant	T/C	snp	1.19443e-05	T/C	3.18410e-05	T/C	BCHE, QUANTITATIVE H VARIANT PHENOTYPE	C4017559		0.7		1	1996	1996
rs116097205	BCHE	590	0.821	0.143	3	165830852	missense variant	T/C	snp	1.19443e-05	T/C	3.18410e-05	T/C	CHE*70G PHENOTYPE	C4017544		0.7		1	1996	1996
rs116097205	BCHE	590	0.821	0.143	3	165830852	missense variant	T/C	snp	1.19443e-05	T/C	3.18410e-05	T/C	BCHE, FLUORIDE-RESISTANT II PHENOTYPE	C4017552		0.7		1	1996	1996
rs116097205	BCHE	590	0.821	0.143	3	165830852	missense variant	T/C	snp	1.19443e-05	T/C	3.18410e-05	T/C	BCHE, FLUORIDE 1 PHENOTYPE	C3889586		0.7		1	1996	1996
rs116097205	BCHE	590	0.821	0.143	3	165830852	missense variant	T/C	snp	1.19443e-05	T/C	3.18410e-05	T/C	CHE*FS117 PHENOTYPE	C4017547		0.7		1	1996	1996
rs116097205	BCHE	590	0.821	0.143	3	165830852	missense variant	T/C	snp	1.19443e-05	T/C	3.18410e-05	T/C	BCHE, QUANTITATIVE J VARIANT PHENOTYPE	C4017558		0.7		1	1996	1996
rs116097205	BCHE	590	0.821	0.143	3	165830852	missense variant	T/C	snp	1.19443e-05	T/C	3.18410e-05	T/C	BCHE, K VARIANT PHENOTYPE	C3889589		0.7		1	1996	1996
rs116097205	BCHE	590	0.821	0.143	3	165830852	missense variant	T/C	snp	1.19443e-05	T/C	3.18410e-05	T/C	Suxamethonium sensitivity	C1622434	Congenital, Hereditary, and Neonatal Diseases and Abnormalities; Nutritional and Metabolic Diseases; Pathological Conditions, Signs and Symptoms; Respiratory Tract Diseases	0.7		1	1996	1996
rs116097205	BCHE	590	0.821	0.143	3	165830852	missense variant	T/C	snp	1.19443e-05	T/C	3.18410e-05	T/C	BCHE JOHANNESBURG PHENOTYPE	C3889606		0.7		1	1996	1996
rs116097205	BCHE	590	0.821	0.143	3	165830852	missense variant	T/C	snp	1.19443e-05	T/C	3.18410e-05	T/C	BCHE, FLUORIDE-RESISTANT I PHENOTYPE	C4017549		0.7		1	1996	1996
rs116097205	BCHE	590	0.821	0.143	3	165830852	missense variant	T/C	snp	1.19443e-05	T/C	3.18410e-05	T/C	BCHE*70G PHENOTYPE	C4017545		0.7		1	1996	1996
rs116097205	BCHE	590	0.821	0.143	3	165830852	missense variant	T/C	snp	1.19443e-05	T/C	3.18410e-05	T/C	BCHE, DIBUCAINE-RESISTANT I PHENOTYPE	C4017543		0.7		1	1996	1996
rs116097205	BCHE	590	0.821	0.143	3	165830852	missense variant	T/C	snp	1.19443e-05	T/C	3.18410e-05	T/C	APNEA, POSTANESTHETIC, DUE TO BCHE, ATYPICAL-1	C4016356		0.7		1	1996	1996
rs116097205	BCHE	590	0.821	0.143	3	165830852	missense variant	T/C	snp	1.19443e-05	T/C	3.18410e-05	T/C	Hypocholinesterasemia, Fluoride-Resistant, Japanese Type	C1867470	Congenital, Hereditary, and Neonatal Diseases and Abnormalities; Nutritional and Metabolic Diseases	0.7		1	1996	1996
rs116097205	BCHE	590	0.821	0.143	3	165830852	missense variant	T/C	snp	1.19443e-05	T/C	3.18410e-05	T/C	BCHE, J VARIANT PHENOTYPE	C3889591		0.7		1	1996	1996
rs116097205	BCHE	590	0.821	0.143	3	165830852	missense variant	T/C	snp	1.19443e-05	T/C	3.18410e-05	T/C	CHE*390V PHENOTYPE	C4017553		0.7		1	1996	1996
rs116097205	BCHE	590	0.821	0.143	3	165830852	missense variant	T/C	snp	1.19443e-05	T/C	3.18410e-05	T/C	BCHE NEWFOUNDLAND PHENOTYPE	C3889596		0.7		1	1996	1996
rs116097205	BCHE	590	0.821	0.143	3	165830852	missense variant	T/C	snp	1.19443e-05	T/C	3.18410e-05	T/C	BCHE, FLUORIDE 2 PHENOTYPE	C3889588		0.7		1	1996	1996
rs116097205	BCHE	590	0.821	0.143	3	165830852	missense variant	T/C	snp	1.19443e-05	T/C	3.18410e-05	T/C	BCHE*390V PHENOTYPE	C4017554		0.7		1	1996	1996
rs116097205	BCHE	590	0.821	0.143	3	165830852	missense variant	T/C	snp	1.19443e-05	T/C	3.18410e-05	T/C	BCHE*FS117 PHENOTYPE	C4017548		0.7		1	1996	1996
rs116097205	BCHE	590	0.821	0.143	3	165830852	missense variant	T/C	snp	1.19443e-05	T/C	3.18410e-05	T/C	BCHE*243M PHENOTYPE	C4017551		0.7		1	1996	1996
rs116097205	BCHE	590	0.821	0.143	3	165830852	missense variant	T/C	snp	1.19443e-05	T/C	3.18410e-05	T/C	Pseudocholinesterase deficiency	C0268379	Congenital, Hereditary, and Neonatal Diseases and Abnormalities; Nutritional and Metabolic Diseases; Pathological Conditions, Signs and Symptoms; Respiratory Tract Diseases	0.7		1	1996	1996
rs116097205	BCHE	590	0.821	0.143	3	165830852	missense variant	T/C	snp	1.19443e-05	T/C	3.18410e-05	T/C	Apnea, Postanesthetic	C1867468	Congenital, Hereditary, and Neonatal Diseases and Abnormalities; Nutritional and Metabolic Diseases; Pathological Conditions, Signs and Symptoms; Respiratory Tract Diseases	0.7		1	1996	1996
rs116097205	BCHE	590	0.821	0.143	3	165830852	missense variant	T/C	snp	1.19443e-05	T/C	3.18410e-05	T/C	BCHE, SILENT 1 PHENOTYPE	C3889604		0.7		1	1996	1996
rs116097205	BCHE	590	0.821	0.143	3	165830852	missense variant	T/C	snp	1.19443e-05	T/C	3.18410e-05	T/C	Acholinesterasemia	C1867467	Congenital, Hereditary, and Neonatal Diseases and Abnormalities; Nutritional and Metabolic Diseases	0.7		1	1996	1996
rs116097205	BCHE	590	0.821	0.143	3	165830852	missense variant	T/C	snp	1.19443e-05	T/C	3.18410e-05	T/C	CHE*243M PHENOTYPE	C4017550		0.7		1	1996	1996
rs116097205	BCHE	590	0.821	0.143	3	165830852	missense variant	T/C	snp	1.19443e-05	T/C	3.18410e-05	T/C	BCHE*539T PHENOTYPE	C4017557		0.7		1	1996	1996
rs11632098	RORA	6095			15	60855305	intron variant	T/C	snp			8.76275e-01	T/C	Depressive Symptoms	C0086132	Behavior and Behavior Mechanisms	0.01	1.0	1	2016	2016
rs116373169	PMS2	5395			7	6002607	missense variant	G/A	snp	5.13654e-04	G/A	1.94268e-03	G/A	Neoplastic Syndromes, Hereditary	C0027672	Congenital, Hereditary, and Neonatal Diseases and Abnormalities; Neoplasms	0.7		0
rs11701	ANG;RNASE4	283;6038	0.923	0.071	14	20693894	missense variant	T/A,C,G	snp	3.97636e-06;1.37197e-01	T/A;T/G	1.25996e-01	T/G	Amyotrophic Lateral Sclerosis	C0002736	Nervous System Diseases; Nutritional and Metabolic Diseases	0.02	0.0	2	2008	2008
rs11701	ANG;RNASE4	283;6038	0.923	0.071	14	20693894	missense variant	T/A,C,G	snp	3.97636e-06;1.37197e-01	T/A;T/G	1.25996e-01	T/G	Parkinson Disease	C0030567	Nervous System Diseases	0.01	0.0	1	2016	2016
rs117107187	ITGB3	3690			17	47252031	intergenic variant	A/G	snp			7.42210e-03	A/G	Platelet mean volume determination (procedure)	C0200665		0.7		1	2017	2017
rs118203933	CA2	760	1.0	0.214	8	85473779	missense variant	C/T	snp	7.95729e-06	C/T			Encephalopathies	C0085584	Nervous System Diseases	0.01	1.0	1	2004	2004
rs118203933	CA2	760	1.0	0.214	8	85473779	missense variant	C/T	snp	7.95729e-06	C/T			Non-specific brain syndrome	C1446648		0.01	1.0	1	2004	2004
rs118203933	CA2	760	1.0	0.214	8	85473779	missense variant	C/T	snp	7.95729e-06	C/T			OSTEOPETROSIS, AUTOSOMAL RECESSIVE 3	C0345407	Congenital, Hereditary, and Neonatal Diseases and Abnormalities; Female Urogenital Diseases and Pregnancy Complications; Male Urogenital Diseases; Musculoskeletal Diseases; Nervous System Diseases; Nutritional and Metabolic Diseases	0.8		6	1972	2005
rs118203933	CA2	760	1.0	0.214	8	85473779	missense variant	C/T	snp	7.95729e-06	C/T			Metabolic Bone Disorder	C0005944	Musculoskeletal Diseases; Nutritional and Metabolic Diseases	0.01	1.0	1	2008	2008
rs118203934	CA2;CA3-AS1	760;100996348	1.0	0.214	8	85465357	stop gained	T/G	snp					OSTEOPETROSIS, AUTOSOMAL RECESSIVE 3	C0345407	Congenital, Hereditary, and Neonatal Diseases and Abnormalities; Female Urogenital Diseases and Pregnancy Complications; Male Urogenital Diseases; Musculoskeletal Diseases; Nervous System Diseases; Nutritional and Metabolic Diseases	0.7		2	1994	1995
rs11852361	BLM	641	0.923	0.071	15	90782869	missense variant		snp					Colorectal Carcinoma	C0009402	Digestive System Diseases; Neoplasms	0.01	1.0	1	2010	2010
rs11852361	BLM	641	0.923	0.071	15	90782869	missense variant		snp					Colorectal Cancer	C1527249	Digestive System Diseases; Neoplasms	0.01	1.0	1	2010	2010
rs1188383936	F2	2147	1.0	0.071	11	46725976		C/T	snp	7.97302e-06	C/T			Retinal Vein Occlusion	C0035328	Cardiovascular Diseases; Eye Diseases	0.01	1.0	1	2017	2017
rs12053876	BCHE	590			3	165832595	intron variant	G/A	snp			7.80933e-01	G/A	Pseudocholinesterase Measurement	C1168443		0.7		1	2012	2012
rs12101255	TSHR	7253	1.0	0.107	14	80984708	intron variant	C/T	snp			3.64104e-01	C/T	Graves Disease	C0018213	Endocrine System Diseases; Eye Diseases; Immune System Diseases	0.03	1.0	3	2009	2014
rs12101261	TSHR	7253	1.0	0.107	14	80984885	intron variant	C/T	snp			3.64293e-01	C/T	Graves Disease	C0018213	Endocrine System Diseases; Eye Diseases; Immune System Diseases	0.82	1.0	3	2011	2014
rs12107166	BCHE	590			3	165779505	intron variant	T/G	snp			1.26084e-01	T/G	Pseudocholinesterase Measurement	C1168443		0.7		1	2012	2012
rs121434594	RAF1	5894	0.878	0.143	3	12604189	missense variant	G/A,C,T	snp					Noonan Syndrome 5	C1969057	Cardiovascular Diseases; Congenital, Hereditary, and Neonatal Diseases and Abnormalities; Musculoskeletal Diseases; Skin and Connective Tissue Diseases	0.8		3	2007	2010
rs121434594	RAF1	5894	0.878	0.143	3	12604189	missense variant	G/A,C,T	snp					Genetic Diseases, Inborn	C0950123	Congenital, Hereditary, and Neonatal Diseases and Abnormalities	0.7		15	2006	2016
rs121434594	RAF1	5894	0.878	0.143	3	12604189	missense variant	G/A,C,T	snp					Cardiomyopathy, Hypertrophic, Familial	C0949658	Cardiovascular Diseases; Congenital, Hereditary, and Neonatal Diseases and Abnormalities	0.7		2	2007	2007
rs121434594	RAF1	5894	0.878	0.143	3	12604189	missense variant	G/A,C,T	snp					Noonan Syndrome	C0028326	Cardiovascular Diseases; Congenital, Hereditary, and Neonatal Diseases and Abnormalities; Musculoskeletal Diseases; Skin and Connective Tissue Diseases	0.7		7	2007	2013
rs121434629	PMS2	5395	0.878	0.179	7	6005918	missense variant	C/A,T	snp	1.62747e-04;8.13736e-06	C/A;C/T	2.54777e-04	C/A	COLORECTAL CANCER, HEREDITARY NONPOLYPOSIS, TYPE 4	C1838333	Congenital, Hereditary, and Neonatal Diseases and Abnormalities; Digestive System Diseases; Neoplasms; Nutritional and Metabolic Diseases	0.8		10	2006	2014
rs121434629	PMS2	5395	0.878	0.179	7	6005918	missense variant	C/A,T	snp	1.62747e-04;8.13736e-06	C/A;C/T	2.54777e-04	C/A	Turcot syndrome (disorder)	C0265325	Congenital, Hereditary, and Neonatal Diseases and Abnormalities; Digestive System Diseases; Neoplasms; Nervous System Diseases	0.8		3	2007	2014
rs121434629	PMS2	5395	0.878	0.179	7	6005918	missense variant	C/A,T	snp	1.62747e-04;8.13736e-06	C/A;C/T	2.54777e-04	C/A	Brain Neoplasms	C0006118	Neoplasms; Nervous System Diseases	0.01	1.0	1	2012	2012
rs121434629	PMS2	5395	0.878	0.179	7	6005918	missense variant	C/A,T	snp	1.62747e-04;8.13736e-06	C/A;C/T	2.54777e-04	C/A	Neoplastic Syndromes, Hereditary	C0027672	Congenital, Hereditary, and Neonatal Diseases and Abnormalities; Neoplasms	0.7		19	2004	2016
rs121434629	PMS2	5395	0.878	0.179	7	6005918	missense variant	C/A,T	snp	1.62747e-04;8.13736e-06	C/A;C/T	2.54777e-04	C/A	Hereditary Nonpolyposis Colorectal Neoplasms	C0009405	Congenital, Hereditary, and Neonatal Diseases and Abnormalities; Digestive System Diseases; Neoplasms; Nutritional and Metabolic Diseases	0.7		8	2005	2017
rs121434629	PMS2	5395	0.878	0.179	7	6005918	missense variant	C/A,T	snp	1.62747e-04;8.13736e-06	C/A;C/T	2.54777e-04	C/A	Hereditary Nonpolyposis Colorectal Cancer	C1333990	Congenital, Hereditary, and Neonatal Diseases and Abnormalities; Digestive System Diseases; Neoplasms; Nutritional and Metabolic Diseases	0.7		26	1995	2018
rs121434630	PMS2	5395	1.0	0.143	7	6004003	stop gained	A/T	snp					Turcot syndrome (disorder)	C0265325	Congenital, Hereditary, and Neonatal Diseases and Abnormalities; Digestive System Diseases; Neoplasms; Nervous System Diseases	0.7		1	2009	2009
rs12186091	BCHE	590			3	165799802	intron variant	C/A	snp			8.99483e-02	C/A	Pseudocholinesterase Measurement	C1168443		0.7		1	2012	2012
rs121908859	TSHR;LOC101928462	7253;101928462	1.0	0.036	14	81143914	missense variant	A/G	snp					Thyroid Adenoma, Hyperfunctioning	C1863960	Endocrine System Diseases	0.7		1	1993	1993
rs121908860	LOC101928462;TSHR	101928462;7253	1.0	0.036	14	81143925	missense variant	GC/AT	multinucleotide-polymorphism					Thyroid Adenoma, Hyperfunctioning	C1863960	Endocrine System Diseases	0.7		1	1993	1993
rs121908861	LOC101928462;TSHR	101928462;7253	0.923	0.036	14	81143949	missense variant	T/C	snp					Hyperthyroidism, Nonautoimmune	C1836706	Endocrine System Diseases	0.7		2	1995	1997
rs121908861	LOC101928462;TSHR	101928462;7253	0.923	0.036	14	81143949	missense variant	T/C	snp					Thyroid Adenoma, Hyperfunctioning	C1863960	Endocrine System Diseases	0.7		2	1995	1997
rs121908862	LOC101928462;TSHR	101928462;7253	1.0	0.107	14	81092563	missense variant	T/A	snp					HYPOTHYROIDISM, CONGENITAL, NONGOITROUS, 1	C3493776	Congenital, Hereditary, and Neonatal Diseases and Abnormalities; Endocrine System Diseases; Musculoskeletal Diseases	0.7		1	1995	1995
rs121908863	LOC101928462;TSHR	101928462;7253	1.0	0.107	14	81092547	missense variant	C/A,G	snp	3.97801e-06;1.43208e-04	C/A;C/G	9.55597e-05	C/G	HYPOTHYROIDISM, CONGENITAL, NONGOITROUS, 1	C3493776	Congenital, Hereditary, and Neonatal Diseases and Abnormalities; Endocrine System Diseases; Musculoskeletal Diseases	0.8		5	1995	2015
rs121908864	TSHR;LOC101928462	7253;101928462	0.923	0.036	14	81143416	missense variant	T/C,G	snp	3.97640e-06	T/G			Hyperthyroidism, Nonautoimmune	C1836706	Endocrine System Diseases	0.7		1	1996	1996
rs121908864	TSHR;LOC101928462	7253;101928462	0.923	0.036	14	81143416	missense variant	T/C,G	snp	3.97640e-06	T/G			Nodule	C0028259		0.02	1.0	2	2000	2005
rs121908864	TSHR;LOC101928462	7253;101928462	0.923	0.036	14	81143416	missense variant	T/C,G	snp	3.97640e-06	T/G			Congenital hyperthyroidism	C1262098		0.01	1.0	1	1998	1998
rs121908865	TSHR;LOC101928462	7253;101928462	1.0	0.107	14	81087962	missense variant	G/A	snp	1.98894e-05	G/A			HYPOTHYROIDISM, CONGENITAL, NONGOITROUS, 1	C3493776	Congenital, Hereditary, and Neonatal Diseases and Abnormalities; Endocrine System Diseases; Musculoskeletal Diseases	0.7		1	1997	1997
rs121908866	TSHR;LOC101928462	7253;101928462	0.923	0.107	14	81143695	stop gained	G/A	snp	1.11400e-04	G/A	9.55353e-05	G/A	Hypothyroidism	C0020676	Endocrine System Diseases	0.01	1.0	1	2003	2003
rs121908866	TSHR;LOC101928462	7253;101928462	0.923	0.107	14	81143695	stop gained	G/A	snp	1.11400e-04	G/A	9.55353e-05	G/A	Congenital Hypothyroidism	C0010308	Congenital, Hereditary, and Neonatal Diseases and Abnormalities; Endocrine System Diseases; Musculoskeletal Diseases	0.01	1.0	1	2003	2003
rs121908867	TSHR;LOC101928462	7253;101928462	1.0	0.107	14	81143028	stop gained	C/T	snp					HYPOTHYROIDISM, CONGENITAL, NONGOITROUS, 1	C3493776	Congenital, Hereditary, and Neonatal Diseases and Abnormalities; Endocrine System Diseases; Musculoskeletal Diseases	0.7		1	1997	1997
rs121908868	TSHR;LOC101928462	7253;101928462	1.0	0.107	14	81143286	missense variant	G/A	snp	3.97630e-06	G/A			HYPOTHYROIDISM, CONGENITAL, NONGOITROUS, 1	C3493776	Congenital, Hereditary, and Neonatal Diseases and Abnormalities; Endocrine System Diseases; Musculoskeletal Diseases	0.7		1	1997	1997
rs121908869	TSHR;CEP128	7253;145508	0.846	0.179	14	80955802	missense variant	G/C	snp	4.00333e-05	G/C			Epilepsy	C0014544	Nervous System Diseases	0.7		0
rs121908869	TSHR;CEP128	7253;145508	0.846	0.179	14	80955802	missense variant	G/C	snp	4.00333e-05	G/C			Developmental delay (disorder)	C0424605		0.7		0
rs121908869	TSHR;CEP128	7253;145508	0.846	0.179	14	80955802	missense variant	G/C	snp	4.00333e-05	G/C			Autistic features	C1846135		0.7		0
rs121908869	TSHR;CEP128	7253;145508	0.846	0.179	14	80955802	missense variant	G/C	snp	4.00333e-05	G/C			HYPOTHYROIDISM, CONGENITAL, NONGOITROUS, 1	C3493776	Congenital, Hereditary, and Neonatal Diseases and Abnormalities; Endocrine System Diseases; Musculoskeletal Diseases	0.7		2	1997	2002
rs121908869	TSHR;CEP128	7253;145508	0.846	0.179	14	80955802	missense variant	G/C	snp	4.00333e-05	G/C			Subclinical hypothyroidism	C0271790		0.01	1.0	1	2005	2005
rs121908870	TSHR;LOC101928462	7253;101928462	1.0	0.107	14	81143633	missense variant	C/A	snp					HYPOTHYROIDISM, CONGENITAL, NONGOITROUS, 1	C3493776	Congenital, Hereditary, and Neonatal Diseases and Abnormalities; Endocrine System Diseases; Musculoskeletal Diseases	0.7		1	1997	1997
rs121908871	LOC101928462;TSHR	101928462;7253	1.0	0.107	14	81143228	missense variant	T/G	snp	1.59058e-05	T/G			HYPOTHYROIDISM, CONGENITAL, NONGOITROUS, 1	C3493776	Congenital, Hereditary, and Neonatal Diseases and Abnormalities; Endocrine System Diseases; Musculoskeletal Diseases	0.7		2	1997	1997
rs121908873	TSHR;LOC101928462	7253;101928462	0.846	0.071	14	81139828	missense variant	G/A,T	snp					Hyperthyroidism	C0020550	Endocrine System Diseases	0.01	1.0	1	2008	2008
rs121908873	TSHR;LOC101928462	7253;101928462	0.846	0.071	14	81139828	missense variant	G/A,T	snp					Thyroid Adenoma, Hyperfunctioning	C1863960	Endocrine System Diseases	0.7		1	1997	1997
rs121908873	TSHR;LOC101928462	7253;101928462	0.846	0.071	14	81139828	missense variant	G/A,T	snp					Hyperthyroidism, Nonautoimmune	C1836706	Endocrine System Diseases	0.7		1	1998	1998
rs121908873	TSHR;LOC101928462	7253;101928462	0.846	0.071	14	81139828	missense variant	G/A,T	snp					Toxic thyroid adenoma	C0302840		0.01	1.0	1	1997	1997
rs121908874	LOC101928462;TSHR	101928462;7253	0.846	0.071	14	81143584	missense variant	T/C	snp					Hyperthyroidism	C0020550	Endocrine System Diseases	0.02	1.0	2	1994	2005
rs121908874	LOC101928462;TSHR	101928462;7253	0.846	0.071	14	81143584	missense variant	T/C	snp					Follicular thyroid carcinoma	C0206682	Neoplasms	0.01	1.0	1	2005	2005
rs121908874	LOC101928462;TSHR	101928462;7253	0.846	0.071	14	81143584	missense variant	T/C	snp					Hyperthyroidism, Nonautoimmune	C1836706	Endocrine System Diseases	0.7		2	1982	1994
rs121908874	LOC101928462;TSHR	101928462;7253	0.846	0.071	14	81143584	missense variant	T/C	snp					Adenoma	C0001430	Neoplasms	0.01	1.0	1	2005	2005
rs121908874	LOC101928462;TSHR	101928462;7253	0.846	0.071	14	81143584	missense variant	T/C	snp					Congenital hyperthyroidism	C1262098		0.01	1.0	1	2005	2005
rs121908875	TSHR;LOC101928462	7253;101928462	0.923	0.036	14	81144073	missense variant	G/A	snp					Hyperthyroidism, Nonautoimmune	C1836706	Endocrine System Diseases	0.7		1	1994	1994
rs121908875	TSHR;LOC101928462	7253;101928462	0.923	0.036	14	81144073	missense variant	G/A	snp					Hyperthyroidism	C0020550	Endocrine System Diseases	0.01	1.0	1	1994	1994
rs121908876	LOC101928462;TSHR	101928462;7253	0.923	0.036	14	81143572	missense variant	G/A	snp					Thyrotoxicosis	C0040156	Endocrine System Diseases	0.01	1.0	1	2004	2004
rs121908876	LOC101928462;TSHR	101928462;7253	0.923	0.036	14	81143572	missense variant	G/A	snp					Hyperthyroidism, Nonautoimmune	C1836706	Endocrine System Diseases	0.7		1	1997	1997
rs121908877	TSHR;LOC101928462	7253;101928462	0.923	0.036	14	81143945	missense variant	G/A,T	snp	3.97706e-06	G/A			Thyroid Adenoma, Hyperfunctioning	C1863960	Endocrine System Diseases	0.7		2	1997	1998
rs121908877	TSHR;LOC101928462	7253;101928462	0.923	0.036	14	81143945	missense variant	G/A,T	snp	3.97706e-06	G/A			Hyperthyroidism, Nonautoimmune	C1836706	Endocrine System Diseases	0.71	1.0	2	1997	1998
rs121908879	TSHR;LOC101928462	7253;101928462	0.923	0.071	14	81096641	missense variant	A/G	snp					Hyperthyroidism	C0020550	Endocrine System Diseases	0.01	1.0	1	2002	2002
rs121908879	TSHR;LOC101928462	7253;101928462	0.923	0.071	14	81096641	missense variant	A/G	snp					Hyperthyroidism, Familial Gestational	C1863959	Endocrine System Diseases; Female Urogenital Diseases and Pregnancy Complications	0.7		1	1998	1998
rs121908880	TSHR;LOC101928462	7253;101928462	0.923	0.036	14	81143973	missense variant	C/T	snp					Thyrotoxicosis	C0040156	Endocrine System Diseases	0.01	1.0	1	1999	1999
rs121908880	TSHR;LOC101928462	7253;101928462	0.923	0.036	14	81143973	missense variant	C/T	snp					Hyperthyroidism, Nonautoimmune	C1836706	Endocrine System Diseases	0.7		1	1999	1999
rs121908881	TSHR;LOC101928462	7253;101928462	1.0	0.107	14	81143488	missense variant	C/T	snp	3.97817e-06	C/T			HYPOTHYROIDISM, CONGENITAL, NONGOITROUS, 1	C3493776	Congenital, Hereditary, and Neonatal Diseases and Abnormalities; Endocrine System Diseases; Musculoskeletal Diseases	0.7		1	2000	2000
rs121908882	TSHR;LOC101928462	7253;101928462	1.0	0.107	14	81142986	stop gained	C/A,T	snp	3.98143e-06;1.19443e-05	C/A;C/T			HYPOTHYROIDISM, CONGENITAL, NONGOITROUS, 1	C3493776	Congenital, Hereditary, and Neonatal Diseases and Abnormalities; Endocrine System Diseases; Musculoskeletal Diseases	0.7		1	2000	2000
rs121908883	LOC101928462;TSHR	101928462;7253	1.0	0.036	14	81143349	missense variant	G/A	snp					Hyperthyroidism, Nonautoimmune	C1836706	Endocrine System Diseases	0.7		1	2001	2001
rs121908884	TSHR;LOC101928462	7253;101928462	1.0	0.107	14	81143856	missense variant	T/C	snp					HYPOTHYROIDISM, CONGENITAL, NONGOITROUS, 1	C3493776	Congenital, Hereditary, and Neonatal Diseases and Abnormalities; Endocrine System Diseases; Musculoskeletal Diseases	0.7		1	2002	2002
rs121908885	LOC101928462;TSHR	101928462;7253	1.0	0.107	14	81143458	missense variant	T/C	snp					HYPOTHYROIDISM, CONGENITAL, NONGOITROUS, 1	C3493776	Congenital, Hereditary, and Neonatal Diseases and Abnormalities; Endocrine System Diseases; Musculoskeletal Diseases	0.7		1	2002	2002
rs121909535	ANG;RNASE4	283;6038	1.0	0.071	14	20693671	missense variant	A/T	snp					Amyotrophic Lateral Sclerosis 9	C2678468	Nervous System Diseases; Nutritional and Metabolic Diseases	0.8		2	2006	2007
rs121909536	RNASE4;ANG	6038;283	1.0	0.071	14	20693686	missense variant	A/T	snp	1.18491e-03	A/T	6.69259e-04	A/T	Amyotrophic Lateral Sclerosis 9	C2678468	Nervous System Diseases; Nutritional and Metabolic Diseases	0.7		4	2006	2012
rs121909537	RNASE4;ANG	6038;283	1.0	0.071	14	20693685	missense variant	A/G	snp					Amyotrophic Lateral Sclerosis 9	C2678468	Nervous System Diseases; Nutritional and Metabolic Diseases	0.8		2	2006	2007
rs121909538	RNASE4;ANG	6038;283	1.0	0.071	14	20693728	missense variant	G/A	snp					Amyotrophic Lateral Sclerosis 9	C2678468	Nervous System Diseases; Nutritional and Metabolic Diseases	0.8		2	2006	2007
rs121909539	RNASE4;ANG	6038;283	1.0	0.071	14	20693753	missense variant	C/G	snp					Amyotrophic Lateral Sclerosis 9	C2678468	Nervous System Diseases; Nutritional and Metabolic Diseases	0.8		2	2006	2007
rs121909540	RNASE4;ANG	6038;283	1.0	0.071	14	20693755	missense variant	A/T	snp					Amyotrophic Lateral Sclerosis 9	C2678468	Nervous System Diseases; Nutritional and Metabolic Diseases	0.8		3	2005	2007
rs121909542	ANG;RNASE4	283;6038	1.0	0.071	14	20693719	missense variant	G/A,C	snp	3.97627e-06;3.97627e-06	G/A;G/C			Amyotrophic Lateral Sclerosis 9	C2678468	Nervous System Diseases; Nutritional and Metabolic Diseases	0.8		1	2008	2008
rs121909543	RNASE4;ANG	6038;283	1.0	0.071	14	20693971	missense variant	C/T	snp	1.59048e-05	C/T			Amyotrophic Lateral Sclerosis 9	C2678468	Nervous System Diseases; Nutritional and Metabolic Diseases	0.8		1	2008	2008
rs121909544	RNASE4;ANG	6038;283	1.0	0.071	14	20693973	missense variant	G/A	snp					Amyotrophic Lateral Sclerosis 9	C2678468	Nervous System Diseases; Nutritional and Metabolic Diseases	0.8		1	2009	2009
rs121912493	LMNA	4000	0.923	0.071	1	156136374	missense variant	G/A	snp					Acquired partial lipodystrophy	C0220989	Nutritional and Metabolic Diseases; Skin and Connective Tissue Diseases	0.01	1.0	1	2000	2000
rs121912493	LMNA	4000	0.923	0.071	1	156136374	missense variant	G/A	snp					Lipodystrophy	C0023787	Nutritional and Metabolic Diseases; Skin and Connective Tissue Diseases	0.01	0.0	1	2000	2000
rs121912494	LMNA	4000	1.0	0.107	1	156137209	missense variant	G/A	snp	4.69034e-06	G/A			Mandibuloacral dysostosis	C0432291	Musculoskeletal Diseases; Nutritional and Metabolic Diseases; Skin and Connective Tissue Diseases	0.7		1	2007	2007
rs121912495	LMNA	4000	1.0	0.107	1	156136103	missense variant	T/C	snp					MUSCULAR DYSTROPHY, CONGENITAL, LMNA-RELATED (disorder)	C2750785	Congenital, Hereditary, and Neonatal Diseases and Abnormalities; Musculoskeletal Diseases; Nervous System Diseases	0.8		1	2008	2008
rs121912496	LMNA	4000	0.923	0.107	1	156134910	missense variant	C/G,T	snp					MUSCULAR DYSTROPHY, CONGENITAL, LMNA-RELATED (disorder)	C2750785	Congenital, Hereditary, and Neonatal Diseases and Abnormalities; Musculoskeletal Diseases; Nervous System Diseases	0.8		2	2008	2011
rs121912496	LMNA	4000	0.923	0.107	1	156134910	missense variant	C/G,T	snp					Autosomal Dominant Emery-Dreifuss Muscular Dystrophy (disorder)	C0410190	Congenital, Hereditary, and Neonatal Diseases and Abnormalities; Musculoskeletal Diseases; Nervous System Diseases	0.8		4	2008	2016
rs121913036	SCO2;TYMP	9997;1890	1.0	0.143	22	50526638	missense variant	T/G	snp	5.29742e-05	T/G			MITOCHONDRIAL NEUROGASTROINTESTINAL ENCEPHALOPATHY SYNDROME	C0872218	Digestive System Diseases; Musculoskeletal Diseases; Nervous System Diseases; Nutritional and Metabolic Diseases	0.8		2	1993	1999
rs121913037	TYMP	1890	1.0	0.143	22	50528595	missense variant	C/T	snp	1.59515e-05	C/T			MITOCHONDRIAL NEUROGASTROINTESTINAL ENCEPHALOPATHY SYNDROME	C0872218	Digestive System Diseases; Musculoskeletal Diseases; Nervous System Diseases; Nutritional and Metabolic Diseases	0.8		2	1993	1999
rs121913038	TYMP	1890	1.0	0.143	22	50528571	missense variant	C/T	snp	7.96362e-06	C/T			MITOCHONDRIAL NEUROGASTROINTESTINAL ENCEPHALOPATHY SYNDROME	C0872218	Digestive System Diseases; Musculoskeletal Diseases; Nervous System Diseases; Nutritional and Metabolic Diseases	0.8		2	1993	1999
rs121913039	TYMP;SCO2	1890;9997	1.0	0.143	22	50527612	missense variant	C/T	snp	3.26295e-04	C/T	2.55086e-04	C/T	MITOCHONDRIAL NEUROGASTROINTESTINAL ENCEPHALOPATHY SYNDROME	C0872218	Digestive System Diseases; Musculoskeletal Diseases; Nervous System Diseases; Nutritional and Metabolic Diseases	0.7		3	1993	2015
rs121913040	TYMP;SCO2	1890;9997	1.0	0.143	22	50526474	missense variant	C/A,G,T	snp	1.20074e-05;1.20074e-05	C/G;C/T	3.19530e-05	C/T	MITOCHONDRIAL NEUROGASTROINTESTINAL ENCEPHALOPATHY SYNDROME	C0872218	Digestive System Diseases; Musculoskeletal Diseases; Nervous System Diseases; Nutritional and Metabolic Diseases	0.7		3	1993	2012
rs121913041	SCO2;TYMP	9997;1890	1.0	0.143	22	50527629	missense variant	C/G,T	snp	3.97886e-06	C/T			MITOCHONDRIAL NEUROGASTROINTESTINAL ENCEPHALOPATHY SYNDROME	C0872218	Digestive System Diseases; Musculoskeletal Diseases; Nervous System Diseases; Nutritional and Metabolic Diseases	0.7		3	1993	2010
rs121913042	SCO2;TYMP	9997;1890	1.0	0.143	22	50526650	missense variant	A/G	snp			3.18695e-05	A/G	MITOCHONDRIAL NEUROGASTROINTESTINAL ENCEPHALOPATHY SYNDROME	C0872218	Digestive System Diseases; Musculoskeletal Diseases; Nervous System Diseases; Nutritional and Metabolic Diseases	0.7		2	1993	2005
rs121913233	LRRC56;HRAS	115399;3265	0.657	0.429	11	533874	missense variant	T/A,C,G	snp					Liver carcinoma	C2239176	Digestive System Diseases; Neoplasms	0.7		1	2016	2016
rs121913233	LRRC56;HRAS	115399;3265	0.657	0.429	11	533874	missense variant	T/A,C,G	snp					Medullary carcinoma of thyroid	C0238462	Endocrine System Diseases; Neoplasms	0.01	1.0	1	2014	2014
rs121913233	LRRC56;HRAS	115399;3265	0.657	0.429	11	533874	missense variant	T/A,C,G	snp					Squamous cell carcinoma of lung	C0149782		0.7		1	2016	2016
rs121913233	LRRC56;HRAS	115399;3265	0.657	0.429	11	533874	missense variant	T/A,C,G	snp					Pheochromocytoma	C0031511	Neoplasms	0.01	1.0	1	2016	2016
rs121913233	LRRC56;HRAS	115399;3265	0.657	0.429	11	533874	missense variant	T/A,C,G	snp					Familial medullary thyroid carcinoma	C1833921	Congenital, Hereditary, and Neonatal Diseases and Abnormalities; Endocrine System Diseases; Neoplasms	0.01	1.0	1	2014	2014
rs121913233	LRRC56;HRAS	115399;3265	0.657	0.429	11	533874	missense variant	T/A,C,G	snp					Squamous cell carcinoma of the head and neck	C1168401	Neoplasms	0.7		1	2016	2016
rs121913233	LRRC56;HRAS	115399;3265	0.657	0.429	11	533874	missense variant	T/A,C,G	snp					Paraganglioma	C0030421	Neoplasms	0.01	1.0	1	2016	2016
rs121913233	LRRC56;HRAS	115399;3265	0.657	0.429	11	533874	missense variant	T/A,C,G	snp					Colorectal Neoplasms	C0009404	Digestive System Diseases; Neoplasms	0.7		1	2016	2016
rs121913233	LRRC56;HRAS	115399;3265	0.657	0.429	11	533874	missense variant	T/A,C,G	snp					Trichilemmoma	C0334263		0.01	1.0	1	2015	2015
rs121913233	LRRC56;HRAS	115399;3265	0.657	0.429	11	533874	missense variant	T/A,C,G	snp					Chronic Lymphocytic Leukemia	C0023434	Hemic and Lymphatic Diseases; Immune System Diseases; Neoplasms	0.7		1	2016	2016
rs121913233	LRRC56;HRAS	115399;3265	0.657	0.429	11	533874	missense variant	T/A,C,G	snp					Mammary Neoplasms	C1458155	Neoplasms; Skin and Connective Tissue Diseases	0.7		1	2016	2016
rs121913233	LRRC56;HRAS	115399;3265	0.657	0.429	11	533874	missense variant	T/A,C,G	snp					Thyroid Neoplasm	C0040136	Endocrine System Diseases; Neoplasms	0.7		5	2007	2016
rs121913233	LRRC56;HRAS	115399;3265	0.657	0.429	11	533874	missense variant	T/A,C,G	snp					Adenocarcinoma of lung (disorder)	C0152013	Neoplasms; Respiratory Tract Diseases	0.7		1	2016	2016
rs121913233	LRRC56;HRAS	115399;3265	0.657	0.429	11	533874	missense variant	T/A,C,G	snp					Neoplasms	C0027651	Neoplasms	0.7		1	2015	2015
rs121913233	LRRC56;HRAS	115399;3265	0.657	0.429	11	533874	missense variant	T/A,C,G	snp					Adenocarcinoma of prostate	C0007112		0.7		1	2016	2016
rs121913233	LRRC56;HRAS	115399;3265	0.657	0.429	11	533874	missense variant	T/A,C,G	snp					melanoma	C0025202	Neoplasms	0.7		1	2008	2008
rs121913233	LRRC56;HRAS	115399;3265	0.657	0.429	11	533874	missense variant	T/A,C,G	snp					Gastric Adenocarcinoma	C0278701		0.7		1	2016	2016
rs121913233	LRRC56;HRAS	115399;3265	0.657	0.429	11	533874	missense variant	T/A,C,G	snp					Leukemia, Myelocytic, Acute	C0023467	Neoplasms	0.7		1	2016	2016
rs121913233	LRRC56;HRAS	115399;3265	0.657	0.429	11	533874	missense variant	T/A,C,G	snp					Skin Carcinogenesis	C1519346		0.01	1.0	1	2012	2012
rs121913233	LRRC56;HRAS	115399;3265	0.657	0.429	11	533874	missense variant	T/A,C,G	snp					Multiple Myeloma	C0026764	Cardiovascular Diseases; Hemic and Lymphatic Diseases; Immune System Diseases; Neoplasms	0.7		1	2016	2016
rs121913233	LRRC56;HRAS	115399;3265	0.657	0.429	11	533874	missense variant	T/A,C,G	snp					Squamous cell carcinoma of skin	C0553723		0.7		4	2012	2016
rs121913233	LRRC56;HRAS	115399;3265	0.657	0.429	11	533874	missense variant	T/A,C,G	snp					Adenocarcinoma of pancreas	C0281361		0.7		1	2016	2016
rs121913233	LRRC56;HRAS	115399;3265	0.657	0.429	11	533874	missense variant	T/A,C,G	snp					Malignant Uterine Corpus Neoplasm	C0153574		0.7		1	2016	2016
rs121913233	LRRC56;HRAS	115399;3265	0.657	0.429	11	533874	missense variant	T/A,C,G	snp					Transitional cell carcinoma of bladder	C0279680		0.7		1	2016	2016
rs121913233	LRRC56;HRAS	115399;3265	0.657	0.429	11	533874	missense variant	T/A,C,G	snp					Cutaneous Melanoma	C0151779	Neoplasms; Skin and Connective Tissue Diseases	0.7		1	2016	2016
rs121913314	SRC	6714	0.878	0.071	20	37403359	stop gained	C/T	snp					Colon Carcinoma	C0699790		0.01	1.0	1	2000	2000
rs121913314	SRC	6714	0.878	0.071	20	37403359	stop gained	C/T	snp					COLON CANCER, ADVANCED, SOMATIC	C4016406		0.7		1	1999	1999
rs121913314	SRC	6714	0.878	0.071	20	37403359	stop gained	C/T	snp					Neoplasms	C0027651	Neoplasms	0.7		1	2015	2015
rs121913314	SRC	6714	0.878	0.071	20	37403359	stop gained	C/T	snp					Malignant tumor of colon	C0007102	Digestive System Diseases; Neoplasms	0.01	1.0	1	2000	2000
rs121913496	LRRC56;HRAS	115399;3265	0.724	0.393	11	533873	missense variant	C/A,G,T	snp					Carcinoma, Papillary	C0007133	Neoplasms	0.01	1.0	1	2010	2010
rs121913496	LRRC56;HRAS	115399;3265	0.724	0.393	11	533873	missense variant	C/A,G,T	snp					Cutaneous Melanoma	C0151779	Neoplasms; Skin and Connective Tissue Diseases	0.7		1	2016	2016
rs121913496	LRRC56;HRAS	115399;3265	0.724	0.393	11	533873	missense variant	C/A,G,T	snp					Adenocarcinoma of prostate	C0007112		0.7		1	2016	2016
rs121913496	LRRC56;HRAS	115399;3265	0.724	0.393	11	533873	missense variant	C/A,G,T	snp					Mammary Neoplasms	C1458155	Neoplasms; Skin and Connective Tissue Diseases	0.7		1	2016	2016
rs121913496	LRRC56;HRAS	115399;3265	0.724	0.393	11	533873	missense variant	C/A,G,T	snp					Transitional cell carcinoma of bladder	C0279680		0.7		1	2016	2016
rs121913496	LRRC56;HRAS	115399;3265	0.724	0.393	11	533873	missense variant	C/A,G,T	snp					Papilloma	C0030354	Neoplasms	0.01	1.0	1	2010	2010
rs121913496	LRRC56;HRAS	115399;3265	0.724	0.393	11	533873	missense variant	C/A,G,T	snp					Squamous cell carcinoma of skin	C0553723		0.7		1	2016	2016
rs121913496	LRRC56;HRAS	115399;3265	0.724	0.393	11	533873	missense variant	C/A,G,T	snp					Thyroid Neoplasm	C0040136	Endocrine System Diseases; Neoplasms	0.7		1	2016	2016
rs121913496	LRRC56;HRAS	115399;3265	0.724	0.393	11	533873	missense variant	C/A,G,T	snp					Squamous cell carcinoma of lung	C0149782		0.7		1	2016	2016
rs121913496	LRRC56;HRAS	115399;3265	0.724	0.393	11	533873	missense variant	C/A,G,T	snp					Neoplasms	C0027651	Neoplasms	0.7		1	2015	2015
rs121913496	LRRC56;HRAS	115399;3265	0.724	0.393	11	533873	missense variant	C/A,G,T	snp					Adenocarcinoma of lung (disorder)	C0152013	Neoplasms; Respiratory Tract Diseases	0.7		1	2016	2016
rs121913496	LRRC56;HRAS	115399;3265	0.724	0.393	11	533873	missense variant	C/A,G,T	snp					B-Cell Lymphomas	C0079731	Hemic and Lymphatic Diseases; Immune System Diseases; Neoplasms	0.01	1.0	1	2013	2013
rs121913496	LRRC56;HRAS	115399;3265	0.724	0.393	11	533873	missense variant	C/A,G,T	snp					Diffuse Large B-Cell Lymphoma	C0079744	Hemic and Lymphatic Diseases; Immune System Diseases; Neoplasms	0.01	1.0	1	2013	2013
rs121913496	LRRC56;HRAS	115399;3265	0.724	0.393	11	533873	missense variant	C/A,G,T	snp					Squamous cell carcinoma of the head and neck	C1168401	Neoplasms	0.7		1	2016	2016
rs121913496	LRRC56;HRAS	115399;3265	0.724	0.393	11	533873	missense variant	C/A,G,T	snp					NOONAN SYNDROME 3	C1860991	Cardiovascular Diseases; Congenital, Hereditary, and Neonatal Diseases and Abnormalities; Musculoskeletal Diseases; Skin and Connective Tissue Diseases	0.7		2	1986	1991
rs121917756	HRAS;LRRC56	3265;115399	0.923	0.107	11	533869	missense variant	C/T	snp					MYOPATHY, CONGENITAL, WITH EXCESS OF MUSCLE SPINDLES	C1968782	Musculoskeletal Diseases; Nervous System Diseases	0.8		2	2005	2008
rs121917756	HRAS;LRRC56	3265;115399	0.923	0.107	11	533869	missense variant	C/T	snp					Costello syndrome (disorder)	C0587248	Congenital, Hereditary, and Neonatal Diseases and Abnormalities; Musculoskeletal Diseases	0.7		1	2008	2008
rs121917757	HRAS;LRRC56	3265;115399	0.923	0.107	11	534259	stop gained	G/A,T	snp	1.19666e-05	G/A			Costello syndrome (disorder)	C0587248	Congenital, Hereditary, and Neonatal Diseases and Abnormalities; Musculoskeletal Diseases	0.81	1.0	2	2008	2015
rs121917757	HRAS;LRRC56	3265;115399	0.923	0.107	11	534259	stop gained	G/A,T	snp	1.19666e-05	G/A			MYOPATHY, CONGENITAL, WITH EXCESS OF MUSCLE SPINDLES	C1968782	Musculoskeletal Diseases; Nervous System Diseases	0.8		1	2008	2008
rs121917758	LRRC56;HRAS	115399;3265	0.923	0.107	11	533883	missense variant	G/A	snp					Costello syndrome (disorder)	C0587248	Congenital, Hereditary, and Neonatal Diseases and Abnormalities; Musculoskeletal Diseases	0.8		8	2006	2014
rs121917758	LRRC56;HRAS	115399;3265	0.923	0.107	11	533883	missense variant	G/A	snp					MYOPATHY, CONGENITAL, WITH EXCESS OF MUSCLE SPINDLES	C1968782	Musculoskeletal Diseases; Nervous System Diseases	0.7		1	2008	2008
rs121917759	HRAS;LRRC56	3265;115399	0.801	0.321	11	533466	missense variant	G/A	snp					Costello syndrome (disorder)	C0587248	Congenital, Hereditary, and Neonatal Diseases and Abnormalities; Musculoskeletal Diseases	0.8		4	2007	2013
rs121917759	HRAS;LRRC56	3265;115399	0.801	0.321	11	533466	missense variant	G/A	snp					Multiple Myeloma	C0026764	Cardiovascular Diseases; Hemic and Lymphatic Diseases; Immune System Diseases; Neoplasms	0.7		1	2016	2016
rs121917759	HRAS;LRRC56	3265;115399	0.801	0.321	11	533466	missense variant	G/A	snp					MYOPATHY, CONGENITAL, WITH EXCESS OF MUSCLE SPINDLES	C1968782	Musculoskeletal Diseases; Nervous System Diseases	0.7		1	2008	2008
rs121917759	HRAS;LRRC56	3265;115399	0.801	0.321	11	533466	missense variant	G/A	snp					Leukemia, Myelocytic, Acute	C0023467	Neoplasms	0.7		1	2016	2016
rs121917759	HRAS;LRRC56	3265;115399	0.801	0.321	11	533466	missense variant	G/A	snp					Gastric Adenocarcinoma	C0278701		0.7		1	2016	2016
rs121917759	HRAS;LRRC56	3265;115399	0.801	0.321	11	533466	missense variant	G/A	snp					Adenocarcinoma of lung (disorder)	C0152013	Neoplasms; Respiratory Tract Diseases	0.7		1	2016	2016
rs121917759	HRAS;LRRC56	3265;115399	0.801	0.321	11	533466	missense variant	G/A	snp					Colorectal Neoplasms	C0009404	Digestive System Diseases; Neoplasms	0.7		1	2016	2016
rs121918444	ITGB3	3690	1.0	0.071	17	47286364	missense variant	G/A	snp					Thrombasthenia	C0040015	Congenital, Hereditary, and Neonatal Diseases and Abnormalities; Hemic and Lymphatic Diseases	0.8		1	1992	1992
rs121918445	ITGB3	3690	1.0	0.071	17	47284514	missense variant	G/T	snp					Thrombasthenia	C0040015	Congenital, Hereditary, and Neonatal Diseases and Abnormalities; Hemic and Lymphatic Diseases	0.8		2	1986	1990
rs121918446	ITGB3	3690	1.0	0.071	17	47286363	stop gained	C/T	snp	1.20467e-05	C/T			Thrombasthenia	C0040015	Congenital, Hereditary, and Neonatal Diseases and Abnormalities; Hemic and Lymphatic Diseases	0.8		1	1992	1992
rs121918447	ITGB3;THCAT158	3690;102724508	1.0	0.071	17	47310169	stop lost	T/C	snp					Thrombasthenia	C0040015	Congenital, Hereditary, and Neonatal Diseases and Abnormalities; Hemic and Lymphatic Diseases	0.8		1	1992	1992
rs121918449	ITGB3	3690	1.0	0.071	17	47291027	missense variant	G/A	snp					Thrombasthenia	C0040015	Congenital, Hereditary, and Neonatal Diseases and Abnormalities; Hemic and Lymphatic Diseases	0.8		1	1996	1996
rs121918450	THCAT158;ITGB3	102724508;3690	1.0	0.071	17	47307584	stop gained	C/T	snp	4.37484e-05	C/T	1.59246e-04	C/T	Thrombasthenia	C0040015	Congenital, Hereditary, and Neonatal Diseases and Abnormalities; Hemic and Lymphatic Diseases	0.7		1	1997	1997
rs121918451	ITGB3	3690	1.0	0.071	17	47300488	stop gained	G/T	snp					Thrombasthenia	C0040015	Congenital, Hereditary, and Neonatal Diseases and Abnormalities; Hemic and Lymphatic Diseases	0.7		1	1999	1999
rs121918452	ITGB3	3690	1.0	0.071	17	47284509	missense variant	T/G	snp	1.98825e-05	T/G			Thrombasthenia	C0040015	Congenital, Hereditary, and Neonatal Diseases and Abnormalities; Hemic and Lymphatic Diseases	0.8		2	1997	2006
rs121918477	F2	2147	0.923	0.071	11	46726563	missense variant	C/T	snp	3.98222e-06	C/T			Inherited Factor II deficiency	C0020640	Congenital, Hereditary, and Neonatal Diseases and Abnormalities; Hemic and Lymphatic Diseases	0.7		1	1986	1986
rs121918477	F2	2147	0.923	0.071	11	46726563	missense variant	C/T	snp	3.98222e-06	C/T			Hereditary factor II deficiency disease	C0272317	Congenital, Hereditary, and Neonatal Diseases and Abnormalities; Hemic and Lymphatic Diseases	0.8		2	1979	1986
rs121918478	F2	2147	0.923	0.071	11	46728746	missense variant	C/T	snp	7.95311e-06	C/T			Inherited Factor II deficiency	C0020640	Congenital, Hereditary, and Neonatal Diseases and Abnormalities; Hemic and Lymphatic Diseases	0.7		3	1987	1992
rs121918478	F2	2147	0.923	0.071	11	46728746	missense variant	C/T	snp	7.95311e-06	C/T			Hereditary factor II deficiency disease	C0272317	Congenital, Hereditary, and Neonatal Diseases and Abnormalities; Hemic and Lymphatic Diseases	0.8		5	1984	2009
rs121918479	F2	2147	0.923	0.071	11	46728138	missense variant	C/T	snp					Hereditary factor II deficiency disease	C0272317	Congenital, Hereditary, and Neonatal Diseases and Abnormalities; Hemic and Lymphatic Diseases	0.8		6	1955	1992
rs121918479	F2	2147	0.923	0.071	11	46728138	missense variant	C/T	snp					Inherited Factor II deficiency	C0020640	Congenital, Hereditary, and Neonatal Diseases and Abnormalities; Hemic and Lymphatic Diseases	0.7		1	1989	1989
rs121918480	F2	2147	0.923	0.071	11	46739341	missense variant	G/T	snp					Hereditary factor II deficiency disease	C0272317	Congenital, Hereditary, and Neonatal Diseases and Abnormalities; Hemic and Lymphatic Diseases	0.8		1	1989	1989
rs121918480	F2	2147	0.923	0.071	11	46739341	missense variant	G/T	snp					Inherited Factor II deficiency	C0020640	Congenital, Hereditary, and Neonatal Diseases and Abnormalities; Hemic and Lymphatic Diseases	0.7		1	1989	1989
rs121918481	F2	2147	0.923	0.071	11	46728004	missense variant	T/C	snp					Inherited Factor II deficiency	C0020640	Congenital, Hereditary, and Neonatal Diseases and Abnormalities; Hemic and Lymphatic Diseases	0.7		1	1992	1992
rs121918481	F2	2147	0.923	0.071	11	46728004	missense variant	T/C	snp					Hereditary factor II deficiency disease	C0272317	Congenital, Hereditary, and Neonatal Diseases and Abnormalities; Hemic and Lymphatic Diseases	0.8		1	1992	1992
rs121918482	F2	2147	0.923	0.071	11	46728157	missense variant	G/A	snp					Hereditary factor II deficiency disease	C0272317	Congenital, Hereditary, and Neonatal Diseases and Abnormalities; Hemic and Lymphatic Diseases	0.7		1	1992	1992
rs121918482	F2	2147	0.923	0.071	11	46728157	missense variant	G/A	snp					Inherited Factor II deficiency	C0020640	Congenital, Hereditary, and Neonatal Diseases and Abnormalities; Hemic and Lymphatic Diseases	0.7		1	1992	1992
rs121918483	F2	2147	1.0	0.071	11	46726734	missense variant	G/A	snp	4.93579e-04	GAGA/G			Hereditary factor II deficiency disease	C0272317	Congenital, Hereditary, and Neonatal Diseases and Abnormalities; Hemic and Lymphatic Diseases	0.7		1	2000	2000
rs121918484	F2	2147	1.0	0.071	11	46726761	missense variant	G/A	snp	3.97731e-06	G/A	3.18532e-05	G/A	Hereditary factor II deficiency disease	C0272317	Congenital, Hereditary, and Neonatal Diseases and Abnormalities; Hemic and Lymphatic Diseases	0.7		1	2000	2000
rs121918485	F2	2147	1.0	0.071	11	46728139	missense variant	G/A	snp	4.10684e-06	G/A			Hereditary factor II deficiency disease	C0272317	Congenital, Hereditary, and Neonatal Diseases and Abnormalities; Hemic and Lymphatic Diseases	0.7		2	2001	2002
rs121918486	F2	2147	1.0	0.071	11	46739324	missense variant	C/G	snp					Hereditary factor II deficiency disease	C0272317	Congenital, Hereditary, and Neonatal Diseases and Abnormalities; Hemic and Lymphatic Diseases	0.7		1	2006	2006
rs121918556	BCHE	590	0.821	0.143	3	165786255	missense variant	T/A	snp	1.59747e-05	T/A	6.37959e-05	T/A	BCHE, K VARIANT PHENOTYPE	C3889589		0.7		1	1992	1992
rs121918556	BCHE	590	0.821	0.143	3	165786255	missense variant	T/A	snp	1.59747e-05	T/A	6.37959e-05	T/A	BCHE, FLUORIDE 1 PHENOTYPE	C3889586		0.7		1	1992	1992
rs121918556	BCHE	590	0.821	0.143	3	165786255	missense variant	T/A	snp	1.59747e-05	T/A	6.37959e-05	T/A	BCHE, SILENT 1 PHENOTYPE	C3889604		0.7		1	1992	1992
rs121918556	BCHE	590	0.821	0.143	3	165786255	missense variant	T/A	snp	1.59747e-05	T/A	6.37959e-05	T/A	BCHE*70G PHENOTYPE	C4017545		0.7		1	1992	1992
rs121918556	BCHE	590	0.821	0.143	3	165786255	missense variant	T/A	snp	1.59747e-05	T/A	6.37959e-05	T/A	BCHE, FLUORIDE-RESISTANT I PHENOTYPE	C4017549		0.7		1	1992	1992
rs121918556	BCHE	590	0.821	0.143	3	165786255	missense variant	T/A	snp	1.59747e-05	T/A	6.37959e-05	T/A	BCHE, DIBUCAINE-RESISTANT I PHENOTYPE	C4017543		0.7		1	1992	1992
rs121918556	BCHE	590	0.821	0.143	3	165786255	missense variant	T/A	snp	1.59747e-05	T/A	6.37959e-05	T/A	BCHE ANN ARBOR PHENOTYPE	C4017546		0.7		1	1992	1992
rs121918556	BCHE	590	0.821	0.143	3	165786255	missense variant	T/A	snp	1.59747e-05	T/A	6.37959e-05	T/A	BCHE, J VARIANT PHENOTYPE	C3889591		0.7		1	1992	1992
rs121918556	BCHE	590	0.821	0.143	3	165786255	missense variant	T/A	snp	1.59747e-05	T/A	6.37959e-05	T/A	APNEA, POSTANESTHETIC, DUE TO BCHE, ATYPICAL-1	C4016356		0.7		1	1992	1992
rs121918556	BCHE	590	0.821	0.143	3	165786255	missense variant	T/A	snp	1.59747e-05	T/A	6.37959e-05	T/A	BCHE, H VARIANT PHENOTYPE	C3889592		0.7		1	1992	1992
rs121918556	BCHE	590	0.821	0.143	3	165786255	missense variant	T/A	snp	1.59747e-05	T/A	6.37959e-05	T/A	BCHE CYNTHIANA PHENOTYPE	C3889605		0.7		1	1992	1992
rs121918556	BCHE	590	0.821	0.143	3	165786255	missense variant	T/A	snp	1.59747e-05	T/A	6.37959e-05	T/A	CHE*70G PHENOTYPE	C4017544		0.7		1	1992	1992
rs121918556	BCHE	590	0.821	0.143	3	165786255	missense variant	T/A	snp	1.59747e-05	T/A	6.37959e-05	T/A	CHE*FS117 PHENOTYPE	C4017547		0.7		1	1992	1992
rs121918556	BCHE	590	0.821	0.143	3	165786255	missense variant	T/A	snp	1.59747e-05	T/A	6.37959e-05	T/A	Pseudocholinesterase deficiency	C0268379	Congenital, Hereditary, and Neonatal Diseases and Abnormalities; Nutritional and Metabolic Diseases; Pathological Conditions, Signs and Symptoms; Respiratory Tract Diseases	0.7		1	1992	1992
rs121918556	BCHE	590	0.821	0.143	3	165786255	missense variant	T/A	snp	1.59747e-05	T/A	6.37959e-05	T/A	BCHE*243M PHENOTYPE	C4017551		0.7		1	1992	1992
rs121918556	BCHE	590	0.821	0.143	3	165786255	missense variant	T/A	snp	1.59747e-05	T/A	6.37959e-05	T/A	BCHE, FLUORIDE 2 PHENOTYPE	C3889588		0.7		1	1992	1992
rs121918556	BCHE	590	0.821	0.143	3	165786255	missense variant	T/A	snp	1.59747e-05	T/A	6.37959e-05	T/A	Hypocholinesterasemia, Fluoride-Resistant, Japanese Type	C1867470	Congenital, Hereditary, and Neonatal Diseases and Abnormalities; Nutritional and Metabolic Diseases	0.7		1	1992	1992
rs121918556	BCHE	590	0.821	0.143	3	165786255	missense variant	T/A	snp	1.59747e-05	T/A	6.37959e-05	T/A	BCHE JOHANNESBURG PHENOTYPE	C3889606		0.7		1	1992	1992
rs121918556	BCHE	590	0.821	0.143	3	165786255	missense variant	T/A	snp	1.59747e-05	T/A	6.37959e-05	T/A	CHE*243M PHENOTYPE	C4017550		0.7		1	1992	1992
rs121918556	BCHE	590	0.821	0.143	3	165786255	missense variant	T/A	snp	1.59747e-05	T/A	6.37959e-05	T/A	BCHE, QUANTITATIVE H VARIANT PHENOTYPE	C4017559		0.7		1	1992	1992
rs121918556	BCHE	590	0.821	0.143	3	165786255	missense variant	T/A	snp	1.59747e-05	T/A	6.37959e-05	T/A	BCHE, FLUORIDE-RESISTANT II PHENOTYPE	C4017552		0.7		1	1992	1992
rs121918556	BCHE	590	0.821	0.143	3	165786255	missense variant	T/A	snp	1.59747e-05	T/A	6.37959e-05	T/A	Acholinesterasemia	C1867467	Congenital, Hereditary, and Neonatal Diseases and Abnormalities; Nutritional and Metabolic Diseases	0.7		1	1992	1992
rs121918556	BCHE	590	0.821	0.143	3	165786255	missense variant	T/A	snp	1.59747e-05	T/A	6.37959e-05	T/A	BCHE*FS117 PHENOTYPE	C4017548		0.7		1	1992	1992
rs121918556	BCHE	590	0.821	0.143	3	165786255	missense variant	T/A	snp	1.59747e-05	T/A	6.37959e-05	T/A	BCHE*390V PHENOTYPE	C4017554		0.7		1	1992	1992
rs121918556	BCHE	590	0.821	0.143	3	165786255	missense variant	T/A	snp	1.59747e-05	T/A	6.37959e-05	T/A	Butyrylcholinesterase Deficiency, Fluoride-Resistant, Japanese Type	C1867469	Congenital, Hereditary, and Neonatal Diseases and Abnormalities; Nutritional and Metabolic Diseases	0.7		1	1992	1992
rs121918556	BCHE	590	0.821	0.143	3	165786255	missense variant	T/A	snp	1.59747e-05	T/A	6.37959e-05	T/A	CHE*390V PHENOTYPE	C4017553		0.7		1	1992	1992
rs121918556	BCHE	590	0.821	0.143	3	165786255	missense variant	T/A	snp	1.59747e-05	T/A	6.37959e-05	T/A	BCHE, QUANTITATIVE J VARIANT PHENOTYPE	C4017558		0.7		1	1992	1992
rs121918556	BCHE	590	0.821	0.143	3	165786255	missense variant	T/A	snp	1.59747e-05	T/A	6.37959e-05	T/A	BCHE, QUANTITATIVE K POLYMORPHISM PHENOTYPE	C4017555		0.7		1	1992	1992
rs121918556	BCHE	590	0.821	0.143	3	165786255	missense variant	T/A	snp	1.59747e-05	T/A	6.37959e-05	T/A	BCHE*FS126 PHENOTYPE	C4017560		0.7		1	1992	1992
rs121918556	BCHE	590	0.821	0.143	3	165786255	missense variant	T/A	snp	1.59747e-05	T/A	6.37959e-05	T/A	Butyrylcholinesterase deficiency	C1283400	Congenital, Hereditary, and Neonatal Diseases and Abnormalities; Nutritional and Metabolic Diseases; Pathological Conditions, Signs and Symptoms; Respiratory Tract Diseases	0.7		1	1992	1992
rs121918556	BCHE	590	0.821	0.143	3	165786255	missense variant	T/A	snp	1.59747e-05	T/A	6.37959e-05	T/A	Suxamethonium sensitivity	C1622434	Congenital, Hereditary, and Neonatal Diseases and Abnormalities; Nutritional and Metabolic Diseases; Pathological Conditions, Signs and Symptoms; Respiratory Tract Diseases	0.7		1	1992	1992
rs121918556	BCHE	590	0.821	0.143	3	165786255	missense variant	T/A	snp	1.59747e-05	T/A	6.37959e-05	T/A	CHE*539T PHENOTYPE	C4017556		0.7		1	1992	1992
rs121918556	BCHE	590	0.821	0.143	3	165786255	missense variant	T/A	snp	1.59747e-05	T/A	6.37959e-05	T/A	BCHE*539T PHENOTYPE	C4017557		0.7		1	1992	1992
rs121918556	BCHE	590	0.821	0.143	3	165786255	missense variant	T/A	snp	1.59747e-05	T/A	6.37959e-05	T/A	BCHE NEWFOUNDLAND PHENOTYPE	C3889596		0.7		1	1992	1992
rs121918556	BCHE	590	0.821	0.143	3	165786255	missense variant	T/A	snp	1.59747e-05	T/A	6.37959e-05	T/A	Apnea, Postanesthetic	C1867468	Congenital, Hereditary, and Neonatal Diseases and Abnormalities; Nutritional and Metabolic Diseases; Pathological Conditions, Signs and Symptoms; Respiratory Tract Diseases	0.7		1	1992	1992
rs121918557	BCHE	590	0.821	0.143	3	165829962	missense variant	A/T	snp	8.81650e-05	A/T	3.18512e-05	A/T	BCHE CYNTHIANA PHENOTYPE	C3889605		0.7		4	1995	1999
rs121918557	BCHE	590	0.821	0.143	3	165829962	missense variant	A/T	snp	8.81650e-05	A/T	3.18512e-05	A/T	BCHE, QUANTITATIVE K POLYMORPHISM PHENOTYPE	C4017555		0.7		4	1995	1999
rs121918557	BCHE	590	0.821	0.143	3	165829962	missense variant	A/T	snp	8.81650e-05	A/T	3.18512e-05	A/T	BCHE*70G PHENOTYPE	C4017545		0.7		4	1995	1999
rs121918557	BCHE	590	0.821	0.143	3	165829962	missense variant	A/T	snp	8.81650e-05	A/T	3.18512e-05	A/T	BCHE*FS126 PHENOTYPE	C4017560		0.7		4	1995	1999
rs121918557	BCHE	590	0.821	0.143	3	165829962	missense variant	A/T	snp	8.81650e-05	A/T	3.18512e-05	A/T	BCHE, J VARIANT PHENOTYPE	C3889591		0.7		4	1995	1999
rs121918557	BCHE	590	0.821	0.143	3	165829962	missense variant	A/T	snp	8.81650e-05	A/T	3.18512e-05	A/T	CHE*539T PHENOTYPE	C4017556		0.7		4	1995	1999
rs121918557	BCHE	590	0.821	0.143	3	165829962	missense variant	A/T	snp	8.81650e-05	A/T	3.18512e-05	A/T	BCHE NEWFOUNDLAND PHENOTYPE	C3889596		0.7		4	1995	1999
rs121918557	BCHE	590	0.821	0.143	3	165829962	missense variant	A/T	snp	8.81650e-05	A/T	3.18512e-05	A/T	BCHE, DIBUCAINE-RESISTANT I PHENOTYPE	C4017543		0.7		4	1995	1999
rs121918557	BCHE	590	0.821	0.143	3	165829962	missense variant	A/T	snp	8.81650e-05	A/T	3.18512e-05	A/T	BCHE, QUANTITATIVE H VARIANT PHENOTYPE	C4017559		0.7		4	1995	1999
rs121918557	BCHE	590	0.821	0.143	3	165829962	missense variant	A/T	snp	8.81650e-05	A/T	3.18512e-05	A/T	APNEA, POSTANESTHETIC, DUE TO BCHE, ATYPICAL-1	C4016356		0.7		4	1995	1999
rs121918557	BCHE	590	0.821	0.143	3	165829962	missense variant	A/T	snp	8.81650e-05	A/T	3.18512e-05	A/T	BCHE*FS117 PHENOTYPE	C4017548		0.7		4	1995	1999
rs121918557	BCHE	590	0.821	0.143	3	165829962	missense variant	A/T	snp	8.81650e-05	A/T	3.18512e-05	A/T	BCHE*243M PHENOTYPE	C4017551		0.7		4	1995	1999
rs121918557	BCHE	590	0.821	0.143	3	165829962	missense variant	A/T	snp	8.81650e-05	A/T	3.18512e-05	A/T	BCHE, FLUORIDE-RESISTANT II PHENOTYPE	C4017552		0.7		4	1995	1999
rs121918557	BCHE	590	0.821	0.143	3	165829962	missense variant	A/T	snp	8.81650e-05	A/T	3.18512e-05	A/T	BCHE, FLUORIDE 1 PHENOTYPE	C3889586		0.7		4	1995	1999
rs121918557	BCHE	590	0.821	0.143	3	165829962	missense variant	A/T	snp	8.81650e-05	A/T	3.18512e-05	A/T	CHE*FS117 PHENOTYPE	C4017547		0.7		4	1995	1999
rs121918557	BCHE	590	0.821	0.143	3	165829962	missense variant	A/T	snp	8.81650e-05	A/T	3.18512e-05	A/T	Suxamethonium sensitivity	C1622434	Congenital, Hereditary, and Neonatal Diseases and Abnormalities; Nutritional and Metabolic Diseases; Pathological Conditions, Signs and Symptoms; Respiratory Tract Diseases	0.7		4	1995	1999
rs121918557	BCHE	590	0.821	0.143	3	165829962	missense variant	A/T	snp	8.81650e-05	A/T	3.18512e-05	A/T	BCHE*390V PHENOTYPE	C4017554		0.7		4	1995	1999
rs121918557	BCHE	590	0.821	0.143	3	165829962	missense variant	A/T	snp	8.81650e-05	A/T	3.18512e-05	A/T	Butyrylcholinesterase deficiency	C1283400	Congenital, Hereditary, and Neonatal Diseases and Abnormalities; Nutritional and Metabolic Diseases; Pathological Conditions, Signs and Symptoms; Respiratory Tract Diseases	0.7		4	1995	1999
rs121918557	BCHE	590	0.821	0.143	3	165829962	missense variant	A/T	snp	8.81650e-05	A/T	3.18512e-05	A/T	BCHE, FLUORIDE-RESISTANT I PHENOTYPE	C4017549		0.7		4	1995	1999
rs121918557	BCHE	590	0.821	0.143	3	165829962	missense variant	A/T	snp	8.81650e-05	A/T	3.18512e-05	A/T	CHE*390V PHENOTYPE	C4017553		0.7		4	1995	1999
rs121918557	BCHE	590	0.821	0.143	3	165829962	missense variant	A/T	snp	8.81650e-05	A/T	3.18512e-05	A/T	BCHE*539T PHENOTYPE	C4017557		0.7		4	1995	1999
rs121918557	BCHE	590	0.821	0.143	3	165829962	missense variant	A/T	snp	8.81650e-05	A/T	3.18512e-05	A/T	Acholinesterasemia	C1867467	Congenital, Hereditary, and Neonatal Diseases and Abnormalities; Nutritional and Metabolic Diseases	0.7		4	1995	1999
rs121918557	BCHE	590	0.821	0.143	3	165829962	missense variant	A/T	snp	8.81650e-05	A/T	3.18512e-05	A/T	Apnea, Postanesthetic	C1867468	Congenital, Hereditary, and Neonatal Diseases and Abnormalities; Nutritional and Metabolic Diseases; Pathological Conditions, Signs and Symptoms; Respiratory Tract Diseases	0.7		4	1995	1999
rs121918557	BCHE	590	0.821	0.143	3	165829962	missense variant	A/T	snp	8.81650e-05	A/T	3.18512e-05	A/T	Butyrylcholinesterase Deficiency, Fluoride-Resistant, Japanese Type	C1867469	Congenital, Hereditary, and Neonatal Diseases and Abnormalities; Nutritional and Metabolic Diseases	0.8		4	1995	1999
rs121918557	BCHE	590	0.821	0.143	3	165829962	missense variant	A/T	snp	8.81650e-05	A/T	3.18512e-05	A/T	BCHE, QUANTITATIVE J VARIANT PHENOTYPE	C4017558		0.7		4	1995	1999
rs121918557	BCHE	590	0.821	0.143	3	165829962	missense variant	A/T	snp	8.81650e-05	A/T	3.18512e-05	A/T	BCHE, SILENT 1 PHENOTYPE	C3889604		0.7		4	1995	1999
rs121918557	BCHE	590	0.821	0.143	3	165829962	missense variant	A/T	snp	8.81650e-05	A/T	3.18512e-05	A/T	Pseudocholinesterase deficiency	C0268379	Congenital, Hereditary, and Neonatal Diseases and Abnormalities; Nutritional and Metabolic Diseases; Pathological Conditions, Signs and Symptoms; Respiratory Tract Diseases	0.7		4	1995	1999
rs121918557	BCHE	590	0.821	0.143	3	165829962	missense variant	A/T	snp	8.81650e-05	A/T	3.18512e-05	A/T	Hypocholinesterasemia, Fluoride-Resistant, Japanese Type	C1867470	Congenital, Hereditary, and Neonatal Diseases and Abnormalities; Nutritional and Metabolic Diseases	0.7		4	1995	1999
rs121918557	BCHE	590	0.821	0.143	3	165829962	missense variant	A/T	snp	8.81650e-05	A/T	3.18512e-05	A/T	BCHE, K VARIANT PHENOTYPE	C3889589		0.7		4	1995	1999
rs121918557	BCHE	590	0.821	0.143	3	165829962	missense variant	A/T	snp	8.81650e-05	A/T	3.18512e-05	A/T	CHE*243M PHENOTYPE	C4017550		0.7		4	1995	1999
rs121918557	BCHE	590	0.821	0.143	3	165829962	missense variant	A/T	snp	8.81650e-05	A/T	3.18512e-05	A/T	CHE*70G PHENOTYPE	C4017544		0.7		4	1995	1999
rs121918557	BCHE	590	0.821	0.143	3	165829962	missense variant	A/T	snp	8.81650e-05	A/T	3.18512e-05	A/T	BCHE, H VARIANT PHENOTYPE	C3889592		0.7		4	1995	1999
rs121918557	BCHE	590	0.821	0.143	3	165829962	missense variant	A/T	snp	8.81650e-05	A/T	3.18512e-05	A/T	BCHE JOHANNESBURG PHENOTYPE	C3889606		0.7		4	1995	1999
rs121918557	BCHE	590	0.821	0.143	3	165829962	missense variant	A/T	snp	8.81650e-05	A/T	3.18512e-05	A/T	BCHE, FLUORIDE 2 PHENOTYPE	C3889588		0.7		4	1995	1999
rs121918557	BCHE	590	0.821	0.143	3	165829962	missense variant	A/T	snp	8.81650e-05	A/T	3.18512e-05	A/T	BCHE ANN ARBOR PHENOTYPE	C4017546		0.7		4	1995	1999
rs121918558	BCHE	590	0.821	0.143	3	165830567	missense variant	T/A,C,G	snp	3.98562e-06	T/A	3.18451e-05	T/G	BCHE CYNTHIANA PHENOTYPE	C3889605		0.7		1	1998	1998
rs121918558	BCHE	590	0.821	0.143	3	165830567	missense variant	T/A,C,G	snp	3.98562e-06	T/A	3.18451e-05	T/G	BCHE, FLUORIDE 2 PHENOTYPE	C3889588		0.7		1	1998	1998
rs121918558	BCHE	590	0.821	0.143	3	165830567	missense variant	T/A,C,G	snp	3.98562e-06	T/A	3.18451e-05	T/G	CHE*FS117 PHENOTYPE	C4017547		0.7		1	1998	1998
rs121918558	BCHE	590	0.821	0.143	3	165830567	missense variant	T/A,C,G	snp	3.98562e-06	T/A	3.18451e-05	T/G	Pseudocholinesterase deficiency	C0268379	Congenital, Hereditary, and Neonatal Diseases and Abnormalities; Nutritional and Metabolic Diseases; Pathological Conditions, Signs and Symptoms; Respiratory Tract Diseases	0.7		1	1998	1998
rs121918558	BCHE	590	0.821	0.143	3	165830567	missense variant	T/A,C,G	snp	3.98562e-06	T/A	3.18451e-05	T/G	BCHE, H VARIANT PHENOTYPE	C3889592		0.7		1	1998	1998
rs121918558	BCHE	590	0.821	0.143	3	165830567	missense variant	T/A,C,G	snp	3.98562e-06	T/A	3.18451e-05	T/G	BCHE*390V PHENOTYPE	C4017554		0.7		1	1998	1998
rs121918558	BCHE	590	0.821	0.143	3	165830567	missense variant	T/A,C,G	snp	3.98562e-06	T/A	3.18451e-05	T/G	BCHE*539T PHENOTYPE	C4017557		0.7		1	1998	1998
rs121918558	BCHE	590	0.821	0.143	3	165830567	missense variant	T/A,C,G	snp	3.98562e-06	T/A	3.18451e-05	T/G	BCHE, J VARIANT PHENOTYPE	C3889591		0.7		1	1998	1998
rs121918558	BCHE	590	0.821	0.143	3	165830567	missense variant	T/A,C,G	snp	3.98562e-06	T/A	3.18451e-05	T/G	BCHE, FLUORIDE 1 PHENOTYPE	C3889586		0.7		1	1998	1998
rs121918558	BCHE	590	0.821	0.143	3	165830567	missense variant	T/A,C,G	snp	3.98562e-06	T/A	3.18451e-05	T/G	CHE*70G PHENOTYPE	C4017544		0.7		1	1998	1998
rs121918558	BCHE	590	0.821	0.143	3	165830567	missense variant	T/A,C,G	snp	3.98562e-06	T/A	3.18451e-05	T/G	BCHE, SILENT 1 PHENOTYPE	C3889604		0.7		1	1998	1998
rs121918558	BCHE	590	0.821	0.143	3	165830567	missense variant	T/A,C,G	snp	3.98562e-06	T/A	3.18451e-05	T/G	BCHE, DIBUCAINE-RESISTANT I PHENOTYPE	C4017543		0.7		1	1998	1998
rs121918558	BCHE	590	0.821	0.143	3	165830567	missense variant	T/A,C,G	snp	3.98562e-06	T/A	3.18451e-05	T/G	BCHE*243M PHENOTYPE	C4017551		0.7		1	1998	1998
rs121918558	BCHE	590	0.821	0.143	3	165830567	missense variant	T/A,C,G	snp	3.98562e-06	T/A	3.18451e-05	T/G	BCHE, QUANTITATIVE K POLYMORPHISM PHENOTYPE	C4017555		0.7		1	1998	1998
rs121918558	BCHE	590	0.821	0.143	3	165830567	missense variant	T/A,C,G	snp	3.98562e-06	T/A	3.18451e-05	T/G	BCHE NEWFOUNDLAND PHENOTYPE	C3889596		0.7		1	1998	1998
rs121918558	BCHE	590	0.821	0.143	3	165830567	missense variant	T/A,C,G	snp	3.98562e-06	T/A	3.18451e-05	T/G	Hypocholinesterasemia, Fluoride-Resistant, Japanese Type	C1867470	Congenital, Hereditary, and Neonatal Diseases and Abnormalities; Nutritional and Metabolic Diseases	0.7		1	1998	1998
rs121918558	BCHE	590	0.821	0.143	3	165830567	missense variant	T/A,C,G	snp	3.98562e-06	T/A	3.18451e-05	T/G	CHE*390V PHENOTYPE	C4017553		0.7		1	1998	1998
rs121918558	BCHE	590	0.821	0.143	3	165830567	missense variant	T/A,C,G	snp	3.98562e-06	T/A	3.18451e-05	T/G	BCHE, QUANTITATIVE J VARIANT PHENOTYPE	C4017558		0.7		1	1998	1998
rs121918558	BCHE	590	0.821	0.143	3	165830567	missense variant	T/A,C,G	snp	3.98562e-06	T/A	3.18451e-05	T/G	BCHE*FS117 PHENOTYPE	C4017548		0.7		1	1998	1998
rs121918558	BCHE	590	0.821	0.143	3	165830567	missense variant	T/A,C,G	snp	3.98562e-06	T/A	3.18451e-05	T/G	APNEA, POSTANESTHETIC, DUE TO BCHE, ATYPICAL-1	C4016356		0.7		1	1998	1998
rs121918558	BCHE	590	0.821	0.143	3	165830567	missense variant	T/A,C,G	snp	3.98562e-06	T/A	3.18451e-05	T/G	BCHE JOHANNESBURG PHENOTYPE	C3889606		0.7		1	1998	1998
rs121918558	BCHE	590	0.821	0.143	3	165830567	missense variant	T/A,C,G	snp	3.98562e-06	T/A	3.18451e-05	T/G	Butyrylcholinesterase deficiency	C1283400	Congenital, Hereditary, and Neonatal Diseases and Abnormalities; Nutritional and Metabolic Diseases; Pathological Conditions, Signs and Symptoms; Respiratory Tract Diseases	0.8		1	1998	1998
rs121918558	BCHE	590	0.821	0.143	3	165830567	missense variant	T/A,C,G	snp	3.98562e-06	T/A	3.18451e-05	T/G	Suxamethonium sensitivity	C1622434	Congenital, Hereditary, and Neonatal Diseases and Abnormalities; Nutritional and Metabolic Diseases; Pathological Conditions, Signs and Symptoms; Respiratory Tract Diseases	0.7		1	1998	1998
rs121918558	BCHE	590	0.821	0.143	3	165830567	missense variant	T/A,C,G	snp	3.98562e-06	T/A	3.18451e-05	T/G	BCHE*FS126 PHENOTYPE	C4017560		0.7		1	1998	1998
rs121918558	BCHE	590	0.821	0.143	3	165830567	missense variant	T/A,C,G	snp	3.98562e-06	T/A	3.18451e-05	T/G	CHE*539T PHENOTYPE	C4017556		0.7		1	1998	1998
rs121918558	BCHE	590	0.821	0.143	3	165830567	missense variant	T/A,C,G	snp	3.98562e-06	T/A	3.18451e-05	T/G	Apnea, Postanesthetic	C1867468	Congenital, Hereditary, and Neonatal Diseases and Abnormalities; Nutritional and Metabolic Diseases; Pathological Conditions, Signs and Symptoms; Respiratory Tract Diseases	0.7		1	1998	1998
rs121918558	BCHE	590	0.821	0.143	3	165830567	missense variant	T/A,C,G	snp	3.98562e-06	T/A	3.18451e-05	T/G	BCHE, QUANTITATIVE H VARIANT PHENOTYPE	C4017559		0.7		1	1998	1998
rs121918558	BCHE	590	0.821	0.143	3	165830567	missense variant	T/A,C,G	snp	3.98562e-06	T/A	3.18451e-05	T/G	CHE*243M PHENOTYPE	C4017550		0.7		1	1998	1998
rs121918558	BCHE	590	0.821	0.143	3	165830567	missense variant	T/A,C,G	snp	3.98562e-06	T/A	3.18451e-05	T/G	BCHE, K VARIANT PHENOTYPE	C3889589		0.7		1	1998	1998
rs121918558	BCHE	590	0.821	0.143	3	165830567	missense variant	T/A,C,G	snp	3.98562e-06	T/A	3.18451e-05	T/G	BCHE ANN ARBOR PHENOTYPE	C4017546		0.7		1	1998	1998
rs121918558	BCHE	590	0.821	0.143	3	165830567	missense variant	T/A,C,G	snp	3.98562e-06	T/A	3.18451e-05	T/G	BCHE*70G PHENOTYPE	C4017545		0.7		1	1998	1998
rs121918558	BCHE	590	0.821	0.143	3	165830567	missense variant	T/A,C,G	snp	3.98562e-06	T/A	3.18451e-05	T/G	BCHE, FLUORIDE-RESISTANT II PHENOTYPE	C4017552		0.7		1	1998	1998
rs121918558	BCHE	590	0.821	0.143	3	165830567	missense variant	T/A,C,G	snp	3.98562e-06	T/A	3.18451e-05	T/G	BCHE, FLUORIDE-RESISTANT I PHENOTYPE	C4017549		0.7		1	1998	1998
rs121918558	BCHE	590	0.821	0.143	3	165830567	missense variant	T/A,C,G	snp	3.98562e-06	T/A	3.18451e-05	T/G	Butyrylcholinesterase Deficiency, Fluoride-Resistant, Japanese Type	C1867469	Congenital, Hereditary, and Neonatal Diseases and Abnormalities; Nutritional and Metabolic Diseases	0.7		1	1998	1998
rs121918558	BCHE	590	0.821	0.143	3	165830567	missense variant	T/A,C,G	snp	3.98562e-06	T/A	3.18451e-05	T/G	Acholinesterasemia	C1867467	Congenital, Hereditary, and Neonatal Diseases and Abnormalities; Nutritional and Metabolic Diseases	0.7		1	1998	1998
rs121965034	OAT	4942			10	124412169	start lost	C/T	snp					Hyperornithinemia	C0599035	Congenital, Hereditary, and Neonatal Diseases and Abnormalities; Eye Diseases	0.7		2	1988	1991
rs121965035	OAT	4942			10	124405532	inframe deletion	TAGC/T	in-del					Hyperornithinemia	C0599035	Congenital, Hereditary, and Neonatal Diseases and Abnormalities; Eye Diseases	0.7		2	1988	1992
rs121965036	OAT	4942			10	124398076	stop gained	G/A,C	snp	3.98619e-06	G/C			Hyperornithinemia	C0599035	Congenital, Hereditary, and Neonatal Diseases and Abnormalities; Eye Diseases	0.7		2	1988	1992
rs121965037	OAT	4942	1.0	0.071	10	124412009	missense variant	A/G	snp					Hyperornithinemia	C0599035	Congenital, Hereditary, and Neonatal Diseases and Abnormalities; Eye Diseases	0.8		1	1992	1992
rs121965037	OAT	4942	1.0	0.071	10	124412009	missense variant	A/G	snp					Gyrate Atrophy	C0018425	Congenital, Hereditary, and Neonatal Diseases and Abnormalities; Eye Diseases	0.7		1	1992	1992
rs121965038	OAT	4942	1.0	0.071	10	124408887	missense variant	C/A	snp					Hyperornithinemia	C0599035	Congenital, Hereditary, and Neonatal Diseases and Abnormalities; Eye Diseases	0.8		1	1992	1992
rs121965038	OAT	4942	1.0	0.071	10	124408887	missense variant	C/A	snp					Gyrate Atrophy	C0018425	Congenital, Hereditary, and Neonatal Diseases and Abnormalities; Eye Diseases	0.7		1	1992	1992
rs121965039	OAT	4942	1.0	0.071	10	124408601	missense variant	C/A,T	snp	7.95640e-06	C/T			Hyperornithinemia	C0599035	Congenital, Hereditary, and Neonatal Diseases and Abnormalities; Eye Diseases	0.8		2	1988	1992
rs121965039	OAT	4942	1.0	0.071	10	124408601	missense variant	C/A,T	snp	7.95640e-06	C/T			Gyrate Atrophy	C0018425	Congenital, Hereditary, and Neonatal Diseases and Abnormalities; Eye Diseases	0.7		1	1992	1992
rs121965040	OAT	4942	1.0	0.071	10	124405545	stop lost	C/G	snp	7.16161e-05	C/G	6.37064e-05	C/G	Gyrate Atrophy	C0018425	Congenital, Hereditary, and Neonatal Diseases and Abnormalities; Eye Diseases	0.71	1.0	3	1989	1992
rs121965040	OAT	4942	1.0	0.071	10	124405545	stop lost	C/G	snp	7.16161e-05	C/G	6.37064e-05	C/G	Hyperornithinemia	C0599035	Congenital, Hereditary, and Neonatal Diseases and Abnormalities; Eye Diseases	0.8		3	1988	1992
rs121965041	OAT	4942	1.0	0.071	10	124403019	missense variant	C/G	snp					Gyrate Atrophy	C0018425	Congenital, Hereditary, and Neonatal Diseases and Abnormalities; Eye Diseases	0.7		0
rs121965041	OAT	4942	1.0	0.071	10	124403019	missense variant	C/G	snp					Hyperornithinemia	C0599035	Congenital, Hereditary, and Neonatal Diseases and Abnormalities; Eye Diseases	0.8		2	1988	1992
rs121965042	OAT	4942	1.0	0.071	10	124403015	missense variant	C/T	snp					Gyrate Atrophy	C0018425	Congenital, Hereditary, and Neonatal Diseases and Abnormalities; Eye Diseases	0.7		1	1992	1992
rs121965042	OAT	4942	1.0	0.071	10	124403015	missense variant	C/T	snp					Hyperornithinemia	C0599035	Congenital, Hereditary, and Neonatal Diseases and Abnormalities; Eye Diseases	0.8		2	1988	1992
rs121965043	OAT	4942	1.0	0.071	10	124398057	missense variant	A/C,G	snp	3.98127e-06;2.70727e-04	A/C;A/G	3.18370e-05;3.18370e-04	A/C;A/G	Gyrate Atrophy	C0018425	Congenital, Hereditary, and Neonatal Diseases and Abnormalities; Eye Diseases	0.71	1.0	3	1992	2013
rs121965043	OAT	4942	1.0	0.071	10	124398057	missense variant	A/C,G	snp	3.98127e-06;2.70727e-04	A/C;A/G	3.18370e-05;3.18370e-04	A/C;A/G	Hyperornithinemia	C0599035	Congenital, Hereditary, and Neonatal Diseases and Abnormalities; Eye Diseases	0.81	1.0	4	1988	2013
rs121965044	OAT	4942	1.0	0.071	10	124398012	missense variant	G/A	snp	1.99221e-05	G/A	9.55414e-05	G/A	Hyperornithinemia	C0599035	Congenital, Hereditary, and Neonatal Diseases and Abnormalities; Eye Diseases	0.8		2	1992	2013
rs121965044	OAT	4942	1.0	0.071	10	124398012	missense variant	G/A	snp	1.99221e-05	G/A	9.55414e-05	G/A	Gyrate Atrophy	C0018425	Congenital, Hereditary, and Neonatal Diseases and Abnormalities; Eye Diseases	0.8		3	1992	2017
rs121965045	OAT	4942	1.0	0.071	10	124400875	stop lost	C/G	snp					Hyperornithinemia	C0599035	Congenital, Hereditary, and Neonatal Diseases and Abnormalities; Eye Diseases	0.8		2	1988	1992
rs121965045	OAT	4942	1.0	0.071	10	124400875	stop lost	C/G	snp					Gyrate Atrophy	C0018425	Congenital, Hereditary, and Neonatal Diseases and Abnormalities; Eye Diseases	0.7		1	1992	1992
rs121965046	OAT	4942	1.0	0.071	10	124403835	stop lost	T/C	snp	3.97649e-06	T/C			Gyrate Atrophy	C0018425	Congenital, Hereditary, and Neonatal Diseases and Abnormalities; Eye Diseases	0.7		1	1992	1992
rs121965046	OAT	4942	1.0	0.071	10	124403835	stop lost	T/C	snp	3.97649e-06	T/C			Hyperornithinemia	C0599035	Congenital, Hereditary, and Neonatal Diseases and Abnormalities; Eye Diseases	0.8		2	1988	1992
rs121965047	OAT	4942	1.0	0.071	10	124401746	missense variant	C/T	snp	3.99272e-06	C/T			Hyperornithinemia	C0599035	Congenital, Hereditary, and Neonatal Diseases and Abnormalities; Eye Diseases	0.8		2	1988	2013
rs121965047	OAT	4942	1.0	0.071	10	124401746	missense variant	C/T	snp	3.99272e-06	C/T			Gyrate Atrophy	C0018425	Congenital, Hereditary, and Neonatal Diseases and Abnormalities; Eye Diseases	0.7		2	1988	2013
rs121965047	OAT	4942	1.0	0.071	10	124401746	missense variant	C/T	snp	3.99272e-06	C/T			GYRATE ATROPHY OF CHOROID AND RETINA WITH PYRIDOXINE-RESPONSIVE ORNITHINEMIA	C4017305		0.7		2	1988	1993
rs121965048	OAT	4942	1.0	0.071	10	124412010	stop gained	G/T	snp	1.19291e-05	G/T			Hyperornithinemia	C0599035	Congenital, Hereditary, and Neonatal Diseases and Abnormalities; Eye Diseases	0.8		1	1988	1988
rs121965048	OAT	4942	1.0	0.071	10	124412010	stop gained	G/T	snp	1.19291e-05	G/T			Gyrate Atrophy	C0018425	Congenital, Hereditary, and Neonatal Diseases and Abnormalities; Eye Diseases	0.7		1	1988	1988
rs121965049	OAT	4942	1.0	0.071	10	124401785	missense variant	G/A	snp					Gyrate Atrophy	C0018425	Congenital, Hereditary, and Neonatal Diseases and Abnormalities; Eye Diseases	0.7		1	1989	1989
rs121965049	OAT	4942	1.0	0.071	10	124401785	missense variant	G/A	snp					Hyperornithinemia	C0599035	Congenital, Hereditary, and Neonatal Diseases and Abnormalities; Eye Diseases	0.8		1	1989	1989
rs121965050	OAT	4942			10	124405534	missense variant	C/T	snp					Hyperornithinemia	C0599035	Congenital, Hereditary, and Neonatal Diseases and Abnormalities; Eye Diseases	0.7		2	1989	1992
rs121965051	OAT	4942	1.0	0.071	10	124403847	missense variant	G/A,C	snp	3.57873e-05	G/A			Hyperornithinemia	C0599035	Congenital, Hereditary, and Neonatal Diseases and Abnormalities; Eye Diseases	0.8		2	1992	1992
rs121965051	OAT	4942	1.0	0.071	10	124403847	missense variant	G/A,C	snp	3.57873e-05	G/A			Gyrate Atrophy	C0018425	Congenital, Hereditary, and Neonatal Diseases and Abnormalities; Eye Diseases	0.8		3	1992	2017
rs121965052	OAT	4942	1.0	0.071	10	124403820	missense variant	C/G,T	snp	4.77202e-05	C/T			Gyrate Atrophy	C0018425	Congenital, Hereditary, and Neonatal Diseases and Abnormalities; Eye Diseases	0.7		2	1992	1992
rs121965052	OAT	4942	1.0	0.071	10	124403820	missense variant	C/G,T	snp	4.77202e-05	C/T			Hyperornithinemia	C0599035	Congenital, Hereditary, and Neonatal Diseases and Abnormalities; Eye Diseases	0.8		2	1992	1992
rs121965053	OAT	4942	1.0	0.071	10	124400941	missense variant	C/T	snp	3.99106e-05	C/T			Hyperornithinemia	C0599035	Congenital, Hereditary, and Neonatal Diseases and Abnormalities; Eye Diseases	0.8		2	1992	1992
rs121965053	OAT	4942	1.0	0.071	10	124400941	missense variant	C/T	snp	3.99106e-05	C/T			Gyrate Atrophy	C0018425	Congenital, Hereditary, and Neonatal Diseases and Abnormalities; Eye Diseases	0.7		2	1992	1992
rs121965054	OAT	4942	1.0	0.071	10	124398082	missense variant	A/G	snp					Gyrate Atrophy	C0018425	Congenital, Hereditary, and Neonatal Diseases and Abnormalities; Eye Diseases	0.7		2	1992	1992
rs121965054	OAT	4942	1.0	0.071	10	124398082	missense variant	A/G	snp					Hyperornithinemia	C0599035	Congenital, Hereditary, and Neonatal Diseases and Abnormalities; Eye Diseases	0.8		2	1992	1992
rs121965055	OAT	4942			10	124398061	stop gained	C/A	snp	3.98229e-06	C/A			Hyperornithinemia	C0599035	Congenital, Hereditary, and Neonatal Diseases and Abnormalities; Eye Diseases	0.7		1	1992	1992
rs121965056	OAT	4942			10	124405457	stop gained	A/G,T	snp	3.97687e-06;1.59075e-05	A/G;A/T	3.18370e-05;6.36740e-05	A/G;A/T	Hyperornithinemia	C0599035	Congenital, Hereditary, and Neonatal Diseases and Abnormalities; Eye Diseases	0.7		1	1992	1992
rs121965057	OAT	4942			10	124402930	stop gained	G/C	snp	1.59133e-05	G/C			Hyperornithinemia	C0599035	Congenital, Hereditary, and Neonatal Diseases and Abnormalities; Eye Diseases	0.7		1	1992	1992
rs121965058	OAT	4942			10	124397986	stop gained	G/A	snp	3.98864e-06	G/A			Hyperornithinemia	C0599035	Congenital, Hereditary, and Neonatal Diseases and Abnormalities; Eye Diseases	0.7		1	1992	1992
rs121965059	OAT	4942	0.923	0.107	10	124403892	missense variant	G/A	snp	1.59068e-05	G/A			Gyrate Atrophy	C0018425	Congenital, Hereditary, and Neonatal Diseases and Abnormalities; Eye Diseases	0.71	1.0	2	1995	2013
rs121965059	OAT	4942	0.923	0.107	10	124403892	missense variant	G/A	snp	1.59068e-05	G/A			Male infertility	C0021364	Male Urogenital Diseases	0.01	1.0	1	2016	2016
rs121965059	OAT	4942	0.923	0.107	10	124403892	missense variant	G/A	snp	1.59068e-05	G/A			GYRATE ATROPHY OF CHOROID AND RETINA WITH PYRIDOXINE-RESPONSIVE ORNITHINEMIA	C4017305		0.7		1	1995	1995
rs121965059	OAT	4942	0.923	0.107	10	124403892	missense variant	G/A	snp	1.59068e-05	G/A			Hyperornithinemia	C0599035	Congenital, Hereditary, and Neonatal Diseases and Abnormalities; Eye Diseases	0.7		2	1995	2013
rs121965060	OAT	4942	1.0	0.071	10	124408897	missense variant	G/C	snp					Hyperornithinemia	C0599035	Congenital, Hereditary, and Neonatal Diseases and Abnormalities; Eye Diseases	0.8		1	1995	1995
rs121965060	OAT	4942	1.0	0.071	10	124408897	missense variant	G/C	snp					Gyrate Atrophy	C0018425	Congenital, Hereditary, and Neonatal Diseases and Abnormalities; Eye Diseases	0.7		1	1995	1995
rs12208357	SLC22A1	6580	1.0	0.071	6	160122116	missense variant	C/T	snp	5.17482e-02	C/T	5.19778e-02	C/T	Serum total cholesterol measurement	C1445957		0.7		1	2015	2015
rs12208357	SLC22A1	6580	1.0	0.071	6	160122116	missense variant	C/T	snp	5.17482e-02	C/T	5.19778e-02	C/T	Diabetes Mellitus, Non-Insulin-Dependent	C0011860	Endocrine System Diseases; Nutritional and Metabolic Diseases	0.01	1.0	1	2009	2009
rs122461163	HSD17B10;RIBC1	3028;158787	1.0	0.107	X	53431450	missense variant	T/C	snp					2-methyl-3-hydroxybutyric aciduria	C3266731	Congenital, Hereditary, and Neonatal Diseases and Abnormalities; Nervous System Diseases; Pathological Conditions, Signs and Symptoms	0.8		3	2006	2015
rs122462164	HSD17B10	3028	1.0	0.107	X	53431819	splice region variant	G/T	snp					2-methyl-3-hydroxybutyric aciduria	C3266731	Congenital, Hereditary, and Neonatal Diseases and Abnormalities; Nervous System Diseases; Pathological Conditions, Signs and Symptoms	0.7		2	1999	2007
rs12487357	BCHE	590			3	165804028	intron variant	G/A,C	snp			9.20764e-02	G/C	Pseudocholinesterase Measurement	C1168443		0.7		1	2012	2012
rs12594733	RORA	6095			15	60952685	intron variant	T/C	snp			2.49424e-01	T/C	High density lipoprotein measurement	C0392885		0.7		1	2015	2015
rs12603582	ITGB3	3690	1.0	0.036	17	47300211	intron variant	G/T	snp			1.96825e-01	G/T	Autism Spectrum Disorders	C1510586	Mental Disorders	0.01	1.0	1	2011	2011
rs12628	LRRC56;HRAS	115399;3265	0.821	0.143	11	534242	synonymous variant	A/G	snp	3.15847e-01	A/G	3.42410e-01	A/G	Malignant neoplasm of urinary bladder	C0005684	Female Urogenital Diseases and Pregnancy Complications; Male Urogenital Diseases; Neoplasms	0.01	1.0	1	2013	2013
rs12628	LRRC56;HRAS	115399;3265	0.821	0.143	11	534242	synonymous variant	A/G	snp	3.15847e-01	A/G	3.42410e-01	A/G	Bladder Neoplasm	C0005695	Female Urogenital Diseases and Pregnancy Complications; Male Urogenital Diseases; Neoplasms	0.01	1.0	1	2013	2013
rs12628	LRRC56;HRAS	115399;3265	0.821	0.143	11	534242	synonymous variant	A/G	snp	3.15847e-01	A/G	3.42410e-01	A/G	Carcinoma of bladder	C0699885		0.01	1.0	1	2013	2013
rs12628	LRRC56;HRAS	115399;3265	0.821	0.143	11	534242	synonymous variant	A/G	snp	3.15847e-01	A/G	3.42410e-01	A/G	Malignant neoplasm of thyroid	C0007115		0.01	1.0	1	2013	2013
rs12628	LRRC56;HRAS	115399;3265	0.821	0.143	11	534242	synonymous variant	A/G	snp	3.15847e-01	A/G	3.42410e-01	A/G	Thyroid carcinoma	C0549473	Endocrine System Diseases; Neoplasms	0.01	1.0	1	2013	2013
rs12628	LRRC56;HRAS	115399;3265	0.821	0.143	11	534242	synonymous variant	A/G	snp	3.15847e-01	A/G	3.42410e-01	A/G	Follicular neoplasm	C0474808		0.01	1.0	1	2013	2013
rs12900948	RORA	6095	1.0	0.036	15	61148472	intron variant	C/A,T	snp			4.99297e-01	C/T	Age related macular degeneration	C0242383	Eye Diseases	0.01	1.0	1	2010	2010
rs12912233	RORA	6095	0.878	0.071	15	60974897	intron variant	C/T	snp			3.82182e-01	C/T	Mental Depression	C0011570	Behavior and Behavior Mechanisms	0.01	1.0	1	2011	2011
rs12912233	RORA	6095	0.878	0.071	15	60974897	intron variant	C/T	snp			3.82182e-01	C/T	Unipolar Depression	C0041696	Mental Disorders	0.7		1	2011	2011
rs12912233	RORA	6095	0.878	0.071	15	60974897	intron variant	C/T	snp			3.82182e-01	C/T	Depressive disorder	C0011581	Mental Disorders	0.01	1.0	1	2011	2011
rs12914272	RORA	6095	0.923	0.071	15	60770768	intron variant	A/G	snp			5.91575e-01	A/G	Breast Carcinoma	C0678222	Neoplasms; Skin and Connective Tissue Diseases	0.01	1.0	1	2015	2015
rs12914272	RORA	6095	0.923	0.071	15	60770768	intron variant	A/G	snp			5.91575e-01	A/G	Malignant neoplasm of breast	C0006142	Neoplasms; Skin and Connective Tissue Diseases	0.01	1.0	1	2015	2015
rs131801	TYMP;SCO2	1890;9997			22	50528205	non coding transcript exon variant	G/A,T	snp			3.19693e-05;5.45173e-01	G/A;G/T	RDW - Red blood cell distribution width result	C1304746		0.7		1	2017	2017
rs131801	TYMP;SCO2	1890;9997			22	50528205	non coding transcript exon variant	G/A,T	snp			3.19693e-05;5.45173e-01	G/A;G/T	Red cell distribution width determination	C0427460		0.7		1	2017	2017
rs13306476	ITGB3	3690	1.0	0.071	17	47287209	missense variant	A/C,G	snp	3.98149e-06;7.96299e-06	A/C;A/G			Thrombasthenia	C0040015	Congenital, Hereditary, and Neonatal Diseases and Abnormalities; Hemic and Lymphatic Diseases	0.7		2	1998	2005
rs1355535	BCHE	590			3	165787971	intron variant	T/G	snp			6.06814e-01	T/G	Pseudocholinesterase Measurement	C1168443		0.7		1	2012	2012
rs1355538	BCHE	590			3	165787389	intron variant	A/G	snp			4.55083e-01	A/G	Pseudocholinesterase Measurement	C1168443		0.7		1	2012	2012
rs13768	LMNA	4000	1.0	0.107	1	156138660	missense variant	G/A,T	snp	2.41665e-05	G/A			Autosomal Dominant Emery-Dreifuss Muscular Dystrophy (disorder)	C0410190	Congenital, Hereditary, and Neonatal Diseases and Abnormalities; Musculoskeletal Diseases; Nervous System Diseases	0.7		1	2001	2001
rs137852906	ITGA2B	3674	1.0	0.071	17	44380004	stop gained	G/A,T	snp	1.59532e-05;7.97658e-06	G/A;G/T			Thrombasthenia	C0040015	Congenital, Hereditary, and Neonatal Diseases and Abnormalities; Hemic and Lymphatic Diseases	0.7		1	1992	1992
rs137852907	ITGA2B	3674	1.0	0.071	17	44384567	missense variant	C/T	snp					Thrombasthenia	C0040015	Congenital, Hereditary, and Neonatal Diseases and Abnormalities; Hemic and Lymphatic Diseases	0.81	1.0	1	1994	1994
rs137852908	ITGA2B	3674	1.0	0.071	17	44383630	missense variant	C/T	snp					Thrombasthenia	C0040015	Congenital, Hereditary, and Neonatal Diseases and Abnormalities; Hemic and Lymphatic Diseases	0.8		1	1995	1995
rs137852909	ITGA2B	3674	1.0	0.071	17	44381019	missense variant	C/T	snp					Thrombasthenia	C0040015	Congenital, Hereditary, and Neonatal Diseases and Abnormalities; Hemic and Lymphatic Diseases	0.7		1	1994	1994
rs137852910	ITGA2B	3674	1.0	0.071	17	44383640	missense variant	C/T	snp	8.80724e-06	C/T			Thrombasthenia	C0040015	Congenital, Hereditary, and Neonatal Diseases and Abnormalities; Hemic and Lymphatic Diseases	0.8		2	1998	1998
rs137852911	ITGA2B	3674	1.0	0.071	17	44385193	missense variant	A/C,G	snp	3.98695e-06	A/C			Thrombasthenia	C0040015	Congenital, Hereditary, and Neonatal Diseases and Abnormalities; Hemic and Lymphatic Diseases	0.81	1.0	1	1998	1998
rs137853152	BLM	641	1.0	0.071	15	90769559	missense variant	C/T	snp					Bloom Syndrome	C0005859	Congenital, Hereditary, and Neonatal Diseases and Abnormalities; Nutritional and Metabolic Diseases	0.7		1	1995	1995
rs137853153	BLM	641	1.0	0.071	15	90794254	missense variant	G/T	snp					Bloom Syndrome	C0005859	Congenital, Hereditary, and Neonatal Diseases and Abnormalities; Nutritional and Metabolic Diseases	0.8		1	1998	1998
rs137853203	AK1	203	1.0	0.036	9	127868346	missense variant	T/C	snp	4.27387e-06	T/C			Adenylate Kinase Deficiency, Hemolytic Anemia Due To	C2675459	Hemic and Lymphatic Diseases	0.8		1	1998	1998
rs137853204	AK1	203	1.0	0.036	9	127872779	missense variant	C/T	snp	7.96134e-06	C/T			Adenylate Kinase Deficiency, Hemolytic Anemia Due To	C2675459	Hemic and Lymphatic Diseases	0.8		1	2003	2003
rs137853205	AK1	203	1.0	0.036	9	127872707	missense variant	C/T	snp	3.97890e-06	C/T			Adenylate Kinase Deficiency, Hemolytic Anemia Due To	C2675459	Hemic and Lymphatic Diseases	0.8		1	2003	2003
rs137853582	GPI	2821	1.0		19	34377575	missense variant	G/A	snp	7.95583e-06	G/A	3.20616e-05	G/A	HEMOLYTIC ANEMIA, NONSPHEROCYTIC, DUE TO GLUCOSE PHOSPHATE ISOMERASE DEFICIENCY	C3150730		0.8		1	1993	1993
rs137853583	GPI	2821	0.878		19	34394044	missense variant	G/A,T	snp	1.19929e-05;3.99763e-06	G/A;G/T			Glucose phosphate isomerase deficiency	C0398561		0.01	1.0	1	2005	2005
rs137853583	GPI	2821	0.878		19	34394044	missense variant	G/A,T	snp	1.19929e-05;3.99763e-06	G/A;G/T			Chronic non-spherocytic hemolytic anemia	C0472790		0.01	1.0	1	2005	2005
rs137853583	GPI	2821	0.878		19	34394044	missense variant	G/A,T	snp	1.19929e-05;3.99763e-06	G/A;G/T			HEMOLYTIC ANEMIA, NONSPHEROCYTIC, DUE TO GLUCOSE PHOSPHATE ISOMERASE DEFICIENCY	C3150730		0.8		1	1993	1993
rs137853584	GPI	2821	1.0		19	34399933	missense variant	T/C,G	snp	2.78478e-05;3.97826e-06	T/C;T/G			HEMOLYTIC ANEMIA, NONSPHEROCYTIC, DUE TO GLUCOSE PHOSPHATE ISOMERASE DEFICIENCY	C3150730		0.8		2	1993	1996
rs137853585	GPI	2821	1.0		19	34399974	missense variant	G/A	snp					HEMOLYTIC ANEMIA, NONSPHEROCYTIC, DUE TO GLUCOSE PHOSPHATE ISOMERASE DEFICIENCY	C3150730		0.8		1	1996	1996
rs137853586	GPI	2821	1.0		19	34365325	missense variant	A/C	snp	1.31111e-05	A/C			HEMOLYTIC ANEMIA, NONSPHEROCYTIC, AND NEUROLOGIC DEFICITS, DUE TO GLUCOSE PHOSPHATE ISOMERASE DEFICIENCY	C4016321		0.7		2	1986	1998
rs137853586	GPI	2821	1.0		19	34365325	missense variant	A/C	snp	1.31111e-05	A/C			HEMOLYTIC ANEMIA, NONSPHEROCYTIC, DUE TO GLUCOSE PHOSPHATE ISOMERASE DEFICIENCY	C3150730		0.7		1	1998	1998
rs137853587	GPI	2821	1.0		19	34394020	missense variant	T/C	snp					HEMOLYTIC ANEMIA, NONSPHEROCYTIC, DUE TO GLUCOSE PHOSPHATE ISOMERASE DEFICIENCY	C3150730		0.7		1	1998	1998
rs137853587	GPI	2821	1.0		19	34394020	missense variant	T/C	snp					HEMOLYTIC ANEMIA, NONSPHEROCYTIC, AND NEUROLOGIC DEFICITS, DUE TO GLUCOSE PHOSPHATE ISOMERASE DEFICIENCY	C4016321		0.7		1	1998	1998
rs138592977	LMNA	4000	1.0	0.036	1	156135968	missense variant	G/A	snp	5.59378e-05	G/A	1.91168e-04	G/A	Cardiomyopathy, Familial Idiopathic	C1449563	Cardiovascular Diseases	0.01	1.0	1	2012	2012
rs138592977	LMNA	4000	1.0	0.036	1	156135968	missense variant	G/A	snp	5.59378e-05	G/A	1.91168e-04	G/A	Cardiomyopathy, Dilated	C0007193	Cardiovascular Diseases	0.01	1.0	1	2012	2012
rs139382538	GPI	2821	1.0		19	34396404	missense variant	A/G	snp					HEMOLYTIC ANEMIA, NONSPHEROCYTIC, DUE TO GLUCOSE PHOSPHATE ISOMERASE DEFICIENCY	C3150730		0.7		1	1998	1998
rs139442064	PTK2	5747	1.0	0.071	8	140664946	missense variant	G/C	snp	1.19543e-05	G/C	6.39386e-05	G/C	Malignant neoplasm of breast	C0006142	Neoplasms; Skin and Connective Tissue Diseases	0.01	1.0	1	2013	2013
rs139773499	BLM	641	1.0	0.071	15	90798337	missense variant	G/A	snp	1.19632e-05	G/A			Bloom Syndrome	C0005859	Congenital, Hereditary, and Neonatal Diseases and Abnormalities; Nutritional and Metabolic Diseases	0.01	1.0	1	2013	2013
rs140080572	BCHE	590	1.0	0.143	3	165830277	stop gained	C/A	snp	3.98521e-06	C/A	3.18492e-05	C/A	Butyrylcholinesterase deficiency	C1283400	Congenital, Hereditary, and Neonatal Diseases and Abnormalities; Nutritional and Metabolic Diseases; Pathological Conditions, Signs and Symptoms; Respiratory Tract Diseases	0.7		0
rs14035	RAN	5901	0.769	0.25	12	130876696	3 prime UTR variant	C/T	snp			3.33472e-01	C/T	Malignant tumor of colon	C0007102	Digestive System Diseases; Neoplasms	0.01	0.0	1	2016	2016
rs14035	RAN	5901	0.769	0.25	12	130876696	3 prime UTR variant	C/T	snp			3.33472e-01	C/T	Ovarian Failure, Premature	C0085215	Endocrine System Diseases; Female Urogenital Diseases and Pregnancy Complications	0.01	1.0	1	2014	2014
rs14035	RAN	5901	0.769	0.25	12	130876696	3 prime UTR variant	C/T	snp			3.33472e-01	C/T	Turner Syndrome	C0041408	Cardiovascular Diseases; Congenital, Hereditary, and Neonatal Diseases and Abnormalities; Endocrine System Diseases; Female Urogenital Diseases and Pregnancy Complications; Male Urogenital Diseases	0.01	1.0	1	2014	2014
rs14035	RAN	5901	0.769	0.25	12	130876696	3 prime UTR variant	C/T	snp			3.33472e-01	C/T	Colon Carcinoma	C0699790		0.01	0.0	1	2016	2016
rs14035	RAN	5901	0.769	0.25	12	130876696	3 prime UTR variant	C/T	snp			3.33472e-01	C/T	Squamous cell carcinoma of esophagus	C0279626	Digestive System Diseases; Neoplasms	0.01	1.0	1	2015	2015
rs14035	RAN	5901	0.769	0.25	12	130876696	3 prime UTR variant	C/T	snp			3.33472e-01	C/T	Colorectal Cancer	C1527249	Digestive System Diseases; Neoplasms	0.01	1.0	1	2016	2016
rs14035	RAN	5901	0.769	0.25	12	130876696	3 prime UTR variant	C/T	snp			3.33472e-01	C/T	Diabetes Mellitus	C0011849	Endocrine System Diseases; Nutritional and Metabolic Diseases	0.01	1.0	1	2016	2016
rs14035	RAN	5901	0.769	0.25	12	130876696	3 prime UTR variant	C/T	snp			3.33472e-01	C/T	Colorectal Carcinoma	C0009402	Digestive System Diseases; Neoplasms	0.01	1.0	1	2016	2016
rs14035	RAN	5901	0.769	0.25	12	130876696	3 prime UTR variant	C/T	snp			3.33472e-01	C/T	Rectal Carcinoma	C0007113	Digestive System Diseases; Neoplasms	0.01	1.0	1	2016	2016
rs140842009	GPI	2821	0.878	0.071	19	34378959	missense variant	C/A,T	snp	3.97649e-06;5.16944e-05	C/A;C/T			Creutzfeldt-Jakob disease	C0022336	Mental Disorders; Nervous System Diseases	0.01	1.0	1	2008	2008
rs140842009	GPI	2821	0.878	0.071	19	34378959	missense variant	C/A,T	snp	3.97649e-06;5.16944e-05	C/A;C/T			Other Creutzfeldt-Jakob disease	C2900450		0.01	1.0	1	2008	2008
rs140842009	GPI	2821	0.878	0.071	19	34378959	missense variant	C/A,T	snp	3.97649e-06;5.16944e-05	C/A;C/T			Creutzfeldt-Jakob Disease, Familial	C0751254	Mental Disorders; Nervous System Diseases	0.01	1.0	1	2008	2008
rs141159161	HSP90AA1	3320	1.0	0.143	14	102086347	stop gained	G/A,T	snp	7.55575e-05	G/A	9.55597e-05	G/A	Primary hyperoxaluria, type I	C0268164	Congenital, Hereditary, and Neonatal Diseases and Abnormalities; Female Urogenital Diseases and Pregnancy Complications; Male Urogenital Diseases; Nutritional and Metabolic Diseases	0.01	1.0	1	2012	2012
rs141577476	PMS2	5395	1.0	0.143	7	6005967	stop gained	G/A,T	snp	1.22065e-05	G/T			Neoplastic Syndromes, Hereditary	C0027672	Congenital, Hereditary, and Neonatal Diseases and Abnormalities; Neoplasms	0.7		0
rs141577476	PMS2	5395	1.0	0.143	7	6005967	stop gained	G/A,T	snp	1.22065e-05	G/T			Hereditary Nonpolyposis Colorectal Cancer	C1333990	Congenital, Hereditary, and Neonatal Diseases and Abnormalities; Digestive System Diseases; Neoplasms; Nutritional and Metabolic Diseases	0.7		3	2013	2017
rs142000963	LMNA	4000	0.878	0.143	1	156138719	missense variant	C/A,T	snp	1.18695e-03	C/T	1.24386e-03	C/T	Autosomal Dominant Emery-Dreifuss Muscular Dystrophy (disorder)	C0410190	Congenital, Hereditary, and Neonatal Diseases and Abnormalities; Musculoskeletal Diseases; Nervous System Diseases	0.7		0
rs142000963	LMNA	4000	0.878	0.143	1	156138719	missense variant	C/A,T	snp	1.18695e-03	C/T	1.24386e-03	C/T	Progeria	C0033300	Congenital, Hereditary, and Neonatal Diseases and Abnormalities; Nutritional and Metabolic Diseases	0.71	1.0	1	2008	2008
rs142000963	LMNA	4000	0.878	0.143	1	156138719	missense variant	C/A,T	snp	1.18695e-03	C/T	1.24386e-03	C/T	Progeria Syndrome, Childhood-Onset	C2750285	Congenital, Hereditary, and Neonatal Diseases and Abnormalities; Nutritional and Metabolic Diseases	0.7		0
rs142063461	TSHR;LOC101928462	7253;101928462	1.0	0.107	14	81062179	missense variant	C/T	snp	5.42897e-04	C/T	1.27478e-04	C/T	HYPOTHYROIDISM, CONGENITAL, NONGOITROUS, 1	C3493776	Congenital, Hereditary, and Neonatal Diseases and Abnormalities; Endocrine System Diseases; Musculoskeletal Diseases	0.7		1	2015	2015
rs143146734	ITGB3	3690	1.0	0.071	17	47284644	missense variant	C/T	snp	3.97738e-06	C/T			Thrombasthenia	C0040015	Congenital, Hereditary, and Neonatal Diseases and Abnormalities; Hemic and Lymphatic Diseases	0.7		1	1998	1998
rs143277125	PMS2	5395	0.878	0.143	7	5992012	stop gained	G/A,T	snp	3.97950e-06	G/T			Adenocarcinoma of duodenum	C0278804		0.01	1.0	1	2009	2009
rs143277125	PMS2	5395	0.878	0.143	7	5992012	stop gained	G/A,T	snp	3.97950e-06	G/T			Medulloblastoma	C0025149	Neoplasms	0.01	1.0	1	2009	2009
rs143277125	PMS2	5395	0.878	0.143	7	5992012	stop gained	G/A,T	snp	3.97950e-06	G/T			Hereditary Nonpolyposis Colorectal Cancer	C1333990	Congenital, Hereditary, and Neonatal Diseases and Abnormalities; Digestive System Diseases; Neoplasms; Nutritional and Metabolic Diseases	0.7		0
rs143277125	PMS2	5395	0.878	0.143	7	5992012	stop gained	G/A,T	snp	3.97950e-06	G/T			Neoplastic Syndromes, Hereditary	C0027672	Congenital, Hereditary, and Neonatal Diseases and Abnormalities; Neoplasms	0.7		4	2008	2011
rs143498218	F2	2147	0.923	0.071	11	46728732	missense variant	G/A,C	snp	2.38593e-05;7.95311e-06	G/A;G/C			Inherited Factor II deficiency	C0020640	Congenital, Hereditary, and Neonatal Diseases and Abnormalities; Hemic and Lymphatic Diseases	0.01	1.0	1	2004	2004
rs143498218	F2	2147	0.923	0.071	11	46728732	missense variant	G/A,C	snp	2.38593e-05;7.95311e-06	G/A;G/C			Hereditary factor II deficiency disease	C0272317	Congenital, Hereditary, and Neonatal Diseases and Abnormalities; Hemic and Lymphatic Diseases	0.01	1.0	1	2004	2004
rs143817570	NFKB1	4790	1.0	0.071	4	102584758	missense variant	G/A	snp	1.79394e-04	G/A	1.27413e-04	G/A	SYNOVITIS, GRANULOMATOUS, WITH UVEITIS AND CRANIAL NEUROPATHIES (disorder)	C1861303	Eye Diseases; Musculoskeletal Diseases	0.01	1.0	1	2016	2016
rs144098432	POLI	11201	1.0	0.036	18	54290024	intron variant	C/T	snp			2.50000e-01	C/T	Psoriasis	C0033860	Skin and Connective Tissue Diseases	0.7		1	2015	2015
rs144884023	ITGB3	3690	1.0	0.071	17	47299430	missense variant	G/A	snp	1.19304e-05	G/A			Thrombasthenia	C0040015	Congenital, Hereditary, and Neonatal Diseases and Abnormalities; Hemic and Lymphatic Diseases	0.7		1	1998	1998
rs1455858	LOC349160;CHRM2	349160;1129	0.923	0.071	7	136946956	intron variant	T/C	snp			6.95455e-01	T/C	Alcohol or Other Drugs use	C0237123		0.01	1.0	1	2011	2011
rs1455858	LOC349160;CHRM2	349160;1129	0.923	0.071	7	136946956	intron variant	T/C	snp			6.95455e-01	T/C	Marijuana Abuse	C0024809	Mental Disorders; Substance-Related Disorders	0.01	1.0	1	2011	2011
rs147065275	GCK;LOC105375258	2645;105375258	1.0	0.071	7	44149790	missense variant	C/T	snp	1.94873e-04	C/T	6.37105e-05	C/T	Diabetes mellitus autosomal dominant type II (disorder)	C0342277	Endocrine System Diseases; Nutritional and Metabolic Diseases	0.7		1	2012	2012
rs147634553	ITGA2B	3674			17	44383518	missense variant	G/A,T	snp	6.50729e-05;4.06706e-06	G/A;G/T	3.18756e-05	G/A	Mood Disorders	C0525045	Mental Disorders	0.01	1.0	1	2006	2006
rs148170012	BCHE	590	0.821	0.143	3	165830841	missense variant	G/A	snp	7.96419e-06	G/A			Butyrylcholinesterase deficiency	C1283400	Congenital, Hereditary, and Neonatal Diseases and Abnormalities; Nutritional and Metabolic Diseases; Pathological Conditions, Signs and Symptoms; Respiratory Tract Diseases	0.7		1	1996	1996
rs148170012	BCHE	590	0.821	0.143	3	165830841	missense variant	G/A	snp	7.96419e-06	G/A			BCHE, SILENT 1 PHENOTYPE	C3889604		0.7		1	1996	1996
rs148170012	BCHE	590	0.821	0.143	3	165830841	missense variant	G/A	snp	7.96419e-06	G/A			Acholinesterasemia	C1867467	Congenital, Hereditary, and Neonatal Diseases and Abnormalities; Nutritional and Metabolic Diseases	0.7		1	1996	1996
rs148170012	BCHE	590	0.821	0.143	3	165830841	missense variant	G/A	snp	7.96419e-06	G/A			Suxamethonium sensitivity	C1622434	Congenital, Hereditary, and Neonatal Diseases and Abnormalities; Nutritional and Metabolic Diseases; Pathological Conditions, Signs and Symptoms; Respiratory Tract Diseases	0.7		1	1996	1996
rs148170012	BCHE	590	0.821	0.143	3	165830841	missense variant	G/A	snp	7.96419e-06	G/A			BCHE NEWFOUNDLAND PHENOTYPE	C3889596		0.7		1	1996	1996
rs148170012	BCHE	590	0.821	0.143	3	165830841	missense variant	G/A	snp	7.96419e-06	G/A			BCHE CYNTHIANA PHENOTYPE	C3889605		0.7		1	1996	1996
rs148170012	BCHE	590	0.821	0.143	3	165830841	missense variant	G/A	snp	7.96419e-06	G/A			CHE*243M PHENOTYPE	C4017550		0.7		1	1996	1996
rs148170012	BCHE	590	0.821	0.143	3	165830841	missense variant	G/A	snp	7.96419e-06	G/A			BCHE*390V PHENOTYPE	C4017554		0.7		1	1996	1996
rs148170012	BCHE	590	0.821	0.143	3	165830841	missense variant	G/A	snp	7.96419e-06	G/A			Hypocholinesterasemia, Fluoride-Resistant, Japanese Type	C1867470	Congenital, Hereditary, and Neonatal Diseases and Abnormalities; Nutritional and Metabolic Diseases	0.7		1	1996	1996
rs148170012	BCHE	590	0.821	0.143	3	165830841	missense variant	G/A	snp	7.96419e-06	G/A			BCHE, H VARIANT PHENOTYPE	C3889592		0.7		1	1996	1996
rs148170012	BCHE	590	0.821	0.143	3	165830841	missense variant	G/A	snp	7.96419e-06	G/A			Apnea, Postanesthetic	C1867468	Congenital, Hereditary, and Neonatal Diseases and Abnormalities; Nutritional and Metabolic Diseases; Pathological Conditions, Signs and Symptoms; Respiratory Tract Diseases	0.7		1	1996	1996
rs148170012	BCHE	590	0.821	0.143	3	165830841	missense variant	G/A	snp	7.96419e-06	G/A			BCHE, FLUORIDE 1 PHENOTYPE	C3889586		0.7		1	1996	1996
rs148170012	BCHE	590	0.821	0.143	3	165830841	missense variant	G/A	snp	7.96419e-06	G/A			BCHE, FLUORIDE 2 PHENOTYPE	C3889588		0.7		1	1996	1996
rs148170012	BCHE	590	0.821	0.143	3	165830841	missense variant	G/A	snp	7.96419e-06	G/A			APNEA, POSTANESTHETIC, DUE TO BCHE, ATYPICAL-1	C4016356		0.7		1	1996	1996
rs148170012	BCHE	590	0.821	0.143	3	165830841	missense variant	G/A	snp	7.96419e-06	G/A			BCHE, K VARIANT PHENOTYPE	C3889589		0.7		1	1996	1996
rs148170012	BCHE	590	0.821	0.143	3	165830841	missense variant	G/A	snp	7.96419e-06	G/A			BCHE, QUANTITATIVE K POLYMORPHISM PHENOTYPE	C4017555		0.7		1	1996	1996
rs148170012	BCHE	590	0.821	0.143	3	165830841	missense variant	G/A	snp	7.96419e-06	G/A			BCHE, DIBUCAINE-RESISTANT I PHENOTYPE	C4017543		0.7		1	1996	1996
rs148170012	BCHE	590	0.821	0.143	3	165830841	missense variant	G/A	snp	7.96419e-06	G/A			Pseudocholinesterase deficiency	C0268379	Congenital, Hereditary, and Neonatal Diseases and Abnormalities; Nutritional and Metabolic Diseases; Pathological Conditions, Signs and Symptoms; Respiratory Tract Diseases	0.7		1	1996	1996
rs148170012	BCHE	590	0.821	0.143	3	165830841	missense variant	G/A	snp	7.96419e-06	G/A			BCHE*539T PHENOTYPE	C4017557		0.7		1	1996	1996
rs148170012	BCHE	590	0.821	0.143	3	165830841	missense variant	G/A	snp	7.96419e-06	G/A			BCHE, QUANTITATIVE J VARIANT PHENOTYPE	C4017558		0.7		1	1996	1996
rs148170012	BCHE	590	0.821	0.143	3	165830841	missense variant	G/A	snp	7.96419e-06	G/A			BCHE, FLUORIDE-RESISTANT I PHENOTYPE	C4017549		0.7		1	1996	1996
rs148170012	BCHE	590	0.821	0.143	3	165830841	missense variant	G/A	snp	7.96419e-06	G/A			BCHE ANN ARBOR PHENOTYPE	C4017546		0.7		1	1996	1996
rs148170012	BCHE	590	0.821	0.143	3	165830841	missense variant	G/A	snp	7.96419e-06	G/A			BCHE*70G PHENOTYPE	C4017545		0.7		1	1996	1996
rs148170012	BCHE	590	0.821	0.143	3	165830841	missense variant	G/A	snp	7.96419e-06	G/A			CHE*FS117 PHENOTYPE	C4017547		0.7		1	1996	1996
rs148170012	BCHE	590	0.821	0.143	3	165830841	missense variant	G/A	snp	7.96419e-06	G/A			BCHE, J VARIANT PHENOTYPE	C3889591		0.7		1	1996	1996
rs148170012	BCHE	590	0.821	0.143	3	165830841	missense variant	G/A	snp	7.96419e-06	G/A			BCHE*FS126 PHENOTYPE	C4017560		0.7		1	1996	1996
rs148170012	BCHE	590	0.821	0.143	3	165830841	missense variant	G/A	snp	7.96419e-06	G/A			BCHE*243M PHENOTYPE	C4017551		0.7		1	1996	1996
rs148170012	BCHE	590	0.821	0.143	3	165830841	missense variant	G/A	snp	7.96419e-06	G/A			CHE*390V PHENOTYPE	C4017553		0.7		1	1996	1996
rs148170012	BCHE	590	0.821	0.143	3	165830841	missense variant	G/A	snp	7.96419e-06	G/A			BCHE JOHANNESBURG PHENOTYPE	C3889606		0.7		1	1996	1996
rs148170012	BCHE	590	0.821	0.143	3	165830841	missense variant	G/A	snp	7.96419e-06	G/A			BCHE*FS117 PHENOTYPE	C4017548		0.7		1	1996	1996
rs148170012	BCHE	590	0.821	0.143	3	165830841	missense variant	G/A	snp	7.96419e-06	G/A			Butyrylcholinesterase Deficiency, Fluoride-Resistant, Japanese Type	C1867469	Congenital, Hereditary, and Neonatal Diseases and Abnormalities; Nutritional and Metabolic Diseases	0.7		1	1996	1996
rs148170012	BCHE	590	0.821	0.143	3	165830841	missense variant	G/A	snp	7.96419e-06	G/A			CHE*539T PHENOTYPE	C4017556		0.7		1	1996	1996
rs148170012	BCHE	590	0.821	0.143	3	165830841	missense variant	G/A	snp	7.96419e-06	G/A			CHE*70G PHENOTYPE	C4017544		0.7		1	1996	1996
rs148170012	BCHE	590	0.821	0.143	3	165830841	missense variant	G/A	snp	7.96419e-06	G/A			BCHE, FLUORIDE-RESISTANT II PHENOTYPE	C4017552		0.7		1	1996	1996
rs148170012	BCHE	590	0.821	0.143	3	165830841	missense variant	G/A	snp	7.96419e-06	G/A			BCHE, QUANTITATIVE H VARIANT PHENOTYPE	C4017559		0.7		1	1996	1996
rs1482057	RORA	6095	0.923	0.071	15	60772552	intron variant	A/C	snp			8.10129e-01	A/C	Breast Carcinoma	C0678222	Neoplasms; Skin and Connective Tissue Diseases	0.01	1.0	1	2015	2015
rs1482057	RORA	6095	0.923	0.071	15	60772552	intron variant	A/C	snp			8.10129e-01	A/C	Malignant neoplasm of breast	C0006142	Neoplasms; Skin and Connective Tissue Diseases	0.01	1.0	1	2015	2015
rs148311934	GCK;LOC105375258	2645;105375258	1.0	0.071	7	44149763	missense variant	C/T	snp	7.95539e-06	C/T			Diabetes mellitus autosomal dominant type II (disorder)	C0342277	Endocrine System Diseases; Nutritional and Metabolic Diseases	0.7		2	2006	2015
rs148701087	MIR6778;SHMT1	102466733;6470	1.0	0.107	17	18340762	missense variant	G/A	snp	6.42250e-04	G/A	6.37105e-04	G/A	Lymphoma, Non-Hodgkin	C0024305	Hemic and Lymphatic Diseases; Immune System Diseases; Neoplasms	0.01	1.0	1	2015	2015
rs148811525	GPI	2821	1.0		19	34399572	missense variant	G/A	snp			3.18674e-05	G/A	HEMOLYTIC ANEMIA, NONSPHEROCYTIC, DUE TO GLUCOSE PHOSPHATE ISOMERASE DEFICIENCY	C3150730		0.7		1	1998	1998
rs148969222	BLM	641	1.0	0.071	15	90803721	splice donor variant	G/A,T	snp	3.98273e-06;2.38964e-05	G/A;G/T	3.18552e-05	G/T	Neoplastic Syndromes, Hereditary	C0027672	Congenital, Hereditary, and Neonatal Diseases and Abnormalities; Neoplasms	0.7		2	2014	2016
rs148969222	BLM	641	1.0	0.071	15	90803721	splice donor variant	G/A,T	snp	3.98273e-06;2.38964e-05	G/A;G/T	3.18552e-05	G/T	Bloom Syndrome	C0005859	Congenital, Hereditary, and Neonatal Diseases and Abnormalities; Nutritional and Metabolic Diseases	0.7		5	1993	2017
rs149977726	TYMP;SCO2	1890;9997	1.0	0.143	22	50527265	missense variant	T/C	snp	1.19695e-05	T/C	1.27429e-04	T/C	MITOCHONDRIAL NEUROGASTROINTESTINAL ENCEPHALOPATHY SYNDROME	C0872218	Digestive System Diseases; Musculoskeletal Diseases; Nervous System Diseases; Nutritional and Metabolic Diseases	0.8		3	1993	2000
rs150421256	BLM	641	1.0	0.071	15	90811203	splice acceptor variant	A/G	snp	7.95456e-06	A/G			Bloom Syndrome	C0005859	Congenital, Hereditary, and Neonatal Diseases and Abnormalities; Nutritional and Metabolic Diseases	0.7		1	2015	2015
rs150475674	BLM	641	1.0	0.071	15	90790740	missense variant	G/T	snp	7.95425e-06	G/T			Bloom Syndrome	C0005859	Congenital, Hereditary, and Neonatal Diseases and Abnormalities; Nutritional and Metabolic Diseases	0.01	1.0	1	2013	2013
rs150840924	LMNA	4000	1.0	0.036	1	156136359	missense variant	C/T	snp	7.99891e-06	C/T			Cardiomyopathy, Familial Idiopathic	C1449563	Cardiovascular Diseases	0.7		1	2004	2004
rs150840924	LMNA	4000	1.0	0.036	1	156136359	missense variant	C/T	snp	7.99891e-06	C/T			Dermatologic disorders	C0037274	Skin and Connective Tissue Diseases	0.01	1.0	1	2013	2013
rs1564348	SLC22A1	6580			6	160157828	intron variant	T/C	snp			1.37378e-01	T/C	Low density lipoprotein cholesterol measurement	C0202117		0.8		2	2010	2014
rs1564348	SLC22A1	6580			6	160157828	intron variant	T/C	snp			1.37378e-01	T/C	Serum total cholesterol measurement	C1445957		0.8		2	2010	2014
rs1598856	NFKB1	4790	1.0	0.036	4	102524958	intron variant	A/G	snp			6.00620e-01	A/G	Primary biliary cirrhosis	C0008312	Digestive System Diseases	0.7		1	2017	2017
rs16849623	BCHE	590			3	165782372	intron variant	G/T	snp			5.96377e-02	G/T	Pseudocholinesterase Measurement	C1168443		0.7		1	2012	2012
rs16849671	BCHE	590			3	165809591	intron variant	C/A	snp			8.99407e-02	C/A	Pseudocholinesterase Measurement	C1168443		0.7		1	2012	2012
rs1695	GSTP1	2950	0.51	0.679	11	67585218	missense variant	A/G	snp	3.38579e-01	A/G	3.53242e-01	A/G	MYELODYSPLASTIC SYNDROME	C3463824	Hemic and Lymphatic Diseases	0.01	1.0	1	2009	2009
rs1695	GSTP1	2950	0.51	0.679	11	67585218	missense variant	A/G	snp	3.38579e-01	A/G	3.53242e-01	A/G	Osteosarcoma of bone	C0585442		0.01	1.0	1	2015	2015
rs1695	GSTP1	2950	0.51	0.679	11	67585218	missense variant	A/G	snp	3.38579e-01	A/G	3.53242e-01	A/G	Secondary malignant neoplasm of lymph node	C0686619		0.01	1.0	1	2013	2013
rs1695	GSTP1	2950	0.51	0.679	11	67585218	missense variant	A/G	snp	3.38579e-01	A/G	3.53242e-01	A/G	Aplastic Anemia	C0002874	Hemic and Lymphatic Diseases	0.01	1.0	1	2006	2006
rs1695	GSTP1	2950	0.51	0.679	11	67585218	missense variant	A/G	snp	3.38579e-01	A/G	3.53242e-01	A/G	Psychotic Disorders	C0033975	Mental Disorders	0.01	1.0	1	2005	2005
rs1695	GSTP1	2950	0.51	0.679	11	67585218	missense variant	A/G	snp	3.38579e-01	A/G	3.53242e-01	A/G	Malignant neoplasm of stomach	C0024623	Digestive System Diseases; Neoplasms	0.04	1.0	4	2013	2017
rs1695	GSTP1	2950	0.51	0.679	11	67585218	missense variant	A/G	snp	3.38579e-01	A/G	3.53242e-01	A/G	Malignant Neoplasms	C0006826	Neoplasms	0.01	1.0	1	2018	2018
rs1695	GSTP1	2950	0.51	0.679	11	67585218	missense variant	A/G	snp	3.38579e-01	A/G	3.53242e-01	A/G	HODGKIN'S AND NON-HODGKIN'S LYMPHOMA	C0334619		0.01	1.0	1	2013	2013
rs1695	GSTP1	2950	0.51	0.679	11	67585218	missense variant	A/G	snp	3.38579e-01	A/G	3.53242e-01	A/G	Anemia	C0002871	Hemic and Lymphatic Diseases	0.01	1.0	1	2014	2014
rs1695	GSTP1	2950	0.51	0.679	11	67585218	missense variant	A/G	snp	3.38579e-01	A/G	3.53242e-01	A/G	Glioblastoma	C0017636	Neoplasms	0.01	1.0	1	2014	2014
rs1695	GSTP1	2950	0.51	0.679	11	67585218	missense variant	A/G	snp	3.38579e-01	A/G	3.53242e-01	A/G	Congenital Abnormality	C0000768	Congenital, Hereditary, and Neonatal Diseases and Abnormalities	0.01	1.0	1	2014	2014
rs1695	GSTP1	2950	0.51	0.679	11	67585218	missense variant	A/G	snp	3.38579e-01	A/G	3.53242e-01	A/G	melanoma	C0025202	Neoplasms	0.03	1.0	3	2012	2017
rs1695	GSTP1	2950	0.51	0.679	11	67585218	missense variant	A/G	snp	3.38579e-01	A/G	3.53242e-01	A/G	Nonorganic psychosis	C0349204		0.01	1.0	1	2005	2005
rs1695	GSTP1	2950	0.51	0.679	11	67585218	missense variant	A/G	snp	3.38579e-01	A/G	3.53242e-01	A/G	Cleft Lip with or without Cleft Palate	C0810364		0.01	1.0	1	2008	2008
rs1695	GSTP1	2950	0.51	0.679	11	67585218	missense variant	A/G	snp	3.38579e-01	A/G	3.53242e-01	A/G	Malignant neoplasm of breast	C0006142	Neoplasms; Skin and Connective Tissue Diseases	0.1	0.941176470588235	17	1998	2018
rs1695	GSTP1	2950	0.51	0.679	11	67585218	missense variant	A/G	snp	3.38579e-01	A/G	3.53242e-01	A/G	Lymphoma, Non-Hodgkin	C0024305	Hemic and Lymphatic Diseases; Immune System Diseases; Neoplasms	0.02	1.0	2	2009	2013
rs1695	GSTP1	2950	0.51	0.679	11	67585218	missense variant	A/G	snp	3.38579e-01	A/G	3.53242e-01	A/G	Liver Cirrhosis	C0023890	Digestive System Diseases	0.01	1.0	1	2005	2005
rs1695	GSTP1	2950	0.51	0.679	11	67585218	missense variant	A/G	snp	3.38579e-01	A/G	3.53242e-01	A/G	Adenoma of large intestine	C1302401		0.02	0.5	2	2006	2012
rs1695	GSTP1	2950	0.51	0.679	11	67585218	missense variant	A/G	snp	3.38579e-01	A/G	3.53242e-01	A/G	Primary malignant neoplasm	C1306459		0.01	1.0	1	2018	2018
rs1695	GSTP1	2950	0.51	0.679	11	67585218	missense variant	A/G	snp	3.38579e-01	A/G	3.53242e-01	A/G	Lymphoma	C0024299	Hemic and Lymphatic Diseases; Immune System Diseases; Neoplasms	0.01	1.0	1	2013	2013
rs1695	GSTP1	2950	0.51	0.679	11	67585218	missense variant	A/G	snp	3.38579e-01	A/G	3.53242e-01	A/G	Bladder Neoplasm	C0005695	Female Urogenital Diseases and Pregnancy Complications; Male Urogenital Diseases; Neoplasms	0.03	1.0	3	2002	2013
rs1695	GSTP1	2950	0.51	0.679	11	67585218	missense variant	A/G	snp	3.38579e-01	A/G	3.53242e-01	A/G	Breast Carcinoma	C0678222	Neoplasms; Skin and Connective Tissue Diseases	0.1	0.941176470588235	17	1998	2018
rs1695	GSTP1	2950	0.51	0.679	11	67585218	missense variant	A/G	snp	3.38579e-01	A/G	3.53242e-01	A/G	Aplasia Cutis Congenita	C0282160	Congenital, Hereditary, and Neonatal Diseases and Abnormalities; Skin and Connective Tissue Diseases	0.01	1.0	1	2009	2009
rs1695	GSTP1	2950	0.51	0.679	11	67585218	missense variant	A/G	snp	3.38579e-01	A/G	3.53242e-01	A/G	Rectal Carcinoma	C0007113	Digestive System Diseases; Neoplasms	0.03	1.0	3	2008	2016
rs1695	GSTP1	2950	0.51	0.679	11	67585218	missense variant	A/G	snp	3.38579e-01	A/G	3.53242e-01	A/G	Childhood Medulloblastoma	C0278510	Neoplasms	0.01	1.0	1	2013	2013
rs1695	GSTP1	2950	0.51	0.679	11	67585218	missense variant	A/G	snp	3.38579e-01	A/G	3.53242e-01	A/G	Ulcerative Colitis	C0009324	Digestive System Diseases	0.01	1.0	1	2011	2011
rs1695	GSTP1	2950	0.51	0.679	11	67585218	missense variant	A/G	snp	3.38579e-01	A/G	3.53242e-01	A/G	Hodgkin Disease	C0019829	Hemic and Lymphatic Diseases; Immune System Diseases; Neoplasms	0.02	1.0	2	2005	2013
rs1695	GSTP1	2950	0.51	0.679	11	67585218	missense variant	A/G	snp	3.38579e-01	A/G	3.53242e-01	A/G	Neutropenia	C0027947	Hemic and Lymphatic Diseases	0.01	1.0	1	2014	2014
rs1695	GSTP1	2950	0.51	0.679	11	67585218	missense variant	A/G	snp	3.38579e-01	A/G	3.53242e-01	A/G	Carcinogenesis	C0596263	Neoplasms; Pathological Conditions, Signs and Symptoms	0.02	1.0	2	2011	2014
rs1695	GSTP1	2950	0.51	0.679	11	67585218	missense variant	A/G	snp	3.38579e-01	A/G	3.53242e-01	A/G	Primary malignant neoplasm of lung	C1306460		0.1	0.6	10	1999	2013
rs1695	GSTP1	2950	0.51	0.679	11	67585218	missense variant	A/G	snp	3.38579e-01	A/G	3.53242e-01	A/G	Childhood asthma	C0264408		0.02	1.0	2	2007	2010
rs1695	GSTP1	2950	0.51	0.679	11	67585218	missense variant	A/G	snp	3.38579e-01	A/G	3.53242e-01	A/G	Diabetes Mellitus, Non-Insulin-Dependent	C0011860	Endocrine System Diseases; Nutritional and Metabolic Diseases	0.01	1.0	1	2013	2013
rs1695	GSTP1	2950	0.51	0.679	11	67585218	missense variant	A/G	snp	3.38579e-01	A/G	3.53242e-01	A/G	Lupus Erythematosus, Systemic	C0024141	Immune System Diseases; Skin and Connective Tissue Diseases	0.01	0.0	1	2007	2007
rs1695	GSTP1	2950	0.51	0.679	11	67585218	missense variant	A/G	snp	3.38579e-01	A/G	3.53242e-01	A/G	Lymphoma, Follicular	C0024301	Hemic and Lymphatic Diseases; Immune System Diseases; Neoplasms	0.01	1.0	1	2007	2007
rs1695	GSTP1	2950	0.51	0.679	11	67585218	missense variant	A/G	snp	3.38579e-01	A/G	3.53242e-01	A/G	Stomach Carcinoma	C0699791		0.04	1.0	4	2013	2017
rs1695	GSTP1	2950	0.51	0.679	11	67585218	missense variant	A/G	snp	3.38579e-01	A/G	3.53242e-01	A/G	Glioma	C0017638	Neoplasms	0.03	1.0	3	2003	2014
rs1695	GSTP1	2950	0.51	0.679	11	67585218	missense variant	A/G	snp	3.38579e-01	A/G	3.53242e-01	A/G	Epithelial ovarian cancer	C0677886	Endocrine System Diseases; Female Urogenital Diseases and Pregnancy Complications; Neoplasms	0.01	1.0	1	2009	2009
rs1695	GSTP1	2950	0.51	0.679	11	67585218	missense variant	A/G	snp	3.38579e-01	A/G	3.53242e-01	A/G	Prostate carcinoma	C0600139		0.07	0.857142857142857	7	2006	2014
rs1695	GSTP1	2950	0.51	0.679	11	67585218	missense variant	A/G	snp	3.38579e-01	A/G	3.53242e-01	A/G	Obesity	C0028754	Nutritional and Metabolic Diseases; Pathological Conditions, Signs and Symptoms	0.01	1.0	1	2018	2018
rs1695	GSTP1	2950	0.51	0.679	11	67585218	missense variant	A/G	snp	3.38579e-01	A/G	3.53242e-01	A/G	Tumor Progression	C0178874		0.01	1.0	1	2013	2013
rs1695	GSTP1	2950	0.51	0.679	11	67585218	missense variant	A/G	snp	3.38579e-01	A/G	3.53242e-01	A/G	Xeroderma Pigmentosum, Complementation Group D	C0268138	Congenital, Hereditary, and Neonatal Diseases and Abnormalities; Neoplasms; Nutritional and Metabolic Diseases; Skin and Connective Tissue Diseases	0.01	1.0	1	2012	2012
rs1695	GSTP1	2950	0.51	0.679	11	67585218	missense variant	A/G	snp	3.38579e-01	A/G	3.53242e-01	A/G	Malignant neoplasm of lung	C0242379	Neoplasms; Respiratory Tract Diseases	0.1	0.6	10	1999	2013
rs1695	GSTP1	2950	0.51	0.679	11	67585218	missense variant	A/G	snp	3.38579e-01	A/G	3.53242e-01	A/G	Squamous cell carcinoma of the head and neck	C1168401	Neoplasms	0.02	1.0	2	2009	2011
rs1695	GSTP1	2950	0.51	0.679	11	67585218	missense variant	A/G	snp	3.38579e-01	A/G	3.53242e-01	A/G	Malignant neoplasm of urinary bladder	C0005684	Female Urogenital Diseases and Pregnancy Complications; Male Urogenital Diseases; Neoplasms	0.03	1.0	3	2002	2013
rs1695	GSTP1	2950	0.51	0.679	11	67585218	missense variant	A/G	snp	3.38579e-01	A/G	3.53242e-01	A/G	Carcinoma of bladder	C0699885		0.03	1.0	3	2002	2013
rs1695	GSTP1	2950	0.51	0.679	11	67585218	missense variant	A/G	snp	3.38579e-01	A/G	3.53242e-01	A/G	Agenesis of corpus callosum	C0175754	Congenital, Hereditary, and Neonatal Diseases and Abnormalities; Nervous System Diseases; Pathological Conditions, Signs and Symptoms	0.01	1.0	1	2009	2009
rs1695	GSTP1	2950	0.51	0.679	11	67585218	missense variant	A/G	snp	3.38579e-01	A/G	3.53242e-01	A/G	Lip and Oral Cavity Carcinoma	C0220641		0.01	1.0	1	2011	2011
rs1695	GSTP1	2950	0.51	0.679	11	67585218	missense variant	A/G	snp	3.38579e-01	A/G	3.53242e-01	A/G	Neuropathy	C0442874		0.04	1.0	4	2006	2013
rs1695	GSTP1	2950	0.51	0.679	11	67585218	missense variant	A/G	snp	3.38579e-01	A/G	3.53242e-01	A/G	Osteosarcoma	C0029463	Neoplasms	0.01	1.0	1	2015	2015
rs1695	GSTP1	2950	0.51	0.679	11	67585218	missense variant	A/G	snp	3.38579e-01	A/G	3.53242e-01	A/G	Alzheimer's Disease	C0002395	Mental Disorders; Nervous System Diseases	0.02	0.5	2	2005	2016
rs1695	GSTP1	2950	0.51	0.679	11	67585218	missense variant	A/G	snp	3.38579e-01	A/G	3.53242e-01	A/G	Malignant neoplasm of mouth	C0153381	Neoplasms; Stomatognathic Diseases	0.01	1.0	1	2011	2011
rs1695	GSTP1	2950	0.51	0.679	11	67585218	missense variant	A/G	snp	3.38579e-01	A/G	3.53242e-01	A/G	Malignant Head and Neck Neoplasm	C0278996	Neoplasms	0.02	0.0	2	2008	2013
rs1695	GSTP1	2950	0.51	0.679	11	67585218	missense variant	A/G	snp	3.38579e-01	A/G	3.53242e-01	A/G	Malignant neoplasm of endometrium	C0007103		0.01	1.0	1	2005	2005
rs1695	GSTP1	2950	0.51	0.679	11	67585218	missense variant	A/G	snp	3.38579e-01	A/G	3.53242e-01	A/G	Childhood Leukemia	C1332977		0.01	1.0	1	2003	2003
rs1695	GSTP1	2950	0.51	0.679	11	67585218	missense variant	A/G	snp	3.38579e-01	A/G	3.53242e-01	A/G	Acoustic Neuroma	C0027859	Neoplasms; Nervous System Diseases; Otorhinolaryngologic Diseases	0.01	1.0	1	2003	2003
rs1695	GSTP1	2950	0.51	0.679	11	67585218	missense variant	A/G	snp	3.38579e-01	A/G	3.53242e-01	A/G	Malignant neoplasm of brain	C0153633	Neoplasms; Nervous System Diseases	0.01	1.0	1	2005	2005
rs1695	GSTP1	2950	0.51	0.679	11	67585218	missense variant	A/G	snp	3.38579e-01	A/G	3.53242e-01	A/G	Brain Neoplasms	C0006118	Neoplasms; Nervous System Diseases	0.01	1.0	1	2016	2016
rs1695	GSTP1	2950	0.51	0.679	11	67585218	missense variant	A/G	snp	3.38579e-01	A/G	3.53242e-01	A/G	Drug abuse	C0013146	Mental Disorders; Substance-Related Disorders	0.01	1.0	1	2005	2005
rs1695	GSTP1	2950	0.51	0.679	11	67585218	missense variant	A/G	snp	3.38579e-01	A/G	3.53242e-01	A/G	Glaucoma, Primary Open Angle	C0339573	Eye Diseases	0.01	1.0	1	2013	2013
rs1695	GSTP1	2950	0.51	0.679	11	67585218	missense variant	A/G	snp	3.38579e-01	A/G	3.53242e-01	A/G	Peripheral Neuropathy	C0031117	Nervous System Diseases	0.01	1.0	1	2009	2009
rs1695	GSTP1	2950	0.51	0.679	11	67585218	missense variant	A/G	snp	3.38579e-01	A/G	3.53242e-01	A/G	Cutaneous Melanoma	C0151779	Neoplasms; Skin and Connective Tissue Diseases	0.02	1.0	2	2013	2017
rs1695	GSTP1	2950	0.51	0.679	11	67585218	missense variant	A/G	snp	3.38579e-01	A/G	3.53242e-01	A/G	Asthma	C0004096	Immune System Diseases; Respiratory Tract Diseases	0.1	1.0	13	2004	2014
rs1695	GSTP1	2950	0.51	0.679	11	67585218	missense variant	A/G	snp	3.38579e-01	A/G	3.53242e-01	A/G	Sporadic Breast Carcinoma	C1336076		0.01	1.0	1	2004	2004
rs1695	GSTP1	2950	0.51	0.679	11	67585218	missense variant	A/G	snp	3.38579e-01	A/G	3.53242e-01	A/G	Malignant neoplasm of prostate	C0376358	Male Urogenital Diseases; Neoplasms	0.07	0.857142857142857	7	2006	2014
rs1695	GSTP1	2950	0.51	0.679	11	67585218	missense variant	A/G	snp	3.38579e-01	A/G	3.53242e-01	A/G	Multiple Myeloma	C0026764	Cardiovascular Diseases; Hemic and Lymphatic Diseases; Immune System Diseases; Neoplasms	0.01	1.0	1	2008	2008
rs1695	GSTP1	2950	0.51	0.679	11	67585218	missense variant	A/G	snp	3.38579e-01	A/G	3.53242e-01	A/G	Colorectal Carcinoma	C0009402	Digestive System Diseases; Neoplasms	0.1	1.0	12	2002	2015
rs1695	GSTP1	2950	0.51	0.679	11	67585218	missense variant	A/G	snp	3.38579e-01	A/G	3.53242e-01	A/G	Leukoplakia, Oral	C0023532	Neoplasms; Pathological Conditions, Signs and Symptoms; Stomatognathic Diseases	0.01	1.0	1	2011	2011
rs1695	GSTP1	2950	0.51	0.679	11	67585218	missense variant	A/G	snp	3.38579e-01	A/G	3.53242e-01	A/G	Carcinoma of lung	C0684249		0.1	0.6	10	1999	2013
rs1695	GSTP1	2950	0.51	0.679	11	67585218	missense variant	A/G	snp	3.38579e-01	A/G	3.53242e-01	A/G	Maternal hypertension	C0565599		0.01	1.0	1	2004	2004
rs1695	GSTP1	2950	0.51	0.679	11	67585218	missense variant	A/G	snp	3.38579e-01	A/G	3.53242e-01	A/G	XERODERMA PIGMENTOSUM, COMPLEMENTATION GROUP C	C2752147	Congenital, Hereditary, and Neonatal Diseases and Abnormalities; Neoplasms; Nutritional and Metabolic Diseases; Skin and Connective Tissue Diseases	0.02	1.0	2	2013	2017
rs1695	GSTP1	2950	0.51	0.679	11	67585218	missense variant	A/G	snp	3.38579e-01	A/G	3.53242e-01	A/G	Endometrial Carcinoma	C0476089	Female Urogenital Diseases and Pregnancy Complications; Neoplasms	0.01	1.0	1	2005	2005
rs1695	GSTP1	2950	0.51	0.679	11	67585218	missense variant	A/G	snp	3.38579e-01	A/G	3.53242e-01	A/G	Cutaneous Mastocytosis	C1136033	Neoplasms; Skin and Connective Tissue Diseases	0.01	1.0	1	2017	2017
rs1695	GSTP1	2950	0.51	0.679	11	67585218	missense variant	A/G	snp	3.38579e-01	A/G	3.53242e-01	A/G	Non-Small Cell Lung Carcinoma	C0007131	Neoplasms; Respiratory Tract Diseases	0.03	1.0	3	2010	2014
rs1695	GSTP1	2950	0.51	0.679	11	67585218	missense variant	A/G	snp	3.38579e-01	A/G	3.53242e-01	A/G	Cirrhosis	C1623038	Pathological Conditions, Signs and Symptoms	0.01	1.0	1	2005	2005
rs1695	GSTP1	2950	0.51	0.679	11	67585218	missense variant	A/G	snp	3.38579e-01	A/G	3.53242e-01	A/G	Male infertility	C0021364	Male Urogenital Diseases	0.01	1.0	1	2017	2017
rs1695	GSTP1	2950	0.51	0.679	11	67585218	missense variant	A/G	snp	3.38579e-01	A/G	3.53242e-01	A/G	Rash and Dermatitis Adverse Event Associated with Chemoradiation	C1559154		0.01	1.0	1	2016	2016
rs1695	GSTP1	2950	0.51	0.679	11	67585218	missense variant	A/G	snp	3.38579e-01	A/G	3.53242e-01	A/G	Allergic disposition	C3539909		0.02	1.0	2	2004	2006
rs1695	GSTP1	2950	0.51	0.679	11	67585218	missense variant	A/G	snp	3.38579e-01	A/G	3.53242e-01	A/G	Liver carcinoma	C2239176	Digestive System Diseases; Neoplasms	0.01	1.0	1	2013	2013
rs1695	GSTP1	2950	0.51	0.679	11	67585218	missense variant	A/G	snp	3.38579e-01	A/G	3.53242e-01	A/G	Vomiting	C0042963	Pathological Conditions, Signs and Symptoms	0.01	1.0	1	2018	2018
rs1695	GSTP1	2950	0.51	0.679	11	67585218	missense variant	A/G	snp	3.38579e-01	A/G	3.53242e-01	A/G	Wheezing	C0043144	Pathological Conditions, Signs and Symptoms	0.02	1.0	2	2008	2010
rs1695	GSTP1	2950	0.51	0.679	11	67585218	missense variant	A/G	snp	3.38579e-01	A/G	3.53242e-01	A/G	Leukemia, Myelocytic, Acute	C0023467	Neoplasms	0.01	1.0	1	2016	2016
rs1695	GSTP1	2950	0.51	0.679	11	67585218	missense variant	A/G	snp	3.38579e-01	A/G	3.53242e-01	A/G	Adenocarcinoma of prostate	C0007112		0.01	1.0	1	2002	2002
rs1695	GSTP1	2950	0.51	0.679	11	67585218	missense variant	A/G	snp	3.38579e-01	A/G	3.53242e-01	A/G	Polyp of large intestine	C0949059		0.01	0.0	1	2006	2006
rs1695	GSTP1	2950	0.51	0.679	11	67585218	missense variant	A/G	snp	3.38579e-01	A/G	3.53242e-01	A/G	Chronic Kidney Diseases	C1561643	Female Urogenital Diseases and Pregnancy Complications; Male Urogenital Diseases	0.01	1.0	1	2009	2009
rs1695	GSTP1	2950	0.51	0.679	11	67585218	missense variant	A/G	snp	3.38579e-01	A/G	3.53242e-01	A/G	Colorectal Cancer	C1527249	Digestive System Diseases; Neoplasms	0.1	1.0	11	2002	2017
rs1695	GSTP1	2950	0.51	0.679	11	67585218	missense variant	A/G	snp	3.38579e-01	A/G	3.53242e-01	A/G	Chronic Obstructive Airway Disease	C0024117	Respiratory Tract Diseases	0.01	1.0	1	2009	2009
rs1695	GSTP1	2950	0.51	0.679	11	67585218	missense variant	A/G	snp	3.38579e-01	A/G	3.53242e-01	A/G	Uterine Corpus Cancer	C1883486		0.01	1.0	1	2005	2005
rs1695	GSTP1	2950	0.51	0.679	11	67585218	missense variant	A/G	snp	3.38579e-01	A/G	3.53242e-01	A/G	Thickening of pleura	C0264545		0.01	1.0	1	2007	2007
rs1695	GSTP1	2950	0.51	0.679	11	67585218	missense variant	A/G	snp	3.38579e-01	A/G	3.53242e-01	A/G	Age related macular degeneration	C0242383	Eye Diseases	0.01	1.0	1	2013	2013
rs1695	GSTP1	2950	0.51	0.679	11	67585218	missense variant	A/G	snp	3.38579e-01	A/G	3.53242e-01	A/G	Testicular Germ Cell Tumor	C1336708	Endocrine System Diseases; Male Urogenital Diseases; Neoplasms	0.01	1.0	1	2009	2009
rs1695	GSTP1	2950	0.51	0.679	11	67585218	missense variant	A/G	snp	3.38579e-01	A/G	3.53242e-01	A/G	Chronic Kidney Insufficiency	C0403447	Female Urogenital Diseases and Pregnancy Complications; Male Urogenital Diseases	0.01	1.0	1	2009	2009
rs1695	GSTP1	2950	0.51	0.679	11	67585218	missense variant	A/G	snp	3.38579e-01	A/G	3.53242e-01	A/G	Hereditary hemochromatosis	C0392514	Congenital, Hereditary, and Neonatal Diseases and Abnormalities; Nutritional and Metabolic Diseases	0.01	1.0	1	2005	2005
rs1695	GSTP1	2950	0.51	0.679	11	67585218	missense variant	A/G	snp	3.38579e-01	A/G	3.53242e-01	A/G	Leukopenia	C0023530	Hemic and Lymphatic Diseases	0.01	1.0	1	2014	2014
rs1695	GSTP1	2950	0.51	0.679	11	67585218	missense variant	A/G	snp	3.38579e-01	A/G	3.53242e-01	A/G	Adenoma	C0001430	Neoplasms	0.01	1.0	1	2008	2008
rs1695	GSTP1	2950	0.51	0.679	11	67585218	missense variant	A/G	snp	3.38579e-01	A/G	3.53242e-01	A/G	Myeloid Leukemia, Chronic	C0023473	Hemic and Lymphatic Diseases; Neoplasms	0.01	1.0	1	2015	2015
rs1695	GSTP1	2950	0.51	0.679	11	67585218	missense variant	A/G	snp	3.38579e-01	A/G	3.53242e-01	A/G	Xeroderma pigmentosum, group F	C0268140	Congenital, Hereditary, and Neonatal Diseases and Abnormalities; Neoplasms; Nutritional and Metabolic Diseases; Skin and Connective Tissue Diseases	0.02	1.0	2	2013	2017
rs1695	GSTP1	2950	0.51	0.679	11	67585218	missense variant	A/G	snp	3.38579e-01	A/G	3.53242e-01	A/G	Bronchial Hyperreactivity	C0085129	Respiratory Tract Diseases	0.02	1.0	2	2008	2013
rs1695	GSTP1	2950	0.51	0.679	11	67585218	missense variant	A/G	snp	3.38579e-01	A/G	3.53242e-01	A/G	Schizophrenia	C0036341	Mental Disorders	0.02	0.5	2	2003	2018
rs1695	GSTP1	2950	0.51	0.679	11	67585218	missense variant	A/G	snp	3.38579e-01	A/G	3.53242e-01	A/G	Myocardial Infarction	C0027051	Cardiovascular Diseases	0.02	1.0	2	2008	2013
rs1695	GSTP1	2950	0.51	0.679	11	67585218	missense variant	A/G	snp	3.38579e-01	A/G	3.53242e-01	A/G	Lung diseases	C0024115	Respiratory Tract Diseases	0.01	1.0	1	2004	2004
rs16989673	PTPN1	5770			20	50582819	3 prime UTR variant	G/GG	in-del					INSULIN RESISTANCE, SUSCEPTIBILITY TO	C1852091		0.7		1	2002	2002
rs16995304	PTPN1	5770	1.0	0.071	20	50581317	missense variant	G/A	snp	1.65063e-03	G/A	1.49729e-03	G/A	Diabetes Mellitus, Non-Insulin-Dependent	C0011860	Endocrine System Diseases; Nutritional and Metabolic Diseases	0.01	0.0	1	2002	2002
rs16995309	PTPN1	5770	0.923	0.179	20	50581336	missense variant	C/T	snp	4.75360e-03	C/T	4.01504e-03	C/T	Dystrophia myotonica 2	C2931689	Congenital, Hereditary, and Neonatal Diseases and Abnormalities; Musculoskeletal Diseases; Nervous System Diseases	0.01	0.0	1	2005	2005
rs16995309	PTPN1	5770	0.923	0.179	20	50581336	missense variant	C/T	snp	4.75360e-03	C/T	4.01504e-03	C/T	Diabetes Mellitus, Non-Insulin-Dependent	C0011860	Endocrine System Diseases; Nutritional and Metabolic Diseases	0.02	0.5	2	2002	2005
rs17111394	LOC101928462;TSHR	101928462;7253	1.0	0.107	14	81056784	intron variant	T/C	snp			1.30906e-01	T/C	Graves Disease	C0018213	Endocrine System Diseases; Eye Diseases; Immune System Diseases	0.7		1	2011	2011
rs17168865	CHRM2;LOC349160	1129;349160	1.0	0.071	7	136998465	intron variant	T/C	snp			5.12044e-02	T/C	Esophageal carcinoma	C0152018		0.7		1	2011	2011
rs17420802	PMS2	5395	0.923	0.036	7	5977709	missense variant	T/A,C	snp	2.52176e-04	T/C			Azoospermia	C0004509	Male Urogenital Diseases	0.01	1.0	1	2012	2012
rs17420802	PMS2	5395	0.923	0.036	7	5977709	missense variant	T/A,C	snp	2.52176e-04	T/C			Oligospermia	C0028960	Male Urogenital Diseases	0.01	1.0	1	2012	2012
rs17545038	TSHR	7253	1.0	0.107	14	80991228	intron variant	T/C	snp			1.90701e-01	T/C	Graves Disease	C0018213	Endocrine System Diseases; Eye Diseases; Immune System Diseases	0.7		1	2011	2011
rs17749	GLO1	2739	1.0	0.036	6	38676020	3 prime UTR variant		snp					Glioma	C0017638	Neoplasms	0.01	1.0	1	2013	2013
rs17881696	ACHE	43			7	100895738	intron variant	G/A	snp			1.45250e-01	G/A	RESTING HEART RATE	C1821417		0.7		1	2017	2017
rs17885778	ACHE	43			7	100893830	missense variant	G/A,C	snp	4.01059e-06;1.02671e-03	G/A;G/C	6.05751e-04	G/C	High density lipoprotein measurement	C0392885		0.7		1	2012	2012
rs179243	TSHR	7253	1.0	0.107	14	80962220	intron variant	T/C	snp			5.91304e-01	T/C	Graves Disease	C0018213	Endocrine System Diseases; Eye Diseases; Immune System Diseases	0.01	1.0	1	2014	2014
rs179247	TSHR	7253	1.0	0.107	14	80966202	intron variant	A/G	snp			4.25247e-01	A/G	Graves Disease	C0018213	Endocrine System Diseases; Eye Diseases; Immune System Diseases	0.73	1.0	4	2009	2015
rs179249	TSHR	7253	1.0	0.107	14	80968855	intron variant	C/T	snp			6.15210e-01	C/T	Graves Disease	C0018213	Endocrine System Diseases; Eye Diseases; Immune System Diseases	0.7		1	2011	2011
rs1799807	BCHE	590	0.821	0.143	3	165830741	missense variant	T/C	snp	1.21277e-02	T/C	1.08613e-02	T/C	CHE*FS117 PHENOTYPE	C4017547		0.7		6	1989	2015
rs1799807	BCHE	590	0.821	0.143	3	165830741	missense variant	T/C	snp	1.21277e-02	T/C	1.08613e-02	T/C	BCHE*390V PHENOTYPE	C4017554		0.7		6	1989	2015
rs1799807	BCHE	590	0.821	0.143	3	165830741	missense variant	T/C	snp	1.21277e-02	T/C	1.08613e-02	T/C	BCHE, H VARIANT PHENOTYPE	C3889592		0.7		6	1989	2015
rs1799807	BCHE	590	0.821	0.143	3	165830741	missense variant	T/C	snp	1.21277e-02	T/C	1.08613e-02	T/C	BCHE JOHANNESBURG PHENOTYPE	C3889606		0.7		6	1989	2015
rs1799807	BCHE	590	0.821	0.143	3	165830741	missense variant	T/C	snp	1.21277e-02	T/C	1.08613e-02	T/C	BCHE, FLUORIDE-RESISTANT II PHENOTYPE	C4017552		0.7		6	1989	2015
rs1799807	BCHE	590	0.821	0.143	3	165830741	missense variant	T/C	snp	1.21277e-02	T/C	1.08613e-02	T/C	Hypocholinesterasemia, Fluoride-Resistant, Japanese Type	C1867470	Congenital, Hereditary, and Neonatal Diseases and Abnormalities; Nutritional and Metabolic Diseases	0.7		6	1989	2015
rs1799807	BCHE	590	0.821	0.143	3	165830741	missense variant	T/C	snp	1.21277e-02	T/C	1.08613e-02	T/C	APNEA, POSTANESTHETIC, DUE TO BCHE, ATYPICAL-1	C4016356		0.7		6	1989	2015
rs1799807	BCHE	590	0.821	0.143	3	165830741	missense variant	T/C	snp	1.21277e-02	T/C	1.08613e-02	T/C	BCHE, FLUORIDE 1 PHENOTYPE	C3889586		0.7		6	1989	2015
rs1799807	BCHE	590	0.821	0.143	3	165830741	missense variant	T/C	snp	1.21277e-02	T/C	1.08613e-02	T/C	BCHE CYNTHIANA PHENOTYPE	C3889605		0.7		6	1989	2015
rs1799807	BCHE	590	0.821	0.143	3	165830741	missense variant	T/C	snp	1.21277e-02	T/C	1.08613e-02	T/C	BCHE, FLUORIDE-RESISTANT I PHENOTYPE	C4017549		0.7		6	1989	2015
rs1799807	BCHE	590	0.821	0.143	3	165830741	missense variant	T/C	snp	1.21277e-02	T/C	1.08613e-02	T/C	CHE*70G PHENOTYPE	C4017544		0.7		6	1989	2015
rs1799807	BCHE	590	0.821	0.143	3	165830741	missense variant	T/C	snp	1.21277e-02	T/C	1.08613e-02	T/C	BCHE NEWFOUNDLAND PHENOTYPE	C3889596		0.7		6	1989	2015
rs1799807	BCHE	590	0.821	0.143	3	165830741	missense variant	T/C	snp	1.21277e-02	T/C	1.08613e-02	T/C	BCHE, QUANTITATIVE K POLYMORPHISM PHENOTYPE	C4017555		0.7		6	1989	2015
rs1799807	BCHE	590	0.821	0.143	3	165830741	missense variant	T/C	snp	1.21277e-02	T/C	1.08613e-02	T/C	BCHE*70G PHENOTYPE	C4017545		0.7		6	1989	2015
rs1799807	BCHE	590	0.821	0.143	3	165830741	missense variant	T/C	snp	1.21277e-02	T/C	1.08613e-02	T/C	BCHE, FLUORIDE 2 PHENOTYPE	C3889588		0.7		6	1989	2015
rs1799807	BCHE	590	0.821	0.143	3	165830741	missense variant	T/C	snp	1.21277e-02	T/C	1.08613e-02	T/C	BCHE*243M PHENOTYPE	C4017551		0.7		6	1989	2015
rs1799807	BCHE	590	0.821	0.143	3	165830741	missense variant	T/C	snp	1.21277e-02	T/C	1.08613e-02	T/C	BCHE*FS117 PHENOTYPE	C4017548		0.7		6	1989	2015
rs1799807	BCHE	590	0.821	0.143	3	165830741	missense variant	T/C	snp	1.21277e-02	T/C	1.08613e-02	T/C	BCHE, DIBUCAINE-RESISTANT I PHENOTYPE	C4017543		0.7		6	1989	2015
rs1799807	BCHE	590	0.821	0.143	3	165830741	missense variant	T/C	snp	1.21277e-02	T/C	1.08613e-02	T/C	BCHE*539T PHENOTYPE	C4017557		0.7		6	1989	2015
rs1799807	BCHE	590	0.821	0.143	3	165830741	missense variant	T/C	snp	1.21277e-02	T/C	1.08613e-02	T/C	CHE*390V PHENOTYPE	C4017553		0.7		6	1989	2015
rs1799807	BCHE	590	0.821	0.143	3	165830741	missense variant	T/C	snp	1.21277e-02	T/C	1.08613e-02	T/C	BCHE ANN ARBOR PHENOTYPE	C4017546		0.7		6	1989	2015
rs1799807	BCHE	590	0.821	0.143	3	165830741	missense variant	T/C	snp	1.21277e-02	T/C	1.08613e-02	T/C	Apnea, Postanesthetic	C1867468	Congenital, Hereditary, and Neonatal Diseases and Abnormalities; Nutritional and Metabolic Diseases; Pathological Conditions, Signs and Symptoms; Respiratory Tract Diseases	0.8		10	1957	2015
rs1799807	BCHE	590	0.821	0.143	3	165830741	missense variant	T/C	snp	1.21277e-02	T/C	1.08613e-02	T/C	BCHE, J VARIANT PHENOTYPE	C3889591		0.7		6	1989	2015
rs1799807	BCHE	590	0.821	0.143	3	165830741	missense variant	T/C	snp	1.21277e-02	T/C	1.08613e-02	T/C	Butyrylcholinesterase Deficiency, Fluoride-Resistant, Japanese Type	C1867469	Congenital, Hereditary, and Neonatal Diseases and Abnormalities; Nutritional and Metabolic Diseases	0.7		6	1989	2015
rs1799807	BCHE	590	0.821	0.143	3	165830741	missense variant	T/C	snp	1.21277e-02	T/C	1.08613e-02	T/C	BCHE, SILENT 1 PHENOTYPE	C3889604		0.7		6	1989	2015
rs1799807	BCHE	590	0.821	0.143	3	165830741	missense variant	T/C	snp	1.21277e-02	T/C	1.08613e-02	T/C	Acholinesterasemia	C1867467	Congenital, Hereditary, and Neonatal Diseases and Abnormalities; Nutritional and Metabolic Diseases	0.7		6	1989	2015
rs1799807	BCHE	590	0.821	0.143	3	165830741	missense variant	T/C	snp	1.21277e-02	T/C	1.08613e-02	T/C	CHE*243M PHENOTYPE	C4017550		0.7		6	1989	2015
rs1799807	BCHE	590	0.821	0.143	3	165830741	missense variant	T/C	snp	1.21277e-02	T/C	1.08613e-02	T/C	BCHE, QUANTITATIVE H VARIANT PHENOTYPE	C4017559		0.7		6	1989	2015
rs1799807	BCHE	590	0.821	0.143	3	165830741	missense variant	T/C	snp	1.21277e-02	T/C	1.08613e-02	T/C	Pseudocholinesterase deficiency	C0268379	Congenital, Hereditary, and Neonatal Diseases and Abnormalities; Nutritional and Metabolic Diseases; Pathological Conditions, Signs and Symptoms; Respiratory Tract Diseases	0.7		6	1989	2015
rs1799807	BCHE	590	0.821	0.143	3	165830741	missense variant	T/C	snp	1.21277e-02	T/C	1.08613e-02	T/C	BCHE, K VARIANT PHENOTYPE	C3889589		0.7		6	1989	2015
rs1799807	BCHE	590	0.821	0.143	3	165830741	missense variant	T/C	snp	1.21277e-02	T/C	1.08613e-02	T/C	CHE*539T PHENOTYPE	C4017556		0.7		6	1989	2015
rs1799807	BCHE	590	0.821	0.143	3	165830741	missense variant	T/C	snp	1.21277e-02	T/C	1.08613e-02	T/C	Suxamethonium sensitivity	C1622434	Congenital, Hereditary, and Neonatal Diseases and Abnormalities; Nutritional and Metabolic Diseases; Pathological Conditions, Signs and Symptoms; Respiratory Tract Diseases	0.7		6	1989	2015
rs1799807	BCHE	590	0.821	0.143	3	165830741	missense variant	T/C	snp	1.21277e-02	T/C	1.08613e-02	T/C	BCHE*FS126 PHENOTYPE	C4017560		0.7		6	1989	2015
rs1799807	BCHE	590	0.821	0.143	3	165830741	missense variant	T/C	snp	1.21277e-02	T/C	1.08613e-02	T/C	Butyrylcholinesterase deficiency	C1283400	Congenital, Hereditary, and Neonatal Diseases and Abnormalities; Nutritional and Metabolic Diseases; Pathological Conditions, Signs and Symptoms; Respiratory Tract Diseases	0.8		13	1957	2015
rs1799807	BCHE	590	0.821	0.143	3	165830741	missense variant	T/C	snp	1.21277e-02	T/C	1.08613e-02	T/C	BCHE, QUANTITATIVE J VARIANT PHENOTYPE	C4017558		0.7		6	1989	2015
rs1799884	GCK	2645	1.0	0.071	7	44189469	intron variant	C/T	snp			1.62505e-01	C/T	Diabetes Mellitus, Non-Insulin-Dependent	C0011860	Endocrine System Diseases; Nutritional and Metabolic Diseases	0.83	0.333333333333333	4	2008	2014
rs1799884	GCK	2645	1.0	0.071	7	44189469	intron variant	C/T	snp			1.62505e-01	C/T	Fasting blood glucose measurement	C0428568		0.7		1	2011	2011
rs1799884	GCK	2645	1.0	0.071	7	44189469	intron variant	C/T	snp			1.62505e-01	C/T	Dyslipidemias	C0242339	Nutritional and Metabolic Diseases	0.01	1.0	1	2009	2009
rs1799884	GCK	2645	1.0	0.071	7	44189469	intron variant	C/T	snp			1.62505e-01	C/T	Calcification of coronary artery	C1611184		0.7		1	2011	2011
rs1799963	F2	2147	0.769	0.286	11	46739505	3 prime UTR variant	G/A	snp			8.44057e-03	G/A	Lupus Erythematosus, Systemic	C0024141	Immune System Diseases; Skin and Connective Tissue Diseases	0.01	0.0	1	2011	2011
rs1799963	F2	2147	0.769	0.286	11	46739505	3 prime UTR variant	G/A	snp			8.44057e-03	G/A	PREGNANCY LOSS, RECURRENT, SUSCEPTIBILITY TO, 2	C3280672		0.7		25	1983	2009
rs1799963	F2	2147	0.769	0.286	11	46739505	3 prime UTR variant	G/A	snp			8.44057e-03	G/A	Thrombophilia	C0398623	Hemic and Lymphatic Diseases	0.72	1.0	41	1983	2014
rs1799963	F2	2147	0.769	0.286	11	46739505	3 prime UTR variant	G/A	snp			8.44057e-03	G/A	Cerebrovascular accident	C0038454	Cardiovascular Diseases; Nervous System Diseases	0.71	1.0	2	2016	2017
rs1799963	F2	2147	0.769	0.286	11	46739505	3 prime UTR variant	G/A	snp			8.44057e-03	G/A	Deep Vein Thrombosis	C0149871	Cardiovascular Diseases	0.7		1	2017	2017
rs1799963	F2	2147	0.769	0.286	11	46739505	3 prime UTR variant	G/A	snp			8.44057e-03	G/A	Venous Thromboembolism	C1861172	Cardiovascular Diseases	0.7		3	2015	2017
rs1799963	F2	2147	0.769	0.286	11	46739505	3 prime UTR variant	G/A	snp			8.44057e-03	G/A	Malignant neoplasm of breast	C0006142	Neoplasms; Skin and Connective Tissue Diseases	0.01	0.0	1	2015	2015
rs1799963	F2	2147	0.769	0.286	11	46739505	3 prime UTR variant	G/A	snp			8.44057e-03	G/A	Inherited Factor II deficiency	C0020640	Congenital, Hereditary, and Neonatal Diseases and Abnormalities; Hemic and Lymphatic Diseases	0.7		4	1993	2017
rs1799963	F2	2147	0.769	0.286	11	46739505	3 prime UTR variant	G/A	snp			8.44057e-03	G/A	Breast Carcinoma	C0678222	Neoplasms; Skin and Connective Tissue Diseases	0.01	0.0	1	2015	2015
rs1799963	F2	2147	0.769	0.286	11	46739505	3 prime UTR variant	G/A	snp			8.44057e-03	G/A	Ischemic stroke	C0948008		0.01	1.0	1	2016	2016
rs1799963	F2	2147	0.769	0.286	11	46739505	3 prime UTR variant	G/A	snp			8.44057e-03	G/A	Pulmonary Embolism	C0034065	Cardiovascular Diseases; Respiratory Tract Diseases	0.7		1	2017	2017
rs1800456	OAT	4942	1.0	0.071	10	124397951	missense variant	C/A,G,T	snp	2.80224e-04;4.00320e-06	C/A;C/T	5.41470e-04	C/A	Hyperornithinemia	C0599035	Congenital, Hereditary, and Neonatal Diseases and Abnormalities; Eye Diseases	0.7		2	1992	2013
rs1800456	OAT	4942	1.0	0.071	10	124397951	missense variant	C/A,G,T	snp	2.80224e-04;4.00320e-06	C/A;C/T	5.41470e-04	C/A	Gyrate Atrophy	C0018425	Congenital, Hereditary, and Neonatal Diseases and Abnormalities; Eye Diseases	0.7		2	1992	2013
rs1803274	BCHE	590	0.801	0.143	3	165773492	missense variant	C/T	snp	1.75871e-01	C/T	1.78640e-01	C/T	Suxamethonium sensitivity	C1622434	Congenital, Hereditary, and Neonatal Diseases and Abnormalities; Nutritional and Metabolic Diseases; Pathological Conditions, Signs and Symptoms; Respiratory Tract Diseases	0.7		4	1995	2004
rs1803274	BCHE	590	0.801	0.143	3	165773492	missense variant	C/T	snp	1.75871e-01	C/T	1.78640e-01	C/T	Pseudocholinesterase Measurement	C1168443		0.8		2	2011	2012
rs1803274	BCHE	590	0.801	0.143	3	165773492	missense variant	C/T	snp	1.75871e-01	C/T	1.78640e-01	C/T	BCHE JOHANNESBURG PHENOTYPE	C3889606		0.7		4	1995	2004
rs1803274	BCHE	590	0.801	0.143	3	165773492	missense variant	C/T	snp	1.75871e-01	C/T	1.78640e-01	C/T	Pseudocholinesterase deficiency	C0268379	Congenital, Hereditary, and Neonatal Diseases and Abnormalities; Nutritional and Metabolic Diseases; Pathological Conditions, Signs and Symptoms; Respiratory Tract Diseases	0.7		4	1995	2004
rs1803274	BCHE	590	0.801	0.143	3	165773492	missense variant	C/T	snp	1.75871e-01	C/T	1.78640e-01	C/T	CHE*FS117 PHENOTYPE	C4017547		0.7		4	1995	2004
rs1803274	BCHE	590	0.801	0.143	3	165773492	missense variant	C/T	snp	1.75871e-01	C/T	1.78640e-01	C/T	BCHE*FS117 PHENOTYPE	C4017548		0.7		4	1995	2004
rs1803274	BCHE	590	0.801	0.143	3	165773492	missense variant	C/T	snp	1.75871e-01	C/T	1.78640e-01	C/T	Butyrylcholinesterase deficiency	C1283400	Congenital, Hereditary, and Neonatal Diseases and Abnormalities; Nutritional and Metabolic Diseases; Pathological Conditions, Signs and Symptoms; Respiratory Tract Diseases	0.7		4	1995	2004
rs1803274	BCHE	590	0.801	0.143	3	165773492	missense variant	C/T	snp	1.75871e-01	C/T	1.78640e-01	C/T	BCHE, FLUORIDE-RESISTANT I PHENOTYPE	C4017549		0.7		4	1995	2004
rs1803274	BCHE	590	0.801	0.143	3	165773492	missense variant	C/T	snp	1.75871e-01	C/T	1.78640e-01	C/T	BCHE CYNTHIANA PHENOTYPE	C3889605		0.7		4	1995	2004
rs1803274	BCHE	590	0.801	0.143	3	165773492	missense variant	C/T	snp	1.75871e-01	C/T	1.78640e-01	C/T	Apnea, Postanesthetic	C1867468	Congenital, Hereditary, and Neonatal Diseases and Abnormalities; Nutritional and Metabolic Diseases; Pathological Conditions, Signs and Symptoms; Respiratory Tract Diseases	0.7		4	1995	2004
rs1803274	BCHE	590	0.801	0.143	3	165773492	missense variant	C/T	snp	1.75871e-01	C/T	1.78640e-01	C/T	BCHE, J VARIANT PHENOTYPE	C3889591		0.7		4	1995	2004
rs1803274	BCHE	590	0.801	0.143	3	165773492	missense variant	C/T	snp	1.75871e-01	C/T	1.78640e-01	C/T	CHE*243M PHENOTYPE	C4017550		0.7		4	1995	2004
rs1803274	BCHE	590	0.801	0.143	3	165773492	missense variant	C/T	snp	1.75871e-01	C/T	1.78640e-01	C/T	BCHE, FLUORIDE 2 PHENOTYPE	C3889588		0.7		4	1995	2004
rs1803274	BCHE	590	0.801	0.143	3	165773492	missense variant	C/T	snp	1.75871e-01	C/T	1.78640e-01	C/T	Aspartate aminotransferase measurement	C0201899		0.7		1	2011	2011
rs1803274	BCHE	590	0.801	0.143	3	165773492	missense variant	C/T	snp	1.75871e-01	C/T	1.78640e-01	C/T	BCHE*FS126 PHENOTYPE	C4017560		0.7		4	1995	2004
rs1803274	BCHE	590	0.801	0.143	3	165773492	missense variant	C/T	snp	1.75871e-01	C/T	1.78640e-01	C/T	Acholinesterasemia	C1867467	Congenital, Hereditary, and Neonatal Diseases and Abnormalities; Nutritional and Metabolic Diseases	0.7		4	1995	2004
rs1803274	BCHE	590	0.801	0.143	3	165773492	missense variant	C/T	snp	1.75871e-01	C/T	1.78640e-01	C/T	Hypocholinesterasemia, Fluoride-Resistant, Japanese Type	C1867470	Congenital, Hereditary, and Neonatal Diseases and Abnormalities; Nutritional and Metabolic Diseases	0.7		4	1995	2004
rs1803274	BCHE	590	0.801	0.143	3	165773492	missense variant	C/T	snp	1.75871e-01	C/T	1.78640e-01	C/T	Butyrylcholinesterase Deficiency, Fluoride-Resistant, Japanese Type	C1867469	Congenital, Hereditary, and Neonatal Diseases and Abnormalities; Nutritional and Metabolic Diseases	0.7		4	1995	2004
rs1803274	BCHE	590	0.801	0.143	3	165773492	missense variant	C/T	snp	1.75871e-01	C/T	1.78640e-01	C/T	BCHE ANN ARBOR PHENOTYPE	C4017546		0.7		4	1995	2004
rs1803274	BCHE	590	0.801	0.143	3	165773492	missense variant	C/T	snp	1.75871e-01	C/T	1.78640e-01	C/T	BCHE, FLUORIDE-RESISTANT II PHENOTYPE	C4017552		0.7		4	1995	2004
rs1803274	BCHE	590	0.801	0.143	3	165773492	missense variant	C/T	snp	1.75871e-01	C/T	1.78640e-01	C/T	BCHE, H VARIANT PHENOTYPE	C3889592		0.7		4	1995	2004
rs1803274	BCHE	590	0.801	0.143	3	165773492	missense variant	C/T	snp	1.75871e-01	C/T	1.78640e-01	C/T	CHE*390V PHENOTYPE	C4017553		0.7		4	1995	2004
rs1803274	BCHE	590	0.801	0.143	3	165773492	missense variant	C/T	snp	1.75871e-01	C/T	1.78640e-01	C/T	APNEA, POSTANESTHETIC, DUE TO BCHE, ATYPICAL-1	C4016356		0.7		4	1995	2004
rs1803274	BCHE	590	0.801	0.143	3	165773492	missense variant	C/T	snp	1.75871e-01	C/T	1.78640e-01	C/T	BCHE, QUANTITATIVE K POLYMORPHISM PHENOTYPE	C4017555		0.7		4	1995	2004
rs1803274	BCHE	590	0.801	0.143	3	165773492	missense variant	C/T	snp	1.75871e-01	C/T	1.78640e-01	C/T	CHE*539T PHENOTYPE	C4017556		0.7		4	1995	2004
rs1803274	BCHE	590	0.801	0.143	3	165773492	missense variant	C/T	snp	1.75871e-01	C/T	1.78640e-01	C/T	BCHE, SILENT 1 PHENOTYPE	C3889604		0.7		4	1995	2004
rs1803274	BCHE	590	0.801	0.143	3	165773492	missense variant	C/T	snp	1.75871e-01	C/T	1.78640e-01	C/T	BCHE NEWFOUNDLAND PHENOTYPE	C3889596		0.7		4	1995	2004
rs1803274	BCHE	590	0.801	0.143	3	165773492	missense variant	C/T	snp	1.75871e-01	C/T	1.78640e-01	C/T	CHE*70G PHENOTYPE	C4017544		0.7		4	1995	2004
rs1803274	BCHE	590	0.801	0.143	3	165773492	missense variant	C/T	snp	1.75871e-01	C/T	1.78640e-01	C/T	cocaine use	C3496069		0.01	1.0	1	2014	2014
rs1803274	BCHE	590	0.801	0.143	3	165773492	missense variant	C/T	snp	1.75871e-01	C/T	1.78640e-01	C/T	BCHE, QUANTITATIVE H VARIANT PHENOTYPE	C4017559		0.7		4	1995	2004
rs1803274	BCHE	590	0.801	0.143	3	165773492	missense variant	C/T	snp	1.75871e-01	C/T	1.78640e-01	C/T	BCHE, DIBUCAINE-RESISTANT I PHENOTYPE	C4017543		0.7		4	1995	2004
rs1803274	BCHE	590	0.801	0.143	3	165773492	missense variant	C/T	snp	1.75871e-01	C/T	1.78640e-01	C/T	BCHE, K VARIANT PHENOTYPE	C3889589		0.7		4	1995	2004
rs1803274	BCHE	590	0.801	0.143	3	165773492	missense variant	C/T	snp	1.75871e-01	C/T	1.78640e-01	C/T	BCHE*539T PHENOTYPE	C4017557		0.7		4	1995	2004
rs1803274	BCHE	590	0.801	0.143	3	165773492	missense variant	C/T	snp	1.75871e-01	C/T	1.78640e-01	C/T	BCHE*70G PHENOTYPE	C4017545		0.7		4	1995	2004
rs1803274	BCHE	590	0.801	0.143	3	165773492	missense variant	C/T	snp	1.75871e-01	C/T	1.78640e-01	C/T	BCHE, FLUORIDE 1 PHENOTYPE	C3889586		0.7		4	1995	2004
rs1803274	BCHE	590	0.801	0.143	3	165773492	missense variant	C/T	snp	1.75871e-01	C/T	1.78640e-01	C/T	BCHE*243M PHENOTYPE	C4017551		0.7		4	1995	2004
rs1803274	BCHE	590	0.801	0.143	3	165773492	missense variant	C/T	snp	1.75871e-01	C/T	1.78640e-01	C/T	BCHE*390V PHENOTYPE	C4017554		0.7		4	1995	2004
rs1803274	BCHE	590	0.801	0.143	3	165773492	missense variant	C/T	snp	1.75871e-01	C/T	1.78640e-01	C/T	BCHE, QUANTITATIVE J VARIANT PHENOTYPE	C4017558		0.7		4	1995	2004
rs1805324	PMS2	5395	1.0	0.143	7	5986899	missense variant	C/G,T	snp	1.63816e-02	C/T	2.27186e-02	C/T	COLORECTAL CANCER, HEREDITARY NONPOLYPOSIS, TYPE 4	C1838333	Congenital, Hereditary, and Neonatal Diseases and Abnormalities; Digestive System Diseases; Neoplasms; Nutritional and Metabolic Diseases	0.7		6	1999	2014
rs1824024	CHRM2;LOC349160	1129;349160	0.878	0.107	7	136958947	intron variant	C/A	snp			6.58234e-01	C/A	Alcoholic Intoxication, Chronic	C0001973	Mental Disorders; Substance-Related Disorders	0.01	1.0	1	2005	2005
rs1824024	CHRM2;LOC349160	1129;349160	0.878	0.107	7	136958947	intron variant	C/A	snp			6.58234e-01	C/A	Major Depressive Disorder	C1269683	Mental Disorders	0.01	1.0	1	2009	2009
rs1824024	CHRM2;LOC349160	1129;349160	0.878	0.107	7	136958947	intron variant	C/A	snp			6.58234e-01	C/A	Chronic Obstructive Airway Disease	C0024117	Respiratory Tract Diseases	0.01	1.0	1	2016	2016
rs185437646	SHMT1	6470	0.923	0.071	17	18333286	missense variant	C/T	snp	1.21519e-05	C/T			Colon Carcinoma	C0699790		0.01	1.0	1	2013	2013
rs185437646	SHMT1	6470	0.923	0.071	17	18333286	missense variant	C/T	snp	1.21519e-05	C/T			Malignant tumor of colon	C0007102	Digestive System Diseases; Neoplasms	0.01	1.0	1	2013	2013
rs1871042	GSTP1	2950			11	67586373	non coding transcript exon variant	C/A,T	snp	8.30351e-06;2.80675e-01	C/A;C/T	2.97485e-01	C/T	Erythrocyte Mean Corpuscular Hemoglobin Test	C0369183		0.7		1	2012	2012
rs1871042	GSTP1	2950			11	67586373	non coding transcript exon variant	C/A,T	snp	8.30351e-06;2.80675e-01	C/A;C/T	2.97485e-01	C/T	Finding of Mean Corpuscular Hemoglobin	C1261502		0.7		1	2012	2012
rs188006077	PMS2	5395	1.0	0.143	7	6003724	missense variant	G/A	snp	1.26697e-05	G/A			Turcot syndrome (disorder)	C0265325	Congenital, Hereditary, and Neonatal Diseases and Abnormalities; Digestive System Diseases; Neoplasms; Nervous System Diseases	0.7		1	2017	2017
rs189261858	LOC101928462;TSHR	101928462;7253	0.821	0.143	14	81143407	missense variant	G/A,T	snp	2.34637e-04	G/A	3.18552e-05;3.18552e-05	G/A;G/T	HYPOTHYROIDISM, CONGENITAL, NONGOITROUS, 1	C3493776	Congenital, Hereditary, and Neonatal Diseases and Abnormalities; Endocrine System Diseases; Musculoskeletal Diseases	0.71	1.0	5	2001	2015
rs189261858	LOC101928462;TSHR	101928462;7253	0.821	0.143	14	81143407	missense variant	G/A,T	snp	2.34637e-04	G/A	3.18552e-05;3.18552e-05	G/A;G/T	Compensated hypothyroidism	C0342162		0.01	1.0	1	2007	2007
rs189261858	LOC101928462;TSHR	101928462;7253	0.821	0.143	14	81143407	missense variant	G/A,T	snp	2.34637e-04	G/A	3.18552e-05;3.18552e-05	G/A;G/T	Thyroid Hormone Resistance Syndrome	C2940786	Endocrine System Diseases	0.01	1.0	1	2006	2006
rs189261858	LOC101928462;TSHR	101928462;7253	0.821	0.143	14	81143407	missense variant	G/A,T	snp	2.34637e-04	G/A	3.18552e-05;3.18552e-05	G/A;G/T	Spindle cell hemangioma	C1304508		0.01	1.0	1	2017	2017
rs189261858	LOC101928462;TSHR	101928462;7253	0.821	0.143	14	81143407	missense variant	G/A,T	snp	2.34637e-04	G/A	3.18552e-05;3.18552e-05	G/A;G/T	Congenital Hypothyroidism	C0010308	Congenital, Hereditary, and Neonatal Diseases and Abnormalities; Endocrine System Diseases; Musculoskeletal Diseases	0.01	1.0	1	2012	2012
rs193922262	GCK	2645	1.0	0.036	7	44145636	stop gained	C/A,G	snp	4.25916e-06	C/G			Hyperglycemia	C0020456	Nutritional and Metabolic Diseases	0.01	0.0	1	2013	2013
rs193922264	GCK	2645	1.0	0.071	7	44145620	missense variant	C/T	snp					Diabetes mellitus autosomal dominant type II (disorder)	C0342277	Endocrine System Diseases; Nutritional and Metabolic Diseases	0.7		1	2008	2008
rs193922272	GCK	2645	1.0	0.071	7	44145510	missense variant	T/C	snp					Diabetes mellitus autosomal dominant type II (disorder)	C0342277	Endocrine System Diseases; Nutritional and Metabolic Diseases	0.7		1	1993	1993
rs193922282	GCK	2645	0.878	0.214	7	44145189	missense variant	C/T	snp					DIABETES MELLITUS, PERMANENT NEONATAL, WITH NEUROLOGIC FEATURES	C1833102	Endocrine System Diseases; Nervous System Diseases; Nutritional and Metabolic Diseases; Pathological Conditions, Signs and Symptoms	0.7		1	2015	2015
rs193922282	GCK	2645	0.878	0.214	7	44145189	missense variant	C/T	snp					Developmental Delay, Epilepsy, and Neonatal Diabetes	C1853564	Behavior and Behavior Mechanisms; Congenital, Hereditary, and Neonatal Diseases and Abnormalities; Endocrine System Diseases; Nervous System Diseases; Nutritional and Metabolic Diseases; Pathological Conditions, Signs and Symptoms	0.7		1	2015	2015
rs193922282	GCK	2645	0.878	0.214	7	44145189	missense variant	C/T	snp					DIABETES MELLITUS, PERMANENT NEONATAL	C1833104	Endocrine System Diseases; Nutritional and Metabolic Diseases	0.7		1	2015	2015
rs193922286	GCK	2645	1.0	0.071	7	44153363	missense variant	G/T	snp					Monogenic diabetes	C3888631		0.7		1	2015	2015
rs193922287	GCK	2645	0.923	0.071	7	44153334	missense variant	G/A	snp	3.97845e-06	G/A			Diabetes mellitus autosomal dominant type II (disorder)	C0342277	Endocrine System Diseases; Nutritional and Metabolic Diseases	0.01	1.0	1	2013	2013
rs193922287	GCK	2645	0.923	0.071	7	44153334	missense variant	G/A	snp	3.97845e-06	G/A			Hyperglycemia	C0020456	Nutritional and Metabolic Diseases	0.01	0.0	1	2013	2013
rs193922289	GCK	2645	0.821	0.214	7	44152420	missense variant	C/T	snp	3.97829e-06	C/T			Developmental Delay, Epilepsy, and Neonatal Diabetes	C1853564	Behavior and Behavior Mechanisms; Congenital, Hereditary, and Neonatal Diseases and Abnormalities; Endocrine System Diseases; Nervous System Diseases; Nutritional and Metabolic Diseases; Pathological Conditions, Signs and Symptoms	0.7		0
rs193922289	GCK	2645	0.821	0.214	7	44152420	missense variant	C/T	snp	3.97829e-06	C/T			Diabetes mellitus autosomal dominant type II (disorder)	C0342277	Endocrine System Diseases; Nutritional and Metabolic Diseases	0.7		0
rs193922289	GCK	2645	0.821	0.214	7	44152420	missense variant	C/T	snp	3.97829e-06	C/T			DIABETES MELLITUS, PERMANENT NEONATAL	C1833104	Endocrine System Diseases; Nutritional and Metabolic Diseases	0.7		0
rs193922289	GCK	2645	0.821	0.214	7	44152420	missense variant	C/T	snp	3.97829e-06	C/T			DIABETES MELLITUS, PERMANENT NEONATAL, WITH NEUROLOGIC FEATURES	C1833102	Endocrine System Diseases; Nervous System Diseases; Nutritional and Metabolic Diseases; Pathological Conditions, Signs and Symptoms	0.7		0
rs193922289	GCK	2645	0.821	0.214	7	44152420	missense variant	C/T	snp	3.97829e-06	C/T			Hyperglycemia	C0020456	Nutritional and Metabolic Diseases	0.01	1.0	1	2010	2010
rs193922297	GCK	2645	1.0	0.071	7	44150990	missense variant	A/G,T	snp					Diabetes mellitus autosomal dominant type II (disorder)	C0342277	Endocrine System Diseases; Nutritional and Metabolic Diseases	0.7		1	1998	1998
rs193922307	LOC105375258;GCK	105375258;2645	1.0	0.071	7	44149985	missense variant	G/A	snp					Diabetes mellitus autosomal dominant type II (disorder)	C0342277	Endocrine System Diseases; Nutritional and Metabolic Diseases	0.7		1	2006	2006
rs193922311	GCK;LOC105375258	2645;105375258	1.0	0.071	7	44149834	missense variant	A/G	snp	7.95387e-06	A/G			Diabetes mellitus autosomal dominant type II (disorder)	C0342277	Endocrine System Diseases; Nutritional and Metabolic Diseases	0.7		1	2008	2008
rs193922317	GCK;LOC105375258	2645;105375258	0.923	0.071	7	44149778	missense variant	C/T	snp					Maturity onset diabetes mellitus in young	C0342276	Endocrine System Diseases; Nutritional and Metabolic Diseases	0.01	1.0	1	2000	2000
rs193922317	GCK;LOC105375258	2645;105375258	0.923	0.071	7	44149778	missense variant	C/T	snp					Diabetes mellitus autosomal dominant type II (disorder)	C0342277	Endocrine System Diseases; Nutritional and Metabolic Diseases	0.7		1	2000	2000
rs193922331	GCK;LOC105375258	2645;105375258			7	44147726	missense variant	A/G	snp			3.18532e-05	A/G	Gestational Diabetes	C0085207	Endocrine System Diseases; Female Urogenital Diseases and Pregnancy Complications; Nutritional and Metabolic Diseases	0.7		1	2008	2008
rs193929373	LOC105375258;GCK	105375258;2645	0.878	0.107	7	44147723	missense variant	C/T	snp					Diabetes	C0011847		0.01	1.0	1	2005	2005
rs193929373	LOC105375258;GCK	105375258;2645	0.878	0.107	7	44147723	missense variant	C/T	snp					DIABETES MELLITUS, PERMANENT NEONATAL	C1833104	Endocrine System Diseases; Nutritional and Metabolic Diseases	0.7		2	1993	2004
rs193929373	LOC105375258;GCK	105375258;2645	0.878	0.107	7	44147723	missense variant	C/T	snp					Neonatal diabetes mellitus	C0158981		0.01	1.0	1	2005	2005
rs193929373	LOC105375258;GCK	105375258;2645	0.878	0.107	7	44147723	missense variant	C/T	snp					Diabetes Mellitus	C0011849	Endocrine System Diseases; Nutritional and Metabolic Diseases	0.01	1.0	1	2005	2005
rs193929374	GCK	2645	1.0	0.071	7	44145617	missense variant	G/A,C	snp	4.25630e-06	G/C			DIABETES MELLITUS, PERMANENT NEONATAL	C1833104	Endocrine System Diseases; Nutritional and Metabolic Diseases	0.7		2	1993	2004
rs193929375	GCK	2645	0.821	0.214	7	44145560	missense variant	C/A	snp					Neonatal diabetes mellitus	C0158981		0.01	1.0	1	2005	2005
rs193929375	GCK	2645	0.821	0.214	7	44145560	missense variant	C/A	snp					Developmental Delay, Epilepsy, and Neonatal Diabetes	C1853564	Behavior and Behavior Mechanisms; Congenital, Hereditary, and Neonatal Diseases and Abnormalities; Endocrine System Diseases; Nervous System Diseases; Nutritional and Metabolic Diseases; Pathological Conditions, Signs and Symptoms	0.7		1	2015	2015
rs193929375	GCK	2645	0.821	0.214	7	44145560	missense variant	C/A	snp					Hyperglycemia	C0020456	Nutritional and Metabolic Diseases	0.01	1.0	1	2005	2005
rs193929375	GCK	2645	0.821	0.214	7	44145560	missense variant	C/A	snp					DIABETES MELLITUS, PERMANENT NEONATAL	C1833104	Endocrine System Diseases; Nutritional and Metabolic Diseases	0.8		3	1993	2015
rs193929375	GCK	2645	0.821	0.214	7	44145560	missense variant	C/A	snp					DIABETES MELLITUS, PERMANENT NEONATAL, WITH NEUROLOGIC FEATURES	C1833102	Endocrine System Diseases; Nervous System Diseases; Nutritional and Metabolic Diseases; Pathological Conditions, Signs and Symptoms	0.7		1	2015	2015
rs193929376	GCK;LOC105375258	2645;105375258	1.0	0.071	7	44146461	splice donor variant	A/C,T	snp	4.13876e-06	A/T			DIABETES MELLITUS, PERMANENT NEONATAL	C1833104	Endocrine System Diseases; Nutritional and Metabolic Diseases	0.7		2	1993	2004
rs1979277	SHMT1	6470	0.679	0.286	17	18328782	missense variant	G/A	snp	2.68191e-01	G/A	3.14537e-01	G/A	Liver carcinoma	C2239176	Digestive System Diseases; Neoplasms	0.01	1.0	1	2015	2015
rs1979277	SHMT1	6470	0.679	0.286	17	18328782	missense variant	G/A	snp	2.68191e-01	G/A	3.14537e-01	G/A	Adult Acute Lymphocytic Leukemia	C0751606		0.02	1.0	2	2002	2003
rs1979277	SHMT1	6470	0.679	0.286	17	18328782	missense variant	G/A	snp	2.68191e-01	G/A	3.14537e-01	G/A	Acute lymphocytic leukemia	C0023449		0.01	1.0	1	2013	2013
rs1979277	SHMT1	6470	0.679	0.286	17	18328782	missense variant	G/A	snp	2.68191e-01	G/A	3.14537e-01	G/A	Malignant tumor of colon	C0007102	Digestive System Diseases; Neoplasms	0.01	1.0	1	2011	2011
rs1979277	SHMT1	6470	0.679	0.286	17	18328782	missense variant	G/A	snp	2.68191e-01	G/A	3.14537e-01	G/A	Colon Carcinoma	C0699790		0.01	1.0	1	2011	2011
rs1979277	SHMT1	6470	0.679	0.286	17	18328782	missense variant	G/A	snp	2.68191e-01	G/A	3.14537e-01	G/A	Malignant neoplasm of breast	C0006142	Neoplasms; Skin and Connective Tissue Diseases	0.02	1.0	2	2010	2015
rs1979277	SHMT1	6470	0.679	0.286	17	18328782	missense variant	G/A	snp	2.68191e-01	G/A	3.14537e-01	G/A	Cardiovascular Diseases	C0007222	Cardiovascular Diseases	0.02	0.5	2	2005	2011
rs1979277	SHMT1	6470	0.679	0.286	17	18328782	missense variant	G/A	snp	2.68191e-01	G/A	3.14537e-01	G/A	Prostate carcinoma	C0600139		0.01	1.0	1	2011	2011
rs1979277	SHMT1	6470	0.679	0.286	17	18328782	missense variant	G/A	snp	2.68191e-01	G/A	3.14537e-01	G/A	Neural Tube Defects	C0027794	Congenital, Hereditary, and Neonatal Diseases and Abnormalities; Nervous System Diseases	0.02	1.0	2	2001	2018
rs1979277	SHMT1	6470	0.679	0.286	17	18328782	missense variant	G/A	snp	2.68191e-01	G/A	3.14537e-01	G/A	Giant Cell Arteritis	C0039483	Cardiovascular Diseases; Immune System Diseases; Nervous System Diseases; Skin and Connective Tissue Diseases	0.01	1.0	1	2007	2007
rs1979277	SHMT1	6470	0.679	0.286	17	18328782	missense variant	G/A	snp	2.68191e-01	G/A	3.14537e-01	G/A	Lymphoma, Non-Hodgkin	C0024305	Hemic and Lymphatic Diseases; Immune System Diseases; Neoplasms	0.01	1.0	1	2004	2004
rs1979277	SHMT1	6470	0.679	0.286	17	18328782	missense variant	G/A	snp	2.68191e-01	G/A	3.14537e-01	G/A	Colorectal Carcinoma	C0009402	Digestive System Diseases; Neoplasms	0.01	1.0	1	2013	2013
rs1979277	SHMT1	6470	0.679	0.286	17	18328782	missense variant	G/A	snp	2.68191e-01	G/A	3.14537e-01	G/A	Malignant neoplasm of prostate	C0376358	Male Urogenital Diseases; Neoplasms	0.01	1.0	1	2011	2011
rs1979277	SHMT1	6470	0.679	0.286	17	18328782	missense variant	G/A	snp	2.68191e-01	G/A	3.14537e-01	G/A	Carcinogenesis	C0596263	Neoplasms; Pathological Conditions, Signs and Symptoms	0.01	1.0	1	2007	2007
rs1979277	SHMT1	6470	0.679	0.286	17	18328782	missense variant	G/A	snp	2.68191e-01	G/A	3.14537e-01	G/A	Colorectal Cancer	C1527249	Digestive System Diseases; Neoplasms	0.01	1.0	1	2013	2013
rs1979277	SHMT1	6470	0.679	0.286	17	18328782	missense variant	G/A	snp	2.68191e-01	G/A	3.14537e-01	G/A	Parkinson Disease	C0030567	Nervous System Diseases	0.01	1.0	1	2016	2016
rs1979277	SHMT1	6470	0.679	0.286	17	18328782	missense variant	G/A	snp	2.68191e-01	G/A	3.14537e-01	G/A	Gastric Cardia Adenocarcinoma	C1333762		0.01	1.0	1	2007	2007
rs1979277	SHMT1	6470	0.679	0.286	17	18328782	missense variant	G/A	snp	2.68191e-01	G/A	3.14537e-01	G/A	Squamous cell carcinoma of esophagus	C0279626	Digestive System Diseases; Neoplasms	0.01	1.0	1	2007	2007
rs1979277	SHMT1	6470	0.679	0.286	17	18328782	missense variant	G/A	snp	2.68191e-01	G/A	3.14537e-01	G/A	Breast Carcinoma	C0678222	Neoplasms; Skin and Connective Tissue Diseases	0.02	1.0	2	2010	2015
rs1979277	SHMT1	6470	0.679	0.286	17	18328782	missense variant	G/A	snp	2.68191e-01	G/A	3.14537e-01	G/A	Adenoma of large intestine	C1302401		0.01	1.0	1	2007	2007
rs1979277	SHMT1	6470	0.679	0.286	17	18328782	missense variant	G/A	snp	2.68191e-01	G/A	3.14537e-01	G/A	Squamous cell carcinoma of the head and neck	C1168401	Neoplasms	0.01	1.0	1	2012	2012
rs1991517	LOC101928462;TSHR	101928462;7253	0.821	0.107	14	81144239	missense variant	G/C	snp	8.95861e-01	G/C	8.98789e-01	G/C	Graves Disease	C0018213	Endocrine System Diseases; Eye Diseases; Immune System Diseases	0.03	0.666666666666667	3	1999	2004
rs1991517	LOC101928462;TSHR	101928462;7253	0.821	0.107	14	81144239	missense variant	G/C	snp	8.95861e-01	G/C	8.98789e-01	G/C	Hashimoto Disease	C0677607	Endocrine System Diseases	0.01	1.0	1	2014	2014
rs1991517	LOC101928462;TSHR	101928462;7253	0.821	0.107	14	81144239	missense variant	G/C	snp	8.95861e-01	G/C	8.98789e-01	G/C	Differentiated Thyroid Gland Carcinoma	C1337013		0.01	1.0	1	2013	2013
rs1991517	LOC101928462;TSHR	101928462;7253	0.821	0.107	14	81144239	missense variant	G/C	snp	8.95861e-01	G/C	8.98789e-01	G/C	Toxic multinodular goiter	C0154143		0.01	1.0	1	1999	1999
rs1991517	LOC101928462;TSHR	101928462;7253	0.821	0.107	14	81144239	missense variant	G/C	snp	8.95861e-01	G/C	8.98789e-01	G/C	Hypothyroidism	C0020676	Endocrine System Diseases	0.01	1.0	1	2013	2013
rs1991517	LOC101928462;TSHR	101928462;7253	0.821	0.107	14	81144239	missense variant	G/C	snp	8.95861e-01	G/C	8.98789e-01	G/C	Fatigue	C0015672	Pathological Conditions, Signs and Symptoms	0.01	1.0	1	2013	2013
rs1991517	LOC101928462;TSHR	101928462;7253	0.821	0.107	14	81144239	missense variant	G/C	snp	8.95861e-01	G/C	8.98789e-01	G/C	Hypertensive disease	C0020538	Cardiovascular Diseases	0.01	0.0	1	2009	2009
rs199474724	LMNA	4000	0.846	0.107	1	156134839	missense variant	G/A	snp					Muscular Dystrophy	C0026850	Congenital, Hereditary, and Neonatal Diseases and Abnormalities; Musculoskeletal Diseases; Nervous System Diseases	0.01	1.0	1	2012	2012
rs199474724	LMNA	4000	0.846	0.107	1	156134839	missense variant	G/A	snp					Autosomal Recessive Emery-Dreifuss Muscular Dystrophy	C1450051	Congenital, Hereditary, and Neonatal Diseases and Abnormalities; Musculoskeletal Diseases; Nervous System Diseases	0.01	1.0	1	2012	2012
rs199474724	LMNA	4000	0.846	0.107	1	156134839	missense variant	G/A	snp					Emery-Dreifuss Muscular Dystrophy 3	C2750035	Congenital, Hereditary, and Neonatal Diseases and Abnormalities; Musculoskeletal Diseases; Nervous System Diseases	0.8		1	2012	2012
rs199474724	LMNA	4000	0.846	0.107	1	156134839	missense variant	G/A	snp					Autosomal Dominant Emery-Dreifuss Muscular Dystrophy (disorder)	C0410190	Congenital, Hereditary, and Neonatal Diseases and Abnormalities; Musculoskeletal Diseases; Nervous System Diseases	0.7		1	1993	1993
rs199660374	BCHE	590	0.821	0.143	3	165786202	missense variant	G/A	snp	3.58800e-05	G/A			BCHE, FLUORIDE 2 PHENOTYPE	C3889588		0.7		3	1995	1999
rs199660374	BCHE	590	0.821	0.143	3	165786202	missense variant	G/A	snp	3.58800e-05	G/A			BCHE, SILENT 1 PHENOTYPE	C3889604		0.7		3	1995	1999
rs199660374	BCHE	590	0.821	0.143	3	165786202	missense variant	G/A	snp	3.58800e-05	G/A			CHE*FS117 PHENOTYPE	C4017547		0.7		3	1995	1999
rs199660374	BCHE	590	0.821	0.143	3	165786202	missense variant	G/A	snp	3.58800e-05	G/A			Suxamethonium sensitivity	C1622434	Congenital, Hereditary, and Neonatal Diseases and Abnormalities; Nutritional and Metabolic Diseases; Pathological Conditions, Signs and Symptoms; Respiratory Tract Diseases	0.7		3	1995	1999
rs199660374	BCHE	590	0.821	0.143	3	165786202	missense variant	G/A	snp	3.58800e-05	G/A			CHE*243M PHENOTYPE	C4017550		0.7		3	1995	1999
rs199660374	BCHE	590	0.821	0.143	3	165786202	missense variant	G/A	snp	3.58800e-05	G/A			BCHE, J VARIANT PHENOTYPE	C3889591		0.7		3	1995	1999
rs199660374	BCHE	590	0.821	0.143	3	165786202	missense variant	G/A	snp	3.58800e-05	G/A			BCHE CYNTHIANA PHENOTYPE	C3889605		0.7		3	1995	1999
rs199660374	BCHE	590	0.821	0.143	3	165786202	missense variant	G/A	snp	3.58800e-05	G/A			BCHE*FS117 PHENOTYPE	C4017548		0.7		3	1995	1999
rs199660374	BCHE	590	0.821	0.143	3	165786202	missense variant	G/A	snp	3.58800e-05	G/A			BCHE, QUANTITATIVE K POLYMORPHISM PHENOTYPE	C4017555		0.7		3	1995	1999
rs199660374	BCHE	590	0.821	0.143	3	165786202	missense variant	G/A	snp	3.58800e-05	G/A			BCHE, DIBUCAINE-RESISTANT I PHENOTYPE	C4017543		0.7		3	1995	1999
rs199660374	BCHE	590	0.821	0.143	3	165786202	missense variant	G/A	snp	3.58800e-05	G/A			BCHE, FLUORIDE-RESISTANT II PHENOTYPE	C4017552		0.7		3	1995	1999
rs199660374	BCHE	590	0.821	0.143	3	165786202	missense variant	G/A	snp	3.58800e-05	G/A			BCHE*539T PHENOTYPE	C4017557		0.7		3	1995	1999
rs199660374	BCHE	590	0.821	0.143	3	165786202	missense variant	G/A	snp	3.58800e-05	G/A			BCHE*70G PHENOTYPE	C4017545		0.7		3	1995	1999
rs199660374	BCHE	590	0.821	0.143	3	165786202	missense variant	G/A	snp	3.58800e-05	G/A			APNEA, POSTANESTHETIC, DUE TO BCHE, ATYPICAL-1	C4016356		0.7		3	1995	1999
rs199660374	BCHE	590	0.821	0.143	3	165786202	missense variant	G/A	snp	3.58800e-05	G/A			Butyrylcholinesterase Deficiency, Fluoride-Resistant, Japanese Type	C1867469	Congenital, Hereditary, and Neonatal Diseases and Abnormalities; Nutritional and Metabolic Diseases	0.7		3	1995	1999
rs199660374	BCHE	590	0.821	0.143	3	165786202	missense variant	G/A	snp	3.58800e-05	G/A			Pseudocholinesterase deficiency	C0268379	Congenital, Hereditary, and Neonatal Diseases and Abnormalities; Nutritional and Metabolic Diseases; Pathological Conditions, Signs and Symptoms; Respiratory Tract Diseases	0.7		3	1995	1999
rs199660374	BCHE	590	0.821	0.143	3	165786202	missense variant	G/A	snp	3.58800e-05	G/A			BCHE*390V PHENOTYPE	C4017554		0.7		3	1995	1999
rs199660374	BCHE	590	0.821	0.143	3	165786202	missense variant	G/A	snp	3.58800e-05	G/A			CHE*539T PHENOTYPE	C4017556		0.7		3	1995	1999
rs199660374	BCHE	590	0.821	0.143	3	165786202	missense variant	G/A	snp	3.58800e-05	G/A			Acholinesterasemia	C1867467	Congenital, Hereditary, and Neonatal Diseases and Abnormalities; Nutritional and Metabolic Diseases	0.7		3	1995	1999
rs199660374	BCHE	590	0.821	0.143	3	165786202	missense variant	G/A	snp	3.58800e-05	G/A			CHE*70G PHENOTYPE	C4017544		0.7		3	1995	1999
rs199660374	BCHE	590	0.821	0.143	3	165786202	missense variant	G/A	snp	3.58800e-05	G/A			CHE*390V PHENOTYPE	C4017553		0.7		3	1995	1999
rs199660374	BCHE	590	0.821	0.143	3	165786202	missense variant	G/A	snp	3.58800e-05	G/A			BCHE*FS126 PHENOTYPE	C4017560		0.7		3	1995	1999
rs199660374	BCHE	590	0.821	0.143	3	165786202	missense variant	G/A	snp	3.58800e-05	G/A			BCHE, FLUORIDE-RESISTANT I PHENOTYPE	C4017549		0.7		3	1995	1999
rs199660374	BCHE	590	0.821	0.143	3	165786202	missense variant	G/A	snp	3.58800e-05	G/A			Hypocholinesterasemia, Fluoride-Resistant, Japanese Type	C1867470	Congenital, Hereditary, and Neonatal Diseases and Abnormalities; Nutritional and Metabolic Diseases	0.7		3	1995	1999
rs199660374	BCHE	590	0.821	0.143	3	165786202	missense variant	G/A	snp	3.58800e-05	G/A			BCHE, H VARIANT PHENOTYPE	C3889592		0.7		3	1995	1999
rs199660374	BCHE	590	0.821	0.143	3	165786202	missense variant	G/A	snp	3.58800e-05	G/A			BCHE, FLUORIDE 1 PHENOTYPE	C3889586		0.7		3	1995	1999
rs199660374	BCHE	590	0.821	0.143	3	165786202	missense variant	G/A	snp	3.58800e-05	G/A			BCHE, K VARIANT PHENOTYPE	C3889589		0.7		3	1995	1999
rs199660374	BCHE	590	0.821	0.143	3	165786202	missense variant	G/A	snp	3.58800e-05	G/A			BCHE*243M PHENOTYPE	C4017551		0.7		3	1995	1999
rs199660374	BCHE	590	0.821	0.143	3	165786202	missense variant	G/A	snp	3.58800e-05	G/A			BCHE, QUANTITATIVE J VARIANT PHENOTYPE	C4017558		0.7		3	1995	1999
rs199660374	BCHE	590	0.821	0.143	3	165786202	missense variant	G/A	snp	3.58800e-05	G/A			Apnea, Postanesthetic	C1867468	Congenital, Hereditary, and Neonatal Diseases and Abnormalities; Nutritional and Metabolic Diseases; Pathological Conditions, Signs and Symptoms; Respiratory Tract Diseases	0.7		3	1995	1999
rs199660374	BCHE	590	0.821	0.143	3	165786202	missense variant	G/A	snp	3.58800e-05	G/A			BCHE ANN ARBOR PHENOTYPE	C4017546		0.7		3	1995	1999
rs199660374	BCHE	590	0.821	0.143	3	165786202	missense variant	G/A	snp	3.58800e-05	G/A			Butyrylcholinesterase deficiency	C1283400	Congenital, Hereditary, and Neonatal Diseases and Abnormalities; Nutritional and Metabolic Diseases; Pathological Conditions, Signs and Symptoms; Respiratory Tract Diseases	0.7		3	1995	1999
rs199660374	BCHE	590	0.821	0.143	3	165786202	missense variant	G/A	snp	3.58800e-05	G/A			BCHE NEWFOUNDLAND PHENOTYPE	C3889596		0.7		3	1995	1999
rs199660374	BCHE	590	0.821	0.143	3	165786202	missense variant	G/A	snp	3.58800e-05	G/A			BCHE, QUANTITATIVE H VARIANT PHENOTYPE	C4017559		0.7		3	1995	1999
rs199660374	BCHE	590	0.821	0.143	3	165786202	missense variant	G/A	snp	3.58800e-05	G/A			BCHE JOHANNESBURG PHENOTYPE	C3889606		0.7		3	1995	1999
rs199901350	TYMP	1890	1.0	0.143	22	50529152	missense variant	G/A,T	snp	3.99498e-04	G/A	4.14885e-04	G/A	MITOCHONDRIAL NEUROGASTROINTESTINAL ENCEPHALOPATHY SYNDROME	C0872218	Digestive System Diseases; Musculoskeletal Diseases; Nervous System Diseases; Nutritional and Metabolic Diseases	0.7		2	1993	2012
rs200068769	OAT	4942	1.0	0.071	10	124398070	stop gained	G/A	snp	7.96959e-06	G/A			Gyrate Atrophy	C0018425	Congenital, Hereditary, and Neonatal Diseases and Abnormalities; Eye Diseases	0.7		1	2017	2017
rs200389141	BLM	641	0.878	0.143	15	90761015	stop gained	C/T	snp	4.08427e-06;1.38865e-04	C/A;C/T	3.82336e-04	C/T	Malignant neoplasm of breast	C0006142	Neoplasms; Skin and Connective Tissue Diseases	0.02	1.0	2	2012	2013
rs200389141	BLM	641	0.878	0.143	15	90761015	stop gained	C/T	snp	4.08427e-06;1.38865e-04	C/A;C/T	3.82336e-04	C/T	Bloom Syndrome	C0005859	Congenital, Hereditary, and Neonatal Diseases and Abnormalities; Nutritional and Metabolic Diseases	0.71	1.0	10	1993	2017
rs200389141	BLM	641	0.878	0.143	15	90761015	stop gained	C/T	snp	4.08427e-06;1.38865e-04	C/A;C/T	3.82336e-04	C/T	Neoplastic Syndromes, Hereditary	C0027672	Congenital, Hereditary, and Neonatal Diseases and Abnormalities; Neoplasms	0.7		12	2007	2017
rs200389141	BLM	641	0.878	0.143	15	90761015	stop gained	C/T	snp	4.08427e-06;1.38865e-04	C/A;C/T	3.82336e-04	C/T	Breast Carcinoma	C0678222	Neoplasms; Skin and Connective Tissue Diseases	0.02	1.0	2	2012	2013
rs200640585	PMS2	5395	0.923	0.143	7	5992018	stop gained	G/A	snp	1.59191e-05	G/A	3.18857e-05	G/A	Neoplastic Syndromes, Hereditary	C0027672	Congenital, Hereditary, and Neonatal Diseases and Abnormalities; Neoplasms	0.7		5	2010	2016
rs200640585	PMS2	5395	0.923	0.143	7	5992018	stop gained	G/A	snp	1.59191e-05	G/A	3.18857e-05	G/A	Hereditary Nonpolyposis Colorectal Neoplasms	C0009405	Congenital, Hereditary, and Neonatal Diseases and Abnormalities; Digestive System Diseases; Neoplasms; Nutritional and Metabolic Diseases	0.7		6	2010	2017
rs200640585	PMS2	5395	0.923	0.143	7	5992018	stop gained	G/A	snp	1.59191e-05	G/A	3.18857e-05	G/A	Hereditary Nonpolyposis Colorectal Cancer	C1333990	Congenital, Hereditary, and Neonatal Diseases and Abnormalities; Digestive System Diseases; Neoplasms; Nutritional and Metabolic Diseases	0.7		0
rs200640585	PMS2	5395	0.923	0.143	7	5992018	stop gained	G/A	snp	1.59191e-05	G/A	3.18857e-05	G/A	COLORECTAL CANCER, HEREDITARY NONPOLYPOSIS, TYPE 4	C1838333	Congenital, Hereditary, and Neonatal Diseases and Abnormalities; Digestive System Diseases; Neoplasms; Nutritional and Metabolic Diseases	0.7		5	2010	2015
rs200726484	PMS2	5395	1.0	0.143	7	5987456	stop gained	G/A	snp	1.19403e-05	G/A	3.18532e-05	G/A	Turcot syndrome (disorder)	C0265325	Congenital, Hereditary, and Neonatal Diseases and Abnormalities; Digestive System Diseases; Neoplasms; Nervous System Diseases	0.7		1	2017	2017
rs200903070	AKR1B1	231	1.0	0.107	7	134448044	missense variant	G/A	snp	6.40692e-05	G/A	1.59632e-04	G/A	Diabetic Retinopathy	C0011884	Cardiovascular Diseases; Endocrine System Diseases; Eye Diseases	0.01	1.0	1	2004	2004
rs200998515	BCHE	590	0.821	0.143	3	165829572	missense variant	C/T	snp	3.98740e-05	C/T			CHE*539T PHENOTYPE	C4017556		0.7		1	2003	2003
rs200998515	BCHE	590	0.821	0.143	3	165829572	missense variant	C/T	snp	3.98740e-05	C/T			BCHE, QUANTITATIVE H VARIANT PHENOTYPE	C4017559		0.7		1	2003	2003
rs200998515	BCHE	590	0.821	0.143	3	165829572	missense variant	C/T	snp	3.98740e-05	C/T			Acholinesterasemia	C1867467	Congenital, Hereditary, and Neonatal Diseases and Abnormalities; Nutritional and Metabolic Diseases	0.7		1	2003	2003
rs200998515	BCHE	590	0.821	0.143	3	165829572	missense variant	C/T	snp	3.98740e-05	C/T			CHE*FS117 PHENOTYPE	C4017547		0.7		1	2003	2003
rs200998515	BCHE	590	0.821	0.143	3	165829572	missense variant	C/T	snp	3.98740e-05	C/T			BCHE*390V PHENOTYPE	C4017554		0.7		1	2003	2003
rs200998515	BCHE	590	0.821	0.143	3	165829572	missense variant	C/T	snp	3.98740e-05	C/T			Butyrylcholinesterase Deficiency, Fluoride-Resistant, Japanese Type	C1867469	Congenital, Hereditary, and Neonatal Diseases and Abnormalities; Nutritional and Metabolic Diseases	0.7		1	2003	2003
rs200998515	BCHE	590	0.821	0.143	3	165829572	missense variant	C/T	snp	3.98740e-05	C/T			Apnea, Postanesthetic	C1867468	Congenital, Hereditary, and Neonatal Diseases and Abnormalities; Nutritional and Metabolic Diseases; Pathological Conditions, Signs and Symptoms; Respiratory Tract Diseases	0.7		1	2003	2003
rs200998515	BCHE	590	0.821	0.143	3	165829572	missense variant	C/T	snp	3.98740e-05	C/T			Butyrylcholinesterase deficiency	C1283400	Congenital, Hereditary, and Neonatal Diseases and Abnormalities; Nutritional and Metabolic Diseases; Pathological Conditions, Signs and Symptoms; Respiratory Tract Diseases	0.7		1	2003	2003
rs200998515	BCHE	590	0.821	0.143	3	165829572	missense variant	C/T	snp	3.98740e-05	C/T			BCHE, K VARIANT PHENOTYPE	C3889589		0.7		1	2003	2003
rs200998515	BCHE	590	0.821	0.143	3	165829572	missense variant	C/T	snp	3.98740e-05	C/T			BCHE, SILENT 1 PHENOTYPE	C3889604		0.7		1	2003	2003
rs200998515	BCHE	590	0.821	0.143	3	165829572	missense variant	C/T	snp	3.98740e-05	C/T			BCHE, QUANTITATIVE K POLYMORPHISM PHENOTYPE	C4017555		0.7		1	2003	2003
rs200998515	BCHE	590	0.821	0.143	3	165829572	missense variant	C/T	snp	3.98740e-05	C/T			Pseudocholinesterase deficiency	C0268379	Congenital, Hereditary, and Neonatal Diseases and Abnormalities; Nutritional and Metabolic Diseases; Pathological Conditions, Signs and Symptoms; Respiratory Tract Diseases	0.7		1	2003	2003
rs200998515	BCHE	590	0.821	0.143	3	165829572	missense variant	C/T	snp	3.98740e-05	C/T			BCHE ANN ARBOR PHENOTYPE	C4017546		0.7		1	2003	2003
rs200998515	BCHE	590	0.821	0.143	3	165829572	missense variant	C/T	snp	3.98740e-05	C/T			APNEA, POSTANESTHETIC, DUE TO BCHE, ATYPICAL-1	C4016356		0.7		1	2003	2003
rs200998515	BCHE	590	0.821	0.143	3	165829572	missense variant	C/T	snp	3.98740e-05	C/T			BCHE*539T PHENOTYPE	C4017557		0.7		1	2003	2003
rs200998515	BCHE	590	0.821	0.143	3	165829572	missense variant	C/T	snp	3.98740e-05	C/T			BCHE*243M PHENOTYPE	C4017551		0.7		1	2003	2003
rs200998515	BCHE	590	0.821	0.143	3	165829572	missense variant	C/T	snp	3.98740e-05	C/T			BCHE, FLUORIDE-RESISTANT II PHENOTYPE	C4017552		0.7		1	2003	2003
rs200998515	BCHE	590	0.821	0.143	3	165829572	missense variant	C/T	snp	3.98740e-05	C/T			BCHE NEWFOUNDLAND PHENOTYPE	C3889596		0.7		1	2003	2003
rs200998515	BCHE	590	0.821	0.143	3	165829572	missense variant	C/T	snp	3.98740e-05	C/T			CHE*390V PHENOTYPE	C4017553		0.7		1	2003	2003
rs200998515	BCHE	590	0.821	0.143	3	165829572	missense variant	C/T	snp	3.98740e-05	C/T			BCHE*FS126 PHENOTYPE	C4017560		0.7		1	2003	2003
rs200998515	BCHE	590	0.821	0.143	3	165829572	missense variant	C/T	snp	3.98740e-05	C/T			BCHE, DIBUCAINE-RESISTANT I PHENOTYPE	C4017543		0.7		1	2003	2003
rs200998515	BCHE	590	0.821	0.143	3	165829572	missense variant	C/T	snp	3.98740e-05	C/T			CHE*70G PHENOTYPE	C4017544		0.7		1	2003	2003
rs200998515	BCHE	590	0.821	0.143	3	165829572	missense variant	C/T	snp	3.98740e-05	C/T			CHE*243M PHENOTYPE	C4017550		0.7		1	2003	2003
rs200998515	BCHE	590	0.821	0.143	3	165829572	missense variant	C/T	snp	3.98740e-05	C/T			BCHE CYNTHIANA PHENOTYPE	C3889605		0.7		1	2003	2003
rs200998515	BCHE	590	0.821	0.143	3	165829572	missense variant	C/T	snp	3.98740e-05	C/T			BCHE, QUANTITATIVE J VARIANT PHENOTYPE	C4017558		0.7		1	2003	2003
rs200998515	BCHE	590	0.821	0.143	3	165829572	missense variant	C/T	snp	3.98740e-05	C/T			BCHE JOHANNESBURG PHENOTYPE	C3889606		0.7		1	2003	2003
rs200998515	BCHE	590	0.821	0.143	3	165829572	missense variant	C/T	snp	3.98740e-05	C/T			BCHE, FLUORIDE-RESISTANT I PHENOTYPE	C4017549		0.7		1	2003	2003
rs200998515	BCHE	590	0.821	0.143	3	165829572	missense variant	C/T	snp	3.98740e-05	C/T			BCHE*70G PHENOTYPE	C4017545		0.7		1	2003	2003
rs200998515	BCHE	590	0.821	0.143	3	165829572	missense variant	C/T	snp	3.98740e-05	C/T			BCHE, FLUORIDE 1 PHENOTYPE	C3889586		0.7		1	2003	2003
rs200998515	BCHE	590	0.821	0.143	3	165829572	missense variant	C/T	snp	3.98740e-05	C/T			BCHE, FLUORIDE 2 PHENOTYPE	C3889588		0.7		1	2003	2003
rs200998515	BCHE	590	0.821	0.143	3	165829572	missense variant	C/T	snp	3.98740e-05	C/T			BCHE, J VARIANT PHENOTYPE	C3889591		0.7		1	2003	2003
rs200998515	BCHE	590	0.821	0.143	3	165829572	missense variant	C/T	snp	3.98740e-05	C/T			Suxamethonium sensitivity	C1622434	Congenital, Hereditary, and Neonatal Diseases and Abnormalities; Nutritional and Metabolic Diseases; Pathological Conditions, Signs and Symptoms; Respiratory Tract Diseases	0.7		1	2003	2003
rs200998515	BCHE	590	0.821	0.143	3	165829572	missense variant	C/T	snp	3.98740e-05	C/T			BCHE*FS117 PHENOTYPE	C4017548		0.7		1	2003	2003
rs200998515	BCHE	590	0.821	0.143	3	165829572	missense variant	C/T	snp	3.98740e-05	C/T			BCHE, H VARIANT PHENOTYPE	C3889592		0.7		1	2003	2003
rs200998515	BCHE	590	0.821	0.143	3	165829572	missense variant	C/T	snp	3.98740e-05	C/T			Hypocholinesterasemia, Fluoride-Resistant, Japanese Type	C1867470	Congenital, Hereditary, and Neonatal Diseases and Abnormalities; Nutritional and Metabolic Diseases	0.7		1	2003	2003
rs201078173	SDS	10993	0.923	0.25	12	113399616	missense variant	C/T	snp	8.64476e-06	C/T	6.36902e-05	C/T	Cytochrome-c Oxidase Deficiency	C0268237	Congenital, Hereditary, and Neonatal Diseases and Abnormalities; Nutritional and Metabolic Diseases	0.01	1.0	1	2008	2008
rs201078173	SDS	10993	0.923	0.25	12	113399616	missense variant	C/T	snp	8.64476e-06	C/T	6.36902e-05	C/T	Mitochondrial pathology	C3825201		0.01	1.0	1	2008	2008
rs201078173	SDS	10993	0.923	0.25	12	113399616	missense variant	C/T	snp	8.64476e-06	C/T	6.36902e-05	C/T	Mitochondrial Myopathies	C0162670	Musculoskeletal Diseases; Nervous System Diseases; Nutritional and Metabolic Diseases	0.01	1.0	1	2008	2008
rs201078173	SDS	10993	0.923	0.25	12	113399616	missense variant	C/T	snp	8.64476e-06	C/T	6.36902e-05	C/T	Mitochondrial cytopathy	C2931928	Cardiovascular Diseases; Eye Diseases; Musculoskeletal Diseases; Nervous System Diseases; Nutritional and Metabolic Diseases; Pathological Conditions, Signs and Symptoms	0.01	1.0	1	2008	2008
rs201216664	NME1-NME2;NME2	654364;4831	0.923	0.071	17	51171503	missense variant	A/G	snp					Neuroblastoma	C0027819	Neoplasms	0.02	1.0	2	1996	1999
rs201216664	NME1-NME2;NME2	654364;4831	0.923	0.071	17	51171503	missense variant	A/G	snp					stage, neuroblastoma	C0280216		0.01	1.0	1	1996	1996
rs201216664	NME1-NME2;NME2	654364;4831	0.923	0.071	17	51171503	missense variant	A/G	snp					Central neuroblastoma	C0700095		0.01	1.0	1	1999	1999
rs201451115	PMS2	5395	1.0	0.143	7	5986826	stop gained	T/A	snp	3.98594e-06	T/A			Hereditary Nonpolyposis Colorectal Neoplasms	C0009405	Congenital, Hereditary, and Neonatal Diseases and Abnormalities; Digestive System Diseases; Neoplasms; Nutritional and Metabolic Diseases	0.7		5	2008	2017
rs201451115	PMS2	5395	1.0	0.143	7	5986826	stop gained	T/A	snp	3.98594e-06	T/A			Neoplastic Syndromes, Hereditary	C0027672	Congenital, Hereditary, and Neonatal Diseases and Abnormalities; Neoplasms	0.7		3	2008	2015
rs201451115	PMS2	5395	1.0	0.143	7	5986826	stop gained	T/A	snp	3.98594e-06	T/A			Hereditary Nonpolyposis Colorectal Cancer	C1333990	Congenital, Hereditary, and Neonatal Diseases and Abnormalities; Digestive System Diseases; Neoplasms; Nutritional and Metabolic Diseases	0.7		0
rs201583907	LMNA	4000	1.0	0.036	1	156137191	missense variant	G/A,C	snp	8.56076e-05	G/A	6.37471e-05	G/A	Cardiomyopathy, Familial Idiopathic	C1449563	Cardiovascular Diseases	0.7		1	2012	2012
rs201820739	BCHE	590	0.821	0.143	3	165830606	missense variant	C/T	snp	2.75028e-04	C/T	2.22973e-04	C/T	BCHE, DIBUCAINE-RESISTANT I PHENOTYPE	C4017543		0.7		1	1997	1997
rs201820739	BCHE	590	0.821	0.143	3	165830606	missense variant	C/T	snp	2.75028e-04	C/T	2.22973e-04	C/T	BCHE NEWFOUNDLAND PHENOTYPE	C3889596		0.7		1	1997	1997
rs201820739	BCHE	590	0.821	0.143	3	165830606	missense variant	C/T	snp	2.75028e-04	C/T	2.22973e-04	C/T	CHE*243M PHENOTYPE	C4017550		0.7		1	1997	1997
rs201820739	BCHE	590	0.821	0.143	3	165830606	missense variant	C/T	snp	2.75028e-04	C/T	2.22973e-04	C/T	BCHE*70G PHENOTYPE	C4017545		0.7		1	1997	1997
rs201820739	BCHE	590	0.821	0.143	3	165830606	missense variant	C/T	snp	2.75028e-04	C/T	2.22973e-04	C/T	BCHE CYNTHIANA PHENOTYPE	C3889605		0.7		1	1997	1997
rs201820739	BCHE	590	0.821	0.143	3	165830606	missense variant	C/T	snp	2.75028e-04	C/T	2.22973e-04	C/T	BCHE, FLUORIDE-RESISTANT I PHENOTYPE	C4017549		0.7		1	1997	1997
rs201820739	BCHE	590	0.821	0.143	3	165830606	missense variant	C/T	snp	2.75028e-04	C/T	2.22973e-04	C/T	BCHE, FLUORIDE-RESISTANT II PHENOTYPE	C4017552		0.7		1	1997	1997
rs201820739	BCHE	590	0.821	0.143	3	165830606	missense variant	C/T	snp	2.75028e-04	C/T	2.22973e-04	C/T	BCHE*243M PHENOTYPE	C4017551		0.7		1	1997	1997
rs201820739	BCHE	590	0.821	0.143	3	165830606	missense variant	C/T	snp	2.75028e-04	C/T	2.22973e-04	C/T	Apnea, Postanesthetic	C1867468	Congenital, Hereditary, and Neonatal Diseases and Abnormalities; Nutritional and Metabolic Diseases; Pathological Conditions, Signs and Symptoms; Respiratory Tract Diseases	0.7		1	1997	1997
rs201820739	BCHE	590	0.821	0.143	3	165830606	missense variant	C/T	snp	2.75028e-04	C/T	2.22973e-04	C/T	Acholinesterasemia	C1867467	Congenital, Hereditary, and Neonatal Diseases and Abnormalities; Nutritional and Metabolic Diseases	0.7		1	1997	1997
rs201820739	BCHE	590	0.821	0.143	3	165830606	missense variant	C/T	snp	2.75028e-04	C/T	2.22973e-04	C/T	BCHE*390V PHENOTYPE	C4017554		0.7		1	1997	1997
rs201820739	BCHE	590	0.821	0.143	3	165830606	missense variant	C/T	snp	2.75028e-04	C/T	2.22973e-04	C/T	Suxamethonium sensitivity	C1622434	Congenital, Hereditary, and Neonatal Diseases and Abnormalities; Nutritional and Metabolic Diseases; Pathological Conditions, Signs and Symptoms; Respiratory Tract Diseases	0.7		1	1997	1997
rs201820739	BCHE	590	0.821	0.143	3	165830606	missense variant	C/T	snp	2.75028e-04	C/T	2.22973e-04	C/T	APNEA, POSTANESTHETIC, DUE TO BCHE, ATYPICAL-1	C4016356		0.7		1	1997	1997
rs201820739	BCHE	590	0.821	0.143	3	165830606	missense variant	C/T	snp	2.75028e-04	C/T	2.22973e-04	C/T	BCHE, H VARIANT PHENOTYPE	C3889592		0.7		1	1997	1997
rs201820739	BCHE	590	0.821	0.143	3	165830606	missense variant	C/T	snp	2.75028e-04	C/T	2.22973e-04	C/T	BCHE*FS117 PHENOTYPE	C4017548		0.7		1	1997	1997
rs201820739	BCHE	590	0.821	0.143	3	165830606	missense variant	C/T	snp	2.75028e-04	C/T	2.22973e-04	C/T	BCHE, FLUORIDE 2 PHENOTYPE	C3889588		0.7		1	1997	1997
rs201820739	BCHE	590	0.821	0.143	3	165830606	missense variant	C/T	snp	2.75028e-04	C/T	2.22973e-04	C/T	Hypocholinesterasemia, Fluoride-Resistant, Japanese Type	C1867470	Congenital, Hereditary, and Neonatal Diseases and Abnormalities; Nutritional and Metabolic Diseases	0.7		1	1997	1997
rs201820739	BCHE	590	0.821	0.143	3	165830606	missense variant	C/T	snp	2.75028e-04	C/T	2.22973e-04	C/T	BCHE ANN ARBOR PHENOTYPE	C4017546		0.7		1	1997	1997
rs201820739	BCHE	590	0.821	0.143	3	165830606	missense variant	C/T	snp	2.75028e-04	C/T	2.22973e-04	C/T	BCHE, SILENT 1 PHENOTYPE	C3889604		0.7		1	1997	1997
rs201820739	BCHE	590	0.821	0.143	3	165830606	missense variant	C/T	snp	2.75028e-04	C/T	2.22973e-04	C/T	BCHE*FS126 PHENOTYPE	C4017560		0.7		1	1997	1997
rs201820739	BCHE	590	0.821	0.143	3	165830606	missense variant	C/T	snp	2.75028e-04	C/T	2.22973e-04	C/T	CHE*70G PHENOTYPE	C4017544		0.7		1	1997	1997
rs201820739	BCHE	590	0.821	0.143	3	165830606	missense variant	C/T	snp	2.75028e-04	C/T	2.22973e-04	C/T	BCHE*539T PHENOTYPE	C4017557		0.7		1	1997	1997
rs201820739	BCHE	590	0.821	0.143	3	165830606	missense variant	C/T	snp	2.75028e-04	C/T	2.22973e-04	C/T	BCHE, QUANTITATIVE J VARIANT PHENOTYPE	C4017558		0.7		1	1997	1997
rs201820739	BCHE	590	0.821	0.143	3	165830606	missense variant	C/T	snp	2.75028e-04	C/T	2.22973e-04	C/T	CHE*539T PHENOTYPE	C4017556		0.7		1	1997	1997
rs201820739	BCHE	590	0.821	0.143	3	165830606	missense variant	C/T	snp	2.75028e-04	C/T	2.22973e-04	C/T	BCHE JOHANNESBURG PHENOTYPE	C3889606		0.7		1	1997	1997
rs201820739	BCHE	590	0.821	0.143	3	165830606	missense variant	C/T	snp	2.75028e-04	C/T	2.22973e-04	C/T	Butyrylcholinesterase Deficiency, Fluoride-Resistant, Japanese Type	C1867469	Congenital, Hereditary, and Neonatal Diseases and Abnormalities; Nutritional and Metabolic Diseases	0.7		1	1997	1997
rs201820739	BCHE	590	0.821	0.143	3	165830606	missense variant	C/T	snp	2.75028e-04	C/T	2.22973e-04	C/T	BCHE, K VARIANT PHENOTYPE	C3889589		0.7		1	1997	1997
rs201820739	BCHE	590	0.821	0.143	3	165830606	missense variant	C/T	snp	2.75028e-04	C/T	2.22973e-04	C/T	CHE*FS117 PHENOTYPE	C4017547		0.7		1	1997	1997
rs201820739	BCHE	590	0.821	0.143	3	165830606	missense variant	C/T	snp	2.75028e-04	C/T	2.22973e-04	C/T	BCHE, FLUORIDE 1 PHENOTYPE	C3889586		0.7		1	1997	1997
rs201820739	BCHE	590	0.821	0.143	3	165830606	missense variant	C/T	snp	2.75028e-04	C/T	2.22973e-04	C/T	BCHE, QUANTITATIVE K POLYMORPHISM PHENOTYPE	C4017555		0.7		1	1997	1997
rs201820739	BCHE	590	0.821	0.143	3	165830606	missense variant	C/T	snp	2.75028e-04	C/T	2.22973e-04	C/T	BCHE, QUANTITATIVE H VARIANT PHENOTYPE	C4017559		0.7		1	1997	1997
rs201820739	BCHE	590	0.821	0.143	3	165830606	missense variant	C/T	snp	2.75028e-04	C/T	2.22973e-04	C/T	CHE*390V PHENOTYPE	C4017553		0.7		1	1997	1997
rs201820739	BCHE	590	0.821	0.143	3	165830606	missense variant	C/T	snp	2.75028e-04	C/T	2.22973e-04	C/T	BCHE, J VARIANT PHENOTYPE	C3889591		0.7		1	1997	1997
rs201820739	BCHE	590	0.821	0.143	3	165830606	missense variant	C/T	snp	2.75028e-04	C/T	2.22973e-04	C/T	Butyrylcholinesterase deficiency	C1283400	Congenital, Hereditary, and Neonatal Diseases and Abnormalities; Nutritional and Metabolic Diseases; Pathological Conditions, Signs and Symptoms; Respiratory Tract Diseases	0.8		7	1997	2015
rs201820739	BCHE	590	0.821	0.143	3	165830606	missense variant	C/T	snp	2.75028e-04	C/T	2.22973e-04	C/T	Pseudocholinesterase deficiency	C0268379	Congenital, Hereditary, and Neonatal Diseases and Abnormalities; Nutritional and Metabolic Diseases; Pathological Conditions, Signs and Symptoms; Respiratory Tract Diseases	0.7		1	1997	1997
rs201889708	TSHR;LOC101928462	7253;101928462			14	81143400	missense variant	G/A	snp	3.18134e-05	G/A			Genetic Diseases, Inborn	C0950123	Congenital, Hereditary, and Neonatal Diseases and Abnormalities	0.7		0
rs201928238	CA2	760	1.0	0.071	8	85480683	missense variant	G/A	snp	1.35425e-04	G/A	1.59317e-04	G/A	Avellino corneal dystrophy	C1275685	Congenital, Hereditary, and Neonatal Diseases and Abnormalities; Eye Diseases	0.01	1.0	1	2004	2004
rs2048493	BCHE	590			3	165826514	intron variant	G/A,C,T	snp			5.57193e-01	G/C	Pseudocholinesterase Measurement	C1168443		0.7		1	2012	2012
rs2056131	ITGB3	3690	1.0	0.071	17	47256377	intron variant	A/G	snp			6.67806e-01	A/G	Asthma	C0004096	Immune System Diseases; Respiratory Tract Diseases	0.01	1.0	1	2011	2011
rs2057482	HIF1A-AS2;LOC105370526;HIF1A	100750247;105370526;3091	0.784	0.286	14	61747130	3 prime UTR variant	T/C	snp	8.35253e-01	T/C	8.15726e-01	T/C	Hypertriglyceridemia	C0020557	Nutritional and Metabolic Diseases	0.01	1.0	1	2014	2014
rs2057482	HIF1A-AS2;LOC105370526;HIF1A	100750247;105370526;3091	0.784	0.286	14	61747130	3 prime UTR variant	T/C	snp	8.35253e-01	T/C	8.15726e-01	T/C	Diabetes Mellitus, Non-Insulin-Dependent	C0011860	Endocrine System Diseases; Nutritional and Metabolic Diseases	0.01	1.0	1	2014	2014
rs2057482	HIF1A-AS2;LOC105370526;HIF1A	100750247;105370526;3091	0.784	0.286	14	61747130	3 prime UTR variant	T/C	snp	8.35253e-01	T/C	8.15726e-01	T/C	Liver carcinoma	C2239176	Digestive System Diseases; Neoplasms	0.01	1.0	1	2016	2016
rs2057482	HIF1A-AS2;LOC105370526;HIF1A	100750247;105370526;3091	0.784	0.286	14	61747130	3 prime UTR variant	T/C	snp	8.35253e-01	T/C	8.15726e-01	T/C	Obesity	C0028754	Nutritional and Metabolic Diseases; Pathological Conditions, Signs and Symptoms	0.01	1.0	1	2014	2014
rs2057482	HIF1A-AS2;LOC105370526;HIF1A	100750247;105370526;3091	0.784	0.286	14	61747130	3 prime UTR variant	T/C	snp	8.35253e-01	T/C	8.15726e-01	T/C	Renal Cell Carcinoma	C0007134	Female Urogenital Diseases and Pregnancy Complications; Male Urogenital Diseases; Neoplasms	0.01	1.0	1	2012	2012
rs2057482	HIF1A-AS2;LOC105370526;HIF1A	100750247;105370526;3091	0.784	0.286	14	61747130	3 prime UTR variant	T/C	snp	8.35253e-01	T/C	8.15726e-01	T/C	Prostate carcinoma	C0600139		0.01	1.0	1	2013	2013
rs2057482	HIF1A-AS2;LOC105370526;HIF1A	100750247;105370526;3091	0.784	0.286	14	61747130	3 prime UTR variant	T/C	snp	8.35253e-01	T/C	8.15726e-01	T/C	Malignant neoplasm of prostate	C0376358	Male Urogenital Diseases; Neoplasms	0.01	1.0	1	2013	2013
rs2057482	HIF1A-AS2;LOC105370526;HIF1A	100750247;105370526;3091	0.784	0.286	14	61747130	3 prime UTR variant	T/C	snp	8.35253e-01	T/C	8.15726e-01	T/C	Premature coronary artery disease	C1867743		0.01	1.0	1	2014	2014
rs2057482	HIF1A-AS2;LOC105370526;HIF1A	100750247;105370526;3091	0.784	0.286	14	61747130	3 prime UTR variant	T/C	snp	8.35253e-01	T/C	8.15726e-01	T/C	Coronary Artery Disease	C1956346	Cardiovascular Diseases	0.01	1.0	1	2014	2014
rs2061174	LOC349160;CHRM2	349160;1129	0.878	0.071	7	136976653	intron variant	G/A,C	snp			6.11746e-01	G/A	Major Depressive Disorder	C1269683	Mental Disorders	0.01	1.0	1	2009	2009
rs2061174	LOC349160;CHRM2	349160;1129	0.878	0.071	7	136976653	intron variant	G/A,C	snp			6.11746e-01	G/A	Alcoholic Intoxication, Chronic	C0001973	Mental Disorders; Substance-Related Disorders	0.01	1.0	1	2005	2005
rs2061174	LOC349160;CHRM2	349160;1129	0.878	0.071	7	136976653	intron variant	G/A,C	snp			6.11746e-01	G/A	Depressive Syndrome	C0086133	Mental Disorders	0.01	1.0	1	2005	2005
rs2067477	LOC105369333;CHRM1	105369333;1128	0.923	0.071	11	62910834	synonymous variant	G/T	snp	1.11188e-01	G/T	8.67653e-02	G/T	Alzheimer's Disease	C0002395	Mental Disorders; Nervous System Diseases	0.01	1.0	1	2005	2005
rs2067477	LOC105369333;CHRM1	105369333;1128	0.923	0.071	11	62910834	synonymous variant	G/T	snp	1.11188e-01	G/T	8.67653e-02	G/T	Schizophrenia	C0036341	Mental Disorders	0.01	1.0	1	2012	2012
rs2067482	CHRM4	1132	1.0	0.036	11	46385217	synonymous variant	G/A	snp	1.34322e-01	G/A	1.36929e-01	G/A	Schizophrenia	C0036341	Mental Disorders	0.01	1.0	1	2013	2013
rs2069408	CDK2	1017	0.923	0.179	12	55970537	intron variant	A/G	snp			2.53867e-01	A/G	Asthma	C0004096	Immune System Diseases; Respiratory Tract Diseases	0.8		1	2011	2011
rs2069408	CDK2	1017	0.923	0.179	12	55970537	intron variant	A/G	snp			2.53867e-01	A/G	Polycystic Ovary Syndrome	C0032460	Endocrine System Diseases; Female Urogenital Diseases and Pregnancy Complications; Neoplasms	0.7		1	2012	2012
rs2070850	F2	2147			11	46719945	non coding transcript exon variant	C/T	snp			1.55086e-01	C/T	High density lipoprotein measurement	C0392885		0.7		1	2012	2012
rs2070971	GCK	2645			7	44157984	intron variant	G/T	snp			2.32144e-01	G/T	Triglycerides measurement	C0202236		0.7		1	2012	2012
rs2071595	ATP6V1G2-DDX39B;DDX39B	100532737;7919			6	31539285	intron variant	G/A,C,T	snp	4.09594e-06;9.87614e-02;4.09594e-06	G/A;G/C;G/T	3.18939e-05;9.09613e-02	G/A;G/C	Hypersensitivity	C0020517	Immune System Diseases	0.7		1	2013	2013
rs2071596	DDX39B;ATP6V1G2-DDX39B	7919;100532737	1.0	0.107	6	31538914	missense variant	G/A	snp	2.02885e-01	G/A	2.20222e-01	G/A	Rheumatoid Arthritis	C0003873	Immune System Diseases; Musculoskeletal Diseases; Skin and Connective Tissue Diseases	0.7		2	2007	2009
rs2075580	ATP6V1G2-DDX39B;DDX39B;SNORD117	100532737;7919;692233	1.0	0.107	6	31536198	intron variant	G/A,C	snp			3.18898e-05;7.47784e-01	G/A;G/C	Graves Disease	C0018213	Endocrine System Diseases; Eye Diseases; Immune System Diseases	0.7		1	2012	2012
rs2083074	RORA;LOC107984805	6095;107984805	1.0	0.036	15	61056233	intron variant	C/T	snp			3.37577e-01	C/T	Bipolar Disorder	C0005586	Mental Disorders	0.01	1.0	1	2015	2015
rs2089885	BCHE	590			3	165791453	intron variant	G/A	snp			6.64976e-01	G/A	Pseudocholinesterase Measurement	C1168443		0.7		1	2012	2012
rs214782	TGM3;LOC105372503	7053;105372503	1.0	0.036	20	2301324	intron variant	G/A	snp			7.39901e-01	G/A	Basal cell carcinoma	C0007117	Neoplasms	0.8		2	2015	2016
rs214785	TGM3;LOC105372503	7053;105372503	1.0	0.036	20	2302811	intron variant	C/T	snp			7.38121e-01	C/T	Basal cell carcinoma	C0007117	Neoplasms	0.7		1	2016	2016
rs214803	TGM3	7053	1.0	0.036	20	2309687	missense variant	C/A,T	snp	8.19270e-01;3.97725e-06	C/A;C/G	7.39526e-01	C/A	Basal cell carcinoma	C0007117	Neoplasms	0.7		1	2015	2015
rs2227935	BLM	641	0.878	0.071	15	90782869	missense variant	C/G,T	snp	3.98115e-06;5.56126e-02	C/G;C/T	6.86475e-02	C/T	Colorectal Carcinoma	C0009402	Digestive System Diseases; Neoplasms	0.01	1.0	1	2010	2010
rs2227935	BLM	641	0.878	0.071	15	90782869	missense variant	C/G,T	snp	3.98115e-06;5.56126e-02	C/G;C/T	6.86475e-02	C/T	Rectal Carcinoma	C0007113	Digestive System Diseases; Neoplasms	0.01	1.0	1	2010	2010
rs2227935	BLM	641	0.878	0.071	15	90782869	missense variant	C/G,T	snp	3.98115e-06;5.56126e-02	C/G;C/T	6.86475e-02	C/T	Colorectal Cancer	C1527249	Digestive System Diseases; Neoplasms	0.01	1.0	1	2010	2010
rs2228006	PMS2	5395	0.923	0.107	7	5987144	missense variant	T/C	snp	8.40783e-01	T/C	8.72378e-01	T/C	Malignant neoplasm of ovary	C1140680	Endocrine System Diseases; Female Urogenital Diseases and Pregnancy Complications; Neoplasms	0.01	1.0	1	2008	2008
rs2228006	PMS2	5395	0.923	0.107	7	5987144	missense variant	T/C	snp	8.40783e-01	T/C	8.72378e-01	T/C	Ovarian Carcinoma	C0029925		0.01	1.0	1	2008	2008
rs2230294	GPI	2821	0.923		19	34393927	missense variant	G/A,T	snp	1.99154e-04	G/A	1.27567e-04	G/A	Glucose phosphate isomerase deficiency	C0398561		0.01	1.0	1	2005	2005
rs2230294	GPI	2821	0.923		19	34393927	missense variant	G/A,T	snp	1.99154e-04	G/A	1.27567e-04	G/A	Chronic non-spherocytic hemolytic anemia	C0472790		0.01	1.0	1	2005	2005
rs2234919	TSHR;CEP128	7253;145508	1.0	0.107	14	80955834	missense variant	C/A,G	snp	6.81887e-02;1.20354e-05	C/A;C/G	4.26413e-02	C/A	Graves Disease	C0018213	Endocrine System Diseases; Eye Diseases; Immune System Diseases	0.04	0.5	4	1999	2004
rs2239527	DDX39B;DDX39B-AS1;ATP6V1G2-DDX39B;SNORD84	7919;106478957;100532737;692199	1.0	0.036	6	31542002	5 prime UTR variant	C/G	snp	3.28099e-01	C/G	3.86516e-01	C/G	Myocardial Infarction	C0027051	Cardiovascular Diseases	0.01	1.0	1	2007	2007
rs2239610	TSHR;CEP128	7253;145508	1.0	0.107	14	80955913	non coding transcript exon variant	G/C	snp			2.05383e-01	G/C	Graves Disease	C0018213	Endocrine System Diseases; Eye Diseases; Immune System Diseases	0.01	1.0	1	2010	2010
rs2239709	ATP6V1G2-DDX39B;DDX39B	100532737;7919			6	31539670	intron variant	C/T	snp			9.09960e-02	C/T	Hypersensitivity	C0020517	Immune System Diseases	0.7		1	2013	2013
rs2251824	DDX39B;ATP6V1G2;ATP6V1G2-DDX39B	7919;534;100532737	1.0	0.107	6	31544080	intron variant	G/A	snp			1.48378e-01	G/A	Rheumatoid Arthritis	C0003873	Immune System Diseases; Musculoskeletal Diseases; Skin and Connective Tissue Diseases	0.7		1	2011	2011
rs2268458	TSHR	7253	0.923	0.107	14	80996551	intron variant	T/C	snp			1.88657e-01	T/C	Graves Disease	C0018213	Endocrine System Diseases; Eye Diseases; Immune System Diseases	0.01	1.0	1	2009	2009
rs2268458	TSHR	7253	0.923	0.107	14	80996551	intron variant	T/C	snp			1.88657e-01	T/C	Hashimoto Disease	C0677607	Endocrine System Diseases	0.01	0.0	1	2009	2009
rs2269476	DDX39B;ATP6V1G2-DDX39B	7919;100532737			6	31540161	intron variant	G/A	snp			1.93177e-01	G/A	Platelet mean volume determination (procedure)	C0200665		0.7		1	2017	2017
rs2284720	TSHR	7253	1.0	0.107	14	80976823	intron variant	A/G	snp			1.79186e-01	A/G	Graves Disease	C0018213	Endocrine System Diseases; Eye Diseases; Immune System Diseases	0.71	1.0	2	2011	2013
rs2284722	TSHR	7253	1.0	0.107	14	80978023	intron variant	G/A	snp			2.66592e-01	G/A	Graves Disease	C0018213	Endocrine System Diseases; Eye Diseases; Immune System Diseases	0.7		1	2011	2011
rs2287019	QPCTL	54814	1.0	0.071	19	45698914	intron variant	C/T	snp	1.73425e-01	C/T	1.76787e-01	C/T	Body mass index	C1305855		0.8		4	2010	2017
rs2287019	QPCTL	54814	1.0	0.071	19	45698914	intron variant	C/T	snp	1.73425e-01	C/T	1.76787e-01	C/T	Smoking Behaviors	C1519383	Behavior and Behavior Mechanisms	0.7		1	2017	2017
rs2287019	QPCTL	54814	1.0	0.071	19	45698914	intron variant	C/T	snp	1.73425e-01	C/T	1.76787e-01	C/T	Overweight	C0497406	Pathological Conditions, Signs and Symptoms	0.01	1.0	1	2012	2012
rs2287019	QPCTL	54814	1.0	0.071	19	45698914	intron variant	C/T	snp	1.73425e-01	C/T	1.76787e-01	C/T	Obesity	C0028754	Nutritional and Metabolic Diseases; Pathological Conditions, Signs and Symptoms	0.01	1.0	1	2012	2012
rs2287019	QPCTL	54814	1.0	0.071	19	45698914	intron variant	C/T	snp	1.73425e-01	C/T	1.76787e-01	C/T	Finding of body mass index	C0578022		0.8		4	2010	2017
rs2287019	QPCTL	54814	1.0	0.071	19	45698914	intron variant	C/T	snp	1.73425e-01	C/T	1.76787e-01	C/T	Waist Circumference	C0455829		0.7		1	2015	2015
rs2287019	QPCTL	54814	1.0	0.071	19	45698914	intron variant	C/T	snp	1.73425e-01	C/T	1.76787e-01	C/T	Waist-Hip Ratio	C0205682		0.7		1	2015	2015
rs2288493	TSHR;LOC101928462	7253;101928462	1.0	0.036	14	81145262	3 prime UTR variant	C/T	snp			1.58296e-01	C/T	Antiphospholipid Syndrome	C0085278	Immune System Diseases	0.7		1	2018	2018
rs2289669	SLC47A1;LOC105371578	55244;105371578	1.0	0.071	17	19560030	intron variant	G/A	snp			3.15726e-01	G/A	Diabetes Mellitus, Non-Insulin-Dependent	C0011860	Endocrine System Diseases; Nutritional and Metabolic Diseases	0.02	1.0	2	2016	2018
rs2290159	RAF1	5894			3	12587421	non coding transcript exon variant	G/C	snp			2.27151e-01	G/C	Serum total cholesterol measurement	C1445957		0.8		2	2010	2014
rs2300519	TSHR	7253	1.0	0.107	14	80992418	3 prime UTR variant	T/A	snp			4.04235e-01	T/A	Graves Disease	C0018213	Endocrine System Diseases; Eye Diseases; Immune System Diseases	0.8		1	2013	2013
rs2300525	TSHR	7253	1.0	0.107	14	81031049	intron variant	T/C	snp			2.40618e-01	T/C	Graves Disease	C0018213	Endocrine System Diseases; Eye Diseases; Immune System Diseases	0.7		1	2011	2011
rs2301113	HIF1A;LOC105370526	3091;105370526	1.0	0.071	14	61739830	intron variant	C/A	snp			6.23235e-01	C/A	Liver carcinoma	C2239176	Digestive System Diseases; Neoplasms	0.01	1.0	1	2016	2016
rs230496	NFKB1	4790	0.923	0.071	4	102567334	intron variant	G/A	snp			5.89668e-01	G/A	Liver and Intrahepatic Biliary Tract Carcinoma	C0279000		0.01	1.0	1	2016	2016
rs230496	NFKB1	4790	0.923	0.071	4	102567334	intron variant	G/A	snp			5.89668e-01	G/A	Malignant neoplasm of liver	C0345904	Digestive System Diseases; Neoplasms	0.01	1.0	1	2016	2016
rs230510	NFKB1	4790	0.923	0.071	4	102555009	intron variant	T/A	snp			3.75902e-01	T/A	Malignant neoplasm of stomach	C0024623	Digestive System Diseases; Neoplasms	0.01	1.0	1	2016	2016
rs230510	NFKB1	4790	0.923	0.071	4	102555009	intron variant	T/A	snp			3.75902e-01	T/A	Stomach Carcinoma	C0699791		0.01	1.0	1	2016	2016
rs230525	NFKB1	4790	0.923	0.071	4	102537720	non coding transcript exon variant	G/A	snp			6.90932e-01	G/A	Malignant neoplasm of liver	C0345904	Digestive System Diseases; Neoplasms	0.01	1.0	1	2016	2016
rs230525	NFKB1	4790	0.923	0.071	4	102537720	non coding transcript exon variant	G/A	snp			6.90932e-01	G/A	Liver and Intrahepatic Biliary Tract Carcinoma	C0279000		0.01	1.0	1	2016	2016
rs230530	NFKB1	4790	0.923	0.071	4	102532823	intron variant	A/G	snp			3.76517e-01	A/G	Addictive Behavior	C0085281	Behavior and Behavior Mechanisms	0.01	1.0	1	2016	2016
rs230530	NFKB1	4790	0.923	0.071	4	102532823	intron variant	A/G	snp			3.76517e-01	A/G	Malignant neoplasm of liver	C0345904	Digestive System Diseases; Neoplasms	0.01	1.0	1	2016	2016
rs230530	NFKB1	4790	0.923	0.071	4	102532823	intron variant	A/G	snp			3.76517e-01	A/G	Liver and Intrahepatic Biliary Tract Carcinoma	C0279000		0.01	1.0	1	2016	2016
rs230534	NFKB1	4790	1.0	0.036	4	102527884	intron variant	T/C	snp			7.26925e-01	T/C	Primary biliary cirrhosis	C0008312	Digestive System Diseases	0.7		1	2017	2017
rs2350782	CHRM2;LOC349160	1129;349160			7	136957887	intron variant	T/C	snp			1.13990e-01	T/C	heart rate	C0018810		0.8		1	2013	2013
rs2373000	QPCT	25797	1.0	0.036	2	37365485	intron variant	C/A,T	snp			5.36509e-01	C/T	Schizophrenia	C0036341	Mental Disorders	0.81	1.0	2	2013	2016
rs2380165	BLM	641	0.878	0.143	15	90797765	intron variant	A/G	snp			3.80525e-01	A/G	Breast Carcinoma	C0678222	Neoplasms; Skin and Connective Tissue Diseases	0.01	1.0	1	2009	2009
rs2380165	BLM	641	0.878	0.143	15	90797765	intron variant	A/G	snp			3.80525e-01	A/G	Malignant neoplasm of breast	C0006142	Neoplasms; Skin and Connective Tissue Diseases	0.01	1.0	1	2009	2009
rs2380165	BLM	641	0.878	0.143	15	90797765	intron variant	A/G	snp			3.80525e-01	A/G	Nasopharyngeal carcinoma	C2931822	Neoplasms; Otorhinolaryngologic Diseases; Stomatognathic Diseases	0.01	1.0	1	2014	2014
rs2453580	SLC47A1	55244			17	19535008	non coding transcript exon variant	T/C	snp			3.58206e-01	T/C	Chronic Kidney Diseases	C1561643	Female Urogenital Diseases and Pregnancy Complications; Male Urogenital Diseases	0.7		1	2012	2012
rs2453580	SLC47A1	55244			17	19535008	non coding transcript exon variant	T/C	snp			3.58206e-01	T/C	Creatinine measurement, serum (procedure)	C0201976		0.7		1	2016	2016
rs2453580	SLC47A1	55244			17	19535008	non coding transcript exon variant	T/C	snp			3.58206e-01	T/C	Glomerular filtration rate finding	C1561549		0.7		1	2016	2016
rs2516393	DDX39B;ATP6V1G2-DDX39B	7919;100532737	1.0	0.179	6	31538967	intron variant	A/C	snp	8.55542e-01	A/C	8.38447e-01	A/C	Behcet Syndrome	C0004943	Cardiovascular Diseases; Congenital, Hereditary, and Neonatal Diseases and Abnormalities; Eye Diseases; Skin and Connective Tissue Diseases; Stomatognathic Diseases	0.7		0
rs2516478	DDX39B;ATP6V1G2-DDX39B	7919;100532737	1.0	0.107	6	31530960	intron variant	G/A	snp	1.78843e-01	G/A	1.60292e-01	G/A	Rheumatoid Arthritis	C0003873	Immune System Diseases; Musculoskeletal Diseases; Skin and Connective Tissue Diseases	0.7		1	2011	2011
rs2523505	ATP6V1G2-DDX39B;SNORD84;DDX39B-AS1;DDX39B	100532737;692199;106478957;7919	1.0	0.036	6	31542225	5 prime UTR variant	C/G	snp			7.16026e-02	C/G	Vitiligo	C0042900	Skin and Connective Tissue Diseases	0.7		1	2010	2010
rs2523506	ATP6V1G2-DDX39B;SNORD84;DDX39B;DDX39B-AS1	100532737;692199;7919;106478957	1.0	0.107	6	31542190	5 prime UTR variant	G/T	snp	1.68539e-01	G/T	1.48565e-01	G/T	Rheumatoid Arthritis	C0003873	Immune System Diseases; Musculoskeletal Diseases; Skin and Connective Tissue Diseases	0.7		1	2011	2011
rs2523512	DDX39B;ATP6V1G2-DDX39B	7919;100532737	1.0	0.107	6	31539024	intron variant	G/A	snp	1.79952e-01	G/A	1.61513e-01	G/A	Rheumatoid Arthritis	C0003873	Immune System Diseases; Musculoskeletal Diseases; Skin and Connective Tissue Diseases	0.7		1	2011	2011
rs2532105	BLM	641	0.923	0.071	15	90812255	intron variant	G/A	snp			1.04353e-01	G/A	Breast Carcinoma	C0678222	Neoplasms; Skin and Connective Tissue Diseases	0.01	1.0	1	2009	2009
rs2532105	BLM	641	0.923	0.071	15	90812255	intron variant	G/A	snp			1.04353e-01	G/A	Malignant neoplasm of breast	C0006142	Neoplasms; Skin and Connective Tissue Diseases	0.01	1.0	1	2009	2009
rs2668196	BCHE	590			3	165784921	intron variant	A/T	snp			7.66061e-01	A/T	Pseudocholinesterase Measurement	C1168443		0.7		1	2012	2012
rs2668202	BCHE	590			3	165772680	intergenic variant	A/G	snp			5.30721e-01	A/G	Pseudocholinesterase Measurement	C1168443		0.7		1	2012	2012
rs2668203	BCHE	590			3	165774008	intron variant	A/G	snp			6.55996e-01	A/G	Pseudocholinesterase Measurement	C1168443		0.7		1	2012	2012
rs2668206	BCHE	590			3	165775666	intron variant	A/C	snp			5.30639e-01	A/C	Pseudocholinesterase Measurement	C1168443		0.7		1	2012	2012
rs2668207	BCHE	590			3	165775936	intron variant	C/T	snp			5.31016e-01	C/T	Pseudocholinesterase Measurement	C1168443		0.7		1	2012	2012
rs2668208	BCHE	590			3	165776031	intron variant	A/G,T	snp			6.55546e-01;1.92111e-04	A/G;A/T	Pseudocholinesterase Measurement	C1168443		0.7		1	2012	2012
rs2668209	BCHE	590			3	165776779	intron variant	G/A,T	snp			6.55963e-01;3.23373e-05	G/A;G/T	Pseudocholinesterase Measurement	C1168443		0.7		1	2012	2012
rs267601516	GCK	2645	1.0	0.071	7	44153379	missense variant	C/T	snp					Diabetes mellitus autosomal dominant type II (disorder)	C0342277	Endocrine System Diseases; Nutritional and Metabolic Diseases	0.7		1	2008	2008
rs267606851	GPI	2821	1.0		19	34394032	missense variant	A/G	snp	1.59557e-05	A/G			HEMOLYTIC ANEMIA, NONSPHEROCYTIC, DUE TO GLUCOSE PHOSPHATE ISOMERASE DEFICIENCY	C3150730		0.8		2	1996	1996
rs267606852	GPI	2821	1.0		19	34365280	missense variant	C/T	snp					HEMOLYTIC ANEMIA, NONSPHEROCYTIC, DUE TO GLUCOSE PHOSPHATE ISOMERASE DEFICIENCY	C3150730		0.8		1	1996	1996
rs267606853	GPI	2821	1.0		19	34396362	missense variant	C/G	snp					HEMOLYTIC ANEMIA, NONSPHEROCYTIC, DUE TO GLUCOSE PHOSPHATE ISOMERASE DEFICIENCY	C3150730		0.8		1	1996	1996
rs267606923	OAT	4942			10	124405551	stop gained	C/T	snp					Hyperornithinemia	C0599035	Congenital, Hereditary, and Neonatal Diseases and Abnormalities; Eye Diseases	0.7		1	1993	1993
rs267606924	OAT	4942			10	124403003	stop gained	C/T	snp	3.98099e-06	C/T			Hyperornithinemia	C0599035	Congenital, Hereditary, and Neonatal Diseases and Abnormalities; Eye Diseases	0.7		1	1993	1993
rs267606925	OAT	4942	1.0	0.071	10	124405488	missense variant	G/T	snp	7.95342e-06	G/T	6.36740e-05	G/T	Hyperornithinemia	C0599035	Congenital, Hereditary, and Neonatal Diseases and Abnormalities; Eye Diseases	0.8		3	1991	2013
rs267606925	OAT	4942	1.0	0.071	10	124405488	missense variant	G/T	snp	7.95342e-06	G/T	6.36740e-05	G/T	Gyrate Atrophy	C0018425	Congenital, Hereditary, and Neonatal Diseases and Abnormalities; Eye Diseases	0.7		1	2013	2013
rs267607539	LMNA	4000	1.0	0.107	1	156137237	splice region variant	G/C	snp					MUSCULAR DYSTROPHY, LIMB-GIRDLE, TYPE 1B (disorder)	C1834653	Congenital, Hereditary, and Neonatal Diseases and Abnormalities; Musculoskeletal Diseases; Nervous System Diseases	0.7		1	2000	2000
rs267607540	LMNA	4000	1.0	0.107	1	156134511	inframe deletion	GAAG/G	in-del					MUSCULAR DYSTROPHY, LIMB-GIRDLE, TYPE 1B (disorder)	C1834653	Congenital, Hereditary, and Neonatal Diseases and Abnormalities; Musculoskeletal Diseases; Nervous System Diseases	0.7		1	2000	2000
rs267607543	LMNA	4000	1.0	0.071	1	156137033	splice region variant	G/A,C	snp					Familial Partial Lipodystrophy, Type 2	C1720860	Nutritional and Metabolic Diseases; Skin and Connective Tissue Diseases	0.7		2	2006	2015
rs267607545	LMNA	4000	0.878	0.179	1	156136121	missense variant	G/A,C,T	snp					Familial partial lipodystrophy	C0271694	Nutritional and Metabolic Diseases; Skin and Connective Tissue Diseases	0.01	1.0	1	2005	2005
rs267607545	LMNA	4000	0.878	0.179	1	156136121	missense variant	G/A,C,T	snp					Muscular Dystrophy, Emery-Dreifuss	C0410189	Congenital, Hereditary, and Neonatal Diseases and Abnormalities; Musculoskeletal Diseases; Nervous System Diseases	0.01	1.0	1	2005	2005
rs267607545	LMNA	4000	0.878	0.179	1	156136121	missense variant	G/A,C,T	snp					Autosomal Dominant Emery-Dreifuss Muscular Dystrophy (disorder)	C0410190	Congenital, Hereditary, and Neonatal Diseases and Abnormalities; Musculoskeletal Diseases; Nervous System Diseases	0.8		5	2000	2014
rs267607547	LMNA	4000	1.0	0.071	1	156137664	missense variant	T/C	snp					Progeria	C0033300	Congenital, Hereditary, and Neonatal Diseases and Abnormalities; Nutritional and Metabolic Diseases	0.71	1.0	4	1993	2014
rs267607554	LMNA	4000			1	156135925	stop gained	C/T	snp					Cardiomyopathy, Dilated	C0007193	Cardiovascular Diseases	0.71	1.0	7	2007	2014
rs267607555	LMNA	4000	0.923	0.143	1	156136009	missense variant	C/T	snp					Hereditary Motor and Sensory-Neuropathy Type II	C0270914	Congenital, Hereditary, and Neonatal Diseases and Abnormalities; Nervous System Diseases	0.7		9	2004	2017
rs267607555	LMNA	4000	0.923	0.143	1	156136009	missense variant	C/T	snp					Familial Partial Lipodystrophy, Type 2	C1720860	Nutritional and Metabolic Diseases; Skin and Connective Tissue Diseases	0.7		1	2015	2015
rs267607557	LMNA	4000	1.0	0.071	1	156137182	missense variant	T/G	snp					Hereditary Motor and Sensory-Neuropathy Type II	C0270914	Congenital, Hereditary, and Neonatal Diseases and Abnormalities; Nervous System Diseases	0.7		1	2017	2017
rs267607560	LMNA	4000	0.923	0.036	1	156115192	missense variant	C/T	snp					Familial dilated cardiomyopathy	C0340427	Cardiovascular Diseases	0.7		1	2015	2015
rs267607560	LMNA	4000	0.923	0.036	1	156115192	missense variant	C/T	snp					Cardiomyopathy, Familial Idiopathic	C1449563	Cardiovascular Diseases	0.7		1	2012	2012
rs267607568	LMNA	4000	1.0	0.036	1	156115220	missense variant	G/A,C,T	snp	4.09195e-06	G/A			Cardiomyopathy, Familial Idiopathic	C1449563	Cardiovascular Diseases	0.7		1	2010	2010
rs267607570	LMNA	4000	0.923	0.107	1	156130757	missense variant	G/A,C	snp	4.80672e-05	G/A			Hereditary Motor and Sensory-Neuropathy Type II	C0270914	Congenital, Hereditary, and Neonatal Diseases and Abnormalities; Nervous System Diseases	0.7		5	2008	2017
rs267607570	LMNA	4000	0.923	0.107	1	156130757	missense variant	G/A,C	snp	4.80672e-05	G/A			Cardiomyopathy, Familial Idiopathic	C1449563	Cardiovascular Diseases	0.8		2	2008	2010
rs267607571	LMNA	4000	0.923	0.143	1	156134458	missense variant	G/A,T	snp					Cardiomyopathy, Familial Idiopathic	C1449563	Cardiovascular Diseases	0.7		0
rs267607571	LMNA	4000	0.923	0.143	1	156134458	missense variant	G/A,T	snp					Autosomal Dominant Emery-Dreifuss Muscular Dystrophy (disorder)	C0410190	Congenital, Hereditary, and Neonatal Diseases and Abnormalities; Musculoskeletal Diseases; Nervous System Diseases	0.7		0
rs267607572	LMNA	4000	1.0	0.036	1	156134518	missense variant	T/G	snp					Cardiomyopathy, Familial Idiopathic	C1449563	Cardiovascular Diseases	0.7		1	2010	2010
rs267607573	LMNA	4000	1.0	0.071	1	156134865	stop gained	C/T	snp					Cardiomyopathy, Dilated	C0007193	Cardiovascular Diseases	0.7		1	2008	2008
rs267607573	LMNA	4000	1.0	0.071	1	156134865	stop gained	C/T	snp					Hereditary Motor and Sensory-Neuropathy Type II	C0270914	Congenital, Hereditary, and Neonatal Diseases and Abnormalities; Nervous System Diseases	0.7		4	2008	2017
rs267607574	LMNA	4000	1.0	0.036	1	156135916	missense variant	G/A	snp	1.60858e-05	G/A	3.18634e-05	G/A	Cardiomyopathy, Familial Idiopathic	C1449563	Cardiovascular Diseases	0.7		1	2010	2010
rs267607576	LMNA	4000	0.923	0.143	1	156136219	missense variant	G/A	snp	1.20796e-05	G/A			Cardiomyopathy, Familial Idiopathic	C1449563	Cardiovascular Diseases	0.7		1	2010	2010
rs267607576	LMNA	4000	0.923	0.143	1	156136219	missense variant	G/A	snp	1.20796e-05	G/A			Muscular Dystrophy	C0026850	Congenital, Hereditary, and Neonatal Diseases and Abnormalities; Musculoskeletal Diseases; Nervous System Diseases	0.7		1	2008	2008
rs267607577	LMNA	4000			1	156136363	frameshift variant	C/CGCAC	in-del					Cardiomyopathies	C0878544	Cardiovascular Diseases	0.7		0
rs267607578	LMNA	4000	1.0	0.036	1	156136952	missense variant	G/A	snp					Cardiomyopathy, Familial Idiopathic	C1449563	Cardiovascular Diseases	0.71	1.0	2	2010	2012
rs267607581	LMNA	4000	0.923	0.071	1	156137651	splice region variant	C/G	snp					Cardiomyopathy, Familial Idiopathic	C1449563	Cardiovascular Diseases	0.7		1	2008	2008
rs267607581	LMNA	4000	0.923	0.071	1	156137651	splice region variant	C/G	snp					Muscular Dystrophies, Limb-Girdle	C0686353	Congenital, Hereditary, and Neonatal Diseases and Abnormalities; Musculoskeletal Diseases; Nervous System Diseases	0.7		3	1996	2013
rs267607581	LMNA	4000	0.923	0.071	1	156137651	splice region variant	C/G	snp					Cardiomyopathy, Hypertrophic, Familial	C0949658	Cardiovascular Diseases; Congenital, Hereditary, and Neonatal Diseases and Abnormalities	0.7		1	2015	2015
rs267607582	LMNA	4000	1.0	0.107	1	156137642	non coding transcript exon variant	T/C,G	snp			3.18756e-05	T/C	Heart-hand syndrome, Slovenian type	C1857829	Cardiovascular Diseases; Congenital, Hereditary, and Neonatal Diseases and Abnormalities; Musculoskeletal Diseases	0.7		2	2005	2008
rs267607584	LMNA	4000			1	156134821	missense variant	A/C,G	snp	3.97845e-06	A/G			Exanthema	C0015230	Skin and Connective Tissue Diseases	0.01	1.0	1	2009	2009
rs267607588	LMNA	4000	1.0	0.071	1	156135313	splice donor variant	G/C,T	snp					Hereditary Motor and Sensory-Neuropathy Type II	C0270914	Congenital, Hereditary, and Neonatal Diseases and Abnormalities; Nervous System Diseases	0.7		1	2017	2017
rs267607591	LMNA	4000	0.923	0.107	1	156135274	missense variant	G/A	snp					Lipodystrophy	C0023787	Nutritional and Metabolic Diseases; Skin and Connective Tissue Diseases	0.7		1	2015	2015
rs267607591	LMNA	4000	0.923	0.107	1	156135274	missense variant	G/A	snp					Progeria	C0033300	Congenital, Hereditary, and Neonatal Diseases and Abnormalities; Nutritional and Metabolic Diseases	0.01	1.0	1	2017	2017
rs267607592	LMNA	4000			1	156137233	splice donor variant	G/A	snp					Muscular Dystrophies, Limb-Girdle	C0686353	Congenital, Hereditary, and Neonatal Diseases and Abnormalities; Musculoskeletal Diseases; Nervous System Diseases	0.7		3	2005	2013
rs267607593	LMNA	4000			1	156134964	missense variant	T/C	snp					Cardiomyopathy, Dilated	C0007193	Cardiovascular Diseases	0.7		3	2004	2013
rs267607594	LMNA	4000	0.923	0.107	1	156130745	missense variant	T/C	snp					Cardiomyopathy, Dilated	C0007193	Cardiovascular Diseases	0.7		2	2000	2008
rs267607594	LMNA	4000	0.923	0.107	1	156130745	missense variant	T/C	snp					Muscular Dystrophy, Emery-Dreifuss	C0410189	Congenital, Hereditary, and Neonatal Diseases and Abnormalities; Musculoskeletal Diseases; Nervous System Diseases	0.01	1.0	1	2008	2008
rs267607594	LMNA	4000	0.923	0.107	1	156130745	missense variant	T/C	snp					Autosomal Dominant Emery-Dreifuss Muscular Dystrophy (disorder)	C0410190	Congenital, Hereditary, and Neonatal Diseases and Abnormalities; Musculoskeletal Diseases; Nervous System Diseases	0.01	1.0	1	2008	2008
rs267607596	LMNA	4000	1.0	0.107	1	156135281	missense variant	T/C	snp					MUSCULAR DYSTROPHY, CONGENITAL, LMNA-RELATED (disorder)	C2750785	Congenital, Hereditary, and Neonatal Diseases and Abnormalities; Musculoskeletal Diseases; Nervous System Diseases	0.7		1	2008	2008
rs267607597	LMNA	4000	1.0	0.107	1	156136420	missense variant	G/A,C	snp					MUSCULAR DYSTROPHY, CONGENITAL, LMNA-RELATED (disorder)	C2750785	Congenital, Hereditary, and Neonatal Diseases and Abnormalities; Musculoskeletal Diseases; Nervous System Diseases	0.7		1	2008	2008
rs267607598	LMNA	4000	1.0	0.107	1	156136414	missense variant	G/A,C	snp	1.41456e-05	G/A			MUSCULAR DYSTROPHY, CONGENITAL, LMNA-RELATED (disorder)	C2750785	Congenital, Hereditary, and Neonatal Diseases and Abnormalities; Musculoskeletal Diseases; Nervous System Diseases	0.7		1	2008	2008
rs267607599	LMNA	4000	0.923	0.107	1	156136422	missense variant	A/G	snp					Hereditary Motor and Sensory-Neuropathy Type II	C0270914	Congenital, Hereditary, and Neonatal Diseases and Abnormalities; Nervous System Diseases	0.7		1	2017	2017
rs267607599	LMNA	4000	0.923	0.107	1	156136422	missense variant	A/G	snp					MUSCULAR DYSTROPHY, CONGENITAL, LMNA-RELATED (disorder)	C2750785	Congenital, Hereditary, and Neonatal Diseases and Abnormalities; Musculoskeletal Diseases; Nervous System Diseases	0.7		1	2008	2008
rs267607600	LMNA	4000	1.0	0.107	1	156136919	splice acceptor variant	A/G	snp					MUSCULAR DYSTROPHY, CONGENITAL, LMNA-RELATED (disorder)	C2750785	Congenital, Hereditary, and Neonatal Diseases and Abnormalities; Musculoskeletal Diseases; Nervous System Diseases	0.7		0
rs267607613	LMNA	4000	1.0	0.107	1	156137678	missense variant	C/T	snp					Autosomal Dominant Emery-Dreifuss Muscular Dystrophy (disorder)	C0410190	Congenital, Hereditary, and Neonatal Diseases and Abnormalities; Musculoskeletal Diseases; Nervous System Diseases	0.01	1.0	1	2009	2009
rs267607614	LMNA	4000	1.0	0.107	1	156115016	missense variant	A/G	snp					Autosomal Dominant Emery-Dreifuss Muscular Dystrophy (disorder)	C0410190	Congenital, Hereditary, and Neonatal Diseases and Abnormalities; Musculoskeletal Diseases; Nervous System Diseases	0.7		1	2004	2004
rs267607617	LMNA	4000	1.0	0.071	1	156136027	stop gained	C/G,T	snp	3.97890e-06	C/G			Hereditary Motor and Sensory-Neuropathy Type II	C0270914	Congenital, Hereditary, and Neonatal Diseases and Abnormalities; Nervous System Diseases	0.7		1	2017	2017
rs267607618	LMNA	4000	1.0	0.071	1	156136350	stop gained	C/T	snp					Cardiomyopathy, Dilated	C0007193	Cardiovascular Diseases	0.7		3	2010	2014
rs267607618	LMNA	4000	1.0	0.071	1	156136350	stop gained	C/T	snp					Hereditary Motor and Sensory-Neuropathy Type II	C0270914	Congenital, Hereditary, and Neonatal Diseases and Abnormalities; Nervous System Diseases	0.7		1	2017	2017
rs267607623	LMNA	4000	1.0	0.071	1	156136021	stop gained	C/A,T	snp	3.97909e-06	C/T			Hereditary Motor and Sensory-Neuropathy Type II	C0270914	Congenital, Hereditary, and Neonatal Diseases and Abnormalities; Nervous System Diseases	0.7		1	2017	2017
rs267607626	LMNA	4000	0.923	0.071	1	156134454	missense variant	C/T	snp	1.59134e-05	C/T	3.18451e-05	C/T	Cardiomyopathy, Dilated	C0007193	Cardiovascular Diseases	0.01	1.0	1	2004	2004
rs267607626	LMNA	4000	0.923	0.071	1	156134454	missense variant	C/T	snp	1.59134e-05	C/T	3.18451e-05	C/T	Left Ventricular Hypertrophy	C0149721	Cardiovascular Diseases; Pathological Conditions, Signs and Symptoms	0.01	1.0	1	2008	2008
rs267607626	LMNA	4000	0.923	0.071	1	156134454	missense variant	C/T	snp	1.59134e-05	C/T	3.18451e-05	C/T	Familial dilated cardiomyopathy	C0340427	Cardiovascular Diseases	0.01	1.0	1	2007	2007
rs267607629	LMNA	4000	1.0	0.107	1	156134507	missense variant	C/G	snp					Autosomal Dominant Emery-Dreifuss Muscular Dystrophy (disorder)	C0410190	Congenital, Hereditary, and Neonatal Diseases and Abnormalities; Musculoskeletal Diseases; Nervous System Diseases	0.7		1	2011	2011
rs267607630	LMNA	4000	1.0	0.107	1	156134967	missense variant	T/C	snp					Autosomal Dominant Emery-Dreifuss Muscular Dystrophy (disorder)	C0410190	Congenital, Hereditary, and Neonatal Diseases and Abnormalities; Musculoskeletal Diseases; Nervous System Diseases	0.7		1	2011	2011
rs267607632	LMNA	4000	0.846	0.107	1	156134976	splice donor variant	G/A,C	snp					Autosomal Dominant Emery-Dreifuss Muscular Dystrophy (disorder)	C0410190	Congenital, Hereditary, and Neonatal Diseases and Abnormalities; Musculoskeletal Diseases; Nervous System Diseases	0.7		1	2014	2014
rs267607632	LMNA	4000	0.846	0.107	1	156134976	splice donor variant	G/A,C	snp					MUSCULAR DYSTROPHY, CONGENITAL, LMNA-RELATED (disorder)	C2750785	Congenital, Hereditary, and Neonatal Diseases and Abnormalities; Musculoskeletal Diseases; Nervous System Diseases	0.7		1	2014	2014
rs267607632	LMNA	4000	0.846	0.107	1	156134976	splice donor variant	G/A,C	snp					MUSCULAR DYSTROPHY, LIMB-GIRDLE, TYPE 1B (disorder)	C1834653	Congenital, Hereditary, and Neonatal Diseases and Abnormalities; Musculoskeletal Diseases; Nervous System Diseases	0.7		1	2014	2014
rs267607632	LMNA	4000	0.846	0.107	1	156134976	splice donor variant	G/A,C	snp					Hereditary Motor and Sensory-Neuropathy Type II	C0270914	Congenital, Hereditary, and Neonatal Diseases and Abnormalities; Nervous System Diseases	0.7		1	2017	2017
rs267607633	LMNA	4000	1.0	0.107	1	156135259	missense variant	T/C	snp					Autosomal Dominant Emery-Dreifuss Muscular Dystrophy (disorder)	C0410190	Congenital, Hereditary, and Neonatal Diseases and Abnormalities; Musculoskeletal Diseases; Nervous System Diseases	0.7		1	2011	2011
rs267607634	LMNA	4000	0.923	0.107	1	156136045	missense variant	G/A,C	snp					Autosomal Dominant Emery-Dreifuss Muscular Dystrophy (disorder)	C0410190	Congenital, Hereditary, and Neonatal Diseases and Abnormalities; Musculoskeletal Diseases; Nervous System Diseases	0.7		1	2011	2011
rs267607634	LMNA	4000	0.923	0.107	1	156136045	missense variant	G/A,C	snp					Muscular Dystrophy	C0026850	Congenital, Hereditary, and Neonatal Diseases and Abnormalities; Musculoskeletal Diseases; Nervous System Diseases	0.7		1	2008	2008
rs267607637	LMNA	4000	1.0	0.107	1	156136402	missense variant	G/A	snp					Autosomal Dominant Emery-Dreifuss Muscular Dystrophy (disorder)	C0410190	Congenital, Hereditary, and Neonatal Diseases and Abnormalities; Musculoskeletal Diseases; Nervous System Diseases	0.7		1	2011	2011
rs267607638	LMNA	4000	1.0	0.107	1	156136417	missense variant	T/C	snp					Autosomal Dominant Emery-Dreifuss Muscular Dystrophy (disorder)	C0410190	Congenital, Hereditary, and Neonatal Diseases and Abnormalities; Musculoskeletal Diseases; Nervous System Diseases	0.7		1	2011	2011
rs267607639	LMNA	4000	1.0	0.107	1	156136939	missense variant	T/C	snp					Autosomal Dominant Emery-Dreifuss Muscular Dystrophy (disorder)	C0410190	Congenital, Hereditary, and Neonatal Diseases and Abnormalities; Musculoskeletal Diseases; Nervous System Diseases	0.7		1	2011	2011
rs267607640	LMNA	4000	0.923	0.179	1	156137029	splice donor variant	G/A	snp					MUSCULAR DYSTROPHY, LIMB-GIRDLE, TYPE 1B (disorder)	C1834653	Congenital, Hereditary, and Neonatal Diseases and Abnormalities; Musculoskeletal Diseases; Nervous System Diseases	0.7		1	2014	2014
rs267607640	LMNA	4000	0.923	0.179	1	156137029	splice donor variant	G/A	snp					Mandibuloacral dysostosis	C0432291	Musculoskeletal Diseases; Nutritional and Metabolic Diseases; Skin and Connective Tissue Diseases	0.7		1	2014	2014
rs267607641	LMNA	4000	1.0	0.107	1	156135188	missense variant	T/C	snp					Autosomal Dominant Emery-Dreifuss Muscular Dystrophy (disorder)	C0410190	Congenital, Hereditary, and Neonatal Diseases and Abnormalities; Musculoskeletal Diseases; Nervous System Diseases	0.7		1	2011	2011
rs267607642	LMNA	4000	1.0	0.107	1	156136921	missense variant	G/T	snp	7.99814e-06	G/T			Autosomal Dominant Emery-Dreifuss Muscular Dystrophy (disorder)	C0410190	Congenital, Hereditary, and Neonatal Diseases and Abnormalities; Musculoskeletal Diseases; Nervous System Diseases	0.7		1	2011	2011
rs267607643	LMNA	4000	1.0	0.107	1	156134455	missense variant	GG/CC	multinucleotide-polymorphism					Autosomal Dominant Emery-Dreifuss Muscular Dystrophy (disorder)	C0410190	Congenital, Hereditary, and Neonatal Diseases and Abnormalities; Musculoskeletal Diseases; Nervous System Diseases	0.7		1	2011	2011
rs267607644	LMNA	4000	1.0	0.107	1	156115022	missense variant	T/C	snp					Muscular Dystrophy	C0026850	Congenital, Hereditary, and Neonatal Diseases and Abnormalities; Musculoskeletal Diseases; Nervous System Diseases	0.7		1	2008	2008
rs267607646	LMNA	4000			1	156115266	frameshift variant	G/GG	in-del					Cardiomyopathy, Dilated	C0007193	Cardiovascular Diseases	0.7		2	2009	2013
rs267607649	LMNA	4000	0.923	0.071	1	156130672	missense variant	G/A	snp					Progeria	C0033300	Congenital, Hereditary, and Neonatal Diseases and Abnormalities; Nutritional and Metabolic Diseases	0.7		1	2012	2012
rs267607649	LMNA	4000	0.923	0.071	1	156130672	missense variant	G/A	snp					Progeria Syndrome, Childhood-Onset	C2750285	Congenital, Hereditary, and Neonatal Diseases and Abnormalities; Nutritional and Metabolic Diseases	0.7		1	2012	2012
rs267608147	PMS2	5395	1.0	0.143	7	5999107	splice donor variant	C/A	snp					Hereditary Nonpolyposis Colorectal Cancer	C1333990	Congenital, Hereditary, and Neonatal Diseases and Abnormalities; Digestive System Diseases; Neoplasms; Nutritional and Metabolic Diseases	0.7		0
rs267608148	PMS2	5395	1.0	0.143	7	5999219	frameshift variant	G/GA	in-del					Hereditary Nonpolyposis Colorectal Cancer	C1333990	Congenital, Hereditary, and Neonatal Diseases and Abnormalities; Digestive System Diseases; Neoplasms; Nutritional and Metabolic Diseases	0.7		0
rs267608149	PMS2	5395	1.0	0.143	7	5997326	frameshift variant	T/TA	in-del					Hereditary Nonpolyposis Colorectal Cancer	C1333990	Congenital, Hereditary, and Neonatal Diseases and Abnormalities; Digestive System Diseases; Neoplasms; Nutritional and Metabolic Diseases	0.7		0
rs267608150	PMS2	5395	0.923	0.143	7	5997388	stop gained	TAGGGGG/TCTTCACACACA,TNNNNNNNNNNN	in-del					Neoplastic Syndromes, Hereditary	C0027672	Congenital, Hereditary, and Neonatal Diseases and Abnormalities; Neoplasms	0.7		7	2006	2015
rs267608150	PMS2	5395	0.923	0.143	7	5997388	stop gained	TAGGGGG/TCTTCACACACA,TNNNNNNNNNNN	in-del					Hereditary Nonpolyposis Colorectal Cancer	C1333990	Congenital, Hereditary, and Neonatal Diseases and Abnormalities; Digestive System Diseases; Neoplasms; Nutritional and Metabolic Diseases	0.7		18	2006	2017
rs267608150	PMS2	5395	0.923	0.143	7	5997388	stop gained	TAGGGGG/TCTTCACACACA,TNNNNNNNNNNN	in-del					COLORECTAL CANCER, HEREDITARY NONPOLYPOSIS, TYPE 4	C1838333	Congenital, Hereditary, and Neonatal Diseases and Abnormalities; Digestive System Diseases; Neoplasms; Nutritional and Metabolic Diseases	0.7		1	2008	2008
rs267608152	PMS2	5395	1.0	0.143	7	5977643	missense variant	A/C,G	snp					COLORECTAL CANCER, HEREDITARY NONPOLYPOSIS, TYPE 4	C1838333	Congenital, Hereditary, and Neonatal Diseases and Abnormalities; Digestive System Diseases; Neoplasms; Nutritional and Metabolic Diseases	0.7		2	2006	2014
rs267608153	PMS2	5395	1.0	0.143	7	5995534	missense variant	C/A,T	snp	3.98029e-06;1.19409e-05	C/A;C/T			Neoplastic Syndromes, Hereditary	C0027672	Congenital, Hereditary, and Neonatal Diseases and Abnormalities; Neoplasms	0.7		5	2008	2016
rs267608153	PMS2	5395	1.0	0.143	7	5995534	missense variant	C/A,T	snp	3.98029e-06;1.19409e-05	C/A;C/T			Hereditary Nonpolyposis Colorectal Cancer	C1333990	Congenital, Hereditary, and Neonatal Diseases and Abnormalities; Digestive System Diseases; Neoplasms; Nutritional and Metabolic Diseases	0.7		7	2008	2016
rs267608153	PMS2	5395	1.0	0.143	7	5995534	missense variant	C/A,T	snp	3.98029e-06;1.19409e-05	C/A;C/T			Hereditary Nonpolyposis Colorectal Neoplasms	C0009405	Congenital, Hereditary, and Neonatal Diseases and Abnormalities; Digestive System Diseases; Neoplasms; Nutritional and Metabolic Diseases	0.7		7	2008	2017
rs267608154	PMS2	5395	0.923	0.143	7	5995573	frameshift variant	ACTGT/A	in-del					Hereditary Nonpolyposis Colorectal Neoplasms	C0009405	Congenital, Hereditary, and Neonatal Diseases and Abnormalities; Digestive System Diseases; Neoplasms; Nutritional and Metabolic Diseases	0.7		5	2008	2017
rs267608154	PMS2	5395	0.923	0.143	7	5995573	frameshift variant	ACTGT/A	in-del					COLORECTAL CANCER, HEREDITARY NONPOLYPOSIS, TYPE 4	C1838333	Congenital, Hereditary, and Neonatal Diseases and Abnormalities; Digestive System Diseases; Neoplasms; Nutritional and Metabolic Diseases	0.7		2	2008	2013
rs267608154	PMS2	5395	0.923	0.143	7	5995573	frameshift variant	ACTGT/A	in-del					Neoplastic Syndromes, Hereditary	C0027672	Congenital, Hereditary, and Neonatal Diseases and Abnormalities; Neoplasms	0.7		4	2006	2015
rs267608154	PMS2	5395	0.923	0.143	7	5995573	frameshift variant	ACTGT/A	in-del					Hereditary Nonpolyposis Colorectal Cancer	C1333990	Congenital, Hereditary, and Neonatal Diseases and Abnormalities; Digestive System Diseases; Neoplasms; Nutritional and Metabolic Diseases	0.7		4	2006	2013
rs267608156	PMS2	5395	1.0	0.143	7	5989867	frameshift variant	C/CA	in-del					Neoplastic Syndromes, Hereditary	C0027672	Congenital, Hereditary, and Neonatal Diseases and Abnormalities; Neoplasms	0.7		2	2008	2016
rs267608156	PMS2	5395	1.0	0.143	7	5989867	frameshift variant	C/CA	in-del					Hereditary Nonpolyposis Colorectal Cancer	C1333990	Congenital, Hereditary, and Neonatal Diseases and Abnormalities; Digestive System Diseases; Neoplasms; Nutritional and Metabolic Diseases	0.7		0
rs267608156	PMS2	5395	1.0	0.143	7	5989867	frameshift variant	C/CA	in-del					Hereditary Nonpolyposis Colorectal Neoplasms	C0009405	Congenital, Hereditary, and Neonatal Diseases and Abnormalities; Digestive System Diseases; Neoplasms; Nutritional and Metabolic Diseases	0.7		3	2008	2017
rs267608158	PMS2	5395	0.923	0.143	7	5989798	splice donor variant	A/T	snp					Hereditary Nonpolyposis Colorectal Cancer	C1333990	Congenital, Hereditary, and Neonatal Diseases and Abnormalities; Digestive System Diseases; Neoplasms; Nutritional and Metabolic Diseases	0.7		0
rs267608158	PMS2	5395	0.923	0.143	7	5989798	splice donor variant	A/T	snp					COLORECTAL CANCER, HEREDITARY NONPOLYPOSIS, TYPE 4	C1838333	Congenital, Hereditary, and Neonatal Diseases and Abnormalities; Digestive System Diseases; Neoplasms; Nutritional and Metabolic Diseases	0.7		1	2006	2006
rs267608160	PMS2	5395	0.923	0.179	7	5977669	frameshift variant	TGAAG/T	in-del					Turcot syndrome (disorder)	C0265325	Congenital, Hereditary, and Neonatal Diseases and Abnormalities; Digestive System Diseases; Neoplasms; Nervous System Diseases	0.7		1	2000	2000
rs267608160	PMS2	5395	0.923	0.179	7	5977669	frameshift variant	TGAAG/T	in-del					Hereditary Nonpolyposis Colorectal Cancer	C1333990	Congenital, Hereditary, and Neonatal Diseases and Abnormalities; Digestive System Diseases; Neoplasms; Nutritional and Metabolic Diseases	0.7		0
rs267608160	PMS2	5395	0.923	0.179	7	5977669	frameshift variant	TGAAG/T	in-del					Neoplastic Syndromes, Hereditary	C0027672	Congenital, Hereditary, and Neonatal Diseases and Abnormalities; Neoplasms	0.7		2	2000	2011
rs267608160	PMS2	5395	0.923	0.179	7	5977669	frameshift variant	TGAAG/T	in-del					Hereditary Nonpolyposis Colorectal Neoplasms	C0009405	Congenital, Hereditary, and Neonatal Diseases and Abnormalities; Digestive System Diseases; Neoplasms; Nutritional and Metabolic Diseases	0.7		2	2000	2017
rs267608161	PMS2	5395	0.923	0.179	7	5982885	missense variant	C/T	snp	3.98131e-05	C/T	3.21378e-05	C/T	COLORECTAL CANCER, HEREDITARY NONPOLYPOSIS, TYPE 4	C1838333	Congenital, Hereditary, and Neonatal Diseases and Abnormalities; Digestive System Diseases; Neoplasms; Nutritional and Metabolic Diseases	0.7		0
rs267608161	PMS2	5395	0.923	0.179	7	5982885	missense variant	C/T	snp	3.98131e-05	C/T	3.21378e-05	C/T	Turcot syndrome (disorder)	C0265325	Congenital, Hereditary, and Neonatal Diseases and Abnormalities; Digestive System Diseases; Neoplasms; Nervous System Diseases	0.7		0
rs267608169	PMS2	5395	1.0	0.143	7	5987027	stop gained	T/A	snp					Neoplastic Syndromes, Hereditary	C0027672	Congenital, Hereditary, and Neonatal Diseases and Abnormalities; Neoplasms	0.7		3	2008	2017
rs267608169	PMS2	5395	1.0	0.143	7	5987027	stop gained	T/A	snp					Hereditary Nonpolyposis Colorectal Neoplasms	C0009405	Congenital, Hereditary, and Neonatal Diseases and Abnormalities; Digestive System Diseases; Neoplasms; Nutritional and Metabolic Diseases	0.7		2	2008	2017
rs267608169	PMS2	5395	1.0	0.143	7	5987027	stop gained	T/A	snp					Hereditary Nonpolyposis Colorectal Cancer	C1333990	Congenital, Hereditary, and Neonatal Diseases and Abnormalities; Digestive System Diseases; Neoplasms; Nutritional and Metabolic Diseases	0.7		0
rs267608170	PMS2	5395	1.0	0.143	7	5982992	splice acceptor variant	C/T	snp					Hereditary Nonpolyposis Colorectal Cancer	C1333990	Congenital, Hereditary, and Neonatal Diseases and Abnormalities; Digestive System Diseases; Neoplasms; Nutritional and Metabolic Diseases	0.7		0
rs267608172	PMS2	5395	0.923	0.143	7	5982823	splice donor variant	C/A,G,T	snp	4.09142e-06;1.63657e-05	C/A;C/T			Hereditary Nonpolyposis Colorectal Neoplasms	C0009405	Congenital, Hereditary, and Neonatal Diseases and Abnormalities; Digestive System Diseases; Neoplasms; Nutritional and Metabolic Diseases	0.7		9	2008	2017
rs267608172	PMS2	5395	0.923	0.143	7	5982823	splice donor variant	C/A,G,T	snp	4.09142e-06;1.63657e-05	C/A;C/T			Hereditary Nonpolyposis Colorectal Cancer	C1333990	Congenital, Hereditary, and Neonatal Diseases and Abnormalities; Digestive System Diseases; Neoplasms; Nutritional and Metabolic Diseases	0.7		8	2008	2017
rs267608172	PMS2	5395	0.923	0.143	7	5982823	splice donor variant	C/A,G,T	snp	4.09142e-06;1.63657e-05	C/A;C/T			Neoplastic Syndromes, Hereditary	C0027672	Congenital, Hereditary, and Neonatal Diseases and Abnormalities; Neoplasms	0.7		4	2008	2017
rs267608172	PMS2	5395	0.923	0.143	7	5982823	splice donor variant	C/A,G,T	snp	4.09142e-06;1.63657e-05	C/A;C/T			COLORECTAL CANCER, HEREDITARY NONPOLYPOSIS, TYPE 4	C1838333	Congenital, Hereditary, and Neonatal Diseases and Abnormalities; Digestive System Diseases; Neoplasms; Nutritional and Metabolic Diseases	0.7		4	2010	2015
rs267608173	PMS2	5395	0.923	0.143	7	5978625	frameshift variant	ATTCT/A	in-del					COLORECTAL CANCER, HEREDITARY NONPOLYPOSIS, TYPE 4	C1838333	Congenital, Hereditary, and Neonatal Diseases and Abnormalities; Digestive System Diseases; Neoplasms; Nutritional and Metabolic Diseases	0.7		1	2006	2006
rs267608173	PMS2	5395	0.923	0.143	7	5978625	frameshift variant	ATTCT/A	in-del					Neoplastic Syndromes, Hereditary	C0027672	Congenital, Hereditary, and Neonatal Diseases and Abnormalities; Neoplasms	0.7		2	2005	2006
rs267608173	PMS2	5395	0.923	0.143	7	5978625	frameshift variant	ATTCT/A	in-del					Hereditary Nonpolyposis Colorectal Cancer	C1333990	Congenital, Hereditary, and Neonatal Diseases and Abnormalities; Digestive System Diseases; Neoplasms; Nutritional and Metabolic Diseases	0.7		0
rs267608174	PMS2	5395	1.0	0.143	7	5973460	missense variant	C/T	snp					COLORECTAL CANCER, HEREDITARY NONPOLYPOSIS, TYPE 4	C1838333	Congenital, Hereditary, and Neonatal Diseases and Abnormalities; Digestive System Diseases; Neoplasms; Nutritional and Metabolic Diseases	0.7		2	2008	2014
rs2686405	BCHE	590			3	165773977	intron variant	G/C,T	snp			6.55768e-01;1.27967e-04	G/C;G/T	Pseudocholinesterase Measurement	C1168443		0.7		1	2012	2012
rs2686409	BCHE	590			3	165777612	intron variant	G/A	snp			6.55187e-01	G/A	Pseudocholinesterase Measurement	C1168443		0.7		1	2012	2012
rs2686410	BCHE	590			3	165777632	intron variant	G/C	snp			5.28991e-01	G/C	Pseudocholinesterase Measurement	C1168443		0.7		1	2012	2012
rs2734583	ATP6V1G2-DDX39B;SNORD117;DDX39B	100532737;692233;7919	0.846	0.286	6	31537703	intron variant	A/G	snp			1.09499e-01	A/G	Toxic Epidermal Necrolysis	C0014518	Immune System Diseases; Skin and Connective Tissue Diseases; Stomatognathic Diseases; Substance-Related Disorders	0.8		1	2013	2013
rs2734583	ATP6V1G2-DDX39B;SNORD117;DDX39B	100532737;692233;7919	0.846	0.286	6	31537703	intron variant	A/G	snp			1.09499e-01	A/G	Diabetes Mellitus, Insulin-Dependent	C0011854	Endocrine System Diseases; Immune System Diseases; Nutritional and Metabolic Diseases	0.7		1	2007	2007
rs2734583	ATP6V1G2-DDX39B;SNORD117;DDX39B	100532737;692233;7919	0.846	0.286	6	31537703	intron variant	A/G	snp			1.09499e-01	A/G	Myositis	C0027121	Musculoskeletal Diseases; Nervous System Diseases	0.7		1	2016	2016
rs2734583	ATP6V1G2-DDX39B;SNORD117;DDX39B	100532737;692233;7919	0.846	0.286	6	31537703	intron variant	A/G	snp			1.09499e-01	A/G	Stevens-Johnson Syndrome	C0038325	Immune System Diseases; Skin and Connective Tissue Diseases; Stomatognathic Diseases; Substance-Related Disorders	0.7		1	2013	2013
rs2736654	GLO1	2739	1.0	0.036	6	38682852	missense variant		snp					Autistic Disorder	C0004352	Mental Disorders	0.01	1.0	1	2011	2011
rs2736654	GLO1	2739	1.0	0.036	6	38682852	missense variant		snp					Autism Spectrum Disorders	C1510586	Mental Disorders	0.01	1.0	1	2015	2015
rs2763979	HSPA1B	3304	0.878	0.214	6	31826815	regulatory region variant	C/T	snp			4.41580e-01	C/T	Lupus Erythematosus, Systemic	C0024141	Immune System Diseases; Skin and Connective Tissue Diseases	0.7		1	2015	2015
rs2763979	HSPA1B	3304	0.878	0.214	6	31826815	regulatory region variant	C/T	snp			4.41580e-01	C/T	Diabetes Mellitus, Insulin-Dependent	C0011854	Endocrine System Diseases; Immune System Diseases; Nutritional and Metabolic Diseases	0.7		1	2007	2007
rs2763979	HSPA1B	3304	0.878	0.214	6	31826815	regulatory region variant	C/T	snp			4.41580e-01	C/T	Hodgkin Disease	C0019829	Hemic and Lymphatic Diseases; Immune System Diseases; Neoplasms	0.7		1	2014	2014
rs28362491	LOC105377621;NFKB1	105377621;4790	0.699	0.321	4	102500998	non coding transcript exon variant	CATTG/C	in-del					Malignant neoplasm of lung	C0242379	Neoplasms; Respiratory Tract Diseases	0.01	1.0	1	2017	2017
rs28362491	LOC105377621;NFKB1	105377621;4790	0.699	0.321	4	102500998	non coding transcript exon variant	CATTG/C	in-del					Malignant neoplasm of liver	C0345904	Digestive System Diseases; Neoplasms	0.01	1.0	1	2016	2016
rs28362491	LOC105377621;NFKB1	105377621;4790	0.699	0.321	4	102500998	non coding transcript exon variant	CATTG/C	in-del					Leprosy	C0023343	Bacterial Infections and Mycoses	0.01	1.0	1	2016	2016
rs28362491	LOC105377621;NFKB1	105377621;4790	0.699	0.321	4	102500998	non coding transcript exon variant	CATTG/C	in-del					Cardiovascular Diseases	C0007222	Cardiovascular Diseases	0.01	1.0	1	2013	2013
rs28362491	LOC105377621;NFKB1	105377621;4790	0.699	0.321	4	102500998	non coding transcript exon variant	CATTG/C	in-del					Coronary Artery Disease	C1956346	Cardiovascular Diseases	0.01	1.0	1	2016	2016
rs28362491	LOC105377621;NFKB1	105377621;4790	0.699	0.321	4	102500998	non coding transcript exon variant	CATTG/C	in-del					Cervical Squamous Cell Carcinoma	C0279671		0.01	1.0	1	2010	2010
rs28362491	LOC105377621;NFKB1	105377621;4790	0.699	0.321	4	102500998	non coding transcript exon variant	CATTG/C	in-del					Ulcerative Colitis	C0009324	Digestive System Diseases	0.01	1.0	1	2011	2011
rs28362491	LOC105377621;NFKB1	105377621;4790	0.699	0.321	4	102500998	non coding transcript exon variant	CATTG/C	in-del					Crohn Disease	C0010346	Digestive System Diseases	0.01	1.0	1	2011	2011
rs28362491	LOC105377621;NFKB1	105377621;4790	0.699	0.321	4	102500998	non coding transcript exon variant	CATTG/C	in-del					Liver and Intrahepatic Biliary Tract Carcinoma	C0279000		0.01	1.0	1	2016	2016
rs28362491	LOC105377621;NFKB1	105377621;4790	0.699	0.321	4	102500998	non coding transcript exon variant	CATTG/C	in-del					Rheumatoid Arthritis	C0003873	Immune System Diseases; Musculoskeletal Diseases; Skin and Connective Tissue Diseases	0.01	1.0	1	2013	2013
rs28362491	LOC105377621;NFKB1	105377621;4790	0.699	0.321	4	102500998	non coding transcript exon variant	CATTG/C	in-del					Heart failure	C0018801	Cardiovascular Diseases	0.01	1.0	1	2014	2014
rs28362491	LOC105377621;NFKB1	105377621;4790	0.699	0.321	4	102500998	non coding transcript exon variant	CATTG/C	in-del					Carcinoma of lung	C0684249		0.01	1.0	1	2017	2017
rs28362491	LOC105377621;NFKB1	105377621;4790	0.699	0.321	4	102500998	non coding transcript exon variant	CATTG/C	in-del					Primary malignant neoplasm of lung	C1306460		0.01	1.0	1	2017	2017
rs28362491	LOC105377621;NFKB1	105377621;4790	0.699	0.321	4	102500998	non coding transcript exon variant	CATTG/C	in-del					Colorectal Carcinoma	C0009402	Digestive System Diseases; Neoplasms	0.02	1.0	2	2014	2015
rs28362491	LOC105377621;NFKB1	105377621;4790	0.699	0.321	4	102500998	non coding transcript exon variant	CATTG/C	in-del					Colorectal Cancer	C1527249	Digestive System Diseases; Neoplasms	0.02	1.0	2	2014	2015
rs28362491	LOC105377621;NFKB1	105377621;4790	0.699	0.321	4	102500998	non coding transcript exon variant	CATTG/C	in-del					Congestive heart failure	C0018802	Cardiovascular Diseases	0.01	1.0	1	2014	2014
rs2844509	SNORD84;DDX39B-AS1;DDX39B;ATP6V1G2-DDX39B	692199;106478957;7919;100532737	0.878	0.143	6	31543147	intron variant	A/G	snp			2.05001e-01	A/G	Rheumatoid Arthritis	C0003873	Immune System Diseases; Musculoskeletal Diseases; Skin and Connective Tissue Diseases	0.7		2	2007	2009
rs2844509	SNORD84;DDX39B-AS1;DDX39B;ATP6V1G2-DDX39B	692199;106478957;7919;100532737	0.878	0.143	6	31543147	intron variant	A/G	snp			2.05001e-01	A/G	HIV-1 infection	C2363741		0.7		2	2010	2010
rs2844509	SNORD84;DDX39B-AS1;DDX39B;ATP6V1G2-DDX39B	692199;106478957;7919;100532737	0.878	0.143	6	31543147	intron variant	A/G	snp			2.05001e-01	A/G	Dermatitis, Atopic	C0011615	Congenital, Hereditary, and Neonatal Diseases and Abnormalities; Immune System Diseases; Skin and Connective Tissue Diseases	0.7		1	2014	2014
rs28720239	NFKB1;LOC105377621	4790;105377621	0.923	0.071	4	102500998	non coding transcript exon variant		in-del					Colorectal Carcinoma	C0009402	Digestive System Diseases; Neoplasms	0.01	1.0	1	2014	2014
rs28720239	NFKB1;LOC105377621	4790;105377621	0.923	0.071	4	102500998	non coding transcript exon variant		in-del					Colorectal Cancer	C1527249	Digestive System Diseases; Neoplasms	0.01	1.0	1	2014	2014
rs28928900	LMNA	4000	0.923	0.107	1	156115096	missense variant	C/G,T	snp					Cardiomyopathy, Familial Idiopathic	C1449563	Cardiovascular Diseases	0.8		2	1999	2002
rs28928900	LMNA	4000	0.923	0.107	1	156115096	missense variant	C/G,T	snp					Familial Partial Lipodystrophy, Type 2	C1720860	Nutritional and Metabolic Diseases; Skin and Connective Tissue Diseases	0.8		2	1999	2002
rs28928901	LMNA	4000	0.923	0.107	1	156134829	missense variant	C/T	snp					Emery-Dreifuss Muscular Dystrophy 3	C2750035	Congenital, Hereditary, and Neonatal Diseases and Abnormalities; Musculoskeletal Diseases; Nervous System Diseases	0.7		1	2000	2000
rs28928901	LMNA	4000	0.923	0.107	1	156134829	missense variant	C/T	snp					Autosomal Dominant Emery-Dreifuss Muscular Dystrophy (disorder)	C0410190	Congenital, Hereditary, and Neonatal Diseases and Abnormalities; Musculoskeletal Diseases; Nervous System Diseases	0.8		2	1993	2000
rs28928902	LMNA	4000	0.923	0.071	1	156136951	missense variant	C/G,T	snp	1.19450e-05	C/T			Progeria	C0033300	Congenital, Hereditary, and Neonatal Diseases and Abnormalities; Nutritional and Metabolic Diseases	0.7		1	2003	2003
rs28928902	LMNA	4000	0.923	0.071	1	156136951	missense variant	C/G,T	snp	1.19450e-05	C/T			Progeria Syndrome, Childhood-Onset	C2750285	Congenital, Hereditary, and Neonatal Diseases and Abnormalities; Nutritional and Metabolic Diseases	0.7		1	2003	2003
rs28928903	LMNA	4000	0.923	0.179	1	156115087	missense variant	G/A,C	snp					Malouf syndrome	C0796031	Cardiovascular Diseases; Congenital, Hereditary, and Neonatal Diseases and Abnormalities; Endocrine System Diseases; Female Urogenital Diseases and Pregnancy Complications; Male Urogenital Diseases	0.8		3	2003	2009
rs28928903	LMNA	4000	0.923	0.179	1	156115087	missense variant	G/A,C	snp					Najjar syndrome	C0796083	Cardiovascular Diseases	0.7		1	2003	2003
rs28931613	TYMP	1890	1.0	0.143	22	50529579	stop gained	C/T	snp					MITOCHONDRIAL NEUROGASTROINTESTINAL ENCEPHALOPATHY SYNDROME	C0872218	Digestive System Diseases; Musculoskeletal Diseases; Nervous System Diseases; Nutritional and Metabolic Diseases	0.8		2	1993	2002
rs28933090	LMNA	4000	0.923	0.143	1	156115172	missense variant	T/A,G	snp					Autosomal Dominant Emery-Dreifuss Muscular Dystrophy (disorder)	C0410190	Congenital, Hereditary, and Neonatal Diseases and Abnormalities; Musculoskeletal Diseases; Nervous System Diseases	0.01	1.0	1	2002	2002
rs28933090	LMNA	4000	0.923	0.143	1	156115172	missense variant	T/A,G	snp					Cardiomyopathy, Familial Idiopathic	C1449563	Cardiovascular Diseases	0.8		2	1999	2002
rs28933090	LMNA	4000	0.923	0.143	1	156115172	missense variant	T/A,G	snp					Cardiomyopathy, Dilated	C0007193	Cardiovascular Diseases	0.01	1.0	1	2002	2002
rs28933091	LMNA	4000	0.923	0.143	1	156134474	missense variant	C/A,G	snp					Cardiomyopathy, Dilated	C0007193	Cardiovascular Diseases	0.71	1.0	6	1999	2013
rs28933091	LMNA	4000	0.923	0.143	1	156134474	missense variant	C/A,G	snp					Cardiomyopathy, Familial Idiopathic	C1449563	Cardiovascular Diseases	0.8		5	1993	2013
rs28933091	LMNA	4000	0.923	0.143	1	156134474	missense variant	C/A,G	snp					Autosomal Dominant Emery-Dreifuss Muscular Dystrophy (disorder)	C0410190	Congenital, Hereditary, and Neonatal Diseases and Abnormalities; Musculoskeletal Diseases; Nervous System Diseases	0.01	1.0	1	2002	2002
rs28933092	LMNA	4000	1.0	0.036	1	156134497	missense variant	A/G,T	snp					Cardiomyopathy, Dilated	C0007193	Cardiovascular Diseases	0.7		5	1999	2013
rs28933092	LMNA	4000	1.0	0.036	1	156134497	missense variant	A/G,T	snp					Cardiomyopathy, Familial Idiopathic	C1449563	Cardiovascular Diseases	0.8		3	1999	2008
rs28933093	LMNA	4000	0.923	0.071	1	156130741	missense variant	G/A	snp					Myopathy	C0026848	Musculoskeletal Diseases; Nervous System Diseases	0.01	1.0	1	2003	2003
rs28933093	LMNA	4000	0.923	0.071	1	156130741	missense variant	G/A	snp					Cardiomyopathy, Dilated	C0007193	Cardiovascular Diseases	0.7		4	2003	2009
rs28933093	LMNA	4000	0.923	0.071	1	156130741	missense variant	G/A	snp					Atrial Fibrillation	C0004238	Cardiovascular Diseases; Pathological Conditions, Signs and Symptoms	0.01	1.0	1	2003	2003
rs28933093	LMNA	4000	0.923	0.071	1	156130741	missense variant	G/A	snp					Cardiomyopathy, Familial Idiopathic	C1449563	Cardiovascular Diseases	0.81	1.0	3	2003	2012
rs28933389	BCHE	590	0.821	0.143	3	165830222	missense variant	G/A	snp	4.38677e-04	G/A	5.09684e-04	G/A	Butyrylcholinesterase Deficiency, Fluoride-Resistant, Japanese Type	C1867469	Congenital, Hereditary, and Neonatal Diseases and Abnormalities; Nutritional and Metabolic Diseases	0.7		2	1992	2002
rs28933389	BCHE	590	0.821	0.143	3	165830222	missense variant	G/A	snp	4.38677e-04	G/A	5.09684e-04	G/A	BCHE, FLUORIDE 1 PHENOTYPE	C3889586		0.7		2	1992	2002
rs28933389	BCHE	590	0.821	0.143	3	165830222	missense variant	G/A	snp	4.38677e-04	G/A	5.09684e-04	G/A	Butyrylcholinesterase deficiency	C1283400	Congenital, Hereditary, and Neonatal Diseases and Abnormalities; Nutritional and Metabolic Diseases; Pathological Conditions, Signs and Symptoms; Respiratory Tract Diseases	0.7		2	1992	2002
rs28933389	BCHE	590	0.821	0.143	3	165830222	missense variant	G/A	snp	4.38677e-04	G/A	5.09684e-04	G/A	BCHE, SILENT 1 PHENOTYPE	C3889604		0.7		2	1992	2002
rs28933389	BCHE	590	0.821	0.143	3	165830222	missense variant	G/A	snp	4.38677e-04	G/A	5.09684e-04	G/A	BCHE*243M PHENOTYPE	C4017551		0.7		2	1992	2002
rs28933389	BCHE	590	0.821	0.143	3	165830222	missense variant	G/A	snp	4.38677e-04	G/A	5.09684e-04	G/A	BCHE, QUANTITATIVE H VARIANT PHENOTYPE	C4017559		0.7		2	1992	2002
rs28933389	BCHE	590	0.821	0.143	3	165830222	missense variant	G/A	snp	4.38677e-04	G/A	5.09684e-04	G/A	Pseudocholinesterase deficiency	C0268379	Congenital, Hereditary, and Neonatal Diseases and Abnormalities; Nutritional and Metabolic Diseases; Pathological Conditions, Signs and Symptoms; Respiratory Tract Diseases	0.7		2	1992	2002
rs28933389	BCHE	590	0.821	0.143	3	165830222	missense variant	G/A	snp	4.38677e-04	G/A	5.09684e-04	G/A	BCHE, FLUORIDE-RESISTANT I PHENOTYPE	C4017549		0.7		2	1992	2002
rs28933389	BCHE	590	0.821	0.143	3	165830222	missense variant	G/A	snp	4.38677e-04	G/A	5.09684e-04	G/A	Hypocholinesterasemia, Fluoride-Resistant, Japanese Type	C1867470	Congenital, Hereditary, and Neonatal Diseases and Abnormalities; Nutritional and Metabolic Diseases	0.7		2	1992	2002
rs28933389	BCHE	590	0.821	0.143	3	165830222	missense variant	G/A	snp	4.38677e-04	G/A	5.09684e-04	G/A	CHE*70G PHENOTYPE	C4017544		0.7		2	1992	2002
rs28933389	BCHE	590	0.821	0.143	3	165830222	missense variant	G/A	snp	4.38677e-04	G/A	5.09684e-04	G/A	Acholinesterasemia	C1867467	Congenital, Hereditary, and Neonatal Diseases and Abnormalities; Nutritional and Metabolic Diseases	0.7		2	1992	2002
rs28933389	BCHE	590	0.821	0.143	3	165830222	missense variant	G/A	snp	4.38677e-04	G/A	5.09684e-04	G/A	BCHE, K VARIANT PHENOTYPE	C3889589		0.7		2	1992	2002
rs28933389	BCHE	590	0.821	0.143	3	165830222	missense variant	G/A	snp	4.38677e-04	G/A	5.09684e-04	G/A	BCHE*70G PHENOTYPE	C4017545		0.7		2	1992	2002
rs28933389	BCHE	590	0.821	0.143	3	165830222	missense variant	G/A	snp	4.38677e-04	G/A	5.09684e-04	G/A	BCHE JOHANNESBURG PHENOTYPE	C3889606		0.7		2	1992	2002
rs28933389	BCHE	590	0.821	0.143	3	165830222	missense variant	G/A	snp	4.38677e-04	G/A	5.09684e-04	G/A	Suxamethonium sensitivity	C1622434	Congenital, Hereditary, and Neonatal Diseases and Abnormalities; Nutritional and Metabolic Diseases; Pathological Conditions, Signs and Symptoms; Respiratory Tract Diseases	0.7		2	1992	2002
rs28933389	BCHE	590	0.821	0.143	3	165830222	missense variant	G/A	snp	4.38677e-04	G/A	5.09684e-04	G/A	BCHE, H VARIANT PHENOTYPE	C3889592		0.7		2	1992	2002
rs28933389	BCHE	590	0.821	0.143	3	165830222	missense variant	G/A	snp	4.38677e-04	G/A	5.09684e-04	G/A	BCHE, FLUORIDE-RESISTANT II PHENOTYPE	C4017552		0.7		2	1992	2002
rs28933389	BCHE	590	0.821	0.143	3	165830222	missense variant	G/A	snp	4.38677e-04	G/A	5.09684e-04	G/A	BCHE*FS126 PHENOTYPE	C4017560		0.7		2	1992	2002
rs28933389	BCHE	590	0.821	0.143	3	165830222	missense variant	G/A	snp	4.38677e-04	G/A	5.09684e-04	G/A	BCHE, DIBUCAINE-RESISTANT I PHENOTYPE	C4017543		0.7		2	1992	2002
rs28933389	BCHE	590	0.821	0.143	3	165830222	missense variant	G/A	snp	4.38677e-04	G/A	5.09684e-04	G/A	BCHE, FLUORIDE 2 PHENOTYPE	C3889588		0.7		2	1992	2002
rs28933389	BCHE	590	0.821	0.143	3	165830222	missense variant	G/A	snp	4.38677e-04	G/A	5.09684e-04	G/A	BCHE ANN ARBOR PHENOTYPE	C4017546		0.7		2	1992	2002
rs28933389	BCHE	590	0.821	0.143	3	165830222	missense variant	G/A	snp	4.38677e-04	G/A	5.09684e-04	G/A	Apnea, Postanesthetic	C1867468	Congenital, Hereditary, and Neonatal Diseases and Abnormalities; Nutritional and Metabolic Diseases; Pathological Conditions, Signs and Symptoms; Respiratory Tract Diseases	0.7		2	1992	2002
rs28933389	BCHE	590	0.821	0.143	3	165830222	missense variant	G/A	snp	4.38677e-04	G/A	5.09684e-04	G/A	BCHE*FS117 PHENOTYPE	C4017548		0.7		2	1992	2002
rs28933389	BCHE	590	0.821	0.143	3	165830222	missense variant	G/A	snp	4.38677e-04	G/A	5.09684e-04	G/A	BCHE*539T PHENOTYPE	C4017557		0.7		2	1992	2002
rs28933389	BCHE	590	0.821	0.143	3	165830222	missense variant	G/A	snp	4.38677e-04	G/A	5.09684e-04	G/A	APNEA, POSTANESTHETIC, DUE TO BCHE, ATYPICAL-1	C4016356		0.7		2	1992	2002
rs28933389	BCHE	590	0.821	0.143	3	165830222	missense variant	G/A	snp	4.38677e-04	G/A	5.09684e-04	G/A	CHE*539T PHENOTYPE	C4017556		0.7		2	1992	2002
rs28933389	BCHE	590	0.821	0.143	3	165830222	missense variant	G/A	snp	4.38677e-04	G/A	5.09684e-04	G/A	BCHE, QUANTITATIVE J VARIANT PHENOTYPE	C4017558		0.7		2	1992	2002
rs28933389	BCHE	590	0.821	0.143	3	165830222	missense variant	G/A	snp	4.38677e-04	G/A	5.09684e-04	G/A	BCHE, J VARIANT PHENOTYPE	C3889591		0.7		2	1992	2002
rs28933389	BCHE	590	0.821	0.143	3	165830222	missense variant	G/A	snp	4.38677e-04	G/A	5.09684e-04	G/A	CHE*390V PHENOTYPE	C4017553		0.7		2	1992	2002
rs28933389	BCHE	590	0.821	0.143	3	165830222	missense variant	G/A	snp	4.38677e-04	G/A	5.09684e-04	G/A	CHE*243M PHENOTYPE	C4017550		0.8		5	1961	2002
rs28933389	BCHE	590	0.821	0.143	3	165830222	missense variant	G/A	snp	4.38677e-04	G/A	5.09684e-04	G/A	BCHE NEWFOUNDLAND PHENOTYPE	C3889596		0.7		2	1992	2002
rs28933389	BCHE	590	0.821	0.143	3	165830222	missense variant	G/A	snp	4.38677e-04	G/A	5.09684e-04	G/A	BCHE CYNTHIANA PHENOTYPE	C3889605		0.7		2	1992	2002
rs28933389	BCHE	590	0.821	0.143	3	165830222	missense variant	G/A	snp	4.38677e-04	G/A	5.09684e-04	G/A	BCHE*390V PHENOTYPE	C4017554		0.7		2	1992	2002
rs28933389	BCHE	590	0.821	0.143	3	165830222	missense variant	G/A	snp	4.38677e-04	G/A	5.09684e-04	G/A	CHE*FS117 PHENOTYPE	C4017547		0.7		2	1992	2002
rs28933389	BCHE	590	0.821	0.143	3	165830222	missense variant	G/A	snp	4.38677e-04	G/A	5.09684e-04	G/A	BCHE, QUANTITATIVE K POLYMORPHISM PHENOTYPE	C4017555		0.7		2	1992	2002
rs28933390	BCHE	590	0.821	0.143	3	165829781	missense variant	C/A,G,T	snp	3.12749e-03;3.98915e-06;3.98915e-06	C/A;C/G;C/T	2.48518e-03	C/A	BCHE, FLUORIDE-RESISTANT I PHENOTYPE	C4017549		0.7		1	1992	1992
rs28933390	BCHE	590	0.821	0.143	3	165829781	missense variant	C/A,G,T	snp	3.12749e-03;3.98915e-06;3.98915e-06	C/A;C/G;C/T	2.48518e-03	C/A	BCHE, K VARIANT PHENOTYPE	C3889589		0.7		1	1992	1992
rs28933390	BCHE	590	0.821	0.143	3	165829781	missense variant	C/A,G,T	snp	3.12749e-03;3.98915e-06;3.98915e-06	C/A;C/G;C/T	2.48518e-03	C/A	BCHE*243M PHENOTYPE	C4017551		0.7		1	1992	1992
rs28933390	BCHE	590	0.821	0.143	3	165829781	missense variant	C/A,G,T	snp	3.12749e-03;3.98915e-06;3.98915e-06	C/A;C/G;C/T	2.48518e-03	C/A	BCHE*70G PHENOTYPE	C4017545		0.7		1	1992	1992
rs28933390	BCHE	590	0.821	0.143	3	165829781	missense variant	C/A,G,T	snp	3.12749e-03;3.98915e-06;3.98915e-06	C/A;C/G;C/T	2.48518e-03	C/A	Apnea, Postanesthetic	C1867468	Congenital, Hereditary, and Neonatal Diseases and Abnormalities; Nutritional and Metabolic Diseases; Pathological Conditions, Signs and Symptoms; Respiratory Tract Diseases	0.7		1	1992	1992
rs28933390	BCHE	590	0.821	0.143	3	165829781	missense variant	C/A,G,T	snp	3.12749e-03;3.98915e-06;3.98915e-06	C/A;C/G;C/T	2.48518e-03	C/A	BCHE NEWFOUNDLAND PHENOTYPE	C3889596		0.7		1	1992	1992
rs28933390	BCHE	590	0.821	0.143	3	165829781	missense variant	C/A,G,T	snp	3.12749e-03;3.98915e-06;3.98915e-06	C/A;C/G;C/T	2.48518e-03	C/A	Butyrylcholinesterase deficiency	C1283400	Congenital, Hereditary, and Neonatal Diseases and Abnormalities; Nutritional and Metabolic Diseases; Pathological Conditions, Signs and Symptoms; Respiratory Tract Diseases	0.7		1	1992	1992
rs28933390	BCHE	590	0.821	0.143	3	165829781	missense variant	C/A,G,T	snp	3.12749e-03;3.98915e-06;3.98915e-06	C/A;C/G;C/T	2.48518e-03	C/A	BCHE, QUANTITATIVE H VARIANT PHENOTYPE	C4017559		0.7		1	1992	1992
rs28933390	BCHE	590	0.821	0.143	3	165829781	missense variant	C/A,G,T	snp	3.12749e-03;3.98915e-06;3.98915e-06	C/A;C/G;C/T	2.48518e-03	C/A	CHE*70G PHENOTYPE	C4017544		0.7		1	1992	1992
rs28933390	BCHE	590	0.821	0.143	3	165829781	missense variant	C/A,G,T	snp	3.12749e-03;3.98915e-06;3.98915e-06	C/A;C/G;C/T	2.48518e-03	C/A	Acholinesterasemia	C1867467	Congenital, Hereditary, and Neonatal Diseases and Abnormalities; Nutritional and Metabolic Diseases	0.7		1	1992	1992
rs28933390	BCHE	590	0.821	0.143	3	165829781	missense variant	C/A,G,T	snp	3.12749e-03;3.98915e-06;3.98915e-06	C/A;C/G;C/T	2.48518e-03	C/A	BCHE, H VARIANT PHENOTYPE	C3889592		0.7		1	1992	1992
rs28933390	BCHE	590	0.821	0.143	3	165829781	missense variant	C/A,G,T	snp	3.12749e-03;3.98915e-06;3.98915e-06	C/A;C/G;C/T	2.48518e-03	C/A	CHE*390V PHENOTYPE	C4017553		0.7		1	1992	1992
rs28933390	BCHE	590	0.821	0.143	3	165829781	missense variant	C/A,G,T	snp	3.12749e-03;3.98915e-06;3.98915e-06	C/A;C/G;C/T	2.48518e-03	C/A	BCHE, J VARIANT PHENOTYPE	C3889591		0.7		1	1992	1992
rs28933390	BCHE	590	0.821	0.143	3	165829781	missense variant	C/A,G,T	snp	3.12749e-03;3.98915e-06;3.98915e-06	C/A;C/G;C/T	2.48518e-03	C/A	BCHE, FLUORIDE 1 PHENOTYPE	C3889586		0.7		1	1992	1992
rs28933390	BCHE	590	0.821	0.143	3	165829781	missense variant	C/A,G,T	snp	3.12749e-03;3.98915e-06;3.98915e-06	C/A;C/G;C/T	2.48518e-03	C/A	BCHE, DIBUCAINE-RESISTANT I PHENOTYPE	C4017543		0.7		1	1992	1992
rs28933390	BCHE	590	0.821	0.143	3	165829781	missense variant	C/A,G,T	snp	3.12749e-03;3.98915e-06;3.98915e-06	C/A;C/G;C/T	2.48518e-03	C/A	Butyrylcholinesterase Deficiency, Fluoride-Resistant, Japanese Type	C1867469	Congenital, Hereditary, and Neonatal Diseases and Abnormalities; Nutritional and Metabolic Diseases	0.7		1	1992	1992
rs28933390	BCHE	590	0.821	0.143	3	165829781	missense variant	C/A,G,T	snp	3.12749e-03;3.98915e-06;3.98915e-06	C/A;C/G;C/T	2.48518e-03	C/A	CHE*539T PHENOTYPE	C4017556		0.7		1	1992	1992
rs28933390	BCHE	590	0.821	0.143	3	165829781	missense variant	C/A,G,T	snp	3.12749e-03;3.98915e-06;3.98915e-06	C/A;C/G;C/T	2.48518e-03	C/A	BCHE*539T PHENOTYPE	C4017557		0.7		1	1992	1992
rs28933390	BCHE	590	0.821	0.143	3	165829781	missense variant	C/A,G,T	snp	3.12749e-03;3.98915e-06;3.98915e-06	C/A;C/G;C/T	2.48518e-03	C/A	BCHE ANN ARBOR PHENOTYPE	C4017546		0.7		1	1992	1992
rs28933390	BCHE	590	0.821	0.143	3	165829781	missense variant	C/A,G,T	snp	3.12749e-03;3.98915e-06;3.98915e-06	C/A;C/G;C/T	2.48518e-03	C/A	Suxamethonium sensitivity	C1622434	Congenital, Hereditary, and Neonatal Diseases and Abnormalities; Nutritional and Metabolic Diseases; Pathological Conditions, Signs and Symptoms; Respiratory Tract Diseases	0.7		1	1992	1992
rs28933390	BCHE	590	0.821	0.143	3	165829781	missense variant	C/A,G,T	snp	3.12749e-03;3.98915e-06;3.98915e-06	C/A;C/G;C/T	2.48518e-03	C/A	CHE*FS117 PHENOTYPE	C4017547		0.7		1	1992	1992
rs28933390	BCHE	590	0.821	0.143	3	165829781	missense variant	C/A,G,T	snp	3.12749e-03;3.98915e-06;3.98915e-06	C/A;C/G;C/T	2.48518e-03	C/A	BCHE*FS126 PHENOTYPE	C4017560		0.7		1	1992	1992
rs28933390	BCHE	590	0.821	0.143	3	165829781	missense variant	C/A,G,T	snp	3.12749e-03;3.98915e-06;3.98915e-06	C/A;C/G;C/T	2.48518e-03	C/A	APNEA, POSTANESTHETIC, DUE TO BCHE, ATYPICAL-1	C4016356		0.7		1	1992	1992
rs28933390	BCHE	590	0.821	0.143	3	165829781	missense variant	C/A,G,T	snp	3.12749e-03;3.98915e-06;3.98915e-06	C/A;C/G;C/T	2.48518e-03	C/A	BCHE CYNTHIANA PHENOTYPE	C3889605		0.7		1	1992	1992
rs28933390	BCHE	590	0.821	0.143	3	165829781	missense variant	C/A,G,T	snp	3.12749e-03;3.98915e-06;3.98915e-06	C/A;C/G;C/T	2.48518e-03	C/A	BCHE*390V PHENOTYPE	C4017554		0.7		1	1992	1992
rs28933390	BCHE	590	0.821	0.143	3	165829781	missense variant	C/A,G,T	snp	3.12749e-03;3.98915e-06;3.98915e-06	C/A;C/G;C/T	2.48518e-03	C/A	BCHE, FLUORIDE-RESISTANT II PHENOTYPE	C4017552		0.7		1	1992	1992
rs28933390	BCHE	590	0.821	0.143	3	165829781	missense variant	C/A,G,T	snp	3.12749e-03;3.98915e-06;3.98915e-06	C/A;C/G;C/T	2.48518e-03	C/A	Pseudocholinesterase deficiency	C0268379	Congenital, Hereditary, and Neonatal Diseases and Abnormalities; Nutritional and Metabolic Diseases; Pathological Conditions, Signs and Symptoms; Respiratory Tract Diseases	0.7		1	1992	1992
rs28933390	BCHE	590	0.821	0.143	3	165829781	missense variant	C/A,G,T	snp	3.12749e-03;3.98915e-06;3.98915e-06	C/A;C/G;C/T	2.48518e-03	C/A	BCHE, SILENT 1 PHENOTYPE	C3889604		0.7		1	1992	1992
rs28933390	BCHE	590	0.821	0.143	3	165829781	missense variant	C/A,G,T	snp	3.12749e-03;3.98915e-06;3.98915e-06	C/A;C/G;C/T	2.48518e-03	C/A	BCHE, QUANTITATIVE K POLYMORPHISM PHENOTYPE	C4017555		0.7		1	1992	1992
rs28933390	BCHE	590	0.821	0.143	3	165829781	missense variant	C/A,G,T	snp	3.12749e-03;3.98915e-06;3.98915e-06	C/A;C/G;C/T	2.48518e-03	C/A	BCHE*FS117 PHENOTYPE	C4017548		0.7		1	1992	1992
rs28933390	BCHE	590	0.821	0.143	3	165829781	missense variant	C/A,G,T	snp	3.12749e-03;3.98915e-06;3.98915e-06	C/A;C/G;C/T	2.48518e-03	C/A	BCHE, QUANTITATIVE J VARIANT PHENOTYPE	C4017558		0.7		1	1992	1992
rs28933390	BCHE	590	0.821	0.143	3	165829781	missense variant	C/A,G,T	snp	3.12749e-03;3.98915e-06;3.98915e-06	C/A;C/G;C/T	2.48518e-03	C/A	Hypocholinesterasemia, Fluoride-Resistant, Japanese Type	C1867470	Congenital, Hereditary, and Neonatal Diseases and Abnormalities; Nutritional and Metabolic Diseases	0.7		1	1992	1992
rs28933390	BCHE	590	0.821	0.143	3	165829781	missense variant	C/A,G,T	snp	3.12749e-03;3.98915e-06;3.98915e-06	C/A;C/G;C/T	2.48518e-03	C/A	CHE*243M PHENOTYPE	C4017550		0.7		1	1992	1992
rs28933390	BCHE	590	0.821	0.143	3	165829781	missense variant	C/A,G,T	snp	3.12749e-03;3.98915e-06;3.98915e-06	C/A;C/G;C/T	2.48518e-03	C/A	BCHE, FLUORIDE 2 PHENOTYPE	C3889588		0.7		1	1992	1992
rs28933390	BCHE	590	0.821	0.143	3	165829781	missense variant	C/A,G,T	snp	3.12749e-03;3.98915e-06;3.98915e-06	C/A;C/G;C/T	2.48518e-03	C/A	BCHE JOHANNESBURG PHENOTYPE	C3889606		0.7		1	1992	1992
rs28933406	HRAS;LRRC56	3265;115399	0.667	0.429	11	533875	missense variant	G/C,T	snp					Thyroid Neoplasm	C0040136	Endocrine System Diseases; Neoplasms	0.7		1	2016	2016
rs28933406	HRAS;LRRC56	3265;115399	0.667	0.429	11	533875	missense variant	G/C,T	snp					Leukemia, Myelocytic, Acute	C0023467	Neoplasms	0.7		1	2016	2016
rs28933406	HRAS;LRRC56	3265;115399	0.667	0.429	11	533875	missense variant	G/C,T	snp					Liver carcinoma	C2239176	Digestive System Diseases; Neoplasms	0.7		1	2016	2016
rs28933406	HRAS;LRRC56	3265;115399	0.667	0.429	11	533875	missense variant	G/C,T	snp					THYROID CANCER, NONMEDULLARY, 2	C4225426		0.7		2	2003	2008
rs28933406	HRAS;LRRC56	3265;115399	0.667	0.429	11	533875	missense variant	G/C,T	snp					Cutaneous Melanoma	C0151779	Neoplasms; Skin and Connective Tissue Diseases	0.7		1	2016	2016
rs28933406	HRAS;LRRC56	3265;115399	0.667	0.429	11	533875	missense variant	G/C,T	snp					Squamous cell carcinoma of lung	C0149782		0.7		1	2016	2016
rs28933406	HRAS;LRRC56	3265;115399	0.667	0.429	11	533875	missense variant	G/C,T	snp					Paraganglioma	C0030421	Neoplasms	0.01	1.0	1	2016	2016
rs28933406	HRAS;LRRC56	3265;115399	0.667	0.429	11	533875	missense variant	G/C,T	snp					Follicular thyroid carcinoma	C0206682	Neoplasms	0.7		0
rs28933406	HRAS;LRRC56	3265;115399	0.667	0.429	11	533875	missense variant	G/C,T	snp					Pheochromocytoma	C0031511	Neoplasms	0.01	1.0	1	2016	2016
rs28933406	HRAS;LRRC56	3265;115399	0.667	0.429	11	533875	missense variant	G/C,T	snp					Microfollicular adenoma	C0334328		0.01	1.0	1	1991	1991
rs28933406	HRAS;LRRC56	3265;115399	0.667	0.429	11	533875	missense variant	G/C,T	snp					Chronic Lymphocytic Leukemia	C0023434	Hemic and Lymphatic Diseases; Immune System Diseases; Neoplasms	0.7		1	2016	2016
rs28933406	HRAS;LRRC56	3265;115399	0.667	0.429	11	533875	missense variant	G/C,T	snp					Transitional cell carcinoma of bladder	C0279680		0.7		1	2016	2016
rs28933406	HRAS;LRRC56	3265;115399	0.667	0.429	11	533875	missense variant	G/C,T	snp					B-Cell Lymphomas	C0079731	Hemic and Lymphatic Diseases; Immune System Diseases; Neoplasms	0.01	1.0	1	2013	2013
rs28933406	HRAS;LRRC56	3265;115399	0.667	0.429	11	533875	missense variant	G/C,T	snp					Adenocarcinoma of pancreas	C0281361		0.7		1	2016	2016
rs28933406	HRAS;LRRC56	3265;115399	0.667	0.429	11	533875	missense variant	G/C,T	snp					Colorectal Neoplasms	C0009404	Digestive System Diseases; Neoplasms	0.7		1	2016	2016
rs28933406	HRAS;LRRC56	3265;115399	0.667	0.429	11	533875	missense variant	G/C,T	snp					Adenocarcinoma of lung (disorder)	C0152013	Neoplasms; Respiratory Tract Diseases	0.7		1	2016	2016
rs28933406	HRAS;LRRC56	3265;115399	0.667	0.429	11	533875	missense variant	G/C,T	snp					Gastric Adenocarcinoma	C0278701		0.7		1	2016	2016
rs28933406	HRAS;LRRC56	3265;115399	0.667	0.429	11	533875	missense variant	G/C,T	snp					Malignant Uterine Corpus Neoplasm	C0153574		0.7		1	2016	2016
rs28933406	HRAS;LRRC56	3265;115399	0.667	0.429	11	533875	missense variant	G/C,T	snp					Diffuse Large B-Cell Lymphoma	C0079744	Hemic and Lymphatic Diseases; Immune System Diseases; Neoplasms	0.01	1.0	1	2013	2013
rs28933406	HRAS;LRRC56	3265;115399	0.667	0.429	11	533875	missense variant	G/C,T	snp					Mammary Neoplasms	C1458155	Neoplasms; Skin and Connective Tissue Diseases	0.7		1	2015	2015
rs28933406	HRAS;LRRC56	3265;115399	0.667	0.429	11	533875	missense variant	G/C,T	snp					Spermatocytic seminoma	C0334517		0.7		0
rs28933406	HRAS;LRRC56	3265;115399	0.667	0.429	11	533875	missense variant	G/C,T	snp					Sarcoma	C1261473	Neoplasms	0.01	1.0	1	2013	2013
rs28933406	HRAS;LRRC56	3265;115399	0.667	0.429	11	533875	missense variant	G/C,T	snp					Multiple Myeloma	C0026764	Cardiovascular Diseases; Hemic and Lymphatic Diseases; Immune System Diseases; Neoplasms	0.7		1	2016	2016
rs28933406	HRAS;LRRC56	3265;115399	0.667	0.429	11	533875	missense variant	G/C,T	snp					NOONAN SYNDROME 3	C1860991	Cardiovascular Diseases; Congenital, Hereditary, and Neonatal Diseases and Abnormalities; Musculoskeletal Diseases; Skin and Connective Tissue Diseases	0.7		0
rs28935475	HSD17B10	3028	1.0	0.107	X	53432086	missense variant	G/A	snp					2-methyl-3-hydroxybutyric aciduria	C3266731	Congenital, Hereditary, and Neonatal Diseases and Abnormalities; Nervous System Diseases; Pathological Conditions, Signs and Symptoms	0.8		12	2001	2015
rs28935476	HSD17B10	3028	1.0	0.107	X	53432110	missense variant	G/C	snp	5.45450e-06	G/C			2-methyl-3-hydroxybutyric aciduria	C3266731	Congenital, Hereditary, and Neonatal Diseases and Abnormalities; Nervous System Diseases; Pathological Conditions, Signs and Symptoms	0.8		1	2003	2003
rs28936682	PMP22	5376	0.923	0.143	17	15230931	missense variant	G/A,T	snp	3.98229e-06;3.98229e-06	G/A;G/T			Charcot-Marie-Tooth disease and deafness	C1861669	Congenital, Hereditary, and Neonatal Diseases and Abnormalities; Nervous System Diseases; Otorhinolaryngologic Diseases; Pathological Conditions, Signs and Symptoms	0.7		1	1993	1993
rs28936682	PMP22	5376	0.923	0.143	17	15230931	missense variant	G/A,T	snp	3.98229e-06;3.98229e-06	G/A;G/T			Dejerine-Sottas Disease (disorder)	C0011195	Congenital, Hereditary, and Neonatal Diseases and Abnormalities; Nervous System Diseases	0.7		1	1999	1999
rs28937584	TSHR;LOC101928462	7253;101928462			14	81143955	missense variant	G/A,C	snp	3.97697e-06	G/A			Nodule	C0028259		0.01	1.0	1	2005	2005
rs2894802	GSTA1	2938			6	52791371	intergenic variant	T/G	snp			6.37458e-01	T/G	Platelet hematocrit measurement	C0474566		0.7		1	2017	2017
rs2894802	GSTA1	2938			6	52791371	intergenic variant	T/G	snp			6.37458e-01	T/G	Platelet Count measurement	C0032181		0.7		1	2017	2017
rs2908289	GCK;LOC105375257	2645;105375257	1.0	0.071	7	44184343	intron variant	G/A	snp			1.88501e-01	G/A	Diabetes Mellitus, Non-Insulin-Dependent	C0011860	Endocrine System Diseases; Nutritional and Metabolic Diseases	0.7		1	2012	2012
rs2908296	GCK	2645			7	44153863	intron variant	G/T	snp			2.18846e-01	G/T	Finding of body mass index	C0578022		0.7		1	2017	2017
rs2908296	GCK	2645			7	44153863	intron variant	G/T	snp			2.18846e-01	G/T	Body mass index	C1305855		0.7		1	2017	2017
rs2971672	GCK	2645			7	44166307	intron variant	A/C	snp			4.45702e-01	A/C	Calcification of coronary artery	C1611184		0.7		1	2013	2013
rs3025058	MMP3	4314	0.744	0.179	11	102845217		A/AG	in-del			2.05931e-04;6.17792e-04	A/AC;A/AG	Malignant neoplasm of lung	C0242379	Neoplasms; Respiratory Tract Diseases	0.01	1.0	1	2006	2006
rs3025058	MMP3	4314	0.744	0.179	11	102845217		A/AG	in-del			2.05931e-04;6.17792e-04	A/AC;A/AG	Carcinoma of lung	C0684249		0.01	1.0	1	2006	2006
rs3025058	MMP3	4314	0.744	0.179	11	102845217		A/AG	in-del			2.05931e-04;6.17792e-04	A/AC;A/AG	cervical cancer	C4048328	Female Urogenital Diseases and Pregnancy Complications; Neoplasms	0.01	1.0	1	2017	2017
rs3025058	MMP3	4314	0.744	0.179	11	102845217		A/AG	in-del			2.05931e-04;6.17792e-04	A/AC;A/AG	Coronary heart disease	C0010068	Cardiovascular Diseases	0.01	1.0	1	2010	2010
rs3025058	MMP3	4314	0.744	0.179	11	102845217		A/AG	in-del			2.05931e-04;6.17792e-04	A/AC;A/AG	Primary malignant neoplasm of lung	C1306460		0.01	1.0	1	2006	2006
rs3025058	MMP3	4314	0.744	0.179	11	102845217		A/AG	in-del			2.05931e-04;6.17792e-04	A/AC;A/AG	Myocardial Infarction	C0027051	Cardiovascular Diseases	0.01	0.0	1	2010	2010
rs3025058	MMP3	4314	0.744	0.179	11	102845217		A/AG	in-del			2.05931e-04;6.17792e-04	A/AC;A/AG	Aortic Aneurysm, Abdominal	C0162871	Cardiovascular Diseases	0.02	1.0	2	2014	2015
rs3025058	MMP3	4314	0.744	0.179	11	102845217		A/AG	in-del			2.05931e-04;6.17792e-04	A/AC;A/AG	Cervix carcinoma	C0302592		0.01	1.0	1	2017	2017
rs3025058	MMP3	4314	0.744	0.179	11	102845217		A/AG	in-del			2.05931e-04;6.17792e-04	A/AC;A/AG	Malignant tumor of cervix	C0007847		0.01	1.0	1	2017	2017
rs3025058	MMP3	4314	0.744	0.179	11	102845217		A/AG	in-del			2.05931e-04;6.17792e-04	A/AC;A/AG	Liver Cirrhosis	C0023890	Digestive System Diseases	0.01	1.0	1	2008	2008
rs3025063	MMP3	4314			11	102840709	intron variant	C/T	snp			2.03835e-02	C/T	High density lipoprotein measurement	C0392885		0.7		1	2012	2012
rs3025079	MMP3;WTAPP1	4314;100288077	1.0	0.071	11	102835973	3 prime UTR variant	C/T	snp			1.92909e-02	C/T	Alzheimer's Disease	C0002395	Mental Disorders; Nervous System Diseases	0.01	0.0	1	2005	2005
rs3093948	DDX39B;ATP6V1G2-DDX39B	7919;100532737	1.0	0.179	6	31533636	non coding transcript exon variant	A/G	snp			8.33610e-01	A/G	Behcet Syndrome	C0004943	Cardiovascular Diseases; Congenital, Hereditary, and Neonatal Diseases and Abnormalities; Eye Diseases; Skin and Connective Tissue Diseases; Stomatognathic Diseases	0.7		0
rs3093978	MCCD1;ATP6V1G2-DDX39B;DDX39B	401250;100532737;7919	1.0	0.179	6	31530720	non coding transcript exon variant	C/A	snp			8.38714e-01	C/A	Behcet Syndrome	C0004943	Cardiovascular Diseases; Congenital, Hereditary, and Neonatal Diseases and Abnormalities; Eye Diseases; Skin and Connective Tissue Diseases; Stomatognathic Diseases	0.7		0
rs3115537	ATP6V1G2-DDX39B;DDX39B;MCCD1	100532737;7919;401250	1.0	0.071	6	31530058	3 prime UTR variant	G/A,C,T	snp			8.38542e-01	G/C	Multiple Sclerosis	C0026769	Immune System Diseases; Nervous System Diseases	0.7		1	2007	2007
rs3130058	DDX39B;ATP6V1G2-DDX39B;SNORD117	7919;100532737;692233	1.0	0.179	6	31538110	intron variant	T/A,C	snp			8.38660e-01	T/C	Behcet Syndrome	C0004943	Cardiovascular Diseases; Congenital, Hereditary, and Neonatal Diseases and Abnormalities; Eye Diseases; Skin and Connective Tissue Diseases; Stomatognathic Diseases	0.7		0
rs3136441	F2	2147			11	46721697	intron variant	T/C	snp			1.53260e-01	T/C	High density lipoprotein measurement	C0392885		0.8		2	2010	2014
rs3136457	F2	2147			11	46724708	intron variant	G/C	snp			1.52635e-01	G/C	High density lipoprotein measurement	C0392885		0.7		1	2012	2012
rs3136516	F2	2147	1.0	0.071	11	46739206	intron variant	G/A	snp			3.87944e-01	G/A	Lupus Erythematosus, Systemic	C0024141	Immune System Diseases; Skin and Connective Tissue Diseases	0.01	1.0	1	2011	2011
rs3136516	F2	2147	1.0	0.071	11	46739206	intron variant	G/A	snp			3.87944e-01	G/A	Venous Thromboembolism	C1861172	Cardiovascular Diseases	0.7		1	2017	2017
rs3209663	PMS2	5395	1.0	0.143	7	6005934	stop gained	C/A,T	snp	4.06871e-06	C/A			Hereditary Nonpolyposis Colorectal Cancer	C1333990	Congenital, Hereditary, and Neonatal Diseases and Abnormalities; Digestive System Diseases; Neoplasms; Nutritional and Metabolic Diseases	0.7		1	2017	2017
rs3218786	POLI	11201	0.923	0.071	18	54293839	missense variant	T/C	snp	2.34371e-02	T/C	2.14108e-02	T/C	Prostate carcinoma	C0600139		0.01	1.0	1	2010	2010
rs3218786	POLI	11201	0.923	0.071	18	54293839	missense variant	T/C	snp	2.34371e-02	T/C	2.14108e-02	T/C	Malignant neoplasm of prostate	C0376358	Male Urogenital Diseases; Neoplasms	0.01	1.0	1	2010	2010
rs324650	CHRM2;LOC349160	1129;349160	0.821	0.071	7	137008914	intron variant	T/A	snp			5.47414e-01	T/A	Alcoholic Intoxication, Chronic	C0001973	Mental Disorders; Substance-Related Disorders	0.02	1.0	2	2005	2011
rs324650	CHRM2;LOC349160	1129;349160	0.821	0.071	7	137008914	intron variant	T/A	snp			5.47414e-01	T/A	Bipolar Disorder	C0005586	Mental Disorders	0.01	1.0	1	2011	2011
rs324650	CHRM2;LOC349160	1129;349160	0.821	0.071	7	137008914	intron variant	T/A	snp			5.47414e-01	T/A	Nicotine Dependence	C0028043	Mental Disorders; Substance-Related Disorders	0.01	1.0	1	2010	2010
rs324650	CHRM2;LOC349160	1129;349160	0.821	0.071	7	137008914	intron variant	T/A	snp			5.47414e-01	T/A	Depressive Syndrome	C0086133	Mental Disorders	0.01	1.0	1	2005	2005
rs324650	CHRM2;LOC349160	1129;349160	0.821	0.071	7	137008914	intron variant	T/A	snp			5.47414e-01	T/A	Major Depressive Disorder	C1269683	Mental Disorders	0.01	1.0	1	2009	2009
rs339969	RORA-AS1;RORA	101928784;6095			15	60591082	intron variant	C/A	snp			6.92953e-01	C/A	Serum gamma-glutamyl transferase measurement	C1278049		0.8		1	2011	2011
rs340005	RORA-AS1;RORA	101928784;6095			15	60585831	intron variant	G/A	snp			6.90871e-01	G/A	Low density lipoprotein cholesterol measurement	C0202117		0.7		1	2017	2017
rs340005	RORA-AS1;RORA	101928784;6095			15	60585831	intron variant	G/A	snp			6.90871e-01	G/A	C-reactive protein measurement	C0201657		0.7		1	2017	2017
rs340005	RORA-AS1;RORA	101928784;6095			15	60585831	intron variant	G/A	snp			6.90871e-01	G/A	Serum gamma-glutamyl transferase measurement	C1278049		0.8		1	2012	2012
rs340025	RORA;RORA-AS1	6095;101928784			15	60616108	intron variant	T/A,C	snp			6.63669e-01	T/C	C-reactive protein measurement	C0201657		0.7		1	2017	2017
rs340025	RORA;RORA-AS1	6095;101928784			15	60616108	intron variant	T/A,C	snp			6.63669e-01	T/C	Serum total cholesterol measurement	C1445957		0.7		1	2017	2017
rs340029	RORA-AS1;RORA	101928784;6095			15	60602766	intron variant	C/T	snp			7.10572e-01	C/T	C-reactive protein measurement	C0201657		0.8		1	2011	2011
rs34306618	GPI	2821	1.0		19	34393276	missense variant	C/T	snp	4.37470e-05	C/T			HEMOLYTIC ANEMIA, NONSPHEROCYTIC, DUE TO GLUCOSE PHOSPHATE ISOMERASE DEFICIENCY	C3150730		0.7		1	1995	1995
rs34586275	CHRM2;LOC349160	1129;349160	1.0	0.071	7	137016062	synonymous variant	T/C	snp	1.69016e-03	T/C	5.96491e-03	T/C	Asthma	C0004096	Immune System Diseases; Respiratory Tract Diseases	0.01	1.0	1	2001	2001
rs34603233	ITGA2B	3674			17	44377655	intron variant	TGAGCCCCTG/T	in-del					Platelet mean volume determination (procedure)	C0200665		0.7		1	2017	2017
rs34603233	ITGA2B	3674			17	44377655	intron variant	TGAGCCCCTG/T	in-del					Platelet Count measurement	C0032181		0.7		1	2017	2017
rs35068180	MMP3	4314	0.846	0.036	11	102845216	intergenic variant	G/GA,GC	in-del			6.39304e-05;6.46305e-01;3.19652e-05;3.19652e-05	G/A;G/GA;G/GC;GA/G	Chronic Periodontitis	C0266929	Stomatognathic Diseases	0.01	1.0	1	2016	2016
rs35068180	MMP3	4314	0.846	0.036	11	102845216	intergenic variant	G/GA,GC	in-del			6.39304e-05;6.46305e-01;3.19652e-05;3.19652e-05	G/A;G/GA;G/GC;GA/G	Periodontitis, Juvenile	C0031106	Stomatognathic Diseases	0.01	1.0	1	2016	2016
rs35068180	MMP3	4314	0.846	0.036	11	102845216	intergenic variant	G/GA,GC	in-del			6.39304e-05;6.46305e-01;3.19652e-05;3.19652e-05	G/A;G/GA;G/GC;GA/G	Acute periodontitis	C0001342		0.01	1.0	1	2016	2016
rs35068180	MMP3	4314	0.846	0.036	11	102845216	intergenic variant	G/GA,GC	in-del			6.39304e-05;6.46305e-01;3.19652e-05;3.19652e-05	G/A;G/GA;G/GC;GA/G	Periodontitis	C0031099	Stomatognathic Diseases	0.01	1.0	1	2016	2016
rs35893164	PIM1	5292			6	37175357	3 prime UTR variant	A/G	snp			7.88583e-03	A/G	Finding of Mean Corpuscular Hemoglobin	C1261502		0.7		1	2017	2017
rs35893164	PIM1	5292			6	37175357	3 prime UTR variant	A/G	snp			7.88583e-03	A/G	Mean Corpuscular Volume (result)	C0524587		0.7		1	2017	2017
rs35893164	PIM1	5292			6	37175357	3 prime UTR variant	A/G	snp			7.88583e-03	A/G	Erythrocyte Mean Corpuscular Hemoglobin Test	C0369183		0.7		1	2017	2017
rs35986369	RAB5A	5868	1.0	0.036	3	19950975	frameshift variant	T/TGG	in-del					Tremor	C0040822	Nervous System Diseases; Pathological Conditions, Signs and Symptoms	0.01	1.0	1	2004	2004
rs35986369	RAB5A	5868	1.0	0.036	3	19950975	frameshift variant	T/TGG	in-del					Parkinson Disease	C0030567	Nervous System Diseases	0.01	1.0	1	2004	2004
rs35986369	RAB5A	5868	1.0	0.036	3	19950975	frameshift variant	T/TGG	in-del					Motor Disorders	C0221163	Mental Disorders	0.01	1.0	1	2004	2004
rs367543012	BLM	641	1.0	0.071	15	90769438	frameshift variant	T/TT	in-del					Bloom Syndrome	C0005859	Congenital, Hereditary, and Neonatal Diseases and Abnormalities; Nutritional and Metabolic Diseases	0.7		3	1993	2007
rs367543013	BLM	641	1.0	0.071	15	90750040	frameshift variant	TCT/T	in-del					Bloom Syndrome	C0005859	Congenital, Hereditary, and Neonatal Diseases and Abnormalities; Nutritional and Metabolic Diseases	0.7		5	1993	2017
rs367543014	BLM	641	1.0	0.071	15	90790748	frameshift variant	CC/C	in-del					Bloom Syndrome	C0005859	Congenital, Hereditary, and Neonatal Diseases and Abnormalities; Nutritional and Metabolic Diseases	0.7		3	1993	2017
rs367543014	BLM	641	1.0	0.071	15	90790748	frameshift variant	CC/C	in-del					Neoplastic Syndromes, Hereditary	C0027672	Congenital, Hereditary, and Neonatal Diseases and Abnormalities; Neoplasms	0.7		1	2007	2007
rs367543015	BLM	641	1.0	0.071	15	90760145	splice acceptor variant	A/G	snp					Bloom Syndrome	C0005859	Congenital, Hereditary, and Neonatal Diseases and Abnormalities; Nutritional and Metabolic Diseases	0.7		1	1993	1993
rs367543016	BLM	641	1.0	0.071	15	90769233	splice donor variant	T/G	snp					Bloom Syndrome	C0005859	Congenital, Hereditary, and Neonatal Diseases and Abnormalities; Nutritional and Metabolic Diseases	0.7		1	1993	1993
rs367543017	BLM	641	1.0	0.071	15	90798257	stop gained	C/G,T	snp	1.19707e-05	C/T			Bloom Syndrome	C0005859	Congenital, Hereditary, and Neonatal Diseases and Abnormalities; Nutritional and Metabolic Diseases	0.7		1	1993	1993
rs367543018	BLM	641	1.0	0.071	15	90804195	frameshift variant	AG/A	in-del					Bloom Syndrome	C0005859	Congenital, Hereditary, and Neonatal Diseases and Abnormalities; Nutritional and Metabolic Diseases	0.7		1	1993	1993
rs367543019	BLM	641	1.0	0.071	15	90769519	frameshift variant	A/AA	in-del					Bloom Syndrome	C0005859	Congenital, Hereditary, and Neonatal Diseases and Abnormalities; Nutritional and Metabolic Diseases	0.7		3	1993	2015
rs367543020	BLM	641	1.0	0.071	15	90804289	frameshift variant	AA/A	in-del					Bloom Syndrome	C0005859	Congenital, Hereditary, and Neonatal Diseases and Abnormalities; Nutritional and Metabolic Diseases	0.7		1	1993	1993
rs367543021	BLM	641	1.0	0.071	15	90804335	frameshift variant	A/AA	in-del	3.97874e-06;3.97874e-06	T/C;T/TA			Bloom Syndrome	C0005859	Congenital, Hereditary, and Neonatal Diseases and Abnormalities; Nutritional and Metabolic Diseases	0.7		1	1993	1993
rs367543022	BLM	641	1.0	0.071	15	90798202	frameshift variant	A/AA	in-del					Bloom Syndrome	C0005859	Congenital, Hereditary, and Neonatal Diseases and Abnormalities; Nutritional and Metabolic Diseases	0.7		1	1993	1993
rs367543023	BLM	641	1.0	0.071	15	90790712	missense variant	C/T	snp					Bloom Syndrome	C0005859	Congenital, Hereditary, and Neonatal Diseases and Abnormalities; Nutritional and Metabolic Diseases	0.7		1	1993	1993
rs367543024	BLM	641	1.0	0.071	15	90769537	frameshift variant	CAG/C	in-del					Bloom Syndrome	C0005859	Congenital, Hereditary, and Neonatal Diseases and Abnormalities; Nutritional and Metabolic Diseases	0.7		3	1993	2017
rs367543024	BLM	641	1.0	0.071	15	90769537	frameshift variant	CAG/C	in-del					Neoplastic Syndromes, Hereditary	C0027672	Congenital, Hereditary, and Neonatal Diseases and Abnormalities; Neoplasms	0.7		1	2007	2007
rs367543025	BLM	641	1.0	0.071	15	90794344	missense variant	G/A	snp					Bloom Syndrome	C0005859	Congenital, Hereditary, and Neonatal Diseases and Abnormalities; Nutritional and Metabolic Diseases	0.7		1	1993	1993
rs367543026	BLM	641	1.0	0.071	15	90749850	frameshift variant	TT/T	in-del					Bloom Syndrome	C0005859	Congenital, Hereditary, and Neonatal Diseases and Abnormalities; Nutritional and Metabolic Diseases	0.7		1	1993	1993
rs367543027	BLM	641	1.0	0.071	15	90749543	frameshift variant	AA/A	in-del					Bloom Syndrome	C0005859	Congenital, Hereditary, and Neonatal Diseases and Abnormalities; Nutritional and Metabolic Diseases	0.7		1	1993	1993
rs367543028	BLM	641	1.0	0.071	15	90765319	stop gained	C/T	snp	3.97709e-06	C/T	6.37430e-05	C/T	Bloom Syndrome	C0005859	Congenital, Hereditary, and Neonatal Diseases and Abnormalities; Nutritional and Metabolic Diseases	0.7		3	1993	2017
rs367543029	BLM	641	1.0	0.071	15	90794311	missense variant	G/A,C	snp	4.01832e-06;8.03665e-06	G/A;G/C			Bloom Syndrome	C0005859	Congenital, Hereditary, and Neonatal Diseases and Abnormalities; Nutritional and Metabolic Diseases	0.8		5	1993	2017
rs367543029	BLM	641	1.0	0.071	15	90794311	missense variant	G/A,C	snp	4.01832e-06;8.03665e-06	G/A;G/C			Neoplastic Syndromes, Hereditary	C0027672	Congenital, Hereditary, and Neonatal Diseases and Abnormalities; Neoplasms	0.7		4	1995	2007
rs367543030	BLM	641	1.0	0.071	15	90749579	stop gained	C/A,T	snp					Bloom Syndrome	C0005859	Congenital, Hereditary, and Neonatal Diseases and Abnormalities; Nutritional and Metabolic Diseases	0.7		1	1993	1993
rs367543031	BLM	641	1.0	0.071	15	90809232	stop gained	C/T	snp	3.97649e-06	C/T			Bloom Syndrome	C0005859	Congenital, Hereditary, and Neonatal Diseases and Abnormalities; Nutritional and Metabolic Diseases	0.7		2	1993	2017
rs367543032	BLM	641	1.0	0.071	15	90794338	stop lost	A/G,T	snp	4.13059e-06	A/G			Bloom Syndrome	C0005859	Congenital, Hereditary, and Neonatal Diseases and Abnormalities; Nutritional and Metabolic Diseases	0.7		1	1993	1993
rs367543033	BLM	641	1.0	0.071	15	90803637	frameshift variant	CTT/C	in-del					Bloom Syndrome	C0005859	Congenital, Hereditary, and Neonatal Diseases and Abnormalities; Nutritional and Metabolic Diseases	0.7		2	1993	2007
rs367543034	BLM	641	1.0	0.071	15	90790680	missense variant	G/T	snp	3.97700e-06	G/T			Bloom Syndrome	C0005859	Congenital, Hereditary, and Neonatal Diseases and Abnormalities; Nutritional and Metabolic Diseases	0.7		1	1993	1993
rs367543035	BLM	641	1.0	0.071	15	90749825	stop gained	TCAA/T	in-del					Bloom Syndrome	C0005859	Congenital, Hereditary, and Neonatal Diseases and Abnormalities; Nutritional and Metabolic Diseases	0.7		3	1993	2007
rs367543036	BLM	641	1.0	0.071	15	90763158	splice donor variant	G/T	snp					Bloom Syndrome	C0005859	Congenital, Hereditary, and Neonatal Diseases and Abnormalities; Nutritional and Metabolic Diseases	0.7		3	1993	2017
rs367543037	BLM	641	1.0	0.071	15	90798234	frameshift variant	A/AT	in-del					Bloom Syndrome	C0005859	Congenital, Hereditary, and Neonatal Diseases and Abnormalities; Nutritional and Metabolic Diseases	0.7		1	1993	1993
rs367543038	BLM	641	1.0	0.071	15	90761001	stop gained	T/A	snp					Bloom Syndrome	C0005859	Congenital, Hereditary, and Neonatal Diseases and Abnormalities; Nutritional and Metabolic Diseases	0.7		1	1993	1993
rs367543039	BLM	641	1.0	0.071	15	90782909	stop gained	G/A	snp					Bloom Syndrome	C0005859	Congenital, Hereditary, and Neonatal Diseases and Abnormalities; Nutritional and Metabolic Diseases	0.7		1	1993	1993
rs367543040	BLM	641	1.0	0.071	15	90765416	splice donor variant	T/G	snp					Bloom Syndrome	C0005859	Congenital, Hereditary, and Neonatal Diseases and Abnormalities; Nutritional and Metabolic Diseases	0.7		1	1993	1993
rs367543043	BLM	641	1.0	0.071	15	90760917	frameshift variant	A/AA	in-del					Bloom Syndrome	C0005859	Congenital, Hereditary, and Neonatal Diseases and Abnormalities; Nutritional and Metabolic Diseases	0.7		2	1993	2017
rs367590266	GSTA1	2938	0.923	0.071	6	52797630	missense variant	T/C	snp	1.19382e-05	T/C	3.18431e-05	T/C	Malignant neoplasm of prostate	C0376358	Male Urogenital Diseases; Neoplasms	0.01	0.0	1	2010	2010
rs367590266	GSTA1	2938	0.923	0.071	6	52797630	missense variant	T/C	snp	1.19382e-05	T/C	3.18431e-05	T/C	Prostate carcinoma	C0600139		0.01	0.0	1	2010	2010
rs368002262	GPI	2821	1.0	0.036	19	34377778	missense variant	G/A	snp	1.19294e-05	G/A			Anemia	C0002871	Hemic and Lymphatic Diseases	0.01	1.0	1	2010	2010
rs368516768	PMS2	5395	1.0	0.143	7	5987255	missense variant	C/G	snp	2.78454e-05	C/G	6.36983e-05	C/G	Turcot syndrome (disorder)	C0265325	Congenital, Hereditary, and Neonatal Diseases and Abnormalities; Digestive System Diseases; Neoplasms; Nervous System Diseases	0.7		1	2017	2017
rs370077923	BCHE	590	0.821	0.143	3	165830358	missense variant	T/C	snp	3.58886e-05	T/C	3.18451e-05	T/C	BCHE, J VARIANT PHENOTYPE	C3889591		0.7		1	1996	1996
rs370077923	BCHE	590	0.821	0.143	3	165830358	missense variant	T/C	snp	3.58886e-05	T/C	3.18451e-05	T/C	Butyrylcholinesterase Deficiency, Fluoride-Resistant, Japanese Type	C1867469	Congenital, Hereditary, and Neonatal Diseases and Abnormalities; Nutritional and Metabolic Diseases	0.7		1	1996	1996
rs370077923	BCHE	590	0.821	0.143	3	165830358	missense variant	T/C	snp	3.58886e-05	T/C	3.18451e-05	T/C	BCHE, QUANTITATIVE J VARIANT PHENOTYPE	C4017558		0.7		1	1996	1996
rs370077923	BCHE	590	0.821	0.143	3	165830358	missense variant	T/C	snp	3.58886e-05	T/C	3.18451e-05	T/C	CHE*539T PHENOTYPE	C4017556		0.7		1	1996	1996
rs370077923	BCHE	590	0.821	0.143	3	165830358	missense variant	T/C	snp	3.58886e-05	T/C	3.18451e-05	T/C	Hypocholinesterasemia, Fluoride-Resistant, Japanese Type	C1867470	Congenital, Hereditary, and Neonatal Diseases and Abnormalities; Nutritional and Metabolic Diseases	0.7		1	1996	1996
rs370077923	BCHE	590	0.821	0.143	3	165830358	missense variant	T/C	snp	3.58886e-05	T/C	3.18451e-05	T/C	BCHE, K VARIANT PHENOTYPE	C3889589		0.7		1	1996	1996
rs370077923	BCHE	590	0.821	0.143	3	165830358	missense variant	T/C	snp	3.58886e-05	T/C	3.18451e-05	T/C	CHE*70G PHENOTYPE	C4017544		0.7		1	1996	1996
rs370077923	BCHE	590	0.821	0.143	3	165830358	missense variant	T/C	snp	3.58886e-05	T/C	3.18451e-05	T/C	CHE*FS117 PHENOTYPE	C4017547		0.7		1	1996	1996
rs370077923	BCHE	590	0.821	0.143	3	165830358	missense variant	T/C	snp	3.58886e-05	T/C	3.18451e-05	T/C	BCHE NEWFOUNDLAND PHENOTYPE	C3889596		0.7		1	1996	1996
rs370077923	BCHE	590	0.821	0.143	3	165830358	missense variant	T/C	snp	3.58886e-05	T/C	3.18451e-05	T/C	BCHE CYNTHIANA PHENOTYPE	C3889605		0.7		1	1996	1996
rs370077923	BCHE	590	0.821	0.143	3	165830358	missense variant	T/C	snp	3.58886e-05	T/C	3.18451e-05	T/C	Acholinesterasemia	C1867467	Congenital, Hereditary, and Neonatal Diseases and Abnormalities; Nutritional and Metabolic Diseases	0.7		1	1996	1996
rs370077923	BCHE	590	0.821	0.143	3	165830358	missense variant	T/C	snp	3.58886e-05	T/C	3.18451e-05	T/C	BCHE*243M PHENOTYPE	C4017551		0.7		1	1996	1996
rs370077923	BCHE	590	0.821	0.143	3	165830358	missense variant	T/C	snp	3.58886e-05	T/C	3.18451e-05	T/C	BCHE, H VARIANT PHENOTYPE	C3889592		0.7		1	1996	1996
rs370077923	BCHE	590	0.821	0.143	3	165830358	missense variant	T/C	snp	3.58886e-05	T/C	3.18451e-05	T/C	Apnea, Postanesthetic	C1867468	Congenital, Hereditary, and Neonatal Diseases and Abnormalities; Nutritional and Metabolic Diseases; Pathological Conditions, Signs and Symptoms; Respiratory Tract Diseases	0.7		1	1996	1996
rs370077923	BCHE	590	0.821	0.143	3	165830358	missense variant	T/C	snp	3.58886e-05	T/C	3.18451e-05	T/C	APNEA, POSTANESTHETIC, DUE TO BCHE, ATYPICAL-1	C4016356		0.7		1	1996	1996
rs370077923	BCHE	590	0.821	0.143	3	165830358	missense variant	T/C	snp	3.58886e-05	T/C	3.18451e-05	T/C	BCHE, SILENT 1 PHENOTYPE	C3889604		0.7		1	1996	1996
rs370077923	BCHE	590	0.821	0.143	3	165830358	missense variant	T/C	snp	3.58886e-05	T/C	3.18451e-05	T/C	BCHE ANN ARBOR PHENOTYPE	C4017546		0.7		1	1996	1996
rs370077923	BCHE	590	0.821	0.143	3	165830358	missense variant	T/C	snp	3.58886e-05	T/C	3.18451e-05	T/C	Pseudocholinesterase deficiency	C0268379	Congenital, Hereditary, and Neonatal Diseases and Abnormalities; Nutritional and Metabolic Diseases; Pathological Conditions, Signs and Symptoms; Respiratory Tract Diseases	0.7		1	1996	1996
rs370077923	BCHE	590	0.821	0.143	3	165830358	missense variant	T/C	snp	3.58886e-05	T/C	3.18451e-05	T/C	BCHE, FLUORIDE 2 PHENOTYPE	C3889588		0.7		1	1996	1996
rs370077923	BCHE	590	0.821	0.143	3	165830358	missense variant	T/C	snp	3.58886e-05	T/C	3.18451e-05	T/C	BCHE, QUANTITATIVE H VARIANT PHENOTYPE	C4017559		0.7		1	1996	1996
rs370077923	BCHE	590	0.821	0.143	3	165830358	missense variant	T/C	snp	3.58886e-05	T/C	3.18451e-05	T/C	Butyrylcholinesterase deficiency	C1283400	Congenital, Hereditary, and Neonatal Diseases and Abnormalities; Nutritional and Metabolic Diseases; Pathological Conditions, Signs and Symptoms; Respiratory Tract Diseases	0.7		1	1996	1996
rs370077923	BCHE	590	0.821	0.143	3	165830358	missense variant	T/C	snp	3.58886e-05	T/C	3.18451e-05	T/C	BCHE, FLUORIDE-RESISTANT I PHENOTYPE	C4017549		0.7		1	1996	1996
rs370077923	BCHE	590	0.821	0.143	3	165830358	missense variant	T/C	snp	3.58886e-05	T/C	3.18451e-05	T/C	Suxamethonium sensitivity	C1622434	Congenital, Hereditary, and Neonatal Diseases and Abnormalities; Nutritional and Metabolic Diseases; Pathological Conditions, Signs and Symptoms; Respiratory Tract Diseases	0.7		1	1996	1996
rs370077923	BCHE	590	0.821	0.143	3	165830358	missense variant	T/C	snp	3.58886e-05	T/C	3.18451e-05	T/C	BCHE, DIBUCAINE-RESISTANT I PHENOTYPE	C4017543		0.7		1	1996	1996
rs370077923	BCHE	590	0.821	0.143	3	165830358	missense variant	T/C	snp	3.58886e-05	T/C	3.18451e-05	T/C	CHE*243M PHENOTYPE	C4017550		0.7		1	1996	1996
rs370077923	BCHE	590	0.821	0.143	3	165830358	missense variant	T/C	snp	3.58886e-05	T/C	3.18451e-05	T/C	BCHE*390V PHENOTYPE	C4017554		0.7		1	1996	1996
rs370077923	BCHE	590	0.821	0.143	3	165830358	missense variant	T/C	snp	3.58886e-05	T/C	3.18451e-05	T/C	BCHE*FS117 PHENOTYPE	C4017548		0.7		1	1996	1996
rs370077923	BCHE	590	0.821	0.143	3	165830358	missense variant	T/C	snp	3.58886e-05	T/C	3.18451e-05	T/C	CHE*390V PHENOTYPE	C4017553		0.7		1	1996	1996
rs370077923	BCHE	590	0.821	0.143	3	165830358	missense variant	T/C	snp	3.58886e-05	T/C	3.18451e-05	T/C	BCHE, FLUORIDE-RESISTANT II PHENOTYPE	C4017552		0.7		1	1996	1996
rs370077923	BCHE	590	0.821	0.143	3	165830358	missense variant	T/C	snp	3.58886e-05	T/C	3.18451e-05	T/C	BCHE, QUANTITATIVE K POLYMORPHISM PHENOTYPE	C4017555		0.7		1	1996	1996
rs370077923	BCHE	590	0.821	0.143	3	165830358	missense variant	T/C	snp	3.58886e-05	T/C	3.18451e-05	T/C	BCHE JOHANNESBURG PHENOTYPE	C3889606		0.7		1	1996	1996
rs370077923	BCHE	590	0.821	0.143	3	165830358	missense variant	T/C	snp	3.58886e-05	T/C	3.18451e-05	T/C	BCHE*539T PHENOTYPE	C4017557		0.7		1	1996	1996
rs370077923	BCHE	590	0.821	0.143	3	165830358	missense variant	T/C	snp	3.58886e-05	T/C	3.18451e-05	T/C	BCHE, FLUORIDE 1 PHENOTYPE	C3889586		0.7		1	1996	1996
rs370077923	BCHE	590	0.821	0.143	3	165830358	missense variant	T/C	snp	3.58886e-05	T/C	3.18451e-05	T/C	BCHE*70G PHENOTYPE	C4017545		0.7		1	1996	1996
rs370077923	BCHE	590	0.821	0.143	3	165830358	missense variant	T/C	snp	3.58886e-05	T/C	3.18451e-05	T/C	BCHE*FS126 PHENOTYPE	C4017560		0.7		1	1996	1996
rs370273690	NNT	23530	1.0		5	43702652	missense variant	T/C,G	snp	3.99348e-06;1.19804e-05	T/C;T/G			GLUCOCORTICOID DEFICIENCY 4 WITH OR WITHOUT MINERALOCORTICOID DEFICIENCY	C3553587		0.8		1	2012	2012
rs371872753	SDS	10993	1.0		12	113397313	missense variant	C/T	snp	1.59482e-05	C/T			Constitutional delay of growth and puberty	C0342538		0.01	1.0	1	2011	2011
rs371979800	NNT	23530	1.0		5	43653144	missense variant	G/A	snp	3.97782e-06	G/A			GLUCOCORTICOID DEFICIENCY 4 WITH OR WITHOUT MINERALOCORTICOID DEFICIENCY	C3553587		0.7		1	2012	2012
rs372011095	LMNA	4000	1.0	0.107	1	156136432	missense variant	A/G	snp	2.70545e-05	A/G	6.37267e-05	A/G	Mandibuloacral dysostosis	C0432291	Musculoskeletal Diseases; Nutritional and Metabolic Diseases; Skin and Connective Tissue Diseases	0.01	1.0	1	2011	2011
rs372055831	ITGB3	3690	1.0	0.071	17	47286280	missense variant	C/T	snp			3.18410e-05	C/T	Thrombasthenia	C0040015	Congenital, Hereditary, and Neonatal Diseases and Abnormalities; Hemic and Lymphatic Diseases	0.01	1.0	1	1998	1998
rs372150314	SHMT1	6470	1.0	0.107	17	18347596	missense variant	C/A,T	snp	3.98276e-06	C/A			Epithelial ovarian cancer	C0677886	Endocrine System Diseases; Female Urogenital Diseases and Pregnancy Complications; Neoplasms	0.01	1.0	1	2008	2008
rs3729931	RAF1	5894			3	12585017	intron variant	G/A	snp	3.52748e-01	G/A	4.17002e-01	G/A	Cardiac Hypertrophy	C1383860	Cardiovascular Diseases; Pathological Conditions, Signs and Symptoms	0.8		1	2011	2011
rs3730271	RAF1	5894	1.0	0.143	3	12604195	missense variant	A/G,T	snp					Noonan Syndrome	C0028326	Cardiovascular Diseases; Congenital, Hereditary, and Neonatal Diseases and Abnormalities; Musculoskeletal Diseases; Skin and Connective Tissue Diseases	0.7		7	2003	2014
rs3730662	POLI	11201			18	54268905	non coding transcript exon variant	C/T	snp			2.01162e-02	C/T	heart rate	C0018810		0.7		1	2018	2018
rs3730682	POLI	11201	1.0	0.036	18	54270962	non coding transcript exon variant	A/G	snp			1.83934e-01	A/G	Psoriasis	C0033860	Skin and Connective Tissue Diseases	0.7		1	2016	2016
rs3730810	POLI	11201			18	54292131	intron variant	T/C	snp			2.07112e-02	T/C	heart rate	C0018810		0.7		1	2018	2018
rs373115603	SDS	10993	0.923	0.143	12	113398557	missense variant	G/A	snp	1.25585e-05	G/A			Hyperinsulinism	C0020459	Nutritional and Metabolic Diseases	0.01	1.0	1	2015	2015
rs373115603	SDS	10993	0.923	0.143	12	113398557	missense variant	G/A	snp	1.25585e-05	G/A			Dwarfism	C0013336	Congenital, Hereditary, and Neonatal Diseases and Abnormalities; Endocrine System Diseases; Musculoskeletal Diseases	0.01	1.0	1	2015	2015
rs3732880	BCHE	590	0.821	0.143	3	165830652	missense variant	G/A	snp	3.98460e-06	G/A			BCHE, QUANTITATIVE J VARIANT PHENOTYPE	C4017558		0.7		1	1997	1997
rs3732880	BCHE	590	0.821	0.143	3	165830652	missense variant	G/A	snp	3.98460e-06	G/A			Apnea, Postanesthetic	C1867468	Congenital, Hereditary, and Neonatal Diseases and Abnormalities; Nutritional and Metabolic Diseases; Pathological Conditions, Signs and Symptoms; Respiratory Tract Diseases	0.7		1	1997	1997
rs3732880	BCHE	590	0.821	0.143	3	165830652	missense variant	G/A	snp	3.98460e-06	G/A			Hypocholinesterasemia, Fluoride-Resistant, Japanese Type	C1867470	Congenital, Hereditary, and Neonatal Diseases and Abnormalities; Nutritional and Metabolic Diseases	0.7		1	1997	1997
rs3732880	BCHE	590	0.821	0.143	3	165830652	missense variant	G/A	snp	3.98460e-06	G/A			APNEA, POSTANESTHETIC, DUE TO BCHE, ATYPICAL-1	C4016356		0.7		1	1997	1997
rs3732880	BCHE	590	0.821	0.143	3	165830652	missense variant	G/A	snp	3.98460e-06	G/A			BCHE ANN ARBOR PHENOTYPE	C4017546		0.7		1	1997	1997
rs3732880	BCHE	590	0.821	0.143	3	165830652	missense variant	G/A	snp	3.98460e-06	G/A			BCHE, FLUORIDE-RESISTANT II PHENOTYPE	C4017552		0.7		1	1997	1997
rs3732880	BCHE	590	0.821	0.143	3	165830652	missense variant	G/A	snp	3.98460e-06	G/A			CHE*FS117 PHENOTYPE	C4017547		0.7		1	1997	1997
rs3732880	BCHE	590	0.821	0.143	3	165830652	missense variant	G/A	snp	3.98460e-06	G/A			BCHE, H VARIANT PHENOTYPE	C3889592		0.7		1	1997	1997
rs3732880	BCHE	590	0.821	0.143	3	165830652	missense variant	G/A	snp	3.98460e-06	G/A			CHE*390V PHENOTYPE	C4017553		0.7		1	1997	1997
rs3732880	BCHE	590	0.821	0.143	3	165830652	missense variant	G/A	snp	3.98460e-06	G/A			BCHE*FS126 PHENOTYPE	C4017560		0.7		1	1997	1997
rs3732880	BCHE	590	0.821	0.143	3	165830652	missense variant	G/A	snp	3.98460e-06	G/A			BCHE, FLUORIDE 1 PHENOTYPE	C3889586		0.7		1	1997	1997
rs3732880	BCHE	590	0.821	0.143	3	165830652	missense variant	G/A	snp	3.98460e-06	G/A			BCHE JOHANNESBURG PHENOTYPE	C3889606		0.7		1	1997	1997
rs3732880	BCHE	590	0.821	0.143	3	165830652	missense variant	G/A	snp	3.98460e-06	G/A			BCHE*243M PHENOTYPE	C4017551		0.7		1	1997	1997
rs3732880	BCHE	590	0.821	0.143	3	165830652	missense variant	G/A	snp	3.98460e-06	G/A			BCHE*390V PHENOTYPE	C4017554		0.7		1	1997	1997
rs3732880	BCHE	590	0.821	0.143	3	165830652	missense variant	G/A	snp	3.98460e-06	G/A			Acholinesterasemia	C1867467	Congenital, Hereditary, and Neonatal Diseases and Abnormalities; Nutritional and Metabolic Diseases	0.7		1	1997	1997
rs3732880	BCHE	590	0.821	0.143	3	165830652	missense variant	G/A	snp	3.98460e-06	G/A			BCHE, DIBUCAINE-RESISTANT I PHENOTYPE	C4017543		0.7		1	1997	1997
rs3732880	BCHE	590	0.821	0.143	3	165830652	missense variant	G/A	snp	3.98460e-06	G/A			BCHE, K VARIANT PHENOTYPE	C3889589		0.7		1	1997	1997
rs3732880	BCHE	590	0.821	0.143	3	165830652	missense variant	G/A	snp	3.98460e-06	G/A			BCHE*539T PHENOTYPE	C4017557		0.7		1	1997	1997
rs3732880	BCHE	590	0.821	0.143	3	165830652	missense variant	G/A	snp	3.98460e-06	G/A			BCHE, QUANTITATIVE H VARIANT PHENOTYPE	C4017559		0.7		1	1997	1997
rs3732880	BCHE	590	0.821	0.143	3	165830652	missense variant	G/A	snp	3.98460e-06	G/A			BCHE CYNTHIANA PHENOTYPE	C3889605		0.7		1	1997	1997
rs3732880	BCHE	590	0.821	0.143	3	165830652	missense variant	G/A	snp	3.98460e-06	G/A			Suxamethonium sensitivity	C1622434	Congenital, Hereditary, and Neonatal Diseases and Abnormalities; Nutritional and Metabolic Diseases; Pathological Conditions, Signs and Symptoms; Respiratory Tract Diseases	0.7		1	1997	1997
rs3732880	BCHE	590	0.821	0.143	3	165830652	missense variant	G/A	snp	3.98460e-06	G/A			BCHE, FLUORIDE 2 PHENOTYPE	C3889588		0.7		1	1997	1997
rs3732880	BCHE	590	0.821	0.143	3	165830652	missense variant	G/A	snp	3.98460e-06	G/A			BCHE*FS117 PHENOTYPE	C4017548		0.7		1	1997	1997
rs3732880	BCHE	590	0.821	0.143	3	165830652	missense variant	G/A	snp	3.98460e-06	G/A			BCHE, SILENT 1 PHENOTYPE	C3889604		0.7		1	1997	1997
rs3732880	BCHE	590	0.821	0.143	3	165830652	missense variant	G/A	snp	3.98460e-06	G/A			BCHE, FLUORIDE-RESISTANT I PHENOTYPE	C4017549		0.7		1	1997	1997
rs3732880	BCHE	590	0.821	0.143	3	165830652	missense variant	G/A	snp	3.98460e-06	G/A			CHE*70G PHENOTYPE	C4017544		0.7		1	1997	1997
rs3732880	BCHE	590	0.821	0.143	3	165830652	missense variant	G/A	snp	3.98460e-06	G/A			CHE*539T PHENOTYPE	C4017556		0.7		1	1997	1997
rs3732880	BCHE	590	0.821	0.143	3	165830652	missense variant	G/A	snp	3.98460e-06	G/A			BCHE NEWFOUNDLAND PHENOTYPE	C3889596		0.7		1	1997	1997
rs3732880	BCHE	590	0.821	0.143	3	165830652	missense variant	G/A	snp	3.98460e-06	G/A			CHE*243M PHENOTYPE	C4017550		0.7		1	1997	1997
rs3732880	BCHE	590	0.821	0.143	3	165830652	missense variant	G/A	snp	3.98460e-06	G/A			Butyrylcholinesterase deficiency	C1283400	Congenital, Hereditary, and Neonatal Diseases and Abnormalities; Nutritional and Metabolic Diseases; Pathological Conditions, Signs and Symptoms; Respiratory Tract Diseases	0.7		1	1997	1997
rs3732880	BCHE	590	0.821	0.143	3	165830652	missense variant	G/A	snp	3.98460e-06	G/A			BCHE*70G PHENOTYPE	C4017545		0.7		1	1997	1997
rs3732880	BCHE	590	0.821	0.143	3	165830652	missense variant	G/A	snp	3.98460e-06	G/A			BCHE, QUANTITATIVE K POLYMORPHISM PHENOTYPE	C4017555		0.7		1	1997	1997
rs3732880	BCHE	590	0.821	0.143	3	165830652	missense variant	G/A	snp	3.98460e-06	G/A			Butyrylcholinesterase Deficiency, Fluoride-Resistant, Japanese Type	C1867469	Congenital, Hereditary, and Neonatal Diseases and Abnormalities; Nutritional and Metabolic Diseases	0.7		1	1997	1997
rs3732880	BCHE	590	0.821	0.143	3	165830652	missense variant	G/A	snp	3.98460e-06	G/A			BCHE, J VARIANT PHENOTYPE	C3889591		0.7		1	1997	1997
rs3732880	BCHE	590	0.821	0.143	3	165830652	missense variant	G/A	snp	3.98460e-06	G/A			Pseudocholinesterase deficiency	C0268379	Congenital, Hereditary, and Neonatal Diseases and Abnormalities; Nutritional and Metabolic Diseases; Pathological Conditions, Signs and Symptoms; Respiratory Tract Diseases	0.7		1	1997	1997
rs3733890	BHMT	635	0.801	0.25	5	79126136	missense variant	G/A	snp	3.02334e-01	G/A	2.69307e-01	G/A	Coronary Artery Disease	C1956346	Cardiovascular Diseases	0.01	1.0	1	2003	2003
[truncated: 1,435 more rows]
