# Supplementary material for: PHARMIP: An insilico method to predict genetics that underpin adverse drug reactions
Source: MethodsX. 2019 Dec 19;7:100775. doi: 10.1016/j.mex.2019.100775 (PMC7036477; doi:10.1016/j.mex.2019.100775)
Supplement: Supplementary file 1 [file mmc1.zip › O15245(SLC22a1).pdb]

TITLE     SWISS-MODEL SERVER (https://swissmodel.expasy.org)
TITLE    2 Untitled Project
EXPDTA    THEORETICAL MODEL (SWISS-MODEL SERVER)
AUTHOR    SWISS-MODEL SERVER (SEE REFERENCE IN JRNL Records)
REVDAT   1   17-OCT-19 1MOD    1       11:34
JRNL        AUTH   A.WATERHOUSE,M.BERTONI,S.BIENERT,G.STUDER,G.TAURIELLO,
JRNL        AUTH 2 R.GUMIENNY,F.T.HEER,T.A.P.DE BEER,C.REMPFER,L.BORDOLI,
JRNL        AUTH 3 R.LEPORE,T.SCHWEDE
JRNL        TITL   SWISS-MODEL: HOMOLOGY MODELLING OF PROTEIN STRUCTURES AND
JRNL        TITL 2 COMPLEXES
JRNL        REF    NUCLEIC.ACIDS.RES..           V.  46 W296  2018
JRNL        PMID   29788355
JRNL        DOI    10.1093/nar/gky427
REMARK   1
REMARK   1 REFERENCE 1
REMARK   1  AUTH   S.BIENERT,A.WATERHOUSE,T.A.P.DE BEER,G.TAURIELLO,G.STUDER,
REMARK   1  AUTH 2 L.BORDOLI,T.SCHWEDE
REMARK   1  TITL   THE SWISS-MODEL REPOSITORY - NEW FEATURES AND FUNCTIONALITY
REMARK   1  REF    NUCLEIC.ACIDS.RES..           V.  22       2017
REMARK   1  REFN                   ISSN 0305-1048
REMARK   1  PMID   27899672
REMARK   1  DOI    10.1093/nar/gkw1132
REMARK   1
REMARK   1 REFERENCE 2
REMARK   1  AUTH   N.GUEX,M.C.PEITSCH,T.SCHWEDE
REMARK   1  TITL   AUTOMATED COMPARATIVE PROTEIN STRUCTURE MODELING WITH
REMARK   1  TITL 2 SWISS-MODEL AND SWISS-PDBVIEWER: A HISTORICAL PERSPECTIVE
REMARK   1  REF    ELECTROPHORESIS               V.  30       2009
REMARK   1  REFN                   ISSN 0173-0835
REMARK   1  PMID   19517507
REMARK   1  DOI    10.1002/elps.200900140
REMARK   1
REMARK   1 REFERENCE 3
REMARK   1  AUTH   P.BENKERT,M.BIASINI,T.SCHWEDE
REMARK   1  TITL   TOWARD THE ESTIMATION OF THE ABSOLUTE QUALITY OF INDIVIDUAL
REMARK   1  TITL 2 PROTEIN STRUCTURE MODELS
REMARK   1  REF    BIOINFORMATICS                V.  27       2011
REMARK   1  REFN                   ISSN 1367-4803
REMARK   1  PMID   21134891
REMARK   1  DOI    10.1093/bioinformatics/btq662
REMARK   1
REMARK   1 REFERENCE 4
REMARK   1  AUTH   M.BERTONI,F.KIEFER,M.BIASINI,L.BORDOLI,T.SCHWEDE
REMARK   1  TITL   MODELING PROTEIN QUATERNARY STRUCTURE OF HOMO- AND
REMARK   1  TITL 2 HETERO-OLIGOMERS BEYOND BINARY INTERACTIONS BY HOMOLOGY
REMARK   1  REF    SCI.REP.                      V.   7       2017
REMARK   1  REFN                   ISSN
REMARK   1  PMID   28874689
REMARK   1  DOI    10.1038/s41598-017-09654-8
REMARK   1
REMARK   1 DISCLAIMER
REMARK   1 The SWISS-MODEL SERVER produces theoretical models for proteins.
REMARK   1 The results of any theoretical modelling procedure is
REMARK   1 NON-EXPERIMENTAL and MUST be considered with care. These models may
REMARK   1 contain significant errors. This is especially true for automated
REMARK   1 modeling since there is no human intervention during model
REMARK   1 building. Please read the header section and the logfile carefully
REMARK   1 to know what templates and alignments were used during the model
REMARK   1 building process. All information by the SWISS-MODEL SERVER is
REMARK   1 provided "AS-IS", without any warranty, expressed or implied.
REMARK   2
REMARK   2 COPYRIGHT NOTICE
REMARK   2 This SWISS-MODEL protein model is copyright. It is produced by the
REMARK   2 SWISS-MODEL server, developed by the Computational Structural
REMARK   2 Biology Group at the SIB Swiss Institute of Bioinformatics at the
REMARK   2 Biozentrum, University of Basel (https://swissmodel.expasy.org). This
REMARK   2 model is licensed under the CC BY-SA 4.0 Creative Commons
REMARK   2 Attribution-ShareAlike 4.0 International License
REMARK   2 (https://creativecommons.org/licenses/by-sa/4.0/legalcode), i.e. you
REMARK   2 can copy and redistribute the model in any medium or format,
REMARK   2 transform and build upon the model for any purpose, even
REMARK   2 commercially, under the following terms:
REMARK   2 Attribution - You must give appropriate credit, provide a link to
REMARK   2 the license, and indicate if changes were made. You may do so in any
REMARK   2 reasonable manner, but not in any way that suggests the licensor
REMARK   2 endorses you or your use. When you publish, patent or distribute
REMARK   2 results that were fully or partially based on the model, please cite
REMARK   2 the corresponding papers mentioned under JRNL.
REMARK   2 ShareAlike - If you remix, transform, or build upon the material,
REMARK   2 you must distribute your contributions under the same license as the
REMARK   2 original.
REMARK   2 No additional restrictions - you may not apply legal terms or
REMARK   2 technological measures that legally restrict others from doing
REMARK   2 anything the license permits.
REMARK   2 Find a human-readable summary of (and not a substitute for) the
REMARK   2 CC BY-SA 4.0 license at this link:
REMARK   2 https://creativecommons.org/licenses/by-sa/4.0/
REMARK   3 
REMARK   3 MODEL INFORMATION
REMARK   3  ENGIN   PROMOD3
REMARK   3  VERSN   2.0.0
REMARK   3  OSTAT   monomer
REMARK   3  OSRSN   PREDICTION
REMARK   3  QSPRD   0.000
REMARK   3  QMN4    -4.83
REMARK   3  MODT    FALSE
REMARK   3 
REMARK   3 TEMPLATE 1
REMARK   3  PDBID   4zw9
REMARK   3  CHAIN   A
REMARK   3  MMCIF   A
REMARK   3  PDBV    2019-10-04
REMARK   3  SMTLE   4zw9.1.A
REMARK   3  SMTLV   2019-10-09
REMARK   3  MTHD    X-RAY DIFFRACTION 1.50 A
REMARK   3  FOUND   HHblits
REMARK   3  SIM     0.30
REMARK   3  SID     22.33
REMARK   3  OSTAT   monomer
REMARK   3  LIGND   OLC
REMARK   3  LIGND 2 OLC
REMARK   3  LIGND 3 OLC
REMARK   3  LIGND 4 GLC
REMARK   3  LIGND 5 BGC
REMARK   3  ALN A TRG MPTVDDILEQVGESGWFQKQAFLILCLLSAAFAPICVGIVFLGFTPDHHCQSPGVAEL
REMARK   3  ALN A TRG SQRCGWSPAEELNYTVPGLGPAGEAFLGQCRRYEVDWNQSALSCVDPLASLATNRSHL
REMARK   3  ALN A TRG PLGPCQDGWVYDTPGSSIVTEFNLVCADS---WKLDLFQSCLNAGFLFGSLGVGYFAD
REMARK   3  ALN A TRG RFGRKLCLLGTVLVNAVSGVLMAF---SPNYMSMLLFRLLQGLVSKGNWMAGYTLITE
REMARK   3  ALN A TRG FVGSGSRRTVAIMYQMAFTVGLVALTGLAY--A---LPHWRWLQLAVSLPTFLFLLYY
REMARK   3  ALN A TRG WCVPESPRW-LLSQKRNTEAIKIMDHIAQKNGKLPPADLKMLSLEE-DVTEKLSPSFA
REMARK   3  ALN A TRG DLFRTPRLRKRTFILMYL
REMARK   3  ALN A TPL ----------------------------------------------------------
REMARK   3  ALN A TPL ----------------------------------------------------------
REMARK   3  ALN A TPL -----------------LTDKGNAPPSEVLLTSLWSLSVAIFSVGGMIGSFSVGLFVN
REMARK   3  ALN A TPL RFGRRNSMLIVNLLAVTGGCFMGLCKVAKSVEMLILGRLVIGLFCGLCTGFVPMYIGE
REMARK   3  ALN A TPL ISPTALRGAFGTLNQLGIVVGILVAQIFGLEFILGSEELWPLLLGFTILPAILQSAAL
REMARK   3  ALN A TPL PFCPESPRFLLINRKEEENAKQILQRLWGTQDV--SQDIQEMKDESARMSQEKQVTVL
REMARK   3  ALN A TPL ELFRVSSYRQPIIIS---
REMARK   3  ALN A OFF 67
ATOM      1  N   ILE A 134      45.759  35.714  71.734  1.00  0.22           N  
ATOM      2  CA  ILE A 134      46.499  36.610  72.676  1.00  0.22           C  
ATOM      3  C   ILE A 134      45.909  38.015  72.802  1.00  0.22           C  
ATOM      4  O   ILE A 134      45.144  38.265  73.726  1.00  0.22           O  
ATOM      5  CB  ILE A 134      48.000  36.590  72.373  1.00  0.22           C  
ATOM      6  CG1 ILE A 134      48.530  35.127  72.360  1.00  0.22           C  
ATOM      7  CG2 ILE A 134      48.757  37.435  73.425  1.00  0.22           C  
ATOM      8  CD1 ILE A 134      50.042  34.997  72.143  1.00  0.22           C  
ATOM      9  N   VAL A 135      46.224  38.965  71.885  1.00  0.24           N  
ATOM     10  CA  VAL A 135      45.833  40.380  71.977  1.00  0.24           C  
ATOM     11  C   VAL A 135      44.330  40.626  72.028  1.00  0.24           C  
ATOM     12  O   VAL A 135      43.835  41.426  72.818  1.00  0.24           O  
ATOM     13  CB  VAL A 135      46.486  41.211  70.873  1.00  0.24           C  
ATOM     14  CG1 VAL A 135      46.138  42.707  71.033  1.00  0.24           C  
ATOM     15  CG2 VAL A 135      48.014  41.042  70.988  1.00  0.24           C  
ATOM     16  N   THR A 136      43.547  39.871  71.234  1.00  0.21           N  
ATOM     17  CA  THR A 136      42.082  39.888  71.199  1.00  0.21           C  
ATOM     18  C   THR A 136      41.426  39.644  72.550  1.00  0.21           C  
ATOM     19  O   THR A 136      40.327  40.110  72.832  1.00  0.21           O  
ATOM     20  CB  THR A 136      41.545  38.829  70.238  1.00  0.21           C  
ATOM     21  OG1 THR A 136      42.362  38.766  69.076  1.00  0.21           O  
ATOM     22  CG2 THR A 136      40.127  39.181  69.767  1.00  0.21           C  
ATOM     23  N   GLU A 137      42.120  38.904  73.433  1.00  0.24           N  
ATOM     24  CA  GLU A 137      41.672  38.522  74.755  1.00  0.24           C  
ATOM     25  C   GLU A 137      42.221  39.448  75.840  1.00  0.24           C  
ATOM     26  O   GLU A 137      42.228  39.071  77.008  1.00  0.24           O  
ATOM     27  CB  GLU A 137      42.192  37.096  75.060  1.00  0.24           C  
ATOM     28  CG  GLU A 137      41.757  36.012  74.042  1.00  0.24           C  
ATOM     29  CD  GLU A 137      42.896  35.046  73.769  1.00  0.24           C  
ATOM     30  OE1 GLU A 137      43.323  34.327  74.700  1.00  0.24           O  
ATOM     31  OE2 GLU A 137      43.421  35.088  72.622  1.00  0.24           O  
ATOM     32  N   PHE A 138      42.741  40.646  75.467  1.00  0.16           N  
ATOM     33  CA  PHE A 138      43.194  41.733  76.340  1.00  0.16           C  
ATOM     34  C   PHE A 138      44.680  41.626  76.701  1.00  0.16           C  
ATOM     35  O   PHE A 138      45.310  42.583  77.144  1.00  0.16           O  
ATOM     36  CB  PHE A 138      42.262  41.954  77.581  1.00  0.16           C  
ATOM     37  CG  PHE A 138      42.599  43.166  78.409  1.00  0.16           C  
ATOM     38  CD1 PHE A 138      43.284  43.009  79.626  1.00  0.16           C  
ATOM     39  CD2 PHE A 138      42.241  44.457  77.991  1.00  0.16           C  
ATOM     40  CE1 PHE A 138      43.609  44.120  80.413  1.00  0.16           C  
ATOM     41  CE2 PHE A 138      42.560  45.573  78.778  1.00  0.16           C  
ATOM     42  CZ  PHE A 138      43.243  45.403  79.990  1.00  0.16           C  
ATOM     43  N   ASN A 139      45.307  40.457  76.477  1.00  0.20           N  
ATOM     44  CA  ASN A 139      46.720  40.233  76.740  1.00  0.20           C  
ATOM     45  C   ASN A 139      47.677  41.099  75.917  1.00  0.20           C  
ATOM     46  O   ASN A 139      47.413  41.455  74.771  1.00  0.20           O  
ATOM     47  CB  ASN A 139      47.121  38.756  76.516  1.00  0.20           C  
ATOM     48  CG  ASN A 139      46.319  37.850  77.438  1.00  0.20           C  
ATOM     49  OD1 ASN A 139      46.626  37.726  78.622  1.00  0.20           O  
ATOM     50  ND2 ASN A 139      45.278  37.183  76.892  1.00  0.20           N  
ATOM     51  N   LEU A 140      48.859  41.425  76.478  1.00  0.19           N  
ATOM     52  CA  LEU A 140      49.957  42.015  75.729  1.00  0.19           C  
ATOM     53  C   LEU A 140      50.417  41.151  74.556  1.00  0.19           C  
ATOM     54  O   LEU A 140      50.299  39.927  74.574  1.00  0.19           O  
ATOM     55  CB  LEU A 140      51.191  42.281  76.629  1.00  0.19           C  
ATOM     56  CG  LEU A 140      50.966  43.292  77.771  1.00  0.19           C  
ATOM     57  CD1 LEU A 140      52.203  43.332  78.680  1.00  0.19           C  
ATOM     58  CD2 LEU A 140      50.656  44.703  77.246  1.00  0.19           C  
ATOM     59  N   VAL A 141      50.941  41.775  73.480  1.00  0.32           N  
ATOM     60  CA  VAL A 141      51.579  41.051  72.389  1.00  0.32           C  
ATOM     61  C   VAL A 141      52.813  40.274  72.855  1.00  0.32           C  
ATOM     62  O   VAL A 141      53.550  40.702  73.742  1.00  0.32           O  
ATOM     63  CB  VAL A 141      51.857  41.955  71.186  1.00  0.32           C  
ATOM     64  CG1 VAL A 141      52.994  42.954  71.479  1.00  0.32           C  
ATOM     65  CG2 VAL A 141      52.146  41.122  69.919  1.00  0.32           C  
ATOM     66  N   CYS A 142      53.046  39.085  72.275  1.00  0.38           N  
ATOM     67  CA  CYS A 142      54.074  38.163  72.703  1.00  0.38           C  
ATOM     68  C   CYS A 142      54.866  37.792  71.473  1.00  0.38           C  
ATOM     69  O   CYS A 142      54.457  38.081  70.355  1.00  0.38           O  
ATOM     70  CB  CYS A 142      53.474  36.864  73.315  1.00  0.38           C  
ATOM     71  SG  CYS A 142      52.571  37.171  74.871  1.00  0.38           S  
ATOM     72  N   ALA A 143      56.037  37.151  71.647  1.00  0.43           N  
ATOM     73  CA  ALA A 143      56.773  36.580  70.542  1.00  0.43           C  
ATOM     74  C   ALA A 143      56.438  35.098  70.441  1.00  0.43           C  
ATOM     75  O   ALA A 143      56.654  34.324  71.374  1.00  0.43           O  
ATOM     76  CB  ALA A 143      58.287  36.781  70.745  1.00  0.43           C  
ATOM     77  N   ASP A 144      55.878  34.675  69.295  1.00  0.37           N  
ATOM     78  CA  ASP A 144      55.212  33.399  69.150  1.00  0.37           C  
ATOM     79  C   ASP A 144      56.093  32.161  69.137  1.00  0.37           C  
ATOM     80  O   ASP A 144      55.560  31.063  69.259  1.00  0.37           O  
ATOM     81  CB  ASP A 144      54.372  33.419  67.857  1.00  0.37           C  
ATOM     82  CG  ASP A 144      53.345  34.521  68.005  1.00  0.37           C  
ATOM     83  OD1 ASP A 144      52.358  34.311  68.756  1.00  0.37           O  
ATOM     84  OD2 ASP A 144      53.588  35.599  67.410  1.00  0.37           O  
ATOM     85  N   SER A 145      57.437  32.272  69.004  1.00  0.41           N  
ATOM     86  CA  SER A 145      58.360  31.148  68.795  1.00  0.41           C  
ATOM     87  C   SER A 145      58.111  29.923  69.651  1.00  0.41           C  
ATOM     88  O   SER A 145      57.778  28.872  69.130  1.00  0.41           O  
ATOM     89  CB  SER A 145      59.851  31.526  68.985  1.00  0.41           C  
ATOM     90  OG  SER A 145      60.162  32.722  68.269  1.00  0.41           O  
ATOM     91  N   TRP A 146      58.126  30.043  70.995  1.00  0.35           N  
ATOM     92  CA  TRP A 146      57.852  28.922  71.884  1.00  0.35           C  
ATOM     93  C   TRP A 146      56.458  28.314  71.727  1.00  0.35           C  
ATOM     94  O   TRP A 146      56.268  27.109  71.863  1.00  0.35           O  
ATOM     95  CB  TRP A 146      58.055  29.319  73.368  1.00  0.35           C  
ATOM     96  CG  TRP A 146      59.507  29.538  73.755  1.00  0.35           C  
ATOM     97  CD1 TRP A 146      60.165  30.696  74.070  1.00  0.35           C  
ATOM     98  CD2 TRP A 146      60.465  28.473  73.892  1.00  0.35           C  
ATOM     99  NE1 TRP A 146      61.476  30.423  74.400  1.00  0.35           N  
ATOM    100  CE2 TRP A 146      61.682  29.064  74.299  1.00  0.35           C  
ATOM    101  CE3 TRP A 146      60.364  27.095  73.701  1.00  0.35           C  
ATOM    102  CZ2 TRP A 146      62.811  28.288  74.525  1.00  0.35           C  
ATOM    103  CZ3 TRP A 146      61.506  26.313  73.927  1.00  0.35           C  
ATOM    104  CH2 TRP A 146      62.713  26.900  74.338  1.00  0.35           C  
ATOM    105  N   LYS A 147      55.428  29.134  71.437  1.00  0.53           N  
ATOM    106  CA  LYS A 147      54.097  28.650  71.108  1.00  0.53           C  
ATOM    107  C   LYS A 147      54.053  27.927  69.763  1.00  0.53           C  
ATOM    108  O   LYS A 147      53.417  26.884  69.643  1.00  0.53           O  
ATOM    109  CB  LYS A 147      53.047  29.792  71.141  1.00  0.53           C  
ATOM    110  CG  LYS A 147      52.877  30.473  72.514  1.00  0.53           C  
ATOM    111  CD  LYS A 147      52.204  29.581  73.579  1.00  0.53           C  
ATOM    112  CE  LYS A 147      51.998  30.313  74.913  1.00  0.53           C  
ATOM    113  NZ  LYS A 147      51.305  29.458  75.905  1.00  0.53           N  
ATOM    114  N   LEU A 148      54.753  28.443  68.731  1.00  0.51           N  
ATOM    115  CA  LEU A 148      54.934  27.802  67.436  1.00  0.51           C  
ATOM    116  C   LEU A 148      55.708  26.489  67.518  1.00  0.51           C  
ATOM    117  O   LEU A 148      55.299  25.478  66.947  1.00  0.51           O  
ATOM    118  CB  LEU A 148      55.656  28.767  66.461  1.00  0.51           C  
ATOM    119  CG  LEU A 148      55.855  28.240  65.021  1.00  0.51           C  
ATOM    120  CD1 LEU A 148      54.526  27.981  64.294  1.00  0.51           C  
ATOM    121  CD2 LEU A 148      56.721  29.219  64.216  1.00  0.51           C  
ATOM    122  N   ASP A 149      56.815  26.457  68.282  1.00  0.58           N  
ATOM    123  CA  ASP A 149      57.609  25.280  68.567  1.00  0.58           C  
ATOM    124  C   ASP A 149      56.802  24.232  69.323  1.00  0.58           C  
ATOM    125  O   ASP A 149      56.820  23.046  68.991  1.00  0.58           O  
ATOM    126  CB  ASP A 149      58.860  25.668  69.398  1.00  0.58           C  
ATOM    127  CG  ASP A 149      59.774  26.612  68.627  1.00  0.58           C  
ATOM    128  OD1 ASP A 149      59.777  26.548  67.373  1.00  0.58           O  
ATOM    129  OD2 ASP A 149      60.485  27.401  69.301  1.00  0.58           O  
ATOM    130  N   LEU A 150      56.008  24.646  70.335  1.00  0.63           N  
ATOM    131  CA  LEU A 150      55.055  23.791  71.027  1.00  0.63           C  
ATOM    132  C   LEU A 150      53.978  23.249  70.101  1.00  0.63           C  
ATOM    133  O   LEU A 150      53.697  22.060  70.097  1.00  0.63           O  
ATOM    134  CB  LEU A 150      54.385  24.547  72.202  1.00  0.63           C  
ATOM    135  CG  LEU A 150      53.394  23.722  73.054  1.00  0.63           C  
ATOM    136  CD1 LEU A 150      54.053  22.495  73.701  1.00  0.63           C  
ATOM    137  CD2 LEU A 150      52.751  24.614  74.126  1.00  0.63           C  
ATOM    138  N   PHE A 151      53.395  24.092  69.233  1.00  0.60           N  
ATOM    139  CA  PHE A 151      52.430  23.717  68.215  1.00  0.60           C  
ATOM    140  C   PHE A 151      52.979  22.701  67.218  1.00  0.60           C  
ATOM    141  O   PHE A 151      52.328  21.710  66.873  1.00  0.60           O  
ATOM    142  CB  PHE A 151      51.994  25.039  67.523  1.00  0.60           C  
ATOM    143  CG  PHE A 151      51.138  24.874  66.310  1.00  0.60           C  
ATOM    144  CD1 PHE A 151      51.685  25.034  65.025  1.00  0.60           C  
ATOM    145  CD2 PHE A 151      49.779  24.585  66.450  1.00  0.60           C  
ATOM    146  CE1 PHE A 151      50.877  24.909  63.889  1.00  0.60           C  
ATOM    147  CE2 PHE A 151      48.973  24.459  65.319  1.00  0.60           C  
ATOM    148  CZ  PHE A 151      49.517  24.623  64.037  1.00  0.60           C  
ATOM    149  N   GLN A 152      54.220  22.886  66.737  1.00  0.61           N  
ATOM    150  CA  GLN A 152      54.864  21.870  65.937  1.00  0.61           C  
ATOM    151  C   GLN A 152      55.144  20.581  66.708  1.00  0.61           C  
ATOM    152  O   GLN A 152      54.785  19.495  66.251  1.00  0.61           O  
ATOM    153  CB  GLN A 152      56.160  22.382  65.275  1.00  0.61           C  
ATOM    154  CG  GLN A 152      55.886  23.480  64.219  1.00  0.61           C  
ATOM    155  CD  GLN A 152      57.101  23.710  63.321  1.00  0.61           C  
ATOM    156  OE1 GLN A 152      58.019  22.897  63.237  1.00  0.61           O  
ATOM    157  NE2 GLN A 152      57.086  24.836  62.573  1.00  0.61           N  
ATOM    158  N   SER A 153      55.729  20.685  67.918  1.00  0.69           N  
ATOM    159  CA  SER A 153      56.227  19.551  68.689  1.00  0.69           C  
ATOM    160  C   SER A 153      55.205  18.814  69.536  1.00  0.69           C  
ATOM    161  O   SER A 153      55.436  17.662  69.895  1.00  0.69           O  
ATOM    162  CB  SER A 153      57.425  19.924  69.606  1.00  0.69           C  
ATOM    163  OG  SER A 153      57.068  20.885  70.598  1.00  0.69           O  
ATOM    164  N   CYS A 154      54.017  19.378  69.840  1.00  0.72           N  
ATOM    165  CA  CYS A 154      52.985  18.646  70.565  1.00  0.72           C  
ATOM    166  C   CYS A 154      52.295  17.605  69.698  1.00  0.72           C  
ATOM    167  O   CYS A 154      51.733  16.640  70.210  1.00  0.72           O  
ATOM    168  CB  CYS A 154      51.952  19.536  71.315  1.00  0.72           C  
ATOM    169  SG  CYS A 154      50.936  20.622  70.267  1.00  0.72           S  
ATOM    170  N   LEU A 155      52.427  17.715  68.353  1.00  0.64           N  
ATOM    171  CA  LEU A 155      52.170  16.603  67.448  1.00  0.64           C  
ATOM    172  C   LEU A 155      53.095  15.444  67.732  1.00  0.64           C  
ATOM    173  O   LEU A 155      52.641  14.328  67.939  1.00  0.64           O  
ATOM    174  CB  LEU A 155      52.375  17.018  65.969  1.00  0.64           C  
ATOM    175  CG  LEU A 155      52.019  15.940  64.915  1.00  0.64           C  
ATOM    176  CD1 LEU A 155      50.504  15.821  64.720  1.00  0.64           C  
ATOM    177  CD2 LEU A 155      52.693  16.211  63.562  1.00  0.64           C  
ATOM    178  N   ASN A 156      54.413  15.710  67.841  1.00  0.64           N  
ATOM    179  CA  ASN A 156      55.438  14.733  68.163  1.00  0.64           C  
ATOM    180  C   ASN A 156      55.230  14.114  69.551  1.00  0.64           C  
ATOM    181  O   ASN A 156      55.424  12.920  69.747  1.00  0.64           O  
ATOM    182  CB  ASN A 156      56.874  15.316  68.028  1.00  0.64           C  
ATOM    183  CG  ASN A 156      57.155  15.718  66.580  1.00  0.64           C  
ATOM    184  OD1 ASN A 156      56.374  15.477  65.663  1.00  0.64           O  
ATOM    185  ND2 ASN A 156      58.323  16.356  66.334  1.00  0.64           N  
ATOM    186  N   ALA A 157      54.798  14.902  70.552  1.00  0.68           N  
ATOM    187  CA  ALA A 157      54.423  14.415  71.870  1.00  0.68           C  
ATOM    188  C   ALA A 157      53.228  13.466  71.874  1.00  0.68           C  
ATOM    189  O   ALA A 157      53.247  12.425  72.527  1.00  0.68           O  
ATOM    190  CB  ALA A 157      54.119  15.602  72.800  1.00  0.68           C  
ATOM    191  N   GLY A 158      52.164  13.770  71.100  1.00  0.67           N  
ATOM    192  CA  GLY A 158      51.077  12.814  70.883  1.00  0.67           C  
ATOM    193  C   GLY A 158      51.456  11.602  70.059  1.00  0.67           C  
ATOM    194  O   GLY A 158      51.026  10.483  70.330  1.00  0.67           O  
ATOM    195  N   PHE A 159      52.337  11.785  69.062  1.00  0.61           N  
ATOM    196  CA  PHE A 159      52.954  10.768  68.231  1.00  0.61           C  
ATOM    197  C   PHE A 159      53.729   9.785  69.097  1.00  0.61           C  
ATOM    198  O   PHE A 159      53.640   8.573  68.943  1.00  0.61           O  
ATOM    199  CB  PHE A 159      53.857  11.570  67.242  1.00  0.61           C  
ATOM    200  CG  PHE A 159      54.257  11.024  65.921  1.00  0.61           C  
ATOM    201  CD1 PHE A 159      55.596  11.023  65.534  1.00  0.61           C  
ATOM    202  CD2 PHE A 159      53.289  10.674  64.986  1.00  0.61           C  
ATOM    203  CE1 PHE A 159      55.963  10.511  64.286  1.00  0.61           C  
ATOM    204  CE2 PHE A 159      53.641  10.200  63.713  1.00  0.61           C  
ATOM    205  CZ  PHE A 159      54.992  10.062  63.385  1.00  0.61           C  
ATOM    206  N   LEU A 160      54.475  10.260  70.106  1.00  0.63           N  
ATOM    207  CA  LEU A 160      55.149   9.380  71.043  1.00  0.63           C  
ATOM    208  C   LEU A 160      54.231   8.451  71.826  1.00  0.63           C  
ATOM    209  O   LEU A 160      54.492   7.252  71.878  1.00  0.63           O  
ATOM    210  CB  LEU A 160      56.042  10.180  72.013  1.00  0.63           C  
ATOM    211  CG  LEU A 160      57.348  10.671  71.362  1.00  0.63           C  
ATOM    212  CD1 LEU A 160      57.970  11.773  72.225  1.00  0.63           C  
ATOM    213  CD2 LEU A 160      58.360   9.530  71.163  1.00  0.63           C  
ATOM    214  N   PHE A 161      53.111   8.951  72.386  1.00  0.60           N  
ATOM    215  CA  PHE A 161      52.148   8.123  73.095  1.00  0.60           C  
ATOM    216  C   PHE A 161      51.471   7.090  72.188  1.00  0.60           C  
ATOM    217  O   PHE A 161      51.312   5.920  72.541  1.00  0.60           O  
ATOM    218  CB  PHE A 161      51.102   9.049  73.774  1.00  0.60           C  
ATOM    219  CG  PHE A 161      50.303   8.343  74.840  1.00  0.60           C  
ATOM    220  CD1 PHE A 161      49.029   7.819  74.562  1.00  0.60           C  
ATOM    221  CD2 PHE A 161      50.814   8.224  76.143  1.00  0.60           C  
ATOM    222  CE1 PHE A 161      48.271   7.206  75.568  1.00  0.60           C  
ATOM    223  CE2 PHE A 161      50.065   7.602  77.151  1.00  0.60           C  
ATOM    224  CZ  PHE A 161      48.791   7.097  76.864  1.00  0.60           C  
ATOM    225  N   GLY A 162      51.086   7.507  70.960  1.00  0.66           N  
ATOM    226  CA  GLY A 162      50.318   6.688  70.029  1.00  0.66           C  
ATOM    227  C   GLY A 162      50.933   5.382  69.599  1.00  0.66           C  
ATOM    228  O   GLY A 162      50.232   4.381  69.524  1.00  0.66           O  
ATOM    229  N   SER A 163      52.257   5.306  69.331  1.00  0.64           N  
ATOM    230  CA  SER A 163      52.875   4.023  68.961  1.00  0.64           C  
ATOM    231  C   SER A 163      52.909   3.005  70.065  1.00  0.64           C  
ATOM    232  O   SER A 163      52.714   1.816  69.834  1.00  0.64           O  
ATOM    233  CB  SER A 163      54.328   4.079  68.409  1.00  0.64           C  
ATOM    234  OG  SER A 163      55.236   4.846  69.221  1.00  0.64           O  
ATOM    235  N   LEU A 164      53.179   3.457  71.298  1.00  0.59           N  
ATOM    236  CA  LEU A 164      53.312   2.618  72.472  1.00  0.59           C  
ATOM    237  C   LEU A 164      52.001   1.924  72.823  1.00  0.59           C  
ATOM    238  O   LEU A 164      51.972   0.770  73.244  1.00  0.59           O  
ATOM    239  CB  LEU A 164      53.856   3.470  73.645  1.00  0.59           C  
ATOM    240  CG  LEU A 164      55.213   4.159  73.352  1.00  0.59           C  
ATOM    241  CD1 LEU A 164      55.599   5.119  74.488  1.00  0.59           C  
ATOM    242  CD2 LEU A 164      56.349   3.152  73.104  1.00  0.59           C  
ATOM    243  N   GLY A 165      50.860   2.608  72.592  1.00  0.67           N  
ATOM    244  CA  GLY A 165      49.540   2.022  72.784  1.00  0.67           C  
ATOM    245  C   GLY A 165      49.044   1.099  71.689  1.00  0.67           C  
ATOM    246  O   GLY A 165      48.005   0.468  71.851  1.00  0.67           O  
ATOM    247  N   VAL A 166      49.743   0.953  70.541  1.00  0.65           N  
ATOM    248  CA  VAL A 166      49.246   0.174  69.398  1.00  0.65           C  
ATOM    249  C   VAL A 166      49.014  -1.296  69.686  1.00  0.65           C  
ATOM    250  O   VAL A 166      48.005  -1.854  69.259  1.00  0.65           O  
ATOM    251  CB  VAL A 166      50.096   0.353  68.140  1.00  0.65           C  
ATOM    252  CG1 VAL A 166      49.804  -0.718  67.059  1.00  0.65           C  
ATOM    253  CG2 VAL A 166      49.756   1.748  67.593  1.00  0.65           C  
ATOM    254  N   GLY A 167      49.906  -1.960  70.456  1.00  0.62           N  
ATOM    255  CA  GLY A 167      49.728  -3.367  70.830  1.00  0.62           C  
ATOM    256  C   GLY A 167      48.491  -3.634  71.654  1.00  0.62           C  
ATOM    257  O   GLY A 167      47.883  -4.694  71.566  1.00  0.62           O  
ATOM    258  N   TYR A 168      48.039  -2.640  72.449  1.00  0.47           N  
ATOM    259  CA  TYR A 168      46.748  -2.710  73.106  1.00  0.47           C  
ATOM    260  C   TYR A 168      45.608  -2.722  72.089  1.00  0.47           C  
ATOM    261  O   TYR A 168      44.766  -3.607  72.111  1.00  0.47           O  
ATOM    262  CB  TYR A 168      46.603  -1.518  74.105  1.00  0.47           C  
ATOM    263  CG  TYR A 168      45.262  -1.470  74.793  1.00  0.47           C  
ATOM    264  CD1 TYR A 168      44.219  -0.698  74.250  1.00  0.47           C  
ATOM    265  CD2 TYR A 168      45.026  -2.205  75.966  1.00  0.47           C  
ATOM    266  CE1 TYR A 168      42.955  -0.681  74.853  1.00  0.47           C  
ATOM    267  CE2 TYR A 168      43.767  -2.171  76.584  1.00  0.47           C  
ATOM    268  CZ  TYR A 168      42.732  -1.414  76.021  1.00  0.47           C  
ATOM    269  OH  TYR A 168      41.468  -1.381  76.640  1.00  0.47           O  
ATOM    270  N   PHE A 169      45.573  -1.777  71.129  1.00  0.53           N  
ATOM    271  CA  PHE A 169      44.504  -1.727  70.142  1.00  0.53           C  
ATOM    272  C   PHE A 169      44.497  -2.900  69.164  1.00  0.53           C  
ATOM    273  O   PHE A 169      43.456  -3.495  68.891  1.00  0.53           O  
ATOM    274  CB  PHE A 169      44.573  -0.431  69.293  1.00  0.53           C  
ATOM    275  CG  PHE A 169      44.052   0.773  70.022  1.00  0.53           C  
ATOM    276  CD1 PHE A 169      44.882   1.533  70.858  1.00  0.53           C  
ATOM    277  CD2 PHE A 169      42.728   1.197  69.815  1.00  0.53           C  
ATOM    278  CE1 PHE A 169      44.400   2.685  71.492  1.00  0.53           C  
ATOM    279  CE2 PHE A 169      42.241   2.352  70.440  1.00  0.53           C  
ATOM    280  CZ  PHE A 169      43.078   3.095  71.282  1.00  0.53           C  
ATOM    281  N   ALA A 170      45.671  -3.261  68.614  1.00  0.63           N  
ATOM    282  CA  ALA A 170      45.811  -4.253  67.568  1.00  0.63           C  
ATOM    283  C   ALA A 170      45.392  -5.662  67.963  1.00  0.63           C  
ATOM    284  O   ALA A 170      44.761  -6.368  67.172  1.00  0.63           O  
ATOM    285  CB  ALA A 170      47.262  -4.258  67.047  1.00  0.63           C  
ATOM    286  N   ASP A 171      45.728  -6.107  69.188  1.00  0.55           N  
ATOM    287  CA  ASP A 171      45.394  -7.440  69.643  1.00  0.55           C  
ATOM    288  C   ASP A 171      44.143  -7.459  70.527  1.00  0.55           C  
ATOM    289  O   ASP A 171      43.525  -8.505  70.715  1.00  0.55           O  
ATOM    290  CB  ASP A 171      46.630  -8.023  70.373  1.00  0.55           C  
ATOM    291  CG  ASP A 171      47.747  -8.185  69.354  1.00  0.55           C  
ATOM    292  OD1 ASP A 171      47.559  -9.019  68.427  1.00  0.55           O  
ATOM    293  OD2 ASP A 171      48.759  -7.460  69.434  1.00  0.55           O  
ATOM    294  N   ARG A 172      43.668  -6.298  71.041  1.00  0.43           N  
ATOM    295  CA  ARG A 172      42.347  -6.210  71.653  1.00  0.43           C  
ATOM    296  C   ARG A 172      41.207  -6.223  70.647  1.00  0.43           C  
ATOM    297  O   ARG A 172      40.198  -6.892  70.863  1.00  0.43           O  
ATOM    298  CB  ARG A 172      42.199  -4.928  72.518  1.00  0.43           C  
ATOM    299  CG  ARG A 172      40.855  -4.728  73.251  1.00  0.43           C  
ATOM    300  CD  ARG A 172      40.542  -5.818  74.274  1.00  0.43           C  
ATOM    301  NE  ARG A 172      39.211  -5.468  74.864  1.00  0.43           N  
ATOM    302  CZ  ARG A 172      38.567  -6.226  75.760  1.00  0.43           C  
ATOM    303  NH1 ARG A 172      39.126  -7.318  76.272  1.00  0.43           N  
ATOM    304  NH2 ARG A 172      37.340  -5.887  76.149  1.00  0.43           N  
ATOM    305  N   PHE A 173      41.326  -5.453  69.545  1.00  0.54           N  
ATOM    306  CA  PHE A 173      40.215  -5.248  68.631  1.00  0.54           C  
ATOM    307  C   PHE A 173      40.411  -5.907  67.279  1.00  0.54           C  
ATOM    308  O   PHE A 173      39.438  -6.279  66.632  1.00  0.54           O  
ATOM    309  CB  PHE A 173      40.023  -3.730  68.349  1.00  0.54           C  
ATOM    310  CG  PHE A 173      39.737  -2.965  69.613  1.00  0.54           C  
ATOM    311  CD1 PHE A 173      38.547  -3.175  70.328  1.00  0.54           C  
ATOM    312  CD2 PHE A 173      40.649  -2.006  70.082  1.00  0.54           C  
ATOM    313  CE1 PHE A 173      38.275  -2.442  71.492  1.00  0.54           C  
ATOM    314  CE2 PHE A 173      40.390  -1.280  71.251  1.00  0.54           C  
ATOM    315  CZ  PHE A 173      39.199  -1.496  71.955  1.00  0.54           C  
ATOM    316  N   GLY A 174      41.663  -6.071  66.808  1.00  0.63           N  
ATOM    317  CA  GLY A 174      41.949  -6.381  65.409  1.00  0.63           C  
ATOM    318  C   GLY A 174      42.687  -5.232  64.774  1.00  0.63           C  
ATOM    319  O   GLY A 174      42.819  -4.159  65.350  1.00  0.63           O  
ATOM    320  N   ARG A 175      43.230  -5.414  63.561  1.00  0.58           N  
ATOM    321  CA  ARG A 175      44.066  -4.429  62.897  1.00  0.58           C  
ATOM    322  C   ARG A 175      43.202  -3.492  62.067  1.00  0.58           C  
ATOM    323  O   ARG A 175      43.319  -2.271  62.148  1.00  0.58           O  
ATOM    324  CB  ARG A 175      45.103  -5.109  61.965  1.00  0.58           C  
ATOM    325  CG  ARG A 175      46.264  -5.863  62.656  1.00  0.58           C  
ATOM    326  CD  ARG A 175      45.865  -7.086  63.493  1.00  0.58           C  
ATOM    327  NE  ARG A 175      47.127  -7.827  63.772  1.00  0.58           N  
ATOM    328  CZ  ARG A 175      47.587  -8.180  64.977  1.00  0.58           C  
ATOM    329  NH1 ARG A 175      46.936  -7.928  66.104  1.00  0.58           N  
ATOM    330  NH2 ARG A 175      48.748  -8.823  65.049  1.00  0.58           N  
ATOM    331  N   LYS A 176      42.265  -4.056  61.280  1.00  0.60           N  
ATOM    332  CA  LYS A 176      41.243  -3.325  60.548  1.00  0.60           C  
ATOM    333  C   LYS A 176      40.276  -2.646  61.500  1.00  0.60           C  
ATOM    334  O   LYS A 176      39.897  -1.490  61.314  1.00  0.60           O  
ATOM    335  CB  LYS A 176      40.512  -4.282  59.565  1.00  0.60           C  
ATOM    336  CG  LYS A 176      39.199  -3.785  58.929  1.00  0.60           C  
ATOM    337  CD  LYS A 176      37.947  -4.242  59.711  1.00  0.60           C  
ATOM    338  CE  LYS A 176      36.641  -3.774  59.072  1.00  0.60           C  
ATOM    339  NZ  LYS A 176      35.476  -4.186  59.881  1.00  0.60           N  
ATOM    340  N   LEU A 177      39.862  -3.340  62.577  1.00  0.59           N  
ATOM    341  CA  LEU A 177      39.065  -2.746  63.636  1.00  0.59           C  
ATOM    342  C   LEU A 177      39.786  -1.660  64.437  1.00  0.59           C  
ATOM    343  O   LEU A 177      39.174  -0.651  64.777  1.00  0.59           O  
ATOM    344  CB  LEU A 177      38.410  -3.822  64.529  1.00  0.59           C  
ATOM    345  CG  LEU A 177      37.318  -4.649  63.805  1.00  0.59           C  
ATOM    346  CD1 LEU A 177      36.863  -5.827  64.678  1.00  0.59           C  
ATOM    347  CD2 LEU A 177      36.092  -3.800  63.422  1.00  0.59           C  
ATOM    348  N   CYS A 178      41.108  -1.782  64.708  1.00  0.65           N  
ATOM    349  CA  CYS A 178      41.919  -0.678  65.230  1.00  0.65           C  
ATOM    350  C   CYS A 178      41.919   0.536  64.307  1.00  0.65           C  
ATOM    351  O   CYS A 178      41.618   1.645  64.742  1.00  0.65           O  
ATOM    352  CB  CYS A 178      43.392  -1.161  65.446  1.00  0.65           C  
ATOM    353  SG  CYS A 178      44.670   0.106  65.815  1.00  0.65           S  
ATOM    354  N   LEU A 179      42.187   0.343  62.999  1.00  0.64           N  
ATOM    355  CA  LEU A 179      42.187   1.413  62.015  1.00  0.64           C  
ATOM    356  C   LEU A 179      40.835   2.082  61.845  1.00  0.64           C  
ATOM    357  O   LEU A 179      40.746   3.298  61.727  1.00  0.64           O  
ATOM    358  CB  LEU A 179      42.673   0.904  60.638  1.00  0.64           C  
ATOM    359  CG  LEU A 179      44.188   0.636  60.554  1.00  0.64           C  
ATOM    360  CD1 LEU A 179      44.509  -0.119  59.260  1.00  0.64           C  
ATOM    361  CD2 LEU A 179      45.002   1.938  60.614  1.00  0.64           C  
ATOM    362  N   LEU A 180      39.737   1.302  61.853  1.00  0.60           N  
ATOM    363  CA  LEU A 180      38.381   1.812  61.907  1.00  0.60           C  
ATOM    364  C   LEU A 180      38.052   2.567  63.194  1.00  0.60           C  
ATOM    365  O   LEU A 180      37.350   3.571  63.172  1.00  0.60           O  
ATOM    366  CB  LEU A 180      37.380   0.651  61.699  1.00  0.60           C  
ATOM    367  CG  LEU A 180      35.893   1.061  61.627  1.00  0.60           C  
ATOM    368  CD1 LEU A 180      35.579   2.002  60.451  1.00  0.60           C  
ATOM    369  CD2 LEU A 180      35.002  -0.184  61.559  1.00  0.60           C  
ATOM    370  N   GLY A 181      38.540   2.121  64.369  1.00  0.62           N  
ATOM    371  CA  GLY A 181      38.287   2.804  65.637  1.00  0.62           C  
ATOM    372  C   GLY A 181      39.022   4.113  65.830  1.00  0.62           C  
ATOM    373  O   GLY A 181      38.500   5.051  66.430  1.00  0.62           O  
ATOM    374  N   THR A 182      40.259   4.245  65.313  1.00  0.62           N  
ATOM    375  CA  THR A 182      41.079   5.446  65.504  1.00  0.62           C  
ATOM    376  C   THR A 182      40.639   6.617  64.646  1.00  0.62           C  
ATOM    377  O   THR A 182      40.997   7.767  64.912  1.00  0.62           O  
ATOM    378  CB  THR A 182      42.577   5.233  65.305  1.00  0.62           C  
ATOM    379  OG1 THR A 182      42.852   4.667  64.032  1.00  0.62           O  
ATOM    380  CG2 THR A 182      43.087   4.260  66.379  1.00  0.62           C  
ATOM    381  N   VAL A 183      39.780   6.382  63.630  1.00  0.64           N  
ATOM    382  CA  VAL A 183      39.160   7.435  62.836  1.00  0.64           C  
ATOM    383  C   VAL A 183      38.268   8.359  63.654  1.00  0.64           C  
ATOM    384  O   VAL A 183      38.114   9.529  63.318  1.00  0.64           O  
ATOM    385  CB  VAL A 183      38.383   6.946  61.614  1.00  0.64           C  
ATOM    386  CG1 VAL A 183      39.195   5.898  60.840  1.00  0.64           C  
ATOM    387  CG2 VAL A 183      36.998   6.415  62.005  1.00  0.64           C  
ATOM    388  N   LEU A 184      37.678   7.881  64.778  1.00  0.54           N  
ATOM    389  CA  LEU A 184      36.928   8.720  65.700  1.00  0.54           C  
ATOM    390  C   LEU A 184      37.793   9.805  66.313  1.00  0.54           C  
ATOM    391  O   LEU A 184      37.403  10.967  66.360  1.00  0.54           O  
ATOM    392  CB  LEU A 184      36.306   7.883  66.845  1.00  0.54           C  
ATOM    393  CG  LEU A 184      35.080   7.042  66.438  1.00  0.54           C  
ATOM    394  CD1 LEU A 184      34.681   6.116  67.597  1.00  0.54           C  
ATOM    395  CD2 LEU A 184      33.893   7.932  66.032  1.00  0.54           C  
ATOM    396  N   VAL A 185      39.028   9.459  66.735  1.00  0.61           N  
ATOM    397  CA  VAL A 185      39.998  10.426  67.230  1.00  0.61           C  
ATOM    398  C   VAL A 185      40.378  11.416  66.145  1.00  0.61           C  
ATOM    399  O   VAL A 185      40.404  12.607  66.407  1.00  0.61           O  
ATOM    400  CB  VAL A 185      41.252   9.785  67.820  1.00  0.61           C  
ATOM    401  CG1 VAL A 185      42.180  10.870  68.417  1.00  0.61           C  
ATOM    402  CG2 VAL A 185      40.845   8.783  68.916  1.00  0.61           C  
ATOM    403  N   ASN A 186      40.606  10.943  64.902  1.00  0.63           N  
ATOM    404  CA  ASN A 186      40.931  11.739  63.722  1.00  0.63           C  
ATOM    405  C   ASN A 186      39.819  12.720  63.303  1.00  0.63           C  
ATOM    406  O   ASN A 186      40.043  13.877  62.954  1.00  0.63           O  
ATOM    407  CB  ASN A 186      41.295  10.744  62.584  1.00  0.63           C  
ATOM    408  CG  ASN A 186      42.306  11.299  61.585  1.00  0.63           C  
ATOM    409  OD1 ASN A 186      42.804  12.417  61.662  1.00  0.63           O  
ATOM    410  ND2 ASN A 186      42.700  10.448  60.607  1.00  0.63           N  
ATOM    411  N   ALA A 187      38.546  12.279  63.343  1.00  0.64           N  
ATOM    412  CA  ALA A 187      37.399  13.139  63.132  1.00  0.64           C  
ATOM    413  C   ALA A 187      37.184  14.170  64.242  1.00  0.64           C  
ATOM    414  O   ALA A 187      36.956  15.346  63.966  1.00  0.64           O  
ATOM    415  CB  ALA A 187      36.130  12.282  62.955  1.00  0.64           C  
ATOM    416  N   VAL A 188      37.290  13.760  65.530  1.00  0.60           N  
ATOM    417  CA  VAL A 188      37.224  14.651  66.693  1.00  0.60           C  
ATOM    418  C   VAL A 188      38.350  15.656  66.681  1.00  0.60           C  
ATOM    419  O   VAL A 188      38.153  16.850  66.905  1.00  0.60           O  
ATOM    420  CB  VAL A 188      37.259  13.864  68.010  1.00  0.60           C  
ATOM    421  CG1 VAL A 188      37.539  14.736  69.259  1.00  0.60           C  
ATOM    422  CG2 VAL A 188      35.893  13.178  68.167  1.00  0.60           C  
ATOM    423  N   SER A 189      39.576  15.191  66.375  1.00  0.64           N  
ATOM    424  CA  SER A 189      40.741  16.034  66.252  1.00  0.64           C  
ATOM    425  C   SER A 189      40.600  17.036  65.124  1.00  0.64           C  
ATOM    426  O   SER A 189      40.766  18.227  65.359  1.00  0.64           O  
ATOM    427  CB  SER A 189      42.069  15.214  66.145  1.00  0.64           C  
ATOM    428  OG  SER A 189      42.182  14.470  64.936  1.00  0.64           O  
ATOM    429  N   GLY A 190      40.204  16.619  63.897  1.00  0.66           N  
ATOM    430  CA  GLY A 190      40.154  17.471  62.700  1.00  0.66           C  
ATOM    431  C   GLY A 190      39.327  18.727  62.817  1.00  0.66           C  
ATOM    432  O   GLY A 190      39.613  19.753  62.204  1.00  0.66           O  
ATOM    433  N   VAL A 191      38.285  18.678  63.655  1.00  0.59           N  
ATOM    434  CA  VAL A 191      37.462  19.803  64.056  1.00  0.59           C  
ATOM    435  C   VAL A 191      38.213  20.873  64.869  1.00  0.59           C  
ATOM    436  O   VAL A 191      37.920  22.063  64.789  1.00  0.59           O  
ATOM    437  CB  VAL A 191      36.229  19.279  64.786  1.00  0.59           C  
ATOM    438  CG1 VAL A 191      35.351  20.423  65.323  1.00  0.59           C  
ATOM    439  CG2 VAL A 191      35.406  18.438  63.787  1.00  0.59           C  
ATOM    440  N   LEU A 192      39.225  20.512  65.677  1.00  0.59           N  
ATOM    441  CA  LEU A 192      39.854  21.416  66.629  1.00  0.59           C  
ATOM    442  C   LEU A 192      40.821  22.456  66.059  1.00  0.59           C  
ATOM    443  O   LEU A 192      41.034  23.488  66.693  1.00  0.59           O  
ATOM    444  CB  LEU A 192      40.600  20.597  67.709  1.00  0.59           C  
ATOM    445  CG  LEU A 192      39.702  19.803  68.676  1.00  0.59           C  
ATOM    446  CD1 LEU A 192      40.568  18.898  69.563  1.00  0.59           C  
ATOM    447  CD2 LEU A 192      38.849  20.737  69.546  1.00  0.59           C  
ATOM    448  N   MET A 193      41.405  22.255  64.852  1.00  0.54           N  
ATOM    449  CA  MET A 193      42.001  23.375  64.119  1.00  0.54           C  
ATOM    450  C   MET A 193      41.042  23.946  63.095  1.00  0.54           C  
ATOM    451  O   MET A 193      41.247  25.067  62.649  1.00  0.54           O  
ATOM    452  CB  MET A 193      43.367  23.094  63.417  1.00  0.54           C  
ATOM    453  CG  MET A 193      44.561  23.484  64.315  1.00  0.54           C  
ATOM    454  SD  MET A 193      46.178  23.768  63.512  1.00  0.54           S  
ATOM    455  CE  MET A 193      46.919  22.278  62.767  1.00  0.54           C  
ATOM    456  N   ALA A 194      39.945  23.240  62.737  1.00  0.64           N  
ATOM    457  CA  ALA A 194      38.874  23.771  61.907  1.00  0.64           C  
ATOM    458  C   ALA A 194      38.128  24.921  62.562  1.00  0.64           C  
ATOM    459  O   ALA A 194      37.772  25.923  61.944  1.00  0.64           O  
ATOM    460  CB  ALA A 194      37.831  22.674  61.619  1.00  0.64           C  
ATOM    461  N   PHE A 195      37.860  24.765  63.864  1.00  0.54           N  
ATOM    462  CA  PHE A 195      37.224  25.751  64.694  1.00  0.54           C  
ATOM    463  C   PHE A 195      38.289  26.540  65.433  1.00  0.54           C  
ATOM    464  O   PHE A 195      39.288  26.007  65.906  1.00  0.54           O  
ATOM    465  CB  PHE A 195      36.272  25.083  65.721  1.00  0.54           C  
ATOM    466  CG  PHE A 195      35.065  24.389  65.126  1.00  0.54           C  
ATOM    467  CD1 PHE A 195      34.699  24.416  63.762  1.00  0.54           C  
ATOM    468  CD2 PHE A 195      34.243  23.683  66.020  1.00  0.54           C  
ATOM    469  CE1 PHE A 195      33.560  23.734  63.312  1.00  0.54           C  
ATOM    470  CE2 PHE A 195      33.095  23.016  65.577  1.00  0.54           C  
ATOM    471  CZ  PHE A 195      32.758  23.036  64.220  1.00  0.54           C  
ATOM    472  N   SER A 196      38.091  27.865  65.569  1.00  0.46           N  
ATOM    473  CA  SER A 196      39.069  28.743  66.201  1.00  0.46           C  
ATOM    474  C   SER A 196      38.710  29.242  67.611  1.00  0.46           C  
ATOM    475  O   SER A 196      38.703  30.462  67.762  1.00  0.46           O  
ATOM    476  CB  SER A 196      39.295  29.999  65.302  1.00  0.46           C  
ATOM    477  OG  SER A 196      39.500  29.634  63.931  1.00  0.46           O  
ATOM    478  N   PRO A 197      38.427  28.481  68.691  1.00  0.48           N  
ATOM    479  CA  PRO A 197      38.238  29.058  70.025  1.00  0.48           C  
ATOM    480  C   PRO A 197      39.421  29.809  70.607  1.00  0.48           C  
ATOM    481  O   PRO A 197      39.230  30.903  71.129  1.00  0.48           O  
ATOM    482  CB  PRO A 197      37.897  27.845  70.912  1.00  0.48           C  
ATOM    483  CG  PRO A 197      37.163  26.899  69.967  1.00  0.48           C  
ATOM    484  CD  PRO A 197      37.885  27.120  68.636  1.00  0.48           C  
ATOM    485  N   ASN A 198      40.631  29.218  70.587  1.00  0.48           N  
ATOM    486  CA  ASN A 198      41.823  29.845  71.118  1.00  0.48           C  
ATOM    487  C   ASN A 198      43.007  29.017  70.626  1.00  0.48           C  
ATOM    488  O   ASN A 198      42.834  27.963  70.020  1.00  0.48           O  
ATOM    489  CB  ASN A 198      41.795  29.964  72.681  1.00  0.48           C  
ATOM    490  CG  ASN A 198      42.664  31.129  73.164  1.00  0.48           C  
ATOM    491  OD1 ASN A 198      43.638  31.506  72.513  1.00  0.48           O  
ATOM    492  ND2 ASN A 198      42.329  31.716  74.328  1.00  0.48           N  
ATOM    493  N   TYR A 199      44.255  29.435  70.919  1.00  0.51           N  
ATOM    494  CA  TYR A 199      45.475  28.700  70.618  1.00  0.51           C  
ATOM    495  C   TYR A 199      45.502  27.306  71.263  1.00  0.51           C  
ATOM    496  O   TYR A 199      46.097  26.364  70.749  1.00  0.51           O  
ATOM    497  CB  TYR A 199      46.750  29.549  70.928  1.00  0.51           C  
ATOM    498  CG  TYR A 199      47.153  29.588  72.382  1.00  0.51           C  
ATOM    499  CD1 TYR A 199      46.683  30.574  73.264  1.00  0.51           C  
ATOM    500  CD2 TYR A 199      48.040  28.614  72.868  1.00  0.51           C  
ATOM    501  CE1 TYR A 199      47.099  30.595  74.604  1.00  0.51           C  
ATOM    502  CE2 TYR A 199      48.454  28.627  74.204  1.00  0.51           C  
ATOM    503  CZ  TYR A 199      48.000  29.629  75.064  1.00  0.51           C  
ATOM    504  OH  TYR A 199      48.483  29.659  76.387  1.00  0.51           O  
ATOM    505  N   MET A 200      44.804  27.140  72.403  1.00  0.60           N  
ATOM    506  CA  MET A 200      44.597  25.878  73.084  1.00  0.60           C  
ATOM    507  C   MET A 200      43.910  24.802  72.245  1.00  0.60           C  
ATOM    508  O   MET A 200      44.294  23.638  72.316  1.00  0.60           O  
ATOM    509  CB  MET A 200      43.790  26.106  74.385  1.00  0.60           C  
ATOM    510  CG  MET A 200      44.531  26.967  75.431  1.00  0.60           C  
ATOM    511  SD  MET A 200      46.137  26.304  75.986  1.00  0.60           S  
ATOM    512  CE  MET A 200      45.501  24.824  76.826  1.00  0.60           C  
ATOM    513  N   SER A 201      42.901  25.137  71.401  1.00  0.60           N  
ATOM    514  CA  SER A 201      42.299  24.155  70.491  1.00  0.60           C  
ATOM    515  C   SER A 201      43.275  23.680  69.432  1.00  0.60           C  
ATOM    516  O   SER A 201      43.345  22.495  69.117  1.00  0.60           O  
ATOM    517  CB  SER A 201      40.967  24.598  69.816  1.00  0.60           C  
ATOM    518  OG  SER A 201      41.123  25.677  68.894  1.00  0.60           O  
ATOM    519  N   MET A 202      44.106  24.599  68.904  1.00  0.58           N  
ATOM    520  CA  MET A 202      45.175  24.298  67.972  1.00  0.58           C  
ATOM    521  C   MET A 202      46.234  23.360  68.552  1.00  0.58           C  
ATOM    522  O   MET A 202      46.635  22.383  67.920  1.00  0.58           O  
ATOM    523  CB  MET A 202      45.873  25.602  67.511  1.00  0.58           C  
ATOM    524  CG  MET A 202      44.944  26.637  66.846  1.00  0.58           C  
ATOM    525  SD  MET A 202      45.732  28.253  66.556  1.00  0.58           S  
ATOM    526  CE  MET A 202      47.063  27.704  65.449  1.00  0.58           C  
ATOM    527  N   LEU A 203      46.682  23.610  69.800  1.00  0.62           N  
ATOM    528  CA  LEU A 203      47.581  22.726  70.529  1.00  0.62           C  
ATOM    529  C   LEU A 203      46.976  21.364  70.842  1.00  0.62           C  
ATOM    530  O   LEU A 203      47.614  20.325  70.665  1.00  0.62           O  
ATOM    531  CB  LEU A 203      48.033  23.366  71.865  1.00  0.62           C  
ATOM    532  CG  LEU A 203      48.868  24.654  71.723  1.00  0.62           C  
ATOM    533  CD1 LEU A 203      49.222  25.200  73.113  1.00  0.62           C  
ATOM    534  CD2 LEU A 203      50.142  24.441  70.896  1.00  0.62           C  
ATOM    535  N   LEU A 204      45.703  21.338  71.289  1.00  0.62           N  
ATOM    536  CA  LEU A 204      44.951  20.122  71.543  1.00  0.62           C  
ATOM    537  C   LEU A 204      44.754  19.287  70.285  1.00  0.62           C  
ATOM    538  O   LEU A 204      44.908  18.068  70.313  1.00  0.62           O  
ATOM    539  CB  LEU A 204      43.595  20.456  72.215  1.00  0.62           C  
ATOM    540  CG  LEU A 204      42.749  19.248  72.680  1.00  0.62           C  
ATOM    541  CD1 LEU A 204      43.489  18.342  73.678  1.00  0.62           C  
ATOM    542  CD2 LEU A 204      41.420  19.729  73.285  1.00  0.62           C  
ATOM    543  N   PHE A 205      44.480  19.923  69.120  1.00  0.61           N  
ATOM    544  CA  PHE A 205      44.422  19.231  67.843  1.00  0.61           C  
ATOM    545  C   PHE A 205      45.704  18.497  67.512  1.00  0.61           C  
ATOM    546  O   PHE A 205      45.682  17.319  67.176  1.00  0.61           O  
ATOM    547  CB  PHE A 205      44.185  20.220  66.659  1.00  0.61           C  
ATOM    548  CG  PHE A 205      44.177  19.543  65.298  1.00  0.61           C  
ATOM    549  CD1 PHE A 205      43.575  18.303  65.107  1.00  0.61           C  
ATOM    550  CD2 PHE A 205      44.853  20.100  64.215  1.00  0.61           C  
ATOM    551  CE1 PHE A 205      43.534  17.700  63.847  1.00  0.61           C  
ATOM    552  CE2 PHE A 205      44.811  19.525  62.938  1.00  0.61           C  
ATOM    553  CZ  PHE A 205      44.128  18.326  62.751  1.00  0.61           C  
ATOM    554  N   ARG A 206      46.855  19.179  67.614  1.00  0.57           N  
ATOM    555  CA  ARG A 206      48.135  18.602  67.273  1.00  0.57           C  
ATOM    556  C   ARG A 206      48.455  17.402  68.161  1.00  0.57           C  
ATOM    557  O   ARG A 206      48.847  16.348  67.666  1.00  0.57           O  
ATOM    558  CB  ARG A 206      49.216  19.702  67.355  1.00  0.57           C  
ATOM    559  CG  ARG A 206      49.068  20.842  66.319  1.00  0.57           C  
ATOM    560  CD  ARG A 206      49.487  20.511  64.883  1.00  0.57           C  
ATOM    561  NE  ARG A 206      50.971  20.343  64.881  1.00  0.57           N  
ATOM    562  CZ  ARG A 206      51.682  19.906  63.839  1.00  0.57           C  
ATOM    563  NH1 ARG A 206      51.103  19.638  62.674  1.00  0.57           N  
ATOM    564  NH2 ARG A 206      52.993  19.715  63.959  1.00  0.57           N  
ATOM    565  N   LEU A 207      48.183  17.502  69.479  1.00  0.64           N  
ATOM    566  CA  LEU A 207      48.276  16.385  70.405  1.00  0.64           C  
ATOM    567  C   LEU A 207      47.389  15.194  70.039  1.00  0.64           C  
ATOM    568  O   LEU A 207      47.865  14.065  69.927  1.00  0.64           O  
ATOM    569  CB  LEU A 207      47.880  16.889  71.819  1.00  0.64           C  
ATOM    570  CG  LEU A 207      47.926  15.845  72.957  1.00  0.64           C  
ATOM    571  CD1 LEU A 207      49.363  15.399  73.259  1.00  0.64           C  
ATOM    572  CD2 LEU A 207      47.251  16.402  74.220  1.00  0.64           C  
ATOM    573  N   LEU A 208      46.080  15.417  69.784  1.00  0.64           N  
ATOM    574  CA  LEU A 208      45.163  14.358  69.386  1.00  0.64           C  
ATOM    575  C   LEU A 208      45.477  13.753  68.024  1.00  0.64           C  
ATOM    576  O   LEU A 208      45.409  12.541  67.830  1.00  0.64           O  
ATOM    577  CB  LEU A 208      43.682  14.812  69.411  1.00  0.64           C  
ATOM    578  CG  LEU A 208      43.118  15.200  70.795  1.00  0.64           C  
ATOM    579  CD1 LEU A 208      41.621  15.514  70.663  1.00  0.64           C  
ATOM    580  CD2 LEU A 208      43.322  14.111  71.858  1.00  0.64           C  
ATOM    581  N   GLN A 209      45.867  14.583  67.041  1.00  0.63           N  
ATOM    582  CA  GLN A 209      46.270  14.153  65.718  1.00  0.63           C  
ATOM    583  C   GLN A 209      47.504  13.266  65.722  1.00  0.63           C  
ATOM    584  O   GLN A 209      47.611  12.320  64.942  1.00  0.63           O  
ATOM    585  CB  GLN A 209      46.519  15.380  64.807  1.00  0.63           C  
ATOM    586  CG  GLN A 209      46.644  15.038  63.306  1.00  0.63           C  
ATOM    587  CD  GLN A 209      45.354  14.370  62.835  1.00  0.63           C  
ATOM    588  OE1 GLN A 209      44.263  14.897  63.042  1.00  0.63           O  
ATOM    589  NE2 GLN A 209      45.449  13.170  62.231  1.00  0.63           N  
ATOM    590  N   GLY A 210      48.465  13.543  66.630  1.00  0.68           N  
ATOM    591  CA  GLY A 210      49.642  12.706  66.829  1.00  0.68           C  
ATOM    592  C   GLY A 210      49.337  11.323  67.347  1.00  0.68           C  
ATOM    593  O   GLY A 210      49.980  10.348  66.960  1.00  0.68           O  
ATOM    594  N   LEU A 211      48.298  11.185  68.201  1.00  0.63           N  
ATOM    595  CA  LEU A 211      47.823   9.893  68.683  1.00  0.63           C  
ATOM    596  C   LEU A 211      47.353   9.013  67.534  1.00  0.63           C  
ATOM    597  O   LEU A 211      47.691   7.833  67.434  1.00  0.63           O  
ATOM    598  CB  LEU A 211      46.632  10.049  69.670  1.00  0.63           C  
ATOM    599  CG  LEU A 211      46.932  10.842  70.957  1.00  0.63           C  
ATOM    600  CD1 LEU A 211      45.633  11.144  71.719  1.00  0.63           C  
ATOM    601  CD2 LEU A 211      47.887  10.083  71.880  1.00  0.63           C  
ATOM    602  N   VAL A 212      46.593   9.613  66.597  1.00  0.66           N  
ATOM    603  CA  VAL A 212      46.156   8.969  65.376  1.00  0.66           C  
ATOM    604  C   VAL A 212      47.309   8.611  64.454  1.00  0.66           C  
ATOM    605  O   VAL A 212      47.386   7.500  63.936  1.00  0.66           O  
ATOM    606  CB  VAL A 212      45.214   9.867  64.581  1.00  0.66           C  
ATOM    607  CG1 VAL A 212      44.723   9.129  63.320  1.00  0.66           C  
ATOM    608  CG2 VAL A 212      44.023  10.309  65.446  1.00  0.66           C  
ATOM    609  N   SER A 213      48.253   9.540  64.199  1.00  0.64           N  
ATOM    610  CA  SER A 213      49.300   9.313  63.213  1.00  0.64           C  
ATOM    611  C   SER A 213      50.294   8.222  63.558  1.00  0.64           C  
ATOM    612  O   SER A 213      50.606   7.416  62.686  1.00  0.64           O  
ATOM    613  CB  SER A 213      49.988  10.592  62.672  1.00  0.64           C  
ATOM    614  OG  SER A 213      50.494  11.408  63.719  1.00  0.64           O  
ATOM    615  N   LYS A 214      50.783   8.072  64.811  1.00  0.58           N  
ATOM    616  CA  LYS A 214      51.558   6.871  65.113  1.00  0.58           C  
ATOM    617  C   LYS A 214      50.722   5.615  65.274  1.00  0.58           C  
ATOM    618  O   LYS A 214      51.223   4.524  65.000  1.00  0.58           O  
ATOM    619  CB  LYS A 214      52.519   6.956  66.307  1.00  0.58           C  
ATOM    620  CG  LYS A 214      53.889   7.549  65.975  1.00  0.58           C  
ATOM    621  CD  LYS A 214      55.019   6.934  66.784  1.00  0.58           C  
ATOM    622  CE  LYS A 214      56.168   7.893  67.050  1.00  0.58           C  
ATOM    623  NZ  LYS A 214      57.020   7.283  68.086  1.00  0.58           N  
ATOM    624  N   GLY A 215      49.424   5.725  65.662  1.00  0.66           N  
ATOM    625  CA  GLY A 215      48.445   4.643  65.522  1.00  0.66           C  
ATOM    626  C   GLY A 215      48.416   4.076  64.126  1.00  0.66           C  
ATOM    627  O   GLY A 215      48.619   2.886  63.905  1.00  0.66           O  
ATOM    628  N   ASN A 216      48.235   4.974  63.142  1.00  0.64           N  
ATOM    629  CA  ASN A 216      48.296   4.705  61.720  1.00  0.64           C  
ATOM    630  C   ASN A 216      49.648   4.197  61.236  1.00  0.64           C  
ATOM    631  O   ASN A 216      49.688   3.316  60.379  1.00  0.64           O  
ATOM    632  CB  ASN A 216      47.963   5.965  60.874  1.00  0.64           C  
ATOM    633  CG  ASN A 216      46.505   6.375  61.030  1.00  0.64           C  
ATOM    634  OD1 ASN A 216      45.674   5.707  61.640  1.00  0.64           O  
ATOM    635  ND2 ASN A 216      46.155   7.529  60.411  1.00  0.64           N  
ATOM    636  N   TRP A 217      50.794   4.743  61.708  1.00  0.57           N  
ATOM    637  CA  TRP A 217      52.113   4.268  61.296  1.00  0.57           C  
ATOM    638  C   TRP A 217      52.354   2.820  61.677  1.00  0.57           C  
ATOM    639  O   TRP A 217      52.708   2.002  60.833  1.00  0.57           O  
ATOM    640  CB  TRP A 217      53.273   5.131  61.876  1.00  0.57           C  
ATOM    641  CG  TRP A 217      53.580   6.425  61.125  1.00  0.57           C  
ATOM    642  CD1 TRP A 217      52.737   7.284  60.474  1.00  0.57           C  
ATOM    643  CD2 TRP A 217      54.912   6.921  60.914  1.00  0.57           C  
ATOM    644  NE1 TRP A 217      53.460   8.282  59.862  1.00  0.57           N  
ATOM    645  CE2 TRP A 217      54.793   8.086  60.110  1.00  0.57           C  
ATOM    646  CE3 TRP A 217      56.160   6.464  61.324  1.00  0.57           C  
ATOM    647  CZ2 TRP A 217      55.917   8.794  59.726  1.00  0.57           C  
ATOM    648  CZ3 TRP A 217      57.297   7.167  60.904  1.00  0.57           C  
ATOM    649  CH2 TRP A 217      57.177   8.321  60.115  1.00  0.57           C  
ATOM    650  N   MET A 218      52.100   2.450  62.947  1.00  0.59           N  
ATOM    651  CA  MET A 218      52.266   1.077  63.376  1.00  0.59           C  
ATOM    652  C   MET A 218      51.216   0.132  62.803  1.00  0.59           C  
ATOM    653  O   MET A 218      51.531  -0.938  62.284  1.00  0.59           O  
ATOM    654  CB  MET A 218      52.221   0.971  64.910  1.00  0.59           C  
ATOM    655  CG  MET A 218      53.310   1.759  65.662  1.00  0.59           C  
ATOM    656  SD  MET A 218      55.017   1.207  65.360  1.00  0.59           S  
ATOM    657  CE  MET A 218      54.897  -0.411  66.184  1.00  0.59           C  
ATOM    658  N   ALA A 219      49.922   0.516  62.852  1.00  0.68           N  
ATOM    659  CA  ALA A 219      48.824  -0.300  62.368  1.00  0.68           C  
ATOM    660  C   ALA A 219      48.863  -0.550  60.868  1.00  0.68           C  
ATOM    661  O   ALA A 219      48.584  -1.655  60.404  1.00  0.68           O  
ATOM    662  CB  ALA A 219      47.477   0.332  62.759  1.00  0.68           C  
ATOM    663  N   GLY A 220      49.249   0.468  60.070  1.00  0.66           N  
ATOM    664  CA  GLY A 220      49.298   0.366  58.620  1.00  0.66           C  
ATOM    665  C   GLY A 220      50.387  -0.532  58.112  1.00  0.66           C  
ATOM    666  O   GLY A 220      50.133  -1.372  57.251  1.00  0.66           O  
ATOM    667  N   TYR A 221      51.626  -0.443  58.653  1.00  0.57           N  
ATOM    668  CA  TYR A 221      52.664  -1.405  58.300  1.00  0.57           C  
ATOM    669  C   TYR A 221      52.313  -2.818  58.768  1.00  0.57           C  
ATOM    670  O   TYR A 221      52.532  -3.785  58.043  1.00  0.57           O  
ATOM    671  CB  TYR A 221      54.124  -0.953  58.662  1.00  0.57           C  
ATOM    672  CG  TYR A 221      54.702  -1.542  59.931  1.00  0.57           C  
ATOM    673  CD1 TYR A 221      54.574  -0.867  61.149  1.00  0.57           C  
ATOM    674  CD2 TYR A 221      55.343  -2.796  59.916  1.00  0.57           C  
ATOM    675  CE1 TYR A 221      55.028  -1.446  62.341  1.00  0.57           C  
ATOM    676  CE2 TYR A 221      55.800  -3.380  61.108  1.00  0.57           C  
ATOM    677  CZ  TYR A 221      55.633  -2.704  62.323  1.00  0.57           C  
ATOM    678  OH  TYR A 221      56.068  -3.275  63.534  1.00  0.57           O  
ATOM    679  N   THR A 222      51.734  -2.958  59.985  1.00  0.62           N  
ATOM    680  CA  THR A 222      51.323  -4.245  60.557  1.00  0.62           C  
ATOM    681  C   THR A 222      50.274  -4.940  59.716  1.00  0.62           C  
ATOM    682  O   THR A 222      50.439  -6.099  59.346  1.00  0.62           O  
ATOM    683  CB  THR A 222      50.768  -4.127  61.977  1.00  0.62           C  
ATOM    684  OG1 THR A 222      51.753  -3.590  62.846  1.00  0.62           O  
ATOM    685  CG2 THR A 222      50.382  -5.494  62.568  1.00  0.62           C  
ATOM    686  N   LEU A 223      49.199  -4.227  59.310  1.00  0.64           N  
ATOM    687  CA  LEU A 223      48.157  -4.782  58.460  1.00  0.64           C  
ATOM    688  C   LEU A 223      48.683  -5.214  57.093  1.00  0.64           C  
ATOM    689  O   LEU A 223      48.437  -6.330  56.644  1.00  0.64           O  
ATOM    690  CB  LEU A 223      46.998  -3.756  58.312  1.00  0.64           C  
ATOM    691  CG  LEU A 223      45.796  -4.212  57.452  1.00  0.64           C  
ATOM    692  CD1 LEU A 223      45.162  -5.520  57.945  1.00  0.64           C  
ATOM    693  CD2 LEU A 223      44.714  -3.128  57.393  1.00  0.64           C  
ATOM    694  N   ILE A 224      49.504  -4.370  56.428  1.00  0.58           N  
ATOM    695  CA  ILE A 224      50.160  -4.698  55.162  1.00  0.58           C  
ATOM    696  C   ILE A 224      51.104  -5.892  55.284  1.00  0.58           C  
ATOM    697  O   ILE A 224      51.090  -6.814  54.472  1.00  0.58           O  
ATOM    698  CB  ILE A 224      50.884  -3.474  54.599  1.00  0.58           C  
ATOM    699  CG1 ILE A 224      49.851  -2.395  54.185  1.00  0.58           C  
ATOM    700  CG2 ILE A 224      51.765  -3.865  53.395  1.00  0.58           C  
ATOM    701  CD1 ILE A 224      50.473  -1.038  53.823  1.00  0.58           C  
ATOM    702  N   THR A 225      51.910  -5.950  56.361  1.00  0.57           N  
ATOM    703  CA  THR A 225      52.813  -7.063  56.664  1.00  0.57           C  
ATOM    704  C   THR A 225      52.074  -8.378  56.817  1.00  0.57           C  
ATOM    705  O   THR A 225      52.559  -9.438  56.425  1.00  0.57           O  
ATOM    706  CB  THR A 225      53.632  -6.827  57.932  1.00  0.57           C  
ATOM    707  OG1 THR A 225      54.442  -5.674  57.766  1.00  0.57           O  
ATOM    708  CG2 THR A 225      54.608  -7.975  58.235  1.00  0.57           C  
ATOM    709  N   GLU A 226      50.866  -8.343  57.404  1.00  0.59           N  
ATOM    710  CA  GLU A 226      50.083  -9.526  57.667  1.00  0.59           C  
ATOM    711  C   GLU A 226      49.093  -9.955  56.574  1.00  0.59           C  
ATOM    712  O   GLU A 226      48.680 -11.114  56.594  1.00  0.59           O  
ATOM    713  CB  GLU A 226      49.299  -9.301  58.978  1.00  0.59           C  
ATOM    714  CG  GLU A 226      50.130  -9.243  60.286  1.00  0.59           C  
ATOM    715  CD  GLU A 226      49.292  -8.919  61.516  1.00  0.59           C  
ATOM    716  OE1 GLU A 226      48.083  -8.603  61.382  1.00  0.59           O  
ATOM    717  OE2 GLU A 226      49.843  -8.995  62.643  1.00  0.59           O  
ATOM    718  N   PHE A 227      48.705  -9.105  55.584  1.00  0.59           N  
ATOM    719  CA  PHE A 227      47.822  -9.551  54.497  1.00  0.59           C  
ATOM    720  C   PHE A 227      48.538  -9.850  53.189  1.00  0.59           C  
ATOM    721  O   PHE A 227      47.984 -10.505  52.308  1.00  0.59           O  
ATOM    722  CB  PHE A 227      46.590  -8.601  54.249  1.00  0.59           C  
ATOM    723  CG  PHE A 227      46.812  -7.305  53.483  1.00  0.59           C  
ATOM    724  CD1 PHE A 227      47.005  -7.288  52.087  1.00  0.59           C  
ATOM    725  CD2 PHE A 227      46.688  -6.074  54.142  1.00  0.59           C  
ATOM    726  CE1 PHE A 227      47.144  -6.079  51.391  1.00  0.59           C  
ATOM    727  CE2 PHE A 227      46.835  -4.860  53.458  1.00  0.59           C  
ATOM    728  CZ  PHE A 227      47.078  -4.864  52.080  1.00  0.59           C  
ATOM    729  N   VAL A 228      49.789  -9.391  53.011  1.00  0.56           N  
ATOM    730  CA  VAL A 228      50.462  -9.507  51.727  1.00  0.56           C  
ATOM    731  C   VAL A 228      51.283 -10.781  51.633  1.00  0.56           C  
ATOM    732  O   VAL A 228      52.125 -11.081  52.483  1.00  0.56           O  
ATOM    733  CB  VAL A 228      51.331  -8.295  51.421  1.00  0.56           C  
ATOM    734  CG1 VAL A 228      51.997  -8.413  50.038  1.00  0.56           C  
ATOM    735  CG2 VAL A 228      50.447  -7.038  51.410  1.00  0.56           C  
ATOM    736  N   GLY A 229      51.051 -11.568  50.551  1.00  0.54           N  
ATOM    737  CA  GLY A 229      51.847 -12.736  50.173  1.00  0.54           C  
ATOM    738  C   GLY A 229      53.342 -12.510  50.184  1.00  0.54           C  
ATOM    739  O   GLY A 229      53.849 -11.471  49.767  1.00  0.54           O  
ATOM    740  N   SER A 230      54.112 -13.509  50.653  1.00  0.47           N  
ATOM    741  CA  SER A 230      55.488 -13.300  51.107  1.00  0.47           C  
ATOM    742  C   SER A 230      56.459 -12.688  50.112  1.00  0.47           C  
ATOM    743  O   SER A 230      57.306 -11.884  50.496  1.00  0.47           O  
ATOM    744  CB  SER A 230      56.131 -14.589  51.680  1.00  0.47           C  
ATOM    745  OG  SER A 230      55.585 -14.890  52.967  1.00  0.47           O  
ATOM    746  N   GLY A 231      56.357 -13.024  48.809  1.00  0.45           N  
ATOM    747  CA  GLY A 231      57.266 -12.496  47.792  1.00  0.45           C  
ATOM    748  C   GLY A 231      57.012 -11.077  47.333  1.00  0.45           C  
ATOM    749  O   GLY A 231      57.864 -10.485  46.680  1.00  0.45           O  
ATOM    750  N   SER A 232      55.859 -10.465  47.669  1.00  0.48           N  
ATOM    751  CA  SER A 232      55.570  -9.080  47.298  1.00  0.48           C  
ATOM    752  C   SER A 232      55.425  -8.203  48.525  1.00  0.48           C  
ATOM    753  O   SER A 232      55.143  -7.009  48.432  1.00  0.48           O  
ATOM    754  CB  SER A 232      54.291  -8.946  46.424  1.00  0.48           C  
ATOM    755  OG  SER A 232      53.150  -9.546  47.041  1.00  0.48           O  
ATOM    756  N   ARG A 233      55.679  -8.772  49.721  1.00  0.43           N  
ATOM    757  CA  ARG A 233      55.478  -8.140  51.013  1.00  0.43           C  
ATOM    758  C   ARG A 233      56.283  -6.865  51.231  1.00  0.43           C  
ATOM    759  O   ARG A 233      55.773  -5.874  51.747  1.00  0.43           O  
ATOM    760  CB  ARG A 233      55.739  -9.184  52.125  1.00  0.43           C  
ATOM    761  CG  ARG A 233      55.262  -8.762  53.531  1.00  0.43           C  
ATOM    762  CD  ARG A 233      55.288  -9.902  54.556  1.00  0.43           C  
ATOM    763  NE  ARG A 233      56.733 -10.259  54.777  1.00  0.43           N  
ATOM    764  CZ  ARG A 233      57.221 -11.508  54.794  1.00  0.43           C  
ATOM    765  NH1 ARG A 233      56.433 -12.566  54.650  1.00  0.43           N  
ATOM    766  NH2 ARG A 233      58.529 -11.696  54.963  1.00  0.43           N  
ATOM    767  N   ARG A 234      57.560  -6.832  50.792  1.00  0.52           N  
ATOM    768  CA  ARG A 234      58.364  -5.616  50.804  1.00  0.52           C  
ATOM    769  C   ARG A 234      57.807  -4.510  49.909  1.00  0.52           C  
ATOM    770  O   ARG A 234      57.738  -3.352  50.307  1.00  0.52           O  
ATOM    771  CB  ARG A 234      59.827  -5.904  50.375  1.00  0.52           C  
ATOM    772  CG  ARG A 234      60.626  -6.738  51.397  1.00  0.52           C  
ATOM    773  CD  ARG A 234      62.071  -6.995  50.948  1.00  0.52           C  
ATOM    774  NE  ARG A 234      62.765  -7.707  52.073  1.00  0.52           N  
ATOM    775  CZ  ARG A 234      63.936  -8.348  51.951  1.00  0.52           C  
ATOM    776  NH1 ARG A 234      64.501  -8.894  53.027  1.00  0.52           N  
ATOM    777  NH2 ARG A 234      64.561  -8.449  50.783  1.00  0.52           N  
ATOM    778  N   THR A 235      57.366  -4.852  48.684  1.00  0.61           N  
ATOM    779  CA  THR A 235      56.823  -3.916  47.700  1.00  0.61           C  
ATOM    780  C   THR A 235      55.561  -3.229  48.168  1.00  0.61           C  
ATOM    781  O   THR A 235      55.397  -2.018  48.042  1.00  0.61           O  
ATOM    782  CB  THR A 235      56.506  -4.606  46.378  1.00  0.61           C  
ATOM    783  OG1 THR A 235      57.633  -5.356  45.952  1.00  0.61           O  
ATOM    784  CG2 THR A 235      56.204  -3.582  45.276  1.00  0.61           C  
ATOM    785  N   VAL A 236      54.623  -3.986  48.768  1.00  0.64           N  
ATOM    786  CA  VAL A 236      53.413  -3.407  49.331  1.00  0.64           C  
ATOM    787  C   VAL A 236      53.691  -2.636  50.624  1.00  0.64           C  
ATOM    788  O   VAL A 236      53.062  -1.620  50.903  1.00  0.64           O  
ATOM    789  CB  VAL A 236      52.296  -4.428  49.491  1.00  0.64           C  
ATOM    790  CG1 VAL A 236      50.962  -3.718  49.809  1.00  0.64           C  
ATOM    791  CG2 VAL A 236      52.128  -5.218  48.176  1.00  0.64           C  
ATOM    792  N   ALA A 237      54.692  -3.040  51.439  1.00  0.65           N  
ATOM    793  CA  ALA A 237      55.141  -2.264  52.589  1.00  0.65           C  
ATOM    794  C   ALA A 237      55.674  -0.874  52.221  1.00  0.65           C  
ATOM    795  O   ALA A 237      55.398   0.118  52.895  1.00  0.65           O  
ATOM    796  CB  ALA A 237      56.197  -3.056  53.383  1.00  0.65           C  
ATOM    797  N   ILE A 238      56.395  -0.764  51.083  1.00  0.60           N  
ATOM    798  CA  ILE A 238      56.838   0.496  50.486  1.00  0.60           C  
ATOM    799  C   ILE A 238      55.674   1.431  50.159  1.00  0.60           C  
ATOM    800  O   ILE A 238      55.790   2.649  50.285  1.00  0.60           O  
ATOM    801  CB  ILE A 238      57.741   0.253  49.271  1.00  0.60           C  
ATOM    802  CG1 ILE A 238      59.079  -0.364  49.746  1.00  0.60           C  
ATOM    803  CG2 ILE A 238      58.006   1.554  48.474  1.00  0.60           C  
ATOM    804  CD1 ILE A 238      59.919  -0.958  48.608  1.00  0.60           C  
ATOM    805  N   MET A 239      54.484   0.899  49.802  1.00  0.57           N  
ATOM    806  CA  MET A 239      53.282   1.695  49.588  1.00  0.57           C  
ATOM    807  C   MET A 239      52.839   2.510  50.800  1.00  0.57           C  
ATOM    808  O   MET A 239      52.241   3.573  50.647  1.00  0.57           O  
ATOM    809  CB  MET A 239      52.079   0.859  49.085  1.00  0.57           C  
ATOM    810  CG  MET A 239      52.307   0.220  47.701  1.00  0.57           C  
ATOM    811  SD  MET A 239      52.612   1.411  46.355  1.00  0.57           S  
ATOM    812  CE  MET A 239      51.000   2.252  46.391  1.00  0.57           C  
ATOM    813  N   TYR A 240      53.150   2.070  52.040  1.00  0.50           N  
ATOM    814  CA  TYR A 240      52.940   2.887  53.225  1.00  0.50           C  
ATOM    815  C   TYR A 240      53.785   4.169  53.206  1.00  0.50           C  
ATOM    816  O   TYR A 240      53.303   5.271  53.466  1.00  0.50           O  
ATOM    817  CB  TYR A 240      53.236   2.062  54.511  1.00  0.50           C  
ATOM    818  CG  TYR A 240      52.630   2.771  55.687  1.00  0.50           C  
ATOM    819  CD1 TYR A 240      53.363   3.713  56.433  1.00  0.50           C  
ATOM    820  CD2 TYR A 240      51.259   2.615  55.935  1.00  0.50           C  
ATOM    821  CE1 TYR A 240      52.713   4.539  57.362  1.00  0.50           C  
ATOM    822  CE2 TYR A 240      50.613   3.429  56.871  1.00  0.50           C  
ATOM    823  CZ  TYR A 240      51.336   4.402  57.561  1.00  0.50           C  
ATOM    824  OH  TYR A 240      50.653   5.212  58.479  1.00  0.50           O  
ATOM    825  N   GLN A 241      55.074   4.050  52.828  1.00  0.61           N  
ATOM    826  CA  GLN A 241      55.962   5.184  52.638  1.00  0.61           C  
ATOM    827  C   GLN A 241      55.518   6.085  51.493  1.00  0.61           C  
ATOM    828  O   GLN A 241      55.568   7.307  51.600  1.00  0.61           O  
ATOM    829  CB  GLN A 241      57.431   4.724  52.435  1.00  0.61           C  
ATOM    830  CG  GLN A 241      58.470   5.873  52.329  1.00  0.61           C  
ATOM    831  CD  GLN A 241      58.548   6.717  53.605  1.00  0.61           C  
ATOM    832  OE1 GLN A 241      58.108   6.335  54.687  1.00  0.61           O  
ATOM    833  NE2 GLN A 241      59.157   7.921  53.490  1.00  0.61           N  
ATOM    834  N   MET A 242      55.022   5.500  50.381  1.00  0.52           N  
ATOM    835  CA  MET A 242      54.412   6.239  49.283  1.00  0.52           C  
ATOM    836  C   MET A 242      53.185   7.041  49.697  1.00  0.52           C  
ATOM    837  O   MET A 242      53.012   8.187  49.293  1.00  0.52           O  
ATOM    838  CB  MET A 242      54.017   5.309  48.109  1.00  0.52           C  
ATOM    839  CG  MET A 242      55.210   4.597  47.440  1.00  0.52           C  
ATOM    840  SD  MET A 242      56.475   5.707  46.743  1.00  0.52           S  
ATOM    841  CE  MET A 242      55.449   6.425  45.428  1.00  0.52           C  
ATOM    842  N   ALA A 243      52.305   6.483  50.551  1.00  0.64           N  
ATOM    843  CA  ALA A 243      51.188   7.210  51.124  1.00  0.64           C  
ATOM    844  C   ALA A 243      51.622   8.413  51.967  1.00  0.64           C  
ATOM    845  O   ALA A 243      51.065   9.505  51.856  1.00  0.64           O  
ATOM    846  CB  ALA A 243      50.330   6.245  51.967  1.00  0.64           C  
ATOM    847  N   PHE A 244      52.674   8.248  52.797  1.00  0.51           N  
ATOM    848  CA  PHE A 244      53.292   9.333  53.541  1.00  0.51           C  
ATOM    849  C   PHE A 244      53.925  10.414  52.650  1.00  0.51           C  
ATOM    850  O   PHE A 244      53.703  11.609  52.851  1.00  0.51           O  
ATOM    851  CB  PHE A 244      54.340   8.731  54.524  1.00  0.51           C  
ATOM    852  CG  PHE A 244      54.986   9.782  55.389  1.00  0.51           C  
ATOM    853  CD1 PHE A 244      56.308  10.185  55.139  1.00  0.51           C  
ATOM    854  CD2 PHE A 244      54.259  10.419  56.408  1.00  0.51           C  
ATOM    855  CE1 PHE A 244      56.895  11.211  55.889  1.00  0.51           C  
ATOM    856  CE2 PHE A 244      54.841  11.448  57.160  1.00  0.51           C  
ATOM    857  CZ  PHE A 244      56.161  11.842  56.901  1.00  0.51           C  
ATOM    858  N   THR A 245      54.711  10.037  51.617  1.00  0.60           N  
ATOM    859  CA  THR A 245      55.319  11.002  50.698  1.00  0.60           C  
ATOM    860  C   THR A 245      54.314  11.750  49.848  1.00  0.60           C  
ATOM    861  O   THR A 245      54.413  12.967  49.702  1.00  0.60           O  
ATOM    862  CB  THR A 245      56.429  10.463  49.798  1.00  0.60           C  
ATOM    863  OG1 THR A 245      55.999   9.374  48.997  1.00  0.60           O  
ATOM    864  CG2 THR A 245      57.581   9.961  50.679  1.00  0.60           C  
ATOM    865  N   VAL A 246      53.282  11.066  49.310  1.00  0.59           N  
ATOM    866  CA  VAL A 246      52.161  11.700  48.620  1.00  0.59           C  
ATOM    867  C   VAL A 246      51.396  12.642  49.538  1.00  0.59           C  
ATOM    868  O   VAL A 246      51.087  13.771  49.158  1.00  0.59           O  
ATOM    869  CB  VAL A 246      51.227  10.664  47.995  1.00  0.59           C  
ATOM    870  CG1 VAL A 246      49.924  11.297  47.458  1.00  0.59           C  
ATOM    871  CG2 VAL A 246      51.976   9.981  46.834  1.00  0.59           C  
ATOM    872  N   GLY A 247      51.131  12.229  50.799  1.00  0.64           N  
ATOM    873  CA  GLY A 247      50.631  13.091  51.870  1.00  0.64           C  
ATOM    874  C   GLY A 247      51.393  14.380  52.071  1.00  0.64           C  
ATOM    875  O   GLY A 247      50.816  15.464  52.076  1.00  0.64           O  
ATOM    876  N   LEU A 248      52.728  14.296  52.217  1.00  0.46           N  
ATOM    877  CA  LEU A 248      53.605  15.449  52.342  1.00  0.46           C  
ATOM    878  C   LEU A 248      53.582  16.374  51.126  1.00  0.46           C  
ATOM    879  O   LEU A 248      53.468  17.593  51.255  1.00  0.46           O  
ATOM    880  CB  LEU A 248      55.053  14.965  52.608  1.00  0.46           C  
ATOM    881  CG  LEU A 248      56.102  16.078  52.832  1.00  0.46           C  
ATOM    882  CD1 LEU A 248      55.776  16.963  54.046  1.00  0.46           C  
ATOM    883  CD2 LEU A 248      57.504  15.469  52.980  1.00  0.46           C  
ATOM    884  N   VAL A 249      53.635  15.818  49.897  1.00  0.56           N  
ATOM    885  CA  VAL A 249      53.519  16.581  48.657  1.00  0.56           C  
ATOM    886  C   VAL A 249      52.169  17.284  48.532  1.00  0.56           C  
ATOM    887  O   VAL A 249      52.096  18.460  48.171  1.00  0.56           O  
ATOM    888  CB  VAL A 249      53.804  15.703  47.439  1.00  0.56           C  
ATOM    889  CG1 VAL A 249      53.535  16.447  46.114  1.00  0.56           C  
ATOM    890  CG2 VAL A 249      55.285  15.275  47.483  1.00  0.56           C  
ATOM    891  N   ALA A 250      51.063  16.600  48.888  1.00  0.58           N  
ATOM    892  CA  ALA A 250      49.736  17.180  48.937  1.00  0.58           C  
ATOM    893  C   ALA A 250      49.603  18.331  49.933  1.00  0.58           C  
ATOM    894  O   ALA A 250      49.064  19.385  49.602  1.00  0.58           O  
ATOM    895  CB  ALA A 250      48.713  16.075  49.266  1.00  0.58           C  
ATOM    896  N   LEU A 251      50.150  18.191  51.161  1.00  0.44           N  
ATOM    897  CA  LEU A 251      50.195  19.263  52.147  1.00  0.44           C  
ATOM    898  C   LEU A 251      50.986  20.477  51.675  1.00  0.44           C  
ATOM    899  O   LEU A 251      50.534  21.610  51.811  1.00  0.44           O  
ATOM    900  CB  LEU A 251      50.799  18.763  53.484  1.00  0.44           C  
ATOM    901  CG  LEU A 251      49.894  17.795  54.273  1.00  0.44           C  
ATOM    902  CD1 LEU A 251      50.692  17.123  55.403  1.00  0.44           C  
ATOM    903  CD2 LEU A 251      48.648  18.499  54.835  1.00  0.44           C  
ATOM    904  N   THR A 252      52.161  20.266  51.046  1.00  0.42           N  
ATOM    905  CA  THR A 252      52.964  21.322  50.423  1.00  0.42           C  
ATOM    906  C   THR A 252      52.223  22.043  49.310  1.00  0.42           C  
ATOM    907  O   THR A 252      52.255  23.268  49.214  1.00  0.42           O  
ATOM    908  CB  THR A 252      54.283  20.790  49.870  1.00  0.42           C  
ATOM    909  OG1 THR A 252      55.063  20.275  50.937  1.00  0.42           O  
ATOM    910  CG2 THR A 252      55.135  21.890  49.217  1.00  0.42           C  
ATOM    911  N   GLY A 253      51.487  21.308  48.448  1.00  0.47           N  
ATOM    912  CA  GLY A 253      50.684  21.910  47.384  1.00  0.47           C  
ATOM    913  C   GLY A 253      49.479  22.689  47.861  1.00  0.47           C  
ATOM    914  O   GLY A 253      49.155  23.742  47.318  1.00  0.47           O  
ATOM    915  N   LEU A 254      48.796  22.215  48.920  1.00  0.41           N  
ATOM    916  CA  LEU A 254      47.662  22.908  49.517  1.00  0.41           C  
ATOM    917  C   LEU A 254      48.075  24.092  50.388  1.00  0.41           C  
ATOM    918  O   LEU A 254      47.271  24.971  50.688  1.00  0.41           O  
ATOM    919  CB  LEU A 254      46.837  21.938  50.400  1.00  0.41           C  
ATOM    920  CG  LEU A 254      46.089  20.819  49.650  1.00  0.41           C  
ATOM    921  CD1 LEU A 254      45.519  19.810  50.661  1.00  0.41           C  
ATOM    922  CD2 LEU A 254      44.972  21.375  48.755  1.00  0.41           C  
ATOM    923  N   ALA A 255      49.353  24.163  50.805  1.00  0.44           N  
ATOM    924  CA  ALA A 255      49.877  25.255  51.598  1.00  0.44           C  
ATOM    925  C   ALA A 255      50.115  26.531  50.796  1.00  0.44           C  
ATOM    926  O   ALA A 255      50.257  27.610  51.366  1.00  0.44           O  
ATOM    927  CB  ALA A 255      51.196  24.808  52.261  1.00  0.44           C  
ATOM    928  N   TYR A 256      50.153  26.441  49.449  1.00  0.26           N  
ATOM    929  CA  TYR A 256      50.302  27.588  48.568  1.00  0.26           C  
ATOM    930  C   TYR A 256      49.134  28.584  48.627  1.00  0.26           C  
ATOM    931  O   TYR A 256      49.338  29.789  48.762  1.00  0.26           O  
ATOM    932  CB  TYR A 256      50.504  27.058  47.114  1.00  0.26           C  
ATOM    933  CG  TYR A 256      50.682  28.166  46.105  1.00  0.26           C  
ATOM    934  CD1 TYR A 256      49.583  28.608  45.348  1.00  0.26           C  
ATOM    935  CD2 TYR A 256      51.918  28.814  45.953  1.00  0.26           C  
ATOM    936  CE1 TYR A 256      49.710  29.693  44.472  1.00  0.26           C  
ATOM    937  CE2 TYR A 256      52.051  29.895  45.068  1.00  0.26           C  
ATOM    938  CZ  TYR A 256      50.943  30.336  44.333  1.00  0.26           C  
ATOM    939  OH  TYR A 256      51.056  31.435  43.460  1.00  0.26           O  
ATOM    940  N   ALA A 257      47.879  28.103  48.535  1.00  0.35           N  
ATOM    941  CA  ALA A 257      46.729  28.973  48.593  1.00  0.35           C  
ATOM    942  C   ALA A 257      45.509  28.159  48.973  1.00  0.35           C  
ATOM    943  O   ALA A 257      45.407  26.970  48.681  1.00  0.35           O  
ATOM    944  CB  ALA A 257      46.496  29.721  47.261  1.00  0.35           C  
ATOM    945  N   LEU A 258      44.566  28.796  49.686  1.00  0.31           N  
ATOM    946  CA  LEU A 258      43.569  28.100  50.461  1.00  0.31           C  
ATOM    947  C   LEU A 258      42.478  29.091  50.847  1.00  0.31           C  
ATOM    948  O   LEU A 258      42.739  30.292  50.774  1.00  0.31           O  
ATOM    949  CB  LEU A 258      44.225  27.451  51.713  1.00  0.31           C  
ATOM    950  CG  LEU A 258      44.797  28.381  52.817  1.00  0.31           C  
ATOM    951  CD1 LEU A 258      45.535  27.501  53.824  1.00  0.31           C  
ATOM    952  CD2 LEU A 258      45.785  29.477  52.388  1.00  0.31           C  
ATOM    953  N   PRO A 259      41.266  28.708  51.259  1.00  0.25           N  
ATOM    954  CA  PRO A 259      40.225  29.683  51.594  1.00  0.25           C  
ATOM    955  C   PRO A 259      40.388  30.196  53.014  1.00  0.25           C  
ATOM    956  O   PRO A 259      39.884  31.268  53.333  1.00  0.25           O  
ATOM    957  CB  PRO A 259      38.916  28.889  51.421  1.00  0.25           C  
ATOM    958  CG  PRO A 259      39.316  27.429  51.659  1.00  0.25           C  
ATOM    959  CD  PRO A 259      40.722  27.361  51.065  1.00  0.25           C  
ATOM    960  N   HIS A 260      41.051  29.438  53.903  1.00  0.30           N  
ATOM    961  CA  HIS A 260      41.430  29.899  55.221  1.00  0.30           C  
ATOM    962  C   HIS A 260      42.499  28.932  55.698  1.00  0.30           C  
ATOM    963  O   HIS A 260      42.521  27.783  55.261  1.00  0.30           O  
ATOM    964  CB  HIS A 260      40.215  29.921  56.190  1.00  0.30           C  
ATOM    965  CG  HIS A 260      40.404  30.708  57.454  1.00  0.30           C  
ATOM    966  ND1 HIS A 260      41.285  30.264  58.418  1.00  0.30           N  
ATOM    967  CD2 HIS A 260      39.829  31.873  57.848  1.00  0.30           C  
ATOM    968  CE1 HIS A 260      41.239  31.165  59.377  1.00  0.30           C  
ATOM    969  NE2 HIS A 260      40.369  32.161  59.084  1.00  0.30           N  
ATOM    970  N   TRP A 261      43.399  29.346  56.612  1.00  0.35           N  
ATOM    971  CA  TRP A 261      44.463  28.527  57.171  1.00  0.35           C  
ATOM    972  C   TRP A 261      43.948  27.311  57.926  1.00  0.35           C  
ATOM    973  O   TRP A 261      44.505  26.218  57.828  1.00  0.35           O  
ATOM    974  CB  TRP A 261      45.464  29.387  57.996  1.00  0.35           C  
ATOM    975  CG  TRP A 261      44.899  30.231  59.138  1.00  0.35           C  
ATOM    976  CD1 TRP A 261      44.539  31.551  59.152  1.00  0.35           C  
ATOM    977  CD2 TRP A 261      44.745  29.760  60.487  1.00  0.35           C  
ATOM    978  NE1 TRP A 261      44.152  31.929  60.425  1.00  0.35           N  
ATOM    979  CE2 TRP A 261      44.274  30.841  61.259  1.00  0.35           C  
ATOM    980  CE3 TRP A 261      44.989  28.526  61.064  1.00  0.35           C  
ATOM    981  CZ2 TRP A 261      44.033  30.693  62.621  1.00  0.35           C  
ATOM    982  CZ3 TRP A 261      44.739  28.365  62.433  1.00  0.35           C  
ATOM    983  CH2 TRP A 261      44.265  29.436  63.204  1.00  0.35           C  
ATOM    984  N   ARG A 262      42.807  27.463  58.623  1.00  0.47           N  
ATOM    985  CA  ARG A 262      42.103  26.383  59.289  1.00  0.47           C  
ATOM    986  C   ARG A 262      41.633  25.272  58.347  1.00  0.47           C  
ATOM    987  O   ARG A 262      41.554  24.104  58.716  1.00  0.47           O  
ATOM    988  CB  ARG A 262      40.926  26.965  60.111  1.00  0.47           C  
ATOM    989  CG  ARG A 262      39.717  27.478  59.312  1.00  0.47           C  
ATOM    990  CD  ARG A 262      38.870  28.458  60.123  1.00  0.47           C  
ATOM    991  NE  ARG A 262      37.711  28.844  59.256  1.00  0.47           N  
ATOM    992  CZ  ARG A 262      36.687  29.590  59.685  1.00  0.47           C  
ATOM    993  NH1 ARG A 262      35.690  29.880  58.851  1.00  0.47           N  
ATOM    994  NH2 ARG A 262      36.639  30.043  60.933  1.00  0.47           N  
ATOM    995  N   TRP A 263      41.322  25.602  57.071  1.00  0.43           N  
ATOM    996  CA  TRP A 263      40.874  24.637  56.079  1.00  0.43           C  
ATOM    997  C   TRP A 263      41.939  23.614  55.684  1.00  0.43           C  
ATOM    998  O   TRP A 263      41.670  22.423  55.562  1.00  0.43           O  
ATOM    999  CB  TRP A 263      40.285  25.343  54.832  1.00  0.43           C  
ATOM   1000  CG  TRP A 263      39.550  24.390  53.902  1.00  0.43           C  
ATOM   1001  CD1 TRP A 263      38.263  23.932  53.981  1.00  0.43           C  
ATOM   1002  CD2 TRP A 263      40.185  23.645  52.848  1.00  0.43           C  
ATOM   1003  NE1 TRP A 263      38.045  22.958  53.030  1.00  0.43           N  
ATOM   1004  CE2 TRP A 263      39.218  22.751  52.338  1.00  0.43           C  
ATOM   1005  CE3 TRP A 263      41.487  23.658  52.350  1.00  0.43           C  
ATOM   1006  CZ2 TRP A 263      39.539  21.857  51.325  1.00  0.43           C  
ATOM   1007  CZ3 TRP A 263      41.811  22.751  51.333  1.00  0.43           C  
ATOM   1008  CH2 TRP A 263      40.851  21.862  50.825  1.00  0.43           C  
ATOM   1009  N   LEU A 264      43.202  24.058  55.525  1.00  0.43           N  
ATOM   1010  CA  LEU A 264      44.353  23.210  55.229  1.00  0.43           C  
ATOM   1011  C   LEU A 264      44.559  22.155  56.304  1.00  0.43           C  
ATOM   1012  O   LEU A 264      44.855  20.988  56.062  1.00  0.43           O  
ATOM   1013  CB  LEU A 264      45.595  24.137  55.184  1.00  0.43           C  
ATOM   1014  CG  LEU A 264      46.985  23.482  55.059  1.00  0.43           C  
ATOM   1015  CD1 LEU A 264      47.139  22.761  53.720  1.00  0.43           C  
ATOM   1016  CD2 LEU A 264      48.076  24.555  55.197  1.00  0.43           C  
ATOM   1017  N   GLN A 265      44.376  22.600  57.549  1.00  0.53           N  
ATOM   1018  CA  GLN A 265      44.499  21.853  58.768  1.00  0.53           C  
ATOM   1019  C   GLN A 265      43.350  20.881  59.041  1.00  0.53           C  
ATOM   1020  O   GLN A 265      43.577  19.760  59.493  1.00  0.53           O  
ATOM   1021  CB  GLN A 265      44.679  22.921  59.860  1.00  0.53           C  
ATOM   1022  CG  GLN A 265      45.976  23.745  59.623  1.00  0.53           C  
ATOM   1023  CD  GLN A 265      46.030  25.001  60.481  1.00  0.53           C  
ATOM   1024  OE1 GLN A 265      45.049  25.412  61.094  1.00  0.53           O  
ATOM   1025  NE2 GLN A 265      47.230  25.629  60.538  1.00  0.53           N  
ATOM   1026  N   LEU A 266      42.085  21.258  58.738  1.00  0.56           N  
ATOM   1027  CA  LEU A 266      40.928  20.384  58.911  1.00  0.56           C  
ATOM   1028  C   LEU A 266      40.818  19.310  57.851  1.00  0.56           C  
ATOM   1029  O   LEU A 266      40.109  18.320  58.024  1.00  0.56           O  
ATOM   1030  CB  LEU A 266      39.591  21.176  58.997  1.00  0.56           C  
ATOM   1031  CG  LEU A 266      38.928  21.701  57.697  1.00  0.56           C  
ATOM   1032  CD1 LEU A 266      37.987  20.697  57.005  1.00  0.56           C  
ATOM   1033  CD2 LEU A 266      38.118  22.974  57.995  1.00  0.56           C  
ATOM   1034  N   ALA A 267      41.553  19.459  56.729  1.00  0.63           N  
ATOM   1035  CA  ALA A 267      41.508  18.626  55.544  1.00  0.63           C  
ATOM   1036  C   ALA A 267      41.740  17.139  55.795  1.00  0.63           C  
ATOM   1037  O   ALA A 267      41.244  16.296  55.052  1.00  0.63           O  
ATOM   1038  CB  ALA A 267      42.519  19.167  54.514  1.00  0.63           C  
ATOM   1039  N   VAL A 268      42.438  16.784  56.898  1.00  0.58           N  
ATOM   1040  CA  VAL A 268      42.648  15.426  57.395  1.00  0.58           C  
ATOM   1041  C   VAL A 268      41.355  14.655  57.660  1.00  0.58           C  
ATOM   1042  O   VAL A 268      41.288  13.432  57.526  1.00  0.58           O  
ATOM   1043  CB  VAL A 268      43.525  15.391  58.649  1.00  0.58           C  
ATOM   1044  CG1 VAL A 268      44.874  16.072  58.341  1.00  0.58           C  
ATOM   1045  CG2 VAL A 268      42.848  16.052  59.870  1.00  0.58           C  
ATOM   1046  N   SER A 269      40.263  15.369  57.994  1.00  0.62           N  
ATOM   1047  CA  SER A 269      38.923  14.825  58.139  1.00  0.62           C  
ATOM   1048  C   SER A 269      38.373  14.189  56.867  1.00  0.62           C  
ATOM   1049  O   SER A 269      37.698  13.164  56.911  1.00  0.62           O  
ATOM   1050  CB  SER A 269      37.919  15.883  58.665  1.00  0.62           C  
ATOM   1051  OG  SER A 269      37.827  17.024  57.813  1.00  0.62           O  
ATOM   1052  N   LEU A 270      38.663  14.743  55.677  1.00  0.56           N  
ATOM   1053  CA  LEU A 270      38.182  14.185  54.422  1.00  0.56           C  
ATOM   1054  C   LEU A 270      38.746  12.796  54.061  1.00  0.56           C  
ATOM   1055  O   LEU A 270      37.939  11.921  53.733  1.00  0.56           O  
ATOM   1056  CB  LEU A 270      38.297  15.216  53.267  1.00  0.56           C  
ATOM   1057  CG  LEU A 270      37.669  16.596  53.575  1.00  0.56           C  
ATOM   1058  CD1 LEU A 270      37.893  17.560  52.400  1.00  0.56           C  
ATOM   1059  CD2 LEU A 270      36.172  16.505  53.912  1.00  0.56           C  
ATOM   1060  N   PRO A 271      40.046  12.456  54.163  1.00  0.59           N  
ATOM   1061  CA  PRO A 271      40.512  11.071  54.122  1.00  0.59           C  
ATOM   1062  C   PRO A 271      39.961  10.225  55.247  1.00  0.59           C  
ATOM   1063  O   PRO A 271      39.732   9.038  55.051  1.00  0.59           O  
ATOM   1064  CB  PRO A 271      42.044  11.176  54.213  1.00  0.59           C  
ATOM   1065  CG  PRO A 271      42.349  12.535  53.588  1.00  0.59           C  
ATOM   1066  CD  PRO A 271      41.168  13.389  54.050  1.00  0.59           C  
ATOM   1067  N   THR A 272      39.742  10.810  56.441  1.00  0.62           N  
ATOM   1068  CA  THR A 272      39.208  10.105  57.608  1.00  0.62           C  
ATOM   1069  C   THR A 272      37.834   9.523  57.364  1.00  0.62           C  
ATOM   1070  O   THR A 272      37.584   8.347  57.625  1.00  0.62           O  
ATOM   1071  CB  THR A 272      39.091  11.008  58.828  1.00  0.62           C  
ATOM   1072  OG1 THR A 272      40.365  11.512  59.184  1.00  0.62           O  
ATOM   1073  CG2 THR A 272      38.594  10.252  60.060  1.00  0.62           C  
ATOM   1074  N   PHE A 273      36.910  10.326  56.802  1.00  0.51           N  
ATOM   1075  CA  PHE A 273      35.591   9.867  56.410  1.00  0.51           C  
ATOM   1076  C   PHE A 273      35.627   8.852  55.277  1.00  0.51           C  
ATOM   1077  O   PHE A 273      34.938   7.836  55.326  1.00  0.51           O  
ATOM   1078  CB  PHE A 273      34.672  11.058  56.032  1.00  0.51           C  
ATOM   1079  CG  PHE A 273      34.407  11.938  57.229  1.00  0.51           C  
ATOM   1080  CD1 PHE A 273      33.891  11.403  58.424  1.00  0.51           C  
ATOM   1081  CD2 PHE A 273      34.647  13.321  57.160  1.00  0.51           C  
ATOM   1082  CE1 PHE A 273      33.652  12.226  59.534  1.00  0.51           C  
ATOM   1083  CE2 PHE A 273      34.403  14.149  58.264  1.00  0.51           C  
ATOM   1084  CZ  PHE A 273      33.911  13.599  59.454  1.00  0.51           C  
ATOM   1085  N   LEU A 274      36.476   9.066  54.250  1.00  0.54           N  
ATOM   1086  CA  LEU A 274      36.662   8.117  53.162  1.00  0.54           C  
ATOM   1087  C   LEU A 274      37.169   6.752  53.629  1.00  0.54           C  
ATOM   1088  O   LEU A 274      36.631   5.705  53.267  1.00  0.54           O  
ATOM   1089  CB  LEU A 274      37.661   8.720  52.141  1.00  0.54           C  
ATOM   1090  CG  LEU A 274      37.986   7.847  50.909  1.00  0.54           C  
ATOM   1091  CD1 LEU A 274      36.742   7.525  50.067  1.00  0.54           C  
ATOM   1092  CD2 LEU A 274      39.052   8.535  50.044  1.00  0.54           C  
ATOM   1093  N   PHE A 275      38.193   6.736  54.504  1.00  0.54           N  
ATOM   1094  CA  PHE A 275      38.720   5.531  55.114  1.00  0.54           C  
ATOM   1095  C   PHE A 275      37.727   4.836  56.039  1.00  0.54           C  
ATOM   1096  O   PHE A 275      37.611   3.616  55.997  1.00  0.54           O  
ATOM   1097  CB  PHE A 275      40.059   5.807  55.848  1.00  0.54           C  
ATOM   1098  CG  PHE A 275      41.199   6.235  54.943  1.00  0.54           C  
ATOM   1099  CD1 PHE A 275      41.209   6.084  53.538  1.00  0.54           C  
ATOM   1100  CD2 PHE A 275      42.336   6.788  55.557  1.00  0.54           C  
ATOM   1101  CE1 PHE A 275      42.314   6.490  52.779  1.00  0.54           C  
ATOM   1102  CE2 PHE A 275      43.446   7.190  54.803  1.00  0.54           C  
ATOM   1103  CZ  PHE A 275      43.433   7.042  53.412  1.00  0.54           C  
ATOM   1104  N   LEU A 276      36.937   5.575  56.853  1.00  0.59           N  
ATOM   1105  CA  LEU A 276      35.874   5.004  57.681  1.00  0.59           C  
ATOM   1106  C   LEU A 276      34.843   4.235  56.867  1.00  0.59           C  
ATOM   1107  O   LEU A 276      34.479   3.107  57.203  1.00  0.59           O  
ATOM   1108  CB  LEU A 276      35.164   6.133  58.490  1.00  0.59           C  
ATOM   1109  CG  LEU A 276      33.883   5.748  59.284  1.00  0.59           C  
ATOM   1110  CD1 LEU A 276      33.738   6.575  60.570  1.00  0.59           C  
ATOM   1111  CD2 LEU A 276      32.583   5.936  58.481  1.00  0.59           C  
ATOM   1112  N   LEU A 277      34.378   4.819  55.744  1.00  0.53           N  
ATOM   1113  CA  LEU A 277      33.442   4.174  54.842  1.00  0.53           C  
ATOM   1114  C   LEU A 277      34.035   2.957  54.145  1.00  0.53           C  
ATOM   1115  O   LEU A 277      33.416   1.897  54.075  1.00  0.53           O  
ATOM   1116  CB  LEU A 277      32.942   5.191  53.785  1.00  0.53           C  
ATOM   1117  CG  LEU A 277      32.140   6.376  54.369  1.00  0.53           C  
ATOM   1118  CD1 LEU A 277      31.961   7.477  53.312  1.00  0.53           C  
ATOM   1119  CD2 LEU A 277      30.778   5.944  54.933  1.00  0.53           C  
ATOM   1120  N   TYR A 278      35.277   3.069  53.631  1.00  0.43           N  
ATOM   1121  CA  TYR A 278      35.955   1.973  52.964  1.00  0.43           C  
ATOM   1122  C   TYR A 278      36.321   0.803  53.880  1.00  0.43           C  
ATOM   1123  O   TYR A 278      36.156  -0.357  53.506  1.00  0.43           O  
ATOM   1124  CB  TYR A 278      37.201   2.504  52.204  1.00  0.43           C  
ATOM   1125  CG  TYR A 278      37.710   1.481  51.221  1.00  0.43           C  
ATOM   1126  CD1 TYR A 278      38.956   0.862  51.411  1.00  0.43           C  
ATOM   1127  CD2 TYR A 278      36.915   1.092  50.128  1.00  0.43           C  
ATOM   1128  CE1 TYR A 278      39.395  -0.138  50.531  1.00  0.43           C  
ATOM   1129  CE2 TYR A 278      37.348   0.085  49.253  1.00  0.43           C  
ATOM   1130  CZ  TYR A 278      38.588  -0.530  49.460  1.00  0.43           C  
ATOM   1131  OH  TYR A 278      39.027  -1.553  48.598  1.00  0.43           O  
ATOM   1132  N   TYR A 279      36.806   1.068  55.117  1.00  0.53           N  
ATOM   1133  CA  TYR A 279      37.341   0.057  56.020  1.00  0.53           C  
ATOM   1134  C   TYR A 279      36.389  -1.066  56.366  1.00  0.53           C  
ATOM   1135  O   TYR A 279      36.832  -2.184  56.597  1.00  0.53           O  
ATOM   1136  CB  TYR A 279      37.901   0.640  57.355  1.00  0.53           C  
ATOM   1137  CG  TYR A 279      39.305   1.181  57.247  1.00  0.53           C  
ATOM   1138  CD1 TYR A 279      40.319   0.518  56.526  1.00  0.53           C  
ATOM   1139  CD2 TYR A 279      39.646   2.339  57.969  1.00  0.53           C  
ATOM   1140  CE1 TYR A 279      41.618   1.041  56.473  1.00  0.53           C  
ATOM   1141  CE2 TYR A 279      40.949   2.851  57.934  1.00  0.53           C  
ATOM   1142  CZ  TYR A 279      41.929   2.211  57.169  1.00  0.53           C  
ATOM   1143  OH  TYR A 279      43.237   2.726  57.122  1.00  0.53           O  
ATOM   1144  N   TRP A 280      35.062  -0.849  56.380  1.00  0.37           N  
ATOM   1145  CA  TRP A 280      34.103  -1.929  56.565  1.00  0.37           C  
ATOM   1146  C   TRP A 280      34.177  -3.049  55.533  1.00  0.37           C  
ATOM   1147  O   TRP A 280      33.931  -4.205  55.873  1.00  0.37           O  
ATOM   1148  CB  TRP A 280      32.654  -1.402  56.667  1.00  0.37           C  
ATOM   1149  CG  TRP A 280      32.320  -0.928  58.065  1.00  0.37           C  
ATOM   1150  CD1 TRP A 280      32.184   0.341  58.552  1.00  0.37           C  
ATOM   1151  CD2 TRP A 280      32.124  -1.821  59.179  1.00  0.37           C  
ATOM   1152  NE1 TRP A 280      31.893   0.301  59.900  1.00  0.37           N  
ATOM   1153  CE2 TRP A 280      31.857  -1.015  60.306  1.00  0.37           C  
ATOM   1154  CE3 TRP A 280      32.148  -3.214  59.276  1.00  0.37           C  
ATOM   1155  CZ2 TRP A 280      31.624  -1.586  61.550  1.00  0.37           C  
ATOM   1156  CZ3 TRP A 280      31.911  -3.789  60.535  1.00  0.37           C  
ATOM   1157  CH2 TRP A 280      31.658  -2.986  61.658  1.00  0.37           C  
ATOM   1158  N   CYS A 281      34.560  -2.736  54.280  1.00  0.54           N  
ATOM   1159  CA  CYS A 281      34.681  -3.701  53.201  1.00  0.54           C  
ATOM   1160  C   CYS A 281      36.110  -4.214  53.058  1.00  0.54           C  
ATOM   1161  O   CYS A 281      36.414  -5.023  52.183  1.00  0.54           O  
ATOM   1162  CB  CYS A 281      34.263  -3.048  51.858  1.00  0.54           C  
ATOM   1163  SG  CYS A 281      32.532  -2.469  51.882  1.00  0.54           S  
ATOM   1164  N   VAL A 282      37.026  -3.784  53.948  1.00  0.61           N  
ATOM   1165  CA  VAL A 282      38.389  -4.286  54.018  1.00  0.61           C  
ATOM   1166  C   VAL A 282      38.385  -5.483  54.963  1.00  0.61           C  
ATOM   1167  O   VAL A 282      37.798  -5.391  56.046  1.00  0.61           O  
ATOM   1168  CB  VAL A 282      39.370  -3.214  54.504  1.00  0.61           C  
ATOM   1169  CG1 VAL A 282      40.808  -3.751  54.674  1.00  0.61           C  
ATOM   1170  CG2 VAL A 282      39.369  -2.069  53.476  1.00  0.61           C  
ATOM   1171  N   PRO A 283      38.968  -6.639  54.647  1.00  0.59           N  
ATOM   1172  CA  PRO A 283      38.965  -7.773  55.558  1.00  0.59           C  
ATOM   1173  C   PRO A 283      39.853  -7.535  56.765  1.00  0.59           C  
ATOM   1174  O   PRO A 283      40.880  -6.865  56.667  1.00  0.59           O  
ATOM   1175  CB  PRO A 283      39.513  -8.922  54.700  1.00  0.59           C  
ATOM   1176  CG  PRO A 283      40.440  -8.226  53.701  1.00  0.59           C  
ATOM   1177  CD  PRO A 283      39.682  -6.933  53.400  1.00  0.59           C  
ATOM   1178  N   GLU A 284      39.471  -8.079  57.937  1.00  0.54           N  
ATOM   1179  CA  GLU A 284      40.366  -8.157  59.075  1.00  0.54           C  
ATOM   1180  C   GLU A 284      41.578  -9.050  58.784  1.00  0.54           C  
ATOM   1181  O   GLU A 284      41.506 -10.014  58.021  1.00  0.54           O  
ATOM   1182  CB  GLU A 284      39.592  -8.529  60.368  1.00  0.54           C  
ATOM   1183  CG  GLU A 284      40.394  -8.422  61.691  1.00  0.54           C  
ATOM   1184  CD  GLU A 284      41.062  -7.074  61.865  1.00  0.54           C  
ATOM   1185  OE1 GLU A 284      40.416  -6.117  62.359  1.00  0.54           O  
ATOM   1186  OE2 GLU A 284      42.263  -6.955  61.493  1.00  0.54           O  
ATOM   1187  N   SER A 285      42.742  -8.687  59.347  1.00  0.60           N  
ATOM   1188  CA  SER A 285      44.070  -9.137  58.946  1.00  0.60           C  
ATOM   1189  C   SER A 285      44.314 -10.648  58.950  1.00  0.60           C  
ATOM   1190  O   SER A 285      44.330 -11.176  60.058  1.00  0.60           O  
ATOM   1191  CB  SER A 285      45.105  -8.532  59.915  1.00  0.60           C  
ATOM   1192  OG  SER A 285      46.411  -8.639  59.377  1.00  0.60           O  
ATOM   1193  N   PRO A 286      44.540 -11.416  57.863  1.00  0.61           N  
ATOM   1194  CA  PRO A 286      44.432 -12.886  57.815  1.00  0.61           C  
ATOM   1195  C   PRO A 286      45.159 -13.702  58.874  1.00  0.61           C  
ATOM   1196  O   PRO A 286      44.812 -14.860  59.091  1.00  0.61           O  
ATOM   1197  CB  PRO A 286      44.936 -13.239  56.409  1.00  0.61           C  
ATOM   1198  CG  PRO A 286      44.501 -12.043  55.563  1.00  0.61           C  
ATOM   1199  CD  PRO A 286      44.698 -10.861  56.516  1.00  0.61           C  
ATOM   1200  N   ARG A 287      46.159 -13.126  59.559  1.00  0.55           N  
ATOM   1201  CA  ARG A 287      46.897 -13.766  60.620  1.00  0.55           C  
ATOM   1202  C   ARG A 287      46.233 -13.564  61.990  1.00  0.55           C  
ATOM   1203  O   ARG A 287      46.750 -14.008  63.010  1.00  0.55           O  
ATOM   1204  CB  ARG A 287      48.363 -13.265  60.589  1.00  0.55           C  
ATOM   1205  CG  ARG A 287      49.079 -13.688  59.283  1.00  0.55           C  
ATOM   1206  CD  ARG A 287      50.475 -13.094  59.058  1.00  0.55           C  
ATOM   1207  NE  ARG A 287      51.395 -13.519  60.160  1.00  0.55           N  
ATOM   1208  CZ  ARG A 287      52.404 -12.785  60.643  1.00  0.55           C  
ATOM   1209  NH1 ARG A 287      53.179 -13.315  61.575  1.00  0.55           N  
ATOM   1210  NH2 ARG A 287      52.702 -11.570  60.207  1.00  0.55           N  
ATOM   1211  N   TRP A 288      45.002 -12.994  62.052  1.00  0.49           N  
ATOM   1212  CA  TRP A 288      44.173 -12.913  63.258  1.00  0.49           C  
ATOM   1213  C   TRP A 288      43.630 -14.271  63.709  1.00  0.49           C  
ATOM   1214  O   TRP A 288      43.169 -14.454  64.834  1.00  0.49           O  
ATOM   1215  CB  TRP A 288      43.039 -11.837  63.171  1.00  0.49           C  
ATOM   1216  CG  TRP A 288      41.777 -12.113  62.328  1.00  0.49           C  
ATOM   1217  CD1 TRP A 288      41.523 -11.817  61.016  1.00  0.49           C  
ATOM   1218  CD2 TRP A 288      40.517 -12.536  62.877  1.00  0.49           C  
ATOM   1219  NE1 TRP A 288      40.224 -12.101  60.696  1.00  0.49           N  
ATOM   1220  CE2 TRP A 288      39.571 -12.501  61.816  1.00  0.49           C  
ATOM   1221  CE3 TRP A 288      40.124 -12.883  64.161  1.00  0.49           C  
ATOM   1222  CZ2 TRP A 288      38.246 -12.796  62.039  1.00  0.49           C  
ATOM   1223  CZ3 TRP A 288      38.766 -13.154  64.391  1.00  0.49           C  
ATOM   1224  CH2 TRP A 288      37.840 -13.093  63.340  1.00  0.49           C  
ATOM   1225  N   LEU A 289      43.769 -15.300  62.850  1.00  0.44           N  
ATOM   1226  CA  LEU A 289      43.649 -16.709  63.199  1.00  0.44           C  
ATOM   1227  C   LEU A 289      44.614 -17.109  64.295  1.00  0.44           C  
ATOM   1228  O   LEU A 289      44.271 -17.866  65.195  1.00  0.44           O  
ATOM   1229  CB  LEU A 289      43.965 -17.594  61.972  1.00  0.44           C  
ATOM   1230  CG  LEU A 289      42.777 -17.971  61.085  1.00  0.44           C  
ATOM   1231  CD1 LEU A 289      41.865 -16.770  60.817  1.00  0.44           C  
ATOM   1232  CD2 LEU A 289      43.342 -18.599  59.802  1.00  0.44           C  
ATOM   1233  N   LEU A 290      45.840 -16.556  64.287  1.00  0.44           N  
ATOM   1234  CA  LEU A 290      46.852 -16.857  65.275  1.00  0.44           C  
ATOM   1235  C   LEU A 290      46.375 -16.525  66.692  1.00  0.44           C  
ATOM   1236  O   LEU A 290      46.520 -17.315  67.626  1.00  0.44           O  
ATOM   1237  CB  LEU A 290      48.123 -16.062  64.899  1.00  0.44           C  
ATOM   1238  CG  LEU A 290      49.469 -16.660  65.335  1.00  0.44           C  
ATOM   1239  CD1 LEU A 290      50.594 -15.722  64.878  1.00  0.44           C  
ATOM   1240  CD2 LEU A 290      49.576 -16.914  66.839  1.00  0.44           C  
ATOM   1241  N   SER A 291      45.710 -15.367  66.888  1.00  0.48           N  
ATOM   1242  CA  SER A 291      45.054 -15.053  68.150  1.00  0.48           C  
ATOM   1243  C   SER A 291      43.727 -15.788  68.370  1.00  0.48           C  
ATOM   1244  O   SER A 291      43.554 -16.436  69.402  1.00  0.48           O  
ATOM   1245  CB  SER A 291      44.876 -13.517  68.348  1.00  0.48           C  
ATOM   1246  OG  SER A 291      44.136 -12.909  67.289  1.00  0.48           O  
ATOM   1247  N   GLN A 292      42.781 -15.768  67.406  1.00  0.48           N  
ATOM   1248  CA  GLN A 292      41.395 -16.183  67.636  1.00  0.48           C  
ATOM   1249  C   GLN A 292      40.989 -17.562  67.101  1.00  0.48           C  
ATOM   1250  O   GLN A 292      39.848 -17.978  67.281  1.00  0.48           O  
ATOM   1251  CB  GLN A 292      40.452 -15.132  66.997  1.00  0.48           C  
ATOM   1252  CG  GLN A 292      40.497 -13.738  67.675  1.00  0.48           C  
ATOM   1253  CD  GLN A 292      39.755 -13.732  69.011  1.00  0.48           C  
ATOM   1254  OE1 GLN A 292      38.612 -14.180  69.105  1.00  0.48           O  
ATOM   1255  NE2 GLN A 292      40.393 -13.178  70.066  1.00  0.48           N  
ATOM   1256  N   LYS A 293      41.899 -18.313  66.449  1.00  0.48           N  
ATOM   1257  CA  LYS A 293      41.759 -19.720  66.069  1.00  0.48           C  
ATOM   1258  C   LYS A 293      40.653 -20.052  65.070  1.00  0.48           C  
ATOM   1259  O   LYS A 293      40.068 -21.134  65.071  1.00  0.48           O  
ATOM   1260  CB  LYS A 293      41.672 -20.649  67.311  1.00  0.48           C  
ATOM   1261  CG  LYS A 293      42.834 -20.479  68.306  1.00  0.48           C  
ATOM   1262  CD  LYS A 293      44.196 -20.873  67.709  1.00  0.48           C  
ATOM   1263  CE  LYS A 293      45.366 -20.779  68.687  1.00  0.48           C  
ATOM   1264  NZ  LYS A 293      45.578 -19.371  69.054  1.00  0.48           N  
ATOM   1265  N   ARG A 294      40.367 -19.142  64.125  1.00  0.42           N  
ATOM   1266  CA  ARG A 294      39.262 -19.308  63.203  1.00  0.42           C  
ATOM   1267  C   ARG A 294      39.712 -19.744  61.824  1.00  0.42           C  
ATOM   1268  O   ARG A 294      39.514 -19.033  60.841  1.00  0.42           O  
ATOM   1269  CB  ARG A 294      38.494 -17.988  63.033  1.00  0.42           C  
ATOM   1270  CG  ARG A 294      37.814 -17.457  64.304  1.00  0.42           C  
ATOM   1271  CD  ARG A 294      36.743 -16.482  63.847  1.00  0.42           C  
ATOM   1272  NE  ARG A 294      36.064 -15.832  64.998  1.00  0.42           N  
ATOM   1273  CZ  ARG A 294      35.045 -14.989  64.777  1.00  0.42           C  
ATOM   1274  NH1 ARG A 294      34.495 -14.352  65.808  1.00  0.42           N  
ATOM   1275  NH2 ARG A 294      34.585 -14.750  63.549  1.00  0.42           N  
ATOM   1276  N   ASN A 295      40.322 -20.939  61.699  1.00  0.45           N  
ATOM   1277  CA  ASN A 295      41.038 -21.348  60.490  1.00  0.45           C  
ATOM   1278  C   ASN A 295      40.229 -21.301  59.198  1.00  0.45           C  
ATOM   1279  O   ASN A 295      40.702 -20.812  58.176  1.00  0.45           O  
ATOM   1280  CB  ASN A 295      41.732 -22.721  60.688  1.00  0.45           C  
ATOM   1281  CG  ASN A 295      42.828 -22.530  61.734  1.00  0.45           C  
ATOM   1282  OD1 ASN A 295      43.371 -21.436  61.868  1.00  0.45           O  
ATOM   1283  ND2 ASN A 295      43.173 -23.585  62.502  1.00  0.45           N  
ATOM   1284  N   THR A 296      38.952 -21.716  59.232  1.00  0.51           N  
ATOM   1285  CA  THR A 296      38.016 -21.632  58.113  1.00  0.51           C  
ATOM   1286  C   THR A 296      37.795 -20.228  57.566  1.00  0.51           C  
ATOM   1287  O   THR A 296      37.607 -20.036  56.364  1.00  0.51           O  
ATOM   1288  CB  THR A 296      36.644 -22.174  58.509  1.00  0.51           C  
ATOM   1289  OG1 THR A 296      36.798 -23.440  59.129  1.00  0.51           O  
ATOM   1290  CG2 THR A 296      35.732 -22.387  57.291  1.00  0.51           C  
ATOM   1291  N   GLU A 297      37.775 -19.200  58.440  1.00  0.48           N  
ATOM   1292  CA  GLU A 297      37.465 -17.831  58.067  1.00  0.48           C  
ATOM   1293  C   GLU A 297      38.514 -17.175  57.172  1.00  0.48           C  
ATOM   1294  O   GLU A 297      38.182 -16.619  56.126  1.00  0.48           O  
ATOM   1295  CB  GLU A 297      37.177 -17.006  59.347  1.00  0.48           C  
ATOM   1296  CG  GLU A 297      36.562 -15.598  59.107  1.00  0.48           C  
ATOM   1297  CD  GLU A 297      35.842 -15.025  60.331  1.00  0.48           C  
ATOM   1298  OE1 GLU A 297      35.583 -15.781  61.303  1.00  0.48           O  
ATOM   1299  OE2 GLU A 297      35.519 -13.813  60.326  1.00  0.48           O  
ATOM   1300  N   ALA A 298      39.827 -17.290  57.492  1.00  0.56           N  
ATOM   1301  CA  ALA A 298      40.845 -16.592  56.717  1.00  0.56           C  
ATOM   1302  C   ALA A 298      41.448 -17.404  55.590  1.00  0.56           C  
ATOM   1303  O   ALA A 298      42.175 -16.846  54.776  1.00  0.56           O  
ATOM   1304  CB  ALA A 298      41.995 -16.018  57.558  1.00  0.56           C  
ATOM   1305  N   ILE A 299      41.101 -18.700  55.427  1.00  0.52           N  
ATOM   1306  CA  ILE A 299      41.337 -19.401  54.162  1.00  0.52           C  
ATOM   1307  C   ILE A 299      40.546 -18.718  53.055  1.00  0.52           C  
ATOM   1308  O   ILE A 299      41.082 -18.334  52.024  1.00  0.52           O  
ATOM   1309  CB  ILE A 299      40.957 -20.881  54.247  1.00  0.52           C  
ATOM   1310  CG1 ILE A 299      41.893 -21.617  55.233  1.00  0.52           C  
ATOM   1311  CG2 ILE A 299      41.035 -21.545  52.852  1.00  0.52           C  
ATOM   1312  CD1 ILE A 299      41.365 -22.990  55.672  1.00  0.52           C  
ATOM   1313  N   LYS A 300      39.260 -18.417  53.324  1.00  0.51           N  
ATOM   1314  CA  LYS A 300      38.393 -17.685  52.421  1.00  0.51           C  
ATOM   1315  C   LYS A 300      38.877 -16.265  52.136  1.00  0.51           C  
ATOM   1316  O   LYS A 300      38.824 -15.792  51.002  1.00  0.51           O  
ATOM   1317  CB  LYS A 300      36.952 -17.669  52.984  1.00  0.51           C  
ATOM   1318  CG  LYS A 300      36.363 -19.082  53.123  1.00  0.51           C  
ATOM   1319  CD  LYS A 300      34.948 -19.075  53.720  1.00  0.51           C  
ATOM   1320  CE  LYS A 300      34.358 -20.483  53.818  1.00  0.51           C  
ATOM   1321  NZ  LYS A 300      32.997 -20.424  54.395  1.00  0.51           N  
ATOM   1322  N   ILE A 301      39.398 -15.549  53.160  1.00  0.53           N  
ATOM   1323  CA  ILE A 301      40.054 -14.260  52.949  1.00  0.53           C  
ATOM   1324  C   ILE A 301      41.308 -14.375  52.082  1.00  0.53           C  
ATOM   1325  O   ILE A 301      41.462 -13.627  51.120  1.00  0.53           O  
ATOM   1326  CB  ILE A 301      40.419 -13.542  54.254  1.00  0.53           C  
ATOM   1327  CG1 ILE A 301      39.216 -13.396  55.222  1.00  0.53           C  
ATOM   1328  CG2 ILE A 301      41.030 -12.154  53.950  1.00  0.53           C  
ATOM   1329  CD1 ILE A 301      38.008 -12.630  54.668  1.00  0.53           C  
ATOM   1330  N   MET A 302      42.217 -15.339  52.354  1.00  0.49           N  
ATOM   1331  CA  MET A 302      43.424 -15.548  51.564  1.00  0.49           C  
ATOM   1332  C   MET A 302      43.153 -15.944  50.125  1.00  0.49           C  
ATOM   1333  O   MET A 302      43.760 -15.391  49.210  1.00  0.49           O  
ATOM   1334  CB  MET A 302      44.353 -16.612  52.203  1.00  0.49           C  
ATOM   1335  CG  MET A 302      45.104 -16.110  53.455  1.00  0.49           C  
ATOM   1336  SD  MET A 302      46.200 -14.679  53.181  1.00  0.49           S  
ATOM   1337  CE  MET A 302      47.407 -15.485  52.089  1.00  0.49           C  
ATOM   1338  N   ASP A 303      42.203 -16.865  49.885  1.00  0.50           N  
ATOM   1339  CA  ASP A 303      41.782 -17.277  48.562  1.00  0.50           C  
ATOM   1340  C   ASP A 303      41.222 -16.120  47.739  1.00  0.50           C  
ATOM   1341  O   ASP A 303      41.587 -15.912  46.582  1.00  0.50           O  
ATOM   1342  CB  ASP A 303      40.692 -18.373  48.693  1.00  0.50           C  
ATOM   1343  CG  ASP A 303      41.258 -19.696  49.178  1.00  0.50           C  
ATOM   1344  OD1 ASP A 303      42.496 -19.836  49.330  1.00  0.50           O  
ATOM   1345  OD2 ASP A 303      40.425 -20.623  49.361  1.00  0.50           O  
ATOM   1346  N   HIS A 304      40.352 -15.287  48.349  1.00  0.44           N  
ATOM   1347  CA  HIS A 304      39.829 -14.085  47.723  1.00  0.44           C  
ATOM   1348  C   HIS A 304      40.880 -13.007  47.458  1.00  0.44           C  
ATOM   1349  O   HIS A 304      40.973 -12.459  46.362  1.00  0.44           O  
ATOM   1350  CB  HIS A 304      38.711 -13.493  48.613  1.00  0.44           C  
ATOM   1351  CG  HIS A 304      38.015 -12.320  48.003  1.00  0.44           C  
ATOM   1352  ND1 HIS A 304      37.227 -12.517  46.889  1.00  0.44           N  
ATOM   1353  CD2 HIS A 304      38.054 -11.002  48.328  1.00  0.44           C  
ATOM   1354  CE1 HIS A 304      36.798 -11.319  46.554  1.00  0.44           C  
ATOM   1355  NE2 HIS A 304      37.268 -10.363  47.393  1.00  0.44           N  
ATOM   1356  N   ILE A 305      41.732 -12.684  48.451  1.00  0.49           N  
ATOM   1357  CA  ILE A 305      42.778 -11.671  48.329  1.00  0.49           C  
ATOM   1358  C   ILE A 305      43.889 -12.061  47.364  1.00  0.49           C  
ATOM   1359  O   ILE A 305      44.348 -11.247  46.566  1.00  0.49           O  
ATOM   1360  CB  ILE A 305      43.329 -11.285  49.708  1.00  0.49           C  
ATOM   1361  CG1 ILE A 305      42.253 -10.550  50.555  1.00  0.49           C  
ATOM   1362  CG2 ILE A 305      44.621 -10.439  49.619  1.00  0.49           C  
ATOM   1363  CD1 ILE A 305      41.817  -9.181  50.011  1.00  0.49           C  
ATOM   1364  N   ALA A 306      44.347 -13.327  47.383  1.00  0.52           N  
ATOM   1365  CA  ALA A 306      45.459 -13.756  46.562  1.00  0.52           C  
ATOM   1366  C   ALA A 306      45.026 -14.433  45.268  1.00  0.52           C  
ATOM   1367  O   ALA A 306      45.875 -14.852  44.484  1.00  0.52           O  
ATOM   1368  CB  ALA A 306      46.332 -14.724  47.386  1.00  0.52           C  
ATOM   1369  N   GLN A 307      43.702 -14.534  45.013  1.00  0.43           N  
ATOM   1370  CA  GLN A 307      43.111 -15.055  43.787  1.00  0.43           C  
ATOM   1371  C   GLN A 307      43.528 -16.487  43.446  1.00  0.43           C  
ATOM   1372  O   GLN A 307      43.965 -16.803  42.340  1.00  0.43           O  
ATOM   1373  CB  GLN A 307      43.306 -14.076  42.597  1.00  0.43           C  
ATOM   1374  CG  GLN A 307      42.631 -12.694  42.797  1.00  0.43           C  
ATOM   1375  CD  GLN A 307      41.119 -12.761  42.577  1.00  0.43           C  
ATOM   1376  OE1 GLN A 307      40.648 -12.875  41.444  1.00  0.43           O  
ATOM   1377  NE2 GLN A 307      40.316 -12.677  43.659  1.00  0.43           N  
ATOM   1378  N   LYS A 308      43.383 -17.410  44.413  1.00  0.44           N  
ATOM   1379  CA  LYS A 308      43.821 -18.781  44.259  1.00  0.44           C  
ATOM   1380  C   LYS A 308      43.014 -19.654  45.201  1.00  0.44           C  
ATOM   1381  O   LYS A 308      42.255 -19.152  46.016  1.00  0.44           O  
ATOM   1382  CB  LYS A 308      45.350 -18.951  44.512  1.00  0.44           C  
ATOM   1383  CG  LYS A 308      45.847 -18.409  45.866  1.00  0.44           C  
ATOM   1384  CD  LYS A 308      47.296 -18.833  46.186  1.00  0.44           C  
ATOM   1385  CE  LYS A 308      47.750 -18.426  47.599  1.00  0.44           C  
ATOM   1386  NZ  LYS A 308      49.094 -18.958  47.919  1.00  0.44           N  
ATOM   1387  N   ASN A 309      43.124 -20.989  45.078  1.00  0.46           N  
ATOM   1388  CA  ASN A 309      42.448 -21.952  45.923  1.00  0.46           C  
ATOM   1389  C   ASN A 309      43.243 -23.245  45.703  1.00  0.46           C  
ATOM   1390  O   ASN A 309      44.197 -23.261  44.922  1.00  0.46           O  
ATOM   1391  CB  ASN A 309      40.920 -22.048  45.608  1.00  0.46           C  
ATOM   1392  CG  ASN A 309      40.166 -23.044  46.489  1.00  0.46           C  
ATOM   1393  OD1 ASN A 309      39.896 -24.163  46.049  1.00  0.46           O  
ATOM   1394  ND2 ASN A 309      39.848 -22.695  47.750  1.00  0.46           N  
ATOM   1395  N   GLY A 310      42.927 -24.350  46.409  1.00  0.37           N  
ATOM   1396  CA  GLY A 310      43.538 -25.657  46.178  1.00  0.37           C  
ATOM   1397  C   GLY A 310      44.673 -25.952  47.116  1.00  0.37           C  
ATOM   1398  O   GLY A 310      44.576 -25.735  48.316  1.00  0.37           O  
ATOM   1399  N   LYS A 311      45.804 -26.482  46.605  1.00  0.27           N  
ATOM   1400  CA  LYS A 311      46.948 -26.809  47.446  1.00  0.27           C  
ATOM   1401  C   LYS A 311      47.980 -25.686  47.478  1.00  0.27           C  
ATOM   1402  O   LYS A 311      48.945 -25.733  48.235  1.00  0.27           O  
ATOM   1403  CB  LYS A 311      47.613 -28.125  46.969  1.00  0.27           C  
ATOM   1404  CG  LYS A 311      46.741 -29.368  47.225  1.00  0.27           C  
ATOM   1405  CD  LYS A 311      47.422 -30.664  46.752  1.00  0.27           C  
ATOM   1406  CE  LYS A 311      46.611 -31.920  47.093  1.00  0.27           C  
ATOM   1407  NZ  LYS A 311      47.276 -33.136  46.569  1.00  0.27           N  
ATOM   1408  N   LEU A 312      47.762 -24.610  46.699  1.00  0.33           N  
ATOM   1409  CA  LEU A 312      48.619 -23.435  46.684  1.00  0.33           C  
ATOM   1410  C   LEU A 312      48.382 -22.417  47.818  1.00  0.33           C  
ATOM   1411  O   LEU A 312      49.337 -21.713  48.153  1.00  0.33           O  
ATOM   1412  CB  LEU A 312      48.529 -22.735  45.302  1.00  0.33           C  
ATOM   1413  CG  LEU A 312      48.953 -23.623  44.109  1.00  0.33           C  
ATOM   1414  CD1 LEU A 312      48.563 -22.957  42.782  1.00  0.33           C  
ATOM   1415  CD2 LEU A 312      50.458 -23.937  44.118  1.00  0.33           C  
ATOM   1416  N   PRO A 313      47.223 -22.235  48.461  1.00  0.46           N  
ATOM   1417  CA  PRO A 313      47.117 -21.534  49.750  1.00  0.46           C  
ATOM   1418  C   PRO A 313      47.565 -22.330  50.974  1.00  0.46           C  
ATOM   1419  O   PRO A 313      48.010 -21.660  51.907  1.00  0.46           O  
ATOM   1420  CB  PRO A 313      45.639 -21.136  49.883  1.00  0.46           C  
ATOM   1421  CG  PRO A 313      45.033 -21.332  48.492  1.00  0.46           C  
ATOM   1422  CD  PRO A 313      45.918 -22.364  47.811  1.00  0.46           C  
ATOM   1423  N   PRO A 314      47.494 -23.659  51.112  1.00  0.48           N  
ATOM   1424  CA  PRO A 314      48.064 -24.364  52.249  1.00  0.48           C  
ATOM   1425  C   PRO A 314      49.514 -24.116  52.609  1.00  0.48           C  
ATOM   1426  O   PRO A 314      49.860 -24.401  53.748  1.00  0.48           O  
ATOM   1427  CB  PRO A 314      47.770 -25.830  51.935  1.00  0.48           C  
ATOM   1428  CG  PRO A 314      46.360 -25.752  51.358  1.00  0.48           C  
ATOM   1429  CD  PRO A 314      46.411 -24.462  50.534  1.00  0.48           C  
ATOM   1430  N   ALA A 315      50.389 -23.610  51.717  1.00  0.52           N  
ATOM   1431  CA  ALA A 315      51.701 -23.143  52.132  1.00  0.52           C  
ATOM   1432  C   ALA A 315      51.632 -21.951  53.094  1.00  0.52           C  
ATOM   1433  O   ALA A 315      52.213 -21.982  54.177  1.00  0.52           O  
ATOM   1434  CB  ALA A 315      52.523 -22.776  50.881  1.00  0.52           C  
ATOM   1435  N   ASP A 316      50.826 -20.920  52.757  1.00  0.47           N  
ATOM   1436  CA  ASP A 316      50.573 -19.759  53.591  1.00  0.47           C  
ATOM   1437  C   ASP A 316      49.874 -20.138  54.901  1.00  0.47           C  
ATOM   1438  O   ASP A 316      50.244 -19.710  55.995  1.00  0.47           O  
ATOM   1439  CB  ASP A 316      49.680 -18.744  52.820  1.00  0.47           C  
ATOM   1440  CG  ASP A 316      50.249 -18.393  51.455  1.00  0.47           C  
ATOM   1441  OD1 ASP A 316      49.630 -18.814  50.439  1.00  0.47           O  
ATOM   1442  OD2 ASP A 316      51.281 -17.688  51.383  1.00  0.47           O  
ATOM   1443  N   LEU A 317      48.846 -21.011  54.813  1.00  0.49           N  
ATOM   1444  CA  LEU A 317      48.114 -21.508  55.968  1.00  0.49           C  
ATOM   1445  C   LEU A 317      48.952 -22.350  56.925  1.00  0.49           C  
ATOM   1446  O   LEU A 317      48.883 -22.180  58.139  1.00  0.49           O  
ATOM   1447  CB  LEU A 317      46.885 -22.336  55.519  1.00  0.49           C  
ATOM   1448  CG  LEU A 317      45.939 -22.784  56.658  1.00  0.49           C  
ATOM   1449  CD1 LEU A 317      45.208 -21.600  57.313  1.00  0.49           C  
ATOM   1450  CD2 LEU A 317      44.943 -23.833  56.143  1.00  0.49           C  
ATOM   1451  N   LYS A 318      49.788 -23.281  56.417  1.00  0.46           N  
ATOM   1452  CA  LYS A 318      50.673 -24.075  57.256  1.00  0.46           C  
ATOM   1453  C   LYS A 318      51.765 -23.260  57.918  1.00  0.46           C  
ATOM   1454  O   LYS A 318      52.141 -23.528  59.054  1.00  0.46           O  
ATOM   1455  CB  LYS A 318      51.290 -25.274  56.506  1.00  0.46           C  
ATOM   1456  CG  LYS A 318      50.256 -26.371  56.211  1.00  0.46           C  
ATOM   1457  CD  LYS A 318      50.862 -27.503  55.370  1.00  0.46           C  
ATOM   1458  CE  LYS A 318      49.840 -28.575  54.992  1.00  0.46           C  
ATOM   1459  NZ  LYS A 318      50.497 -29.634  54.196  1.00  0.46           N  
ATOM   1460  N   MET A 319      52.287 -22.206  57.256  1.00  0.46           N  
ATOM   1461  CA  MET A 319      53.145 -21.245  57.929  1.00  0.46           C  
ATOM   1462  C   MET A 319      52.434 -20.552  59.084  1.00  0.46           C  
ATOM   1463  O   MET A 319      52.972 -20.465  60.181  1.00  0.46           O  
ATOM   1464  CB  MET A 319      53.679 -20.182  56.942  1.00  0.46           C  
ATOM   1465  CG  MET A 319      54.721 -20.749  55.959  1.00  0.46           C  
ATOM   1466  SD  MET A 319      55.216 -19.597  54.639  1.00  0.46           S  
ATOM   1467  CE  MET A 319      56.088 -18.405  55.694  1.00  0.46           C  
ATOM   1468  N   LEU A 320      51.176 -20.115  58.893  1.00  0.49           N  
ATOM   1469  CA  LEU A 320      50.362 -19.536  59.949  1.00  0.49           C  
ATOM   1470  C   LEU A 320      50.050 -20.479  61.115  1.00  0.49           C  
ATOM   1471  O   LEU A 320      50.114 -20.086  62.276  1.00  0.49           O  
ATOM   1472  CB  LEU A 320      49.062 -18.968  59.338  1.00  0.49           C  
ATOM   1473  CG  LEU A 320      48.173 -18.144  60.291  1.00  0.49           C  
ATOM   1474  CD1 LEU A 320      48.958 -17.057  61.042  1.00  0.49           C  
ATOM   1475  CD2 LEU A 320      47.021 -17.532  59.484  1.00  0.49           C  
ATOM   1476  N   SER A 321      49.741 -21.770  60.860  1.00  0.49           N  
ATOM   1477  CA  SER A 321      49.607 -22.758  61.932  1.00  0.49           C  
ATOM   1478  C   SER A 321      50.905 -23.048  62.678  1.00  0.49           C  
ATOM   1479  O   SER A 321      50.895 -23.263  63.885  1.00  0.49           O  
ATOM   1480  CB  SER A 321      48.891 -24.078  61.534  1.00  0.49           C  
ATOM   1481  OG  SER A 321      49.618 -24.851  60.578  1.00  0.49           O  
ATOM   1482  N   LEU A 322      52.075 -23.014  62.006  1.00  0.49           N  
ATOM   1483  CA  LEU A 322      53.376 -22.978  62.671  1.00  0.49           C  
ATOM   1484  C   LEU A 322      53.597 -21.718  63.512  1.00  0.49           C  
ATOM   1485  O   LEU A 322      54.174 -21.779  64.595  1.00  0.49           O  
ATOM   1486  CB  LEU A 322      54.546 -23.132  61.667  1.00  0.49           C  
ATOM   1487  CG  LEU A 322      54.633 -24.508  60.974  1.00  0.49           C  
ATOM   1488  CD1 LEU A 322      55.652 -24.456  59.825  1.00  0.49           C  
ATOM   1489  CD2 LEU A 322      54.992 -25.631  61.960  1.00  0.49           C  
ATOM   1490  N   GLU A 323      53.105 -20.542  63.066  1.00  0.47           N  
ATOM   1491  CA  GLU A 323      53.148 -19.304  63.837  1.00  0.47           C  
ATOM   1492  C   GLU A 323      52.275 -19.335  65.093  1.00  0.47           C  
ATOM   1493  O   GLU A 323      52.434 -18.511  65.992  1.00  0.47           O  
ATOM   1494  CB  GLU A 323      52.768 -18.050  63.004  1.00  0.47           C  
ATOM   1495  CG  GLU A 323      53.758 -17.703  61.866  1.00  0.47           C  
ATOM   1496  CD  GLU A 323      53.509 -16.326  61.285  1.00  0.47           C  
ATOM   1497  OE1 GLU A 323      52.331 -15.902  61.120  1.00  0.47           O  
ATOM   1498  OE2 GLU A 323      54.505 -15.597  61.037  1.00  0.47           O  
ATOM   1499  N   GLU A 324      51.362 -20.322  65.246  1.00  0.44           N  
ATOM   1500  CA  GLU A 324      50.698 -20.598  66.512  1.00  0.44           C  
ATOM   1501  C   GLU A 324      51.602 -21.086  67.642  1.00  0.44           C  
ATOM   1502  O   GLU A 324      51.107 -21.398  68.722  1.00  0.44           O  
ATOM   1503  CB  GLU A 324      49.501 -21.566  66.384  1.00  0.44           C  
ATOM   1504  CG  GLU A 324      48.349 -21.008  65.519  1.00  0.44           C  
ATOM   1505  CD  GLU A 324      47.043 -21.772  65.723  1.00  0.44           C  
ATOM   1506  OE1 GLU A 324      46.996 -22.700  66.572  1.00  0.44           O  
ATOM   1507  OE2 GLU A 324      46.038 -21.364  65.092  1.00  0.44           O  
ATOM   1508  N   ASP A 325      52.947 -21.047  67.476  1.00  0.47           N  
ATOM   1509  CA  ASP A 325      53.954 -21.282  68.499  1.00  0.47           C  
ATOM   1510  C   ASP A 325      53.865 -20.296  69.675  1.00  0.47           C  
ATOM   1511  O   ASP A 325      54.402 -20.505  70.758  1.00  0.47           O  
ATOM   1512  CB  ASP A 325      55.378 -21.397  67.876  1.00  0.47           C  
ATOM   1513  CG  ASP A 325      55.999 -20.105  67.427  1.00  0.47           C  
ATOM   1514  OD1 ASP A 325      57.228 -20.109  67.140  1.00  0.47           O  
ATOM   1515  OD2 ASP A 325      55.348 -19.032  67.498  1.00  0.47           O  
ATOM   1516  N   VAL A 326      53.079 -19.219  69.487  1.00  0.50           N  
ATOM   1517  CA  VAL A 326      52.522 -18.324  70.486  1.00  0.50           C  
ATOM   1518  C   VAL A 326      51.775 -19.053  71.604  1.00  0.50           C  
ATOM   1519  O   VAL A 326      51.754 -18.588  72.738  1.00  0.50           O  
ATOM   1520  CB  VAL A 326      51.615 -17.309  69.792  1.00  0.50           C  
ATOM   1521  CG1 VAL A 326      50.819 -16.416  70.768  1.00  0.50           C  
ATOM   1522  CG2 VAL A 326      52.488 -16.424  68.878  1.00  0.50           C  
ATOM   1523  N   THR A 327      51.174 -20.241  71.359  1.00  0.39           N  
ATOM   1524  CA  THR A 327      50.570 -21.051  72.424  1.00  0.39           C  
ATOM   1525  C   THR A 327      51.592 -21.707  73.345  1.00  0.39           C  
ATOM   1526  O   THR A 327      51.269 -22.069  74.474  1.00  0.39           O  
ATOM   1527  CB  THR A 327      49.653 -22.162  71.910  1.00  0.39           C  
ATOM   1528  OG1 THR A 327      50.354 -23.054  71.058  1.00  0.39           O  
ATOM   1529  CG2 THR A 327      48.508 -21.552  71.085  1.00  0.39           C  
ATOM   1530  N   GLU A 328      52.853 -21.843  72.890  1.00  0.35           N  
ATOM   1531  CA  GLU A 328      53.953 -22.421  73.640  1.00  0.35           C  
ATOM   1532  C   GLU A 328      54.853 -21.335  74.220  1.00  0.35           C  
ATOM   1533  O   GLU A 328      55.858 -21.603  74.878  1.00  0.35           O  
ATOM   1534  CB  GLU A 328      54.804 -23.323  72.711  1.00  0.35           C  
ATOM   1535  CG  GLU A 328      54.018 -24.510  72.100  1.00  0.35           C  
ATOM   1536  CD  GLU A 328      54.890 -25.435  71.250  1.00  0.35           C  
ATOM   1537  OE1 GLU A 328      54.353 -26.493  70.827  1.00  0.35           O  
ATOM   1538  OE2 GLU A 328      56.084 -25.111  71.025  1.00  0.35           O  
ATOM   1539  N   LYS A 329      54.498 -20.053  74.015  1.00  0.43           N  
ATOM   1540  CA  LYS A 329      55.263 -18.917  74.477  1.00  0.43           C  
ATOM   1541  C   LYS A 329      54.450 -18.123  75.473  1.00  0.43           C  
ATOM   1542  O   LYS A 329      53.225 -18.065  75.434  1.00  0.43           O  
ATOM   1543  CB  LYS A 329      55.657 -17.980  73.309  1.00  0.43           C  
ATOM   1544  CG  LYS A 329      56.691 -18.601  72.359  1.00  0.43           C  
ATOM   1545  CD  LYS A 329      56.805 -17.803  71.047  1.00  0.43           C  
ATOM   1546  CE  LYS A 329      57.747 -18.471  70.038  1.00  0.43           C  
ATOM   1547  NZ  LYS A 329      57.576 -17.943  68.674  1.00  0.43           N  
ATOM   1548  N   LEU A 330      55.133 -17.473  76.431  1.00  0.41           N  
ATOM   1549  CA  LEU A 330      54.505 -16.525  77.328  1.00  0.41           C  
ATOM   1550  C   LEU A 330      53.959 -15.300  76.601  1.00  0.41           C  
ATOM   1551  O   LEU A 330      54.471 -14.889  75.560  1.00  0.41           O  
ATOM   1552  CB  LEU A 330      55.470 -16.094  78.457  1.00  0.41           C  
ATOM   1553  CG  LEU A 330      55.980 -17.259  79.334  1.00  0.41           C  
ATOM   1554  CD1 LEU A 330      57.029 -16.751  80.333  1.00  0.41           C  
ATOM   1555  CD2 LEU A 330      54.839 -17.974  80.075  1.00  0.41           C  
ATOM   1556  N   SER A 331      52.872 -14.697  77.131  1.00  0.47           N  
ATOM   1557  CA  SER A 331      52.262 -13.507  76.544  1.00  0.47           C  
ATOM   1558  C   SER A 331      53.237 -12.327  76.495  1.00  0.47           C  
ATOM   1559  O   SER A 331      53.790 -11.977  77.541  1.00  0.47           O  
ATOM   1560  CB  SER A 331      50.993 -13.052  77.312  1.00  0.47           C  
ATOM   1561  OG  SER A 331      50.227 -12.124  76.542  1.00  0.47           O  
ATOM   1562  N   PRO A 332      53.526 -11.706  75.354  1.00  0.48           N  
ATOM   1563  CA  PRO A 332      54.691 -10.847  75.214  1.00  0.48           C  
ATOM   1564  C   PRO A 332      54.479  -9.485  75.848  1.00  0.48           C  
ATOM   1565  O   PRO A 332      53.381  -8.934  75.823  1.00  0.48           O  
ATOM   1566  CB  PRO A 332      54.882 -10.748  73.690  1.00  0.48           C  
ATOM   1567  CG  PRO A 332      53.469 -10.915  73.126  1.00  0.48           C  
ATOM   1568  CD  PRO A 332      52.854 -11.942  74.075  1.00  0.48           C  
ATOM   1569  N   SER A 333      55.539  -8.901  76.429  1.00  0.50           N  
ATOM   1570  CA  SER A 333      55.478  -7.565  76.986  1.00  0.50           C  
ATOM   1571  C   SER A 333      56.663  -6.785  76.472  1.00  0.50           C  
ATOM   1572  O   SER A 333      57.641  -7.356  75.993  1.00  0.50           O  
ATOM   1573  CB  SER A 333      55.442  -7.539  78.546  1.00  0.50           C  
ATOM   1574  OG  SER A 333      56.675  -7.944  79.156  1.00  0.50           O  
ATOM   1575  N   PHE A 334      56.616  -5.439  76.563  1.00  0.46           N  
ATOM   1576  CA  PHE A 334      57.687  -4.558  76.121  1.00  0.46           C  
ATOM   1577  C   PHE A 334      59.009  -4.838  76.844  1.00  0.46           C  
ATOM   1578  O   PHE A 334      60.079  -4.865  76.247  1.00  0.46           O  
ATOM   1579  CB  PHE A 334      57.217  -3.089  76.305  1.00  0.46           C  
ATOM   1580  CG  PHE A 334      58.180  -2.099  75.708  1.00  0.46           C  
ATOM   1581  CD1 PHE A 334      59.041  -1.362  76.536  1.00  0.46           C  
ATOM   1582  CD2 PHE A 334      58.233  -1.901  74.318  1.00  0.46           C  
ATOM   1583  CE1 PHE A 334      59.939  -0.438  75.988  1.00  0.46           C  
ATOM   1584  CE2 PHE A 334      59.130  -0.977  73.765  1.00  0.46           C  
ATOM   1585  CZ  PHE A 334      59.981  -0.243  74.602  1.00  0.46           C  
ATOM   1586  N   ALA A 335      58.946  -5.119  78.160  1.00  0.54           N  
ATOM   1587  CA  ALA A 335      60.083  -5.534  78.954  1.00  0.54           C  
ATOM   1588  C   ALA A 335      60.699  -6.874  78.537  1.00  0.54           C  
ATOM   1589  O   ALA A 335      61.917  -7.045  78.562  1.00  0.54           O  
ATOM   1590  CB  ALA A 335      59.661  -5.575  80.435  1.00  0.54           C  
ATOM   1591  N   ASP A 336      59.874  -7.870  78.138  1.00  0.48           N  
ATOM   1592  CA  ASP A 336      60.342  -9.174  77.695  1.00  0.48           C  
ATOM   1593  C   ASP A 336      61.190  -9.120  76.426  1.00  0.48           C  
ATOM   1594  O   ASP A 336      62.173  -9.844  76.279  1.00  0.48           O  
ATOM   1595  CB  ASP A 336      59.163 -10.169  77.539  1.00  0.48           C  
ATOM   1596  CG  ASP A 336      59.601 -11.504  78.102  1.00  0.48           C  
ATOM   1597  OD1 ASP A 336      60.598 -12.087  77.613  1.00  0.48           O  
ATOM   1598  OD2 ASP A 336      59.035 -11.880  79.166  1.00  0.48           O  
ATOM   1599  N   LEU A 337      60.864  -8.186  75.508  1.00  0.48           N  
ATOM   1600  CA  LEU A 337      61.580  -7.968  74.261  1.00  0.48           C  
ATOM   1601  C   LEU A 337      63.073  -7.726  74.450  1.00  0.48           C  
ATOM   1602  O   LEU A 337      63.900  -8.223  73.694  1.00  0.48           O  
ATOM   1603  CB  LEU A 337      61.006  -6.744  73.499  1.00  0.48           C  
ATOM   1604  CG  LEU A 337      59.547  -6.879  73.011  1.00  0.48           C  
ATOM   1605  CD1 LEU A 337      59.035  -5.528  72.487  1.00  0.48           C  
ATOM   1606  CD2 LEU A 337      59.384  -7.951  71.924  1.00  0.48           C  
ATOM   1607  N   PHE A 338      63.461  -6.962  75.485  1.00  0.40           N  
ATOM   1608  CA  PHE A 338      64.858  -6.702  75.782  1.00  0.40           C  
ATOM   1609  C   PHE A 338      65.485  -7.799  76.634  1.00  0.40           C  
ATOM   1610  O   PHE A 338      66.694  -8.036  76.597  1.00  0.40           O  
ATOM   1611  CB  PHE A 338      65.006  -5.337  76.499  1.00  0.40           C  
ATOM   1612  CG  PHE A 338      64.455  -4.263  75.601  1.00  0.40           C  
ATOM   1613  CD1 PHE A 338      63.130  -3.825  75.751  1.00  0.40           C  
ATOM   1614  CD2 PHE A 338      65.227  -3.745  74.548  1.00  0.40           C  
ATOM   1615  CE1 PHE A 338      62.573  -2.912  74.849  1.00  0.40           C  
ATOM   1616  CE2 PHE A 338      64.680  -2.814  73.654  1.00  0.40           C  
ATOM   1617  CZ  PHE A 338      63.350  -2.402  73.802  1.00  0.40           C  
ATOM   1618  N   ARG A 339      64.678  -8.534  77.420  1.00  0.39           N  
ATOM   1619  CA  ARG A 339      65.157  -9.635  78.232  1.00  0.39           C  
ATOM   1620  C   ARG A 339      65.491 -10.888  77.439  1.00  0.39           C  
ATOM   1621  O   ARG A 339      66.562 -11.468  77.612  1.00  0.39           O  
ATOM   1622  CB  ARG A 339      64.102 -10.003  79.295  1.00  0.39           C  
ATOM   1623  CG  ARG A 339      64.044  -9.006  80.473  1.00  0.39           C  
ATOM   1624  CD  ARG A 339      62.751  -9.061  81.303  1.00  0.39           C  
ATOM   1625  NE  ARG A 339      62.452 -10.510  81.558  1.00  0.39           N  
ATOM   1626  CZ  ARG A 339      61.319 -11.083  81.140  1.00  0.39           C  
ATOM   1627  NH1 ARG A 339      60.174 -10.419  81.068  1.00  0.39           N  
ATOM   1628  NH2 ARG A 339      61.314 -12.326  80.666  1.00  0.39           N  
ATOM   1629  N   THR A 340      64.601 -11.327  76.536  1.00  0.49           N  
ATOM   1630  CA  THR A 340      64.711 -12.621  75.867  1.00  0.49           C  
ATOM   1631  C   THR A 340      65.598 -12.537  74.623  1.00  0.49           C  
ATOM   1632  O   THR A 340      65.265 -11.768  73.722  1.00  0.49           O  
ATOM   1633  CB  THR A 340      63.338 -13.179  75.509  1.00  0.49           C  
ATOM   1634  OG1 THR A 340      62.675 -13.570  76.707  1.00  0.49           O  
ATOM   1635  CG2 THR A 340      63.430 -14.443  74.632  1.00  0.49           C  
ATOM   1636  N   PRO A 341      66.721 -13.271  74.460  1.00  0.45           N  
ATOM   1637  CA  PRO A 341      67.700 -13.021  73.392  1.00  0.45           C  
ATOM   1638  C   PRO A 341      67.188 -13.104  71.964  1.00  0.45           C  
ATOM   1639  O   PRO A 341      67.646 -12.344  71.113  1.00  0.45           O  
ATOM   1640  CB  PRO A 341      68.786 -14.082  73.631  1.00  0.45           C  
ATOM   1641  CG  PRO A 341      68.764 -14.298  75.143  1.00  0.45           C  
ATOM   1642  CD  PRO A 341      67.282 -14.151  75.494  1.00  0.45           C  
ATOM   1643  N   ARG A 342      66.255 -14.035  71.682  1.00  0.41           N  
ATOM   1644  CA  ARG A 342      65.623 -14.203  70.383  1.00  0.41           C  
ATOM   1645  C   ARG A 342      64.798 -12.990  69.964  1.00  0.41           C  
ATOM   1646  O   ARG A 342      64.791 -12.595  68.799  1.00  0.41           O  
ATOM   1647  CB  ARG A 342      64.736 -15.478  70.369  1.00  0.41           C  
ATOM   1648  CG  ARG A 342      65.545 -16.790  70.479  1.00  0.41           C  
ATOM   1649  CD  ARG A 342      64.678 -18.058  70.465  1.00  0.41           C  
ATOM   1650  NE  ARG A 342      65.612 -19.234  70.467  1.00  0.41           N  
ATOM   1651  CZ  ARG A 342      65.220 -20.516  70.509  1.00  0.41           C  
ATOM   1652  NH1 ARG A 342      66.132 -21.484  70.434  1.00  0.41           N  
ATOM   1653  NH2 ARG A 342      63.941 -20.856  70.626  1.00  0.41           N  
ATOM   1654  N   LEU A 343      64.084 -12.370  70.925  1.00  0.46           N  
ATOM   1655  CA  LEU A 343      63.393 -11.113  70.724  1.00  0.46           C  
ATOM   1656  C   LEU A 343      64.369  -9.948  70.613  1.00  0.46           C  
ATOM   1657  O   LEU A 343      64.278  -9.140  69.691  1.00  0.46           O  
ATOM   1658  CB  LEU A 343      62.393 -10.853  71.881  1.00  0.46           C  
ATOM   1659  CG  LEU A 343      61.319 -11.949  72.077  1.00  0.46           C  
ATOM   1660  CD1 LEU A 343      60.456 -11.676  73.321  1.00  0.46           C  
ATOM   1661  CD2 LEU A 343      60.417 -12.099  70.842  1.00  0.46           C  
ATOM   1662  N   ARG A 344      65.371  -9.888  71.519  1.00  0.36           N  
ATOM   1663  CA  ARG A 344      66.311  -8.784  71.657  1.00  0.36           C  
ATOM   1664  C   ARG A 344      67.146  -8.497  70.425  1.00  0.36           C  
ATOM   1665  O   ARG A 344      67.394  -7.345  70.076  1.00  0.36           O  
ATOM   1666  CB  ARG A 344      67.272  -9.014  72.848  1.00  0.36           C  
ATOM   1667  CG  ARG A 344      68.035  -7.740  73.283  1.00  0.36           C  
ATOM   1668  CD  ARG A 344      69.319  -7.995  74.077  1.00  0.36           C  
ATOM   1669  NE  ARG A 344      68.940  -8.834  75.258  1.00  0.36           N  
ATOM   1670  CZ  ARG A 344      69.539  -9.966  75.641  1.00  0.36           C  
ATOM   1671  NH1 ARG A 344      70.619 -10.435  75.026  1.00  0.36           N  
ATOM   1672  NH2 ARG A 344      69.043 -10.658  76.661  1.00  0.36           N  
ATOM   1673  N   LYS A 345      67.609  -9.540  69.703  1.00  0.43           N  
ATOM   1674  CA  LYS A 345      68.320  -9.339  68.451  1.00  0.43           C  
ATOM   1675  C   LYS A 345      67.467  -8.629  67.408  1.00  0.43           C  
ATOM   1676  O   LYS A 345      67.925  -7.726  66.720  1.00  0.43           O  
ATOM   1677  CB  LYS A 345      68.832 -10.682  67.868  1.00  0.43           C  
ATOM   1678  CG  LYS A 345      69.648 -10.505  66.573  1.00  0.43           C  
ATOM   1679  CD  LYS A 345      70.229 -11.814  66.018  1.00  0.43           C  
ATOM   1680  CE  LYS A 345      70.975 -11.593  64.697  1.00  0.43           C  
ATOM   1681  NZ  LYS A 345      71.550 -12.866  64.208  1.00  0.43           N  
ATOM   1682  N   ARG A 346      66.181  -9.005  67.294  1.00  0.34           N  
ATOM   1683  CA  ARG A 346      65.232  -8.351  66.415  1.00  0.34           C  
ATOM   1684  C   ARG A 346      64.852  -6.938  66.845  1.00  0.34           C  
ATOM   1685  O   ARG A 346      64.689  -6.063  66.001  1.00  0.34           O  
ATOM   1686  CB  ARG A 346      63.980  -9.236  66.203  1.00  0.34           C  
ATOM   1687  CG  ARG A 346      64.325 -10.541  65.454  1.00  0.34           C  
ATOM   1688  CD  ARG A 346      63.121 -11.448  65.190  1.00  0.34           C  
ATOM   1689  NE  ARG A 346      63.631 -12.575  64.340  1.00  0.34           N  
ATOM   1690  CZ  ARG A 346      62.876 -13.572  63.862  1.00  0.34           C  
ATOM   1691  NH1 ARG A 346      63.429 -14.502  63.085  1.00  0.34           N  
ATOM   1692  NH2 ARG A 346      61.579 -13.654  64.137  1.00  0.34           N  
ATOM   1693  N   THR A 347      64.731  -6.650  68.156  1.00  0.37           N  
ATOM   1694  CA  THR A 347      64.305  -5.333  68.637  1.00  0.37           C  
ATOM   1695  C   THR A 347      65.458  -4.375  68.860  1.00  0.37           C  
ATOM   1696  O   THR A 347      65.254  -3.234  69.255  1.00  0.37           O  
ATOM   1697  CB  THR A 347      63.513  -5.386  69.939  1.00  0.37           C  
ATOM   1698  OG1 THR A 347      64.218  -6.089  70.955  1.00  0.37           O  
ATOM   1699  CG2 THR A 347      62.207  -6.149  69.685  1.00  0.37           C  
ATOM   1700  N   PHE A 348      66.699  -4.797  68.559  1.00  0.31           N  
ATOM   1701  CA  PHE A 348      67.843  -3.910  68.433  1.00  0.31           C  
ATOM   1702  C   PHE A 348      68.146  -3.635  66.950  1.00  0.31           C  
ATOM   1703  O   PHE A 348      69.038  -2.867  66.604  1.00  0.31           O  
ATOM   1704  CB  PHE A 348      69.051  -4.560  69.169  1.00  0.31           C  
ATOM   1705  CG  PHE A 348      70.216  -3.613  69.308  1.00  0.31           C  
ATOM   1706  CD1 PHE A 348      71.335  -3.738  68.468  1.00  0.31           C  
ATOM   1707  CD2 PHE A 348      70.177  -2.557  70.234  1.00  0.31           C  
ATOM   1708  CE1 PHE A 348      72.386  -2.815  68.534  1.00  0.31           C  
ATOM   1709  CE2 PHE A 348      71.231  -1.636  70.311  1.00  0.31           C  
ATOM   1710  CZ  PHE A 348      72.335  -1.765  69.459  1.00  0.31           C  
ATOM   1711  N   ILE A 349      67.377  -4.240  66.022  1.00  0.34           N  
ATOM   1712  CA  ILE A 349      67.489  -4.004  64.584  1.00  0.34           C  
ATOM   1713  C   ILE A 349      66.311  -3.135  64.121  1.00  0.34           C  
ATOM   1714  O   ILE A 349      66.247  -2.688  62.976  1.00  0.34           O  
ATOM   1715  CB  ILE A 349      67.567  -5.366  63.856  1.00  0.34           C  
ATOM   1716  CG1 ILE A 349      68.930  -6.043  64.160  1.00  0.34           C  
ATOM   1717  CG2 ILE A 349      67.365  -5.262  62.325  1.00  0.34           C  
ATOM   1718  CD1 ILE A 349      69.022  -7.504  63.693  1.00  0.34           C  
ATOM   1719  N   LEU A 350      65.365  -2.837  65.031  1.00  0.37           N  
ATOM   1720  CA  LEU A 350      64.122  -2.156  64.739  1.00  0.37           C  
ATOM   1721  C   LEU A 350      64.108  -0.720  65.323  1.00  0.37           C  
ATOM   1722  O   LEU A 350      64.279  -0.575  66.564  1.00  0.37           O  
ATOM   1723  CB  LEU A 350      62.957  -2.973  65.356  1.00  0.37           C  
ATOM   1724  CG  LEU A 350      61.539  -2.437  65.064  1.00  0.37           C  
ATOM   1725  CD1 LEU A 350      61.204  -2.458  63.564  1.00  0.37           C  
ATOM   1726  CD2 LEU A 350      60.489  -3.223  65.865  1.00  0.37           C  
ATOM   1727  OXT LEU A 350      63.892   0.241  64.534  1.00  0.37           O  
TER    1728      LEU A 350                                                      
END   
