# Supplementary material for: PHARMIP: An insilico method to predict genetics that underpin adverse drug reactions
Source: MethodsX. 2019 Dec 19;7:100775. doi: 10.1016/j.mex.2019.100775 (PMC7036477; doi:10.1016/j.mex.2019.100775)
Supplement: Supplementary file 1 [file mmc1.zip › polypharmacology.txt]

Peripheral_myelin_protein_22	CHEMBL2007624	PMP22
Acetylcholinesterase	CHEMBL220	ACHE
Prelamin-A/C	CHEMBL1293235	LMNA
Bloom_syndrome_protein	CHEMBL1293237	BLM
Nuclear_factor_NF-kappa-B_p105_subunit	CHEMBL3251	NFKB1
Hypoxia-inducible_factor_1_alpha	CHEMBL4261	HIF1A
Multidrug_and_toxin_extrusion_protein_1	CHEMBL1743126	SLC47A1
Potassium-transporting_ATPase	CHEMBL2095173	ATP4B_ATP4A
Rattus_norvegicus	CHEMBL376	ORGANISM_NOGN
Potassium-transporting_ATPase_alpha_chain_2	CHEMBL2933	ATP12A
Thyroid_stimulating_hormone_receptor	CHEMBL1963	TSHR
Histamine_H2_receptor	CHEMBL1941	HRH2
Endoplasmic_reticulum-associated_amyloid_beta-peptide-binding_protein	CHEMBL4159	HSD17B10
Geminin	CHEMBL1293278	GMNN
DNA_polymerase_iota	CHEMBL5391	POLI
Plasmodium_falciparum	CHEMBL364	ORGANISM_NOGN
Muscarinic_acetylcholine_receptor_M1	CHEMBL3733	CHRM1
Butyrylcholinesterase	CHEMBL1914	BCHE
Glucagon-like_peptide_1_receptor	CHEMBL1784	GLP1R
Muscarinic_acetylcholine_receptor_M2	CHEMBL309	CHRM2
Mus_musculus	CHEMBL375	ORGANISM_NOGN
Muscarinic_acetylcholine_receptor_M2	CHEMBL3197	CHRM2
Mothers_against_decapentaplegic_homolog_3	CHEMBL1293258	SMAD3
Triosephosphate_isomerase,_glycosomal	CHEMBL5834	NA
Solute_carrier_family_22_member_1	CHEMBL2073670	SLC22A1
Thymidine_phosphorylase	CHEMBL3106	TYMP
Integrin_alpha-IIb/beta-3	CHEMBL2093869	ITGA2B_ITGB3
Liver_carboxylesterase_B-1	CHEMBL2366498	NA
Nuclear_factor_erythroid_2-related_factor_2	CHEMBL1075094	NFE2L2
Carboxylesterase	CHEMBL3383	NA
Lysine-specific_demethylase_4A	CHEMBL5896	KDM4A
Muscarinic_acetylcholine_receptor_M4	CHEMBL1821	CHRM4
MAP_kinase_ERK2	CHEMBL4040	MAPK1
Acyl_coenzyme_A:cholesterol_acyltransferase	CHEMBL2265	CES1
Cytochrome_P450_2D6	CHEMBL289	CYP2D6
Huntingtin	CHEMBL5514	HTT
RPMI-8226	CHEMBL614882	CELL-LINE_NOGN
Trypanosoma_cruzi	CHEMBL368	ORGANISM_NOGN
Nonstructural_protein_1	CHEMBL1293303	NS1
c-Jun_N-terminal_kinase_1	CHEMBL2276	MAPK8
Histone-lysine_N-methyltransferase,_H3_lysine-9_specific_3	CHEMBL6032	EHMT2
