# Supplementary material for: PHARMIP: An insilico method to predict genetics that underpin adverse drug reactions
Source: MethodsX. 2019 Dec 19;7:100775. doi: 10.1016/j.mex.2019.100775 (PMC7036477; doi:10.1016/j.mex.2019.100775)
Supplement: Supplementary file 1 [file mmc1.zip › results(ranitidine).xlsx]

## Sheet: SEA-results
Query ID	Target ID	Affinity Threshold (nM)	P-Value	Max Tc	Cut Sum	Z-Score	Name	Description	Query Smiles
compound_1	ACES_HUMAN	5	1.91e-14	1	21.8315	24.1802	ACHE	Acetylcholinesterase	CNC(NCCSCC1=CC=C(CN(C)C)O1)=C[N+]([O-])=O
compound_1	ACH4_DROME	5	1.974e-09	0.2985	0.5926	15.1777	nAChRbeta2	Acetylcholine receptor subunit beta-like 2	CNC(NCCSCC1=CC=C(CN(C)C)O1)=C[N+]([O-])=O
compound_1	ACM1_MOUSE	5	3.646e-136	0.6364	14.6336	242.705	Chrm1	Muscarinic acetylcholine receptor M1	CNC(NCCSCC1=CC=C(CN(C)C)O1)=C[N+]([O-])=O
compound_1	ACM2_MOUSE	5	3.225e-124	0.6364	8.17	221.256	Chrm2	Muscarinic acetylcholine receptor M2	CNC(NCCSCC1=CC=C(CN(C)C)O1)=C[N+]([O-])=O
compound_1	ACM2_RAT	5	5.068e-18	0.55	8.0464	30.6002	Chrm2	Muscarinic acetylcholine receptor M2	CNC(NCCSCC1=CC=C(CN(C)C)O1)=C[N+]([O-])=O
compound_1	CHLE_HUMAN	5	2.22e-16	0.6364	15.0974	27.4791	BCHE	Cholinesterase	CNC(NCCSCC1=CC=C(CN(C)C)O1)=C[N+]([O-])=O
compound_1	H6TY12_PERAM	5	2.913e-13	0.3898	0.7732	22.0555		Nicotinic acetylcholine receptor alpha8 subunit	CNC(NCCSCC1=CC=C(CN(C)C)O1)=C[N+]([O-])=O
compound_1	HRH2_CAVPO	5	2.195e-09	1	2.5249	15.0947	HRH2	Histamine H2 receptor	CNC(NCCSCC1=CC=C(CN(C)C)O1)=C[N+]([O-])=O
compound_1	HRH2_RAT	5	2.82e-09	0.3284	0.6348	14.8995	Hrh2	Histamine H2 receptor	CNC(NCCSCC1=CC=C(CN(C)C)O1)=C[N+]([O-])=O
compound_1	HRH2_HUMAN	5	0.002546	1	1	4.2063	HRH2	Histamine H2 receptor	CNC(NCCSCC1=CC=C(CN(C)C)O1)=C[N+]([O-])=O
compound_1	QPCTL_HUMAN	5	6.002e-18	0.3194	1.7796	30.4684	QPCTL	Glutaminyl-peptide cyclotransferase-like protein	CNC(NCCSCC1=CC=C(CN(C)C)O1)=C[N+]([O-])=O
compound_1	QPCT_HUMAN	5	2.201e-08	0.3239	3.3254	13.2973	QPCT	Glutaminyl-peptide cyclotransferase	CNC(NCCSCC1=CC=C(CN(C)C)O1)=C[N+]([O-])=O
compound_1	S47A1_HUMAN	5	1.231e-12	1	1	20.9317	SLC47A1	Multidrug and toxin extrusion protein 1	CNC(NCCSCC1=CC=C(CN(C)C)O1)=C[N+]([O-])=O

## Sheet: SwissTargetPrediction
Target	Uniprot ID	Gene Code	ChEMBL ID	By Homology	Probability	Number of sim. cmpds (3D)	Number of sim. cmpds (D2)	Target Class
Cholinesterase	P06276	BCHE	CHEMBL1914	Yes	0.88	170	42	Enzyme
Acetylcholinesterase	P22303	ACHE	CHEMBL220	No	0.88	170	42	Enzyme
Histamine H2 receptor	P25021	HRH2	CHEMBL1941	No	0.88	18	1	Membrane receptor
Muscarinic acetylcholine receptor M2	P08172	CHRM2	CHEMBL211	Yes	0.8	267	30	Membrane receptor
Muscarinic acetylcholine receptor M4	P08173	CHRM4	CHEMBL1821	Yes	0.8	275	30	Membrane receptor
Muscarinic acetylcholine receptor M1	P11229	CHRM1	CHEMBL216	Yes	0.8	337	30	Membrane receptor
FAD-linked sulfhydryl oxidase ALR	P55789	GFER	CHEMBL1741189	No	0.16	52	1	Enzyme
Microtubule-associated protein tau	P10636	MAPT	CHEMBL1293224	No	0.13	649	3	Unclassified
Tyrosyl-DNA phosphodiesterase 1	Q9NUW8	TDP1	CHEMBL1075138	No	0.11	162	1	Enzyme
Estrogen receptor	P03372	ESR1	CHEMBL206	No	0.1	61	1	Transcription Factor
Estrogen receptor beta	Q92731	ESR2	CHEMBL242	No	0.1	61	1	Transcription Factor
5-hydroxytryptamine receptor 6	P50406	HTR6	CHEMBL3371	No	0.05	121	0	Membrane receptor
Muscarinic acetylcholine receptor M5	P08912	CHRM5	CHEMBL2035	Yes	0.05	191	0	Membrane receptor
Alpha-2A adrenergic receptor	P08913	ADRA2A	CHEMBL1867	Yes	0.05	85	0	Membrane receptor
D(2) dopamine receptor	P14416	DRD2	CHEMBL217	Yes	0.05	723	0	Membrane receptor

## Sheet: polypharmacology browser
Target name	CHEMBL ID	Symbol	Wet/Dry	P-value
Peripheral_myelin_protein_22	CHEMBL2007624	PMP22	wet	s
Acetylcholinesterase	CHEMBL220	ACHE	wet	s
Prelamin-A/C	CHEMBL1293235	LMNA	wet	s
Bloom_syndrome_protein	CHEMBL1293237	BLM	wet	s
Nuclear_factor_NF-kappa-B_p105_subunit	CHEMBL3251	NFKB1	wet	s
Hypoxia-inducible_factor_1_alpha	CHEMBL4261	HIF1A	wet	s
Multidrug_and_toxin_extrusion_protein_1	CHEMBL1743126	SLC47A1	wet	s
Potassium-transporting_ATPase	CHEMBL2095173	ATP4B_ATP4A	wet	s
Potassium-transporting_ATPase_alpha_chain_2	CHEMBL2933	ATP12A	wet	s
Thyroid_stimulating_hormone_receptor	CHEMBL1963	TSHR	wet	s
Histamine_H2_receptor	CHEMBL1941	HRH2	wet	s
Endoplasmic_reticulum-associated_amyloid_beta-peptide-binding_protein	CHEMBL4159	HSD17B10	wet	s
Geminin	CHEMBL1293278	GMNN	dry	s
DNA_polymerase_iota	CHEMBL5391	POLI	dry	s
Muscarinic_acetylcholine_receptor_M1	CHEMBL3733	CHRM1	dry	s
Butyrylcholinesterase	CHEMBL1914	BCHE	dry	s
Glucagon-like_peptide_1_receptor	CHEMBL1784	GLP1R	dry
Muscarinic_acetylcholine_receptor_M2	CHEMBL309	CHRM2	dry	s
Muscarinic_acetylcholine_receptor_M2	CHEMBL3197	CHRM2	dry	s
Mothers_against_decapentaplegic_homolog_3	CHEMBL1293258	SMAD3	dry
Solute_carrier_family_22_member_1	CHEMBL2073670	SLC22A1	dry	s
Thymidine_phosphorylase	CHEMBL3106	TYMP	dry	s
Integrin_alpha-IIb/beta-3	CHEMBL2093869	ITGA2B_ITGB3	dry	s
Liver_carboxylesterase_B-1	CHEMBL2366498	NA	dry
Nuclear_factor_erythroid_2-related_factor_2	CHEMBL1075094	NFE2L2	dry
Carboxylesterase	CHEMBL3383	NA	dry
Lysine-specific_demethylase_4A	CHEMBL5896	KDM4A	dry
Muscarinic_acetylcholine_receptor_M4	CHEMBL1821	CHRM4	dry
MAP_kinase_ERK2	CHEMBL4040	MAPK1	dry
Acyl_coenzyme_A:cholesterol_acyltransferase	CHEMBL2265	CES1	dry
Cytochrome_P450_2D6	CHEMBL289	CYP2D6	dry
Huntingtin	CHEMBL5514	HTT	dry
Nonstructural_protein_1	CHEMBL1293303	NS1	dry
c-Jun_N-terminal_kinase_1	CHEMBL2276	MAPK8	dry
Histone-lysine_N-methyltransferase,_H3_lysine-9_specific_3	CHEMBL6032	EHMT2	dry

## Sheet: Pharmapper
Pharma Model	zscore	Name	Uniprot	Gene name
1wq1_v	3.81369	GTPase HRas	RASH_HUMAN	HRAS
1rle_v	3.49944	Protein-glutamine gamma-glutamyltransferase E	TGM3_HUMAN	TGM3
1q1m_v	2.9921	Tyrosine-protein phosphatase non-receptor type 1	PTN1_HUMAN	PTPN1
1c1y_v	2.98872	RAF proto-oncogene serine/threonine-protein kinase	RAF1_HUMAN	RAF1
1ryf_v	2.96366	Ras-related C3 botulinum toxin substrate 1	RAC1_HUMAN	RAC1
1pmq_v	2.94087	Mitogen-activated protein kinase 10	MK10_HUMAN	MAPK10
1lt8_v	2.92803	Betaine--homocysteine S-methyltransferase 1	Q93088	BHMT
1h7u_v	2.88418	PMS1 protein homolog 2	P54278	PMS2
1qbk_v	2.83623	GTP-binding nuclear protein Ran	RAN_HUMAN	RAN
2ea4_v	2.57646	Methionine aminopeptidase 2	AMPM2_HUMAN	AMPM2
1s0x_v	2.55647	Nuclear receptor ROR-alpha	RORA_HUMAN	RORA
1z83_v	2.47116	Adenylate kinase isoenzyme 1	P00568	AK1
1pl2_v	2.30818	Glutathione S-transferase A1	P08263	GSTA1
2c6i_v	2.25235	Cell division protein kinase 2	P24941	CDK2
1ow3_v	2.25012	Rho GTPase-activating protein 1	Q07960	ARHGAP1
1b1i_v	2.12143	Angiogenin	ANGI_HUMAN	ANG
2qp6_v	2.1186	Carbonic anhydrase 2	CAH2_HUMAN	CA2
2dux_v	2.10508	Aldose reductase	ALDR_HUMAN	AKR1B1
2can_v	2.05289	Ornithine aminotransferase, mitochondrial	OAT_HUMAN	OAT
1ijr_v	2.04848	Proto-oncogene tyrosine-protein kinase LCK	LCK_HUMAN	LCK
1djl_v	2.0187	NAD(P) transhydrogenase, mitochondrial	Q13423	NNT
1o49_v	2.00618	Proto-oncogene tyrosine-protein kinase Src	SRC_HUMAN	SRC
9gss_v	1.98775	Glutathione S-transferase P	GSTP1_HUMAN	GSTP1
1yc1_v	1.96227	Heat shock protein HSP 90-alpha	HS90A_HUMAN	HSP90AA1
1yxt_v	1.9413	Proto-oncogene serine/threonine-protein kinase Pim-1	PIM1_HUMAN	PIM1
1lf7_v	1.9337	Complement component C8 gamma chain	P07360	C8G
1bj4_v	1.92907	Serine hydroxymethyltransferase, cytosolic	GLYC_HUMAN	SHMT1
1fro_v	1.92333	Lactoylglutathione lyase	LGUL_HUMAN	GLO1
1e98_v	1.89645	Thymidylate kinase	KTHY_HUMAN	DTYMK
1dwc_v	1.89511	Prothrombin	THRB_HUMAN	F2
1mc5_v	1.88893	Alcohol dehydrogenase class-3	ADHX_HUMAN	ADH5
1uj2_v	1.83885	Uridine-cytidine kinase 2	Q9BZX2	UCK2
1p5j_v	1.79345	L-serine dehydratase	P20132	SDS
1hy7_v	1.78766	Stromelysin-1	MMP3_HUMAN	MMP3
1xtj_v	1.78743	Spliceosome RNA helicase BAT1	Q13838	DDX39B
1nuh_v	1.76984	Glucose-6-phosphate isomerase	G6PI_HUMAN	GPI
1w2c_v	1.76841	Inositol-trisphosphate 3-kinase A	P23677	ITPKA
1nue_v	1.76597	Nucleoside diphosphate kinase B	NDKB_HUMAN	NME2
3d2f_v	1.7595	Heat shock protein homolog SSE1	P32589	SSE1
1v4s_v	1.75597	Glucokinase	HXK4_HUMAN	GCK
1s3x_v	1.67795	Heat shock 70 kDa protein 1	P08107	HSPA1B
1mp8_v	1.65181	Focal adhesion kinase 1	FAK1_HUMAN	PTK2
1tu4_v	1.64675	Ras-related protein Rab-5A	RAB5A_HUMAN	RAB5A
2c6c_v	1.6105	Glutamate carboxypeptidase 2	FOLH1_HUMAN
1q0b_v	1.59498	Kinesin-like protein KIF11	KIF11_HUMAN
3c4f_v	1.59102	Basic fibroblast growth factor receptor 1	FGFR1_HUMAN
1ipc_v	1.56276	Eukaryotic translation initiation factor 4E	P06730
2f9b_v	1.55263	Coagulation factor VII	FA7_HUMAN
1pd8_v	1.51253	Dihydrofolate reductase	DYR_HUMAN
1e3g_v	1.49903	Androgen receptor	ANDR_HUMAN
1g55_v	1.4983	tRNA (cytosine-5-)-methyltransferase	O14717
1yz3_v	1.48348	Phenylethanolamine N-methyltransferase	PNMT_HUMAN
1kao_v	1.48231	Ras-related protein Rap-2a	P10114
1e7h_v	1.46026	Serum albumin	ALBU_HUMAN
1juj_v	1.44569	Thymidylate synthase	TYSY_HUMAN
1b0f_v	1.42453	Leukocyte elastase	ELNE_HUMAN
1jbq_v	1.39942	Cystathionine beta-synthase	P35520
1hna_v	1.37958	Glutathione S-transferase Mu 2	GSTM2_HUMAN
1unq_v	1.36969	RAC-alpha serine/threonine-protein kinase	AKT1_HUMAN
2auh_v	1.33602	Insulin receptor	INSR_HUMAN
1z6x_v	1.33451	ADP-ribosylation factor 4	P18085
1s2c_v	1.32632	Aldo-keto reductase family 1 member C3	AK1C3_HUMAN
1nq1_v	1.31616	Thyroid hormone receptor beta	P10828
1jqd_v	1.31415	Histamine N-methyltransferase	P50135
1q1z_v	1.30468	Sulfotransferase family cytosolic 2B member 1	O00204
1h6g_v	1.2994	Catenin alpha-1	CTNA1_HUMAN
1xom_v	1.27167	cAMP-specific 3,5-cyclic phosphodiesterase 4D	PDE4D_HUMAN
1yv5_v	1.25249	Farnesyl pyrophosphate synthetase	FPPS_HUMAN
1ros_v	1.24599	Macrophage metalloelastase	MMP12_HUMAN
1nb0_v	1.20404	Riboflavin kinase	Q969G6
1z6t_v	1.18987	Apoptotic protease-activating factor 1	APAF_HUMAN
1nst_v	1.15866	Bifunctional heparan sulfate N-deacetylase/N-sulfotransferase 1	P52848
1z6z_v	1.15727	Sepiapterin reductase	P35270
1re1_v	1.14928	Caspase-3	CASP3_HUMAN
1k6m_v	1.14313	6-phosphofructo-2-kinase/fructose-2,6-biphosphatase 1	P07953
1khb_v	1.13518	Phosphoenolpyruvate carboxykinase, cytosolic [GTP]	P35558
1hfv_v	1.0963	NONE	NONE
1ua2_v	1.09441	Cell division protein kinase 7	P50613
1b55_v	1.08663	Tyrosine-protein kinase BTK	BTK_HUMAN
1xoi_v	1.08101	Glycogen phosphorylase, liver form	P06737
1nfx_v	1.05028	Coagulation factor X	FA10_HUMAN
1q3w_v	1.01545	Glycogen synthase kinase-3 beta	GSK3B_HUMAN
1liw_v	1.00554	Pyruvate kinase isozymes R/L	KPYR_HUMAN
2jj3_v	1.00281	Estrogen receptor beta	ESR2_HUMAN
1t64_v	0.99492	Histone deacetylase 8	HDAC8_HUMAN
1nav_v	0.990022	Thyroid hormone receptor alpha	P10827
1hs6_v	0.957476	Leukotriene A-4 hydrolase	LKHA4_HUMAN
1mq4_v	0.933236	Serine/threonine-protein kinase 6	STK6_HUMAN
1ig1_v	0.930477	Death-associated protein kinase 1	DAPK1_HUMAN
1uk1_v	0.919534	Poly [ADP-ribose] polymerase 1	P09874
1x7r_v	0.878825	Estrogen receptor	ESR1_HUMAN
2vwu_v	0.878444	Ephrin type-B receptor 4	EPHB4_HUMAN
2fs8_v	0.86792	Tryptase beta-2	TRYB2_HUMAN
1z6y_v	0.865407	ADP-ribosylation factor-like protein 5A	Q9Y689
1m9r_v	0.861421	Nitric oxide synthase, endothelial	NOS3_HUMAN
1ice_v	0.854439	Caspase-1	CASP1_HUMAN
3cbs_v	0.842223	Cellular retinoic acid-binding protein 2	P29373
2pe1_v	0.833953	3-phosphoinositide-dependent protein kinase 1	PDPK1_HUMAN
1bgo_v	0.824446	Cathepsin K	CATK_HUMAN
3fzk_v	0.822621	Heat shock cognate 71 kDa protein	P11142
2abi_v	0.812235	Mineralocorticoid receptor	MCR_HUMAN
2etk_v	0.799636	Rho-associated protein kinase 1	ROCK1_HUMAN
2itz_v	0.794254	Epidermal growth factor receptor	EGFR_HUMAN
1kt8_v	0.792045	Branched-chain-amino-acid aminotransferase, mitochondrial	O15382
1ca7_v	0.785166	Macrophage migration inhibitory factor	MIF_HUMAN
1i1n_v	0.774552	Protein-L-isoaspartate(D-aspartate) O-methyltransferase	PIMT_HUMAN
2of0_v	0.758644	Beta-secretase 1	BACE1_HUMAN
1fkg_v	0.754077	Peptidyl-prolyl cis-trans isomerase FKBP1A	FKB1A_HUMAN
1v40_v	0.751069	Glutathione-requiring prostaglandin D synthase	PTGD2_HUMAN
1r4l_v	0.737802	Angiotensin-converting enzyme 2	ACE2_HUMAN
1a5h_v	0.726939	Tissue-type plasminogen activator	TPA_HUMAN
1zzl_v	0.723703	Mitogen-activated protein kinase 14	Q16539
2oag_v	0.72225	Dipeptidyl peptidase 4	DPP4_HUMAN
1kqu_v	0.719925	Phospholipase A2, membrane associated	P14555
1cm8_v	0.704317	Mitogen-activated protein kinase 12	MK12_HUMAN
1jj7_v	0.69311	Antigen peptide transporter 1	Q03518
1r9o_v	0.68853	Cytochrome P450 2C9	CP2C9_HUMAN
1m4b_v	0.688198	Interleukin-2	IL2_HUMAN
1u3v_v	0.681153	Alcohol dehydrogenase 1B	ADH1B_HUMAN
2pjl_v	0.679542	Steroid hormone receptor ERR1	P11474
2opy_v	0.667141	Baculoviral IAP repeat-containing protein 4	XIAP_HUMAN
1cgh_v	0.664266	Cathepsin G	CATG_HUMAN
1bm7_v	0.647027	Transthyretin	TTHY_HUMAN
3b92_v	0.627941	ADAM 17	ADA17_HUMAN
2q6c_v	0.626278	3-hydroxy-3-methylglutaryl-coenzyme A reductase	HMDH_HUMAN
1lhw_v	0.625481	Sex hormone-binding globulin	SHBG_HUMAN
1s9j_v	0.613445	Dual specificity mitogen-activated protein kinase kinase 1	MP2K1_HUMAN
3f7h_v	0.607156	Baculoviral IAP repeat-containing protein 7	Q96CA5
1i0z_v	0.605124	L-lactate dehydrogenase B chain	P07195
1u4m_v	0.591739	C-C motif chemokine 5	CCL5_HUMAN
830c_v	0.587987	Collagenase 3	MMP13_HUMAN
1jv1_v	0.585817	UDP-N-acetylhexosamine pyrophosphorylase	Q16222
1kbq_v	0.584428	NAD(P)H dehydrogenase [quinone] 1	NQO1_HUMAN
2uvy_v	0.582326	cAMP-dependent protein kinase catalytic subunit alpha	P00517
1i3m_v	0.55313	UDP-glucose 4-epimerase	GALE_HUMAN
1zom_v	0.550567	Coagulation factor XI	FA11_HUMAN
3blr_v	0.54942	Cyclin-T1	CCNT1_HUMAN
1isi_v	0.547485	ADP-ribosyl cyclase 2	BST1_HUMAN
1dic_v	0.547425	Complement factor D	CFAD_HUMAN
1dmt_v	0.530501	Neprilysin	NEP_HUMAN
1o86_v	0.526047	Angiotensin-converting enzyme	ACE_HUMAN
1i76_v	0.525933	Neutrophil collagenase	MMP8_HUMAN
1jqh_v	0.52418	Insulin-like growth factor 1 receptor	IGF1R_HUMAN
1u32_v	0.524125	Serine/threonine-protein phosphatase PP1-gamma catalytic subunit	P36873
1yb5_v	0.508878	Quinone oxidoreductase	QOR_HUMAN
1xbt_v	0.508525	Thymidine kinase, cytosolic	P04183
2c6t_v	0.503679	Cyclin-A2	CCNA2_HUMAN
2gv7_v	0.50319	Suppressor of tumorigenicity protein 14	ST14_HUMAN
1onq_v	0.502033	T-cell surface glycoprotein CD1a	CD1A_HUMAN
2ble_v	0.500871	GMP reductase 1	GMPR1_HUMAN
1tb5_v	0.497982	cAMP-specific 3,5-cyclic phosphodiesterase 4B	PDE4B_HUMAN
3c3u_v	0.494317	Aldo-keto reductase family 1 member C1	Q04828
1sg0_v	0.492123	Ribosyldihydronicotinamide dehydrogenase [quinone]	NQO2_HUMAN
1nuq_v	0.48233	Nicotinamide mononucleotide adenylyltransferase 3	Q96T66
1ihi_v	0.482307	Aldo-keto reductase family 1 member C2	AK1C2_HUMAN
2ovm_v	0.480385	Progesterone receptor	PRGR_HUMAN
1m7b_v	0.472597	Rho-related GTP-binding protein RhoE	P61587
1b4q_v	0.469776	Glutaredoxin-1	GLRX1_HUMAN
2fhi_v	0.464109	Bis(5-adenosyl)-triphosphatase	P49789
1efh_v	0.454307	Bile salt sulfotransferase	Q06520
2h44_v	0.444603	cGMP-specific 3,5-cyclic phosphodiesterase	PDE5A_HUMAN
1mkj_v	0.44208	Kinesin heavy chain	P33176
1qzu_v	0.432789	Phosphopantothenoylcysteine decarboxylase	Q96CD2
2c75_v	0.429854	Amine oxidase [flavin-containing] B	AOFB_HUMAN
1k0n_v	0.410486	Chloride intracellular channel protein 1	O00299
1efk_v	0.403382	NAD-dependent malic enzyme, mitochondrial	MAOM_HUMAN
1pr9_v	0.401727	L-xylulose reductase	Q7Z4W1
1oth_v	0.40049	Ornithine carbamoyltransferase, mitochondrial	P00480
1kjr_v	0.40007	Galectin-3	LEG3_HUMAN
1iz2_v	0.389607	Alpha-1-antitrypsin	A1AT_HUMAN
1nf7_v	0.379517	Inosine-5-monophosphate dehydrogenase 2	IMDH2_HUMAN
1ni4_v	0.379506	Pyruvate dehydrogenase E1 component subunit beta, mitochondrial	P11177
1hki_v	0.37782	Chitotriosidase-1	Q13231
1pjk_v	0.375459	Casein kinase II subunit alpha	P68400
1he4_v	0.374136	Flavin reductase	P30043
1tjj_v	0.368567	Ganglioside GM2 activator	P17900
1w6j_v	0.365674	Lanosterol synthase	ERG7_HUMAN
1xwk_v	0.361516	Glutathione S-transferase Mu 1	GSTM1_HUMAN
1dig_v	0.357119	C-1-tetrahydrofolate synthase, cytoplasmic	P11586
1xo2_v	0.354393	Cell division protein kinase 6	CDK6_HUMAN
1elv_v	0.350933	Complement C1s subcomponent	C1S_HUMAN
2p1t_v	0.346996	Retinoic acid receptor RXR-alpha	RXRA_HUMAN
1a27_v	0.33663	Estradiol 17-beta-dehydrogenase 1	P14061
1w0h_v	0.335166	3 histone mRNA exonuclease 1	Q8IV48
1uw5_v	0.309599	Phosphatidylinositol transfer protein alpha isoform	Q00169
1ie9_v	0.308788	Vitamin D3 receptor	VDR_HUMAN
1h1h_v	0.30191	Eosinophil cationic protein	P12724
1gzr_v	0.292925	Insulin-like growth factor IA	P01343
2vnt_v	0.287439	Urokinase-type plasminogen activator	UROK_HUMAN
2g1s_v	0.284715	Renin	RENI_HUMAN
1ls6_v	0.277767	Sulfotransferase 1A1	ST1A1_HUMAN
1yzg_v	0.273475	ADP-ribosylation factor-like protein 5B	Q9D4P0
1w7n_v	0.245004	Kynurenine--oxoglutarate transaminase 1	KAT1_HUMAN
2gpu_v	0.24437	Estrogen-related receptor gamma	ERR3_HUMAN
2hmb_v	0.240504	Fatty acid-binding protein, heart	FABPH_HUMAN
1m76_v	0.234376	Hydroxyacyl-coenzyme A dehydrogenase, mitochondrial	Q16836
1qki_v	0.23314	Glucose-6-phosphate 1-dehydrogenase	G6PD_HUMAN
2uw9_v	0.228015	RAC-beta serine/threonine-protein kinase	AKT2_HUMAN
1c9h_v	0.227464	Peptidyl-prolyl cis-trans isomerase FKBP1B	FKB1B_HUMAN
1upr_v	0.22406	Pleckstrin homology domain-containing family A member 4	Q9H4M7
1zdz_v	0.21579	Spermidine synthase	P19623
3g3d_v	0.215022	Uridine 5-monophosphate synthase	P11172
1tdi_v	0.209968	Glutathione S-transferase A3	Q16772
1st0_v	0.198892	Scavenger mRNA-decapping enzyme DcpS	Q96C86
1xdc_v	0.198109	Superoxide dismutase [Mn], mitochondrial	P04179
2e9p_v	0.195632	Serine/threonine-protein kinase Chk1	CHK1_HUMAN
1pv8_v	0.195268	Delta-aminolevulinic acid dehydratase	HEM2_HUMAN
3efk_v	0.191931	Hepatocyte growth factor receptor	P08581
1q4n_v	0.179152	Alpha-amylase 1	P04745
1ljr_v	0.15317	Glutathione S-transferase theta-2	GSTT2_HUMAN
1r81_v	0.150735	Histo-blood group ABO system transferase	P16442
1tou_v	0.14979	Fatty acid-binding protein, adipocyte	FABP4_HUMAN
1pic_v	0.144306	Phosphatidylinositol 3-kinase regulatory subunit alpha	P85A_HUMAN
1tg2_v	0.134144	Phenylalanine-4-hydroxylase	PH4H_HUMAN
1pkg_v	0.134031	Mast/stem cell growth factor receptor	KIT_HUMAN
2f2s_v	0.114494	Acetyl-CoA acetyltransferase, mitochondrial	P24752
1gzu_v	0.111075	Nicotinamide mononucleotide adenylyltransferase 1	Q9HAN9
1yvl_v	0.10639	Signal transducer and activator of transcription 1-alpha/beta	STAT1_HUMAN
1ny3_v	0.105375	MAP kinase-activated protein kinase 2	P49137
3ey4_v	0.102571	Corticosteroid 11-beta-dehydrogenase isozyme 1	P28845
1vjy_v	0.0927534	TGF-beta receptor type-1	TGFR1_HUMAN
2aeb_v	0.088943	Arginase-1	ARGI1_HUMAN
1hy3_v	0.0849571	Estrogen sulfotransferase	ST1E1_HUMAN
1sir_v	0.0834464	Glutaryl-CoA dehydrogenase, mitochondrial	Q92947
1z57_v	0.0696835	Dual specificity protein kinase CLK1	CLK1_HUMAN
2j14_v	0.0632717	Peroxisome proliferator-activated receptor delta	PPARD_HUMAN
1nd5_v	0.0499976	Prostatic acid phosphatase	PPAP_HUMAN
1t31_v	0.0425368	Chymase	CMA1_HUMAN
3bej_v	0.0396844	Bile acid receptor	NR1H4_HUMAN
1h0c_v	0.0256564	Serine--pyruvate aminotransferase	SPYA_HUMAN
3e7c_v	0.0235771	Glucocorticoid receptor	P04150
1li4_v	0.0189083	Adenosylhomocysteinase	SAHH_HUMAN
4nos_v	0.0181328	Nitric oxide synthase, inducible	NOS2_HUMAN
3dtw_v	0.0130406	Vascular endothelial growth factor receptor 2	P35968
1fw1_v	0.0073472	Maleylacetoacetate isomerase	O43708
1xh0_v	-0.000978316	Pancreatic alpha-amylase	AMYP_HUMAN
1oiv_v	-0.0148852	Ras-related protein Rab-11A	RB11A_HUMAN
2bxr_v	-0.0388082	Amine oxidase [flavin-containing] A	AOFA_HUMAN
1qdd_v	-0.0439265	Lithostathine-1-alpha	P05451
1yvj_v	-0.0529936	Tyrosine-protein kinase JAK3	JAK3_HUMAN
1pq6_v	-0.0551071	Oxysterols receptor LXR-beta	NR1H2_HUMAN
1mt6_v	-0.0558043	Histone-lysine N-methyltransferase SETD7	SETD7_HUMAN
1sm2_v	-0.0577116	Tyrosine-protein kinase ITK/TSK	Q08881
1r6u_v	-0.068094	Tryptophanyl-tRNA synthetase, cytoplasmic	P23381
2fpy_v	-0.0742193	Dihydroorotate dehydrogenase, mitochondrial	PYRD_HUMAN
1q5h_v	-0.0781319	Deoxyuridine 5-triphosphate nucleotidohydrolase, mitochondrial	DUT_HUMAN
2yxj_v	-0.0820817	Bcl-2-like protein 1	Q07817
1xjd_v	-0.0826697	Protein kinase C theta type	KPCT_HUMAN
1hrk_v	-0.0838261	Ferrochelatase, mitochondrial	P22830
2hyy_v	-0.0858627	Proto-oncogene tyrosine-protein kinase ABL1	P00519
1nw3_v	-0.0888902	Histone-lysine N-methyltransferase, H3 lysine-79 specific	Q8TEK3
1qcf_v	-0.0895869	Tyrosine-protein kinase HCK	HCK_HUMAN
1u59_v	-0.0996272	Tyrosine-protein kinase ZAP-70	ZAP70_HUMAN
3d7t_v	-0.102863	Tyrosine-protein kinase CSK	CSK_HUMAN
1wda_v	-0.107474	Protein-arginine deiminase type-4	PADI4_HUMAN
1lv2_v	-0.108942	Hepatocyte nuclear factor 4-gamma	Q14541
1so2_v	-0.109016	cGMP-inhibited 3,5-cyclic phosphodiesterase B	PDE3B_HUMAN
1hnl_v	-0.114529	Lysozyme C	P61626
1cm0_v	-0.124144	Histone acetyltransferase PCAF	Q92831
1sz7_v	-0.126256	Trafficking protein particle complex subunit 3	O43617
1i7g_v	-0.139024	Peroxisome proliferator-activated receptor alpha	PPARA_HUMAN
1tfg_v	-0.150632	Transforming growth factor beta-2	TGFB2_HUMAN
1gmn_v	-0.154357	Hepatocyte growth factor	P14210
1hi4_v	-0.164414	Non-secretory ribonuclease	P10153
1g1t_v	-0.173042	E-selectin	LYAM2_HUMAN
1gkc_v	-0.187125	Matrix metalloproteinase-9	MMP9_HUMAN
1x6v_v	-0.191921	Bifunctional 3-phosphoadenosine 5-phosphosulfate synthetase 1	O43252
1hmp_v	-0.209644	Hypoxanthine-guanine phosphoribosyltransferase	P00492
1dkf_v	-0.215575	Retinoic acid receptor alpha	RARA_HUMAN
1fcy_v	-0.220873	Retinoic acid receptor gamma	RARG_HUMAN
1h9u_v	-0.232999	Retinoic acid receptor RXR-beta	RXRB_HUMAN
1ivh_v	-0.248141	Isovaleryl-CoA dehydrogenase, mitochondrial	P26440
1wms_v	-0.257726	Ras-related protein Rab-9	P51151
1dnc_v	-0.258745	Glutathione reductase, mitochondrial	P00390
1p4r_v	-0.270536	Bifunctional purine biosynthesis protein PURH	PUR9_HUMAN
1pq2_v	-0.271295	Cytochrome P450 2C8	CP2C8_HUMAN
4ald_v	-0.275064	Fructose-bisphosphate aldolase A	ALDOA_HUMAN
1x8u_v	-0.29228	Neutrophil gelatinase-associated lipocalin	NGAL_HUMAN
3e37_v	-0.308575	Protein farnesyltransferase/geranylgeranyltransferase type-1 subunit alpha	P49354
1x0n_v	-0.315314	Growth factor receptor-bound protein 2	GRB2_HUMAN
1pbk_v	-0.320052	FK506-binding protein 3	FKBP3_HUMAN
1gmy_v	-0.327594	Cathepsin B	CATB_HUMAN
1rdt_v	-0.328361	Peroxisome proliferator-activated receptor gamma	PPARG_HUMAN
1jcn_v	-0.330042	Inosine-5-monophosphate dehydrogenase 1	IMDH1_HUMAN
1joc_v	-0.330913	Early endosome antigen 1	Q15075
1a8j_v	-0.339698	Ig lambda chain V-II region MGC	P01709
1o1v_v	-0.353371	Gastrotropin	FABP6_HUMAN
1fe3_v	-0.364916	Fatty acid-binding protein, brain	FABP7_HUMAN
1itu_v	-0.370344	Dipeptidase 1	DPEP1_HUMAN
1x9d_v	-0.376673	Endoplasmic reticulum mannosyl-oligosaccharide 1,2-alpha-mannosidase	Q9UKM7
1l8l_v	-0.383834	Phosphoserine phosphatase	P78330
1ne7_v	-0.38457	Glucosamine-6-phosphate isomerase	P46926
1pl6_v	-0.386101	Sorbitol dehydrogenase	DHSO_HUMAN
1sl4_v	-0.391792	CD209 antigen	CD209_HUMAN
1njs_v	-0.39392	Trifunctional purine biosynthetic protein adenosine-3	PUR2_HUMAN
1a4r_v	-0.403257	Cell division control protein 42 homolog	CDC42_HUMAN
2c6q_v	-0.432381	GMP reductase 2	Q9P2T1
1o7a_v	-0.450488	Beta-hexosaminidase beta chain	P07686
1qh5_v	-0.452766	Hydroxyacylglutathione hydrolase, mitochondrial	Q16775

## Sheet: OLT
ACHE
ADH5
AK1
AKR1B1
AMPM2
ANG
ARHGAP1
ATP12A
ATP4A
ATP4B
BCHE
BHMT
BLM
C8G
CA2
CDK2
CHRM1
CHRM2
CHRM4
DDX39B
DTYMK
F2
GCK
GLO1
GMNN
GPI
GSTA1
GSTP1
HIF1A
HRAS
HRH2
HSD17B10
HSP90AA1
HSPA1B
ITGA2B
ITGB3
ITPKA
LCK
LMNA
MAPK10
MMP3
NFKB1
NME2
NNT
OAT
PIM1
PMP22
PMS2
POLI
PTK2
PTPN1
QPCT
QPCTL
RAB5A
RAC1
RAF1
RAN
RORA
SDS
SHMT1
SLC22A1
SLC47A1
SRC
SSE1
TGM3
TSHR
TYMP
UCK2

## Sheet: disgenet (genes)
Gene	Gene_id	Disease	Disease_id	Type	Disease_Class	Semantic_Type	N_genes_d	N_SNPs_d	Score_gda	EL_gda	EI_gda	N_PMIDs	N_SNPs_gda	First_Ref	Last_Ref
BLM	641	Bloom Syndrome	C0005859	disease	Congenital, Hereditary, and Neonatal Diseases and Abnormalities; Nutritional and Metabolic Diseases	Disease or Syndrome	79	86	1	no reported evidence	0.947917	130	83	1981	2018
HRAS	3265	Costello syndrome (disorder)	C0587248	disease	Congenital, Hereditary, and Neonatal Diseases and Abnormalities; Musculoskeletal Diseases	Disease or Syndrome	28	19	1	definitive	0.985075	104	17	1982	2018
ITGB3	3690	Thrombasthenia	C0040015	disease	Congenital, Hereditary, and Neonatal Diseases and Abnormalities; Hemic and Lymphatic Diseases	Disease or Syndrome	45	47	1	no reported evidence	1	52	21	1986	2018
LMNA	4000	Progeria	C0033300	disease	Congenital, Hereditary, and Neonatal Diseases and Abnormalities; Nutritional and Metabolic Diseases	Disease or Syndrome	58	32	1	no reported evidence	0.958904	181	26	1993	2018
LMNA	4000	Cardiomyopathy, Familial Idiopathic	C1449563	disease	Cardiovascular Diseases	Disease or Syndrome	387	121	1	no reported evidence	0.921053	70	47	1993	2018
OAT	4942	Gyrate Atrophy	C0018425	disease	Congenital, Hereditary, and Neonatal Diseases and Abnormalities; Eye Diseases	Disease or Syndrome	7	29	1	no reported evidence	0.972973	42	29	1981	2017
PMP22	5376	Dejerine-Sottas Disease (disorder)	C0011195	disease	Congenital, Hereditary, and Neonatal Diseases and Abnormalities; Nervous System Diseases	Disease or Syndrome	91	36	1	no reported evidence	1	48	9	1994	2016
PMP22	5376	Charcot-Marie-Tooth Disease, Type Ia (disorder)	C0270911	disease	Congenital, Hereditary, and Neonatal Diseases and Abnormalities; Nervous System Diseases	Disease or Syndrome	28	13	1	no reported evidence	0.985915	97	12	1992	2016
PMP22	5376	Hereditary liability to pressure palsies	C0393814	disease	Congenital, Hereditary, and Neonatal Diseases and Abnormalities; Musculoskeletal Diseases; Nervous System Diseases	Disease or Syndrome	14	9	1	no reported evidence	0.983871	128	8	1993	2018
LMNA	4000	MUSCULAR DYSTROPHY, CONGENITAL, LMNA-RELATED (disorder)	C2750785	disease	Congenital, Hereditary, and Neonatal Diseases and Abnormalities; Musculoskeletal Diseases; Nervous System Diseases	Disease or Syndrome	1	15	0.91	no reported evidence	1	10	15	2004	2015
LMNA	4000	Charcot-Marie-Tooth disease, Type 2B1	C1854154	disease	Congenital, Hereditary, and Neonatal Diseases and Abnormalities; Nervous System Diseases	Disease or Syndrome	1	3	0.9	no reported evidence		8	3	1993	2016
TSHR	7253	Congenital Hypothyroidism	C0010308	disease	Congenital, Hereditary, and Neonatal Diseases and Abnormalities; Endocrine System Diseases; Musculoskeletal Diseases	Disease or Syndrome	66	18	0.9	strong	0.934783	50	3	1992	2018
CA2	760	OSTEOPETROSIS, AUTOSOMAL RECESSIVE 3	C0345407	disease	Congenital, Hereditary, and Neonatal Diseases and Abnormalities; Female Urogenital Diseases and Pregnancy Complications; Male Urogenital Diseases; Musculoskeletal Diseases; Nervous System Diseases; Nutritional and Metabolic Diseases	Disease or Syndrome	5	3	0.88	no reported evidence	1	18	3	1972	2016
PMP22	5376	Charcot-Marie-Tooth Disease, Demyelinating, Type 1e	C3495591	disease	Congenital, Hereditary, and Neonatal Diseases and Abnormalities; Nervous System Diseases; Otorhinolaryngologic Diseases; Pathological Conditions, Signs and Symptoms	Disease or Syndrome	1	2	0.82	no reported evidence	1	5	2	1999	2013
RAF1	5894	Noonan Syndrome 5	C1969057	disease	Cardiovascular Diseases; Congenital, Hereditary, and Neonatal Diseases and Abnormalities; Musculoskeletal Diseases; Skin and Connective Tissue Diseases	Disease or Syndrome	1	10	0.81	no reported evidence	1	8	10	2007	2016
TYMP	1890	MITOCHONDRIAL NEUROGASTROINTESTINAL ENCEPHALOPATHY SYNDROME	C0872218	disease	Digestive System Diseases; Musculoskeletal Diseases; Nervous System Diseases; Nutritional and Metabolic Diseases	Disease or Syndrome	4	67	0.8	no reported evidence	1	34	64	1993	2017
F2	2147	Inherited Factor II deficiency	C0020640	disease	Congenital, Hereditary, and Neonatal Diseases and Abnormalities; Hemic and Lymphatic Diseases	Disease or Syndrome	2	12	0.8	no reported evidence	0.916667	26	12	1983	2013
GCK	2645	Diabetes mellitus autosomal dominant type II (disorder)	C0342277	disease	Endocrine System Diseases; Nutritional and Metabolic Diseases	Disease or Syndrome	9	27	0.8	no reported evidence	0.954545	50	27	1992	2015
GCK	2645	DIABETES MELLITUS, PERMANENT NEONATAL	C1833104	disease	Endocrine System Diseases; Nutritional and Metabolic Diseases	Disease or Syndrome	16	72	0.8	no reported evidence	1	18	10	1993	2015
ITGA2B	3674	Thrombasthenia	C0040015	disease	Congenital, Hereditary, and Neonatal Diseases and Abnormalities; Hemic and Lymphatic Diseases	Disease or Syndrome	45	47	0.8	no reported evidence	0.924528	75	24	1988	2016
ITGA2B	3674	Glanzmann Thrombasthenia, Autosomal Dominant	C1861195	disease	Congenital, Hereditary, and Neonatal Diseases and Abnormalities; Hemic and Lymphatic Diseases	Disease or Syndrome	3	5	0.8	no reported evidence		5	2	1992	2012
ITGB3	3690	Glanzmann Thrombasthenia, Autosomal Dominant	C1861195	disease	Congenital, Hereditary, and Neonatal Diseases and Abnormalities; Hemic and Lymphatic Diseases	Disease or Syndrome	3	5	0.8	no reported evidence		7	3	1999	2013
LMNA	4000	Autosomal Dominant Emery-Dreifuss Muscular Dystrophy (disorder)	C0410190	disease	Congenital, Hereditary, and Neonatal Diseases and Abnormalities; Musculoskeletal Diseases; Nervous System Diseases	Disease or Syndrome	8	70	0.8	no reported evidence	1	65	70	1991	2017
LMNA	4000	Mandibuloacral dysostosis	C0432291	disease	Musculoskeletal Diseases; Nutritional and Metabolic Diseases; Skin and Connective Tissue Diseases	Disease or Syndrome	11	15	0.8	no reported evidence	1	24	13	2002	2015
LMNA	4000	Familial Partial Lipodystrophy, Type 2	C1720860	disease	Nutritional and Metabolic Diseases; Skin and Connective Tissue Diseases	Disease or Syndrome	13	23	0.8	no reported evidence	1	47	21	1999	2018
LMNA	4000	MUSCULAR DYSTROPHY, LIMB-GIRDLE, TYPE 1B (disorder)	C1834653	disease	Congenital, Hereditary, and Neonatal Diseases and Abnormalities; Musculoskeletal Diseases; Nervous System Diseases	Disease or Syndrome	4	19	0.8	no reported evidence	0.928571	30	19	2000	2016
PMP22	5376	Charcot-Marie-Tooth Disease	C0007959	disease	Congenital, Hereditary, and Neonatal Diseases and Abnormalities; Nervous System Diseases	Disease or Syndrome	297	104	0.8	strong	0.964072	176	5	1990	2018
PMS2	5395	Turcot syndrome (disorder)	C0265325	disease	Congenital, Hereditary, and Neonatal Diseases and Abnormalities; Digestive System Diseases; Neoplasms; Nervous System Diseases	Disease or Syndrome	49	40	0.8	no reported evidence	1	28	24	1995	2017
RAF1	5894	Noonan Syndrome	C0028326	disease	Cardiovascular Diseases; Congenital, Hereditary, and Neonatal Diseases and Abnormalities; Musculoskeletal Diseases; Skin and Connective Tissue Diseases	Disease or Syndrome	60	129	0.8	definitive	1	48	18	1991	2016
TSHR	7253	Hyperthyroidism, Nonautoimmune	C1836706	disease	Endocrine System Diseases	Disease or Syndrome	1	10	0.8	no reported evidence	1	39	10	1982	2015
TSHR	7253	HYPOTHYROIDISM, CONGENITAL, NONGOITROUS, 1	C3493776	disease	Congenital, Hereditary, and Neonatal Diseases and Abnormalities; Endocrine System Diseases; Musculoskeletal Diseases	Disease or Syndrome	6	16	0.8	no reported evidence	1	28	16	1995	2018
OAT	4942	Hyperornithinemia	C0599035	phenotype	Congenital, Hereditary, and Neonatal Diseases and Abnormalities; Eye Diseases	Disease or Syndrome	2	63	0.77	no reported evidence	1	27	61	1981	2013
F2	2147	Hereditary factor II deficiency disease	C0272317	disease	Congenital, Hereditary, and Neonatal Diseases and Abnormalities; Hemic and Lymphatic Diseases	Disease or Syndrome	3	14	0.76	no reported evidence	1	29	14	1955	2009
BCHE	590	Butyrylcholinesterase deficiency	C1283400	disease	Congenital, Hereditary, and Neonatal Diseases and Abnormalities; Nutritional and Metabolic Diseases; Pathological Conditions, Signs and Symptoms; Respiratory Tract Diseases	Disease or Syndrome	2	51	0.72	no reported evidence	1	44	50	1957	2015
HRAS	3265	Nevus sebaceous	C3854181	disease	Congenital, Hereditary, and Neonatal Diseases and Abnormalities; Neoplasms; Nervous System Diseases	Disease or Syndrome	11	9	0.72	no reported evidence	1	2	1	2012	2018
LMNA	4000	Malouf syndrome	C0796031	disease	Cardiovascular Diseases; Congenital, Hereditary, and Neonatal Diseases and Abnormalities; Endocrine System Diseases; Female Urogenital Diseases and Pregnancy Complications; Male Urogenital Diseases	Disease or Syndrome	1	3	0.71	no reported evidence	1	5	3	2003	2015
AK1	203	Adenylate Kinase Deficiency, Hemolytic Anemia Due To	C2675459	disease	Hemic and Lymphatic Diseases	Disease or Syndrome	1	7	0.7	no reported evidence		5	7	1989	2005
GCK	2645	Diabetes Mellitus, Non-Insulin-Dependent	C0011860	disease	Endocrine System Diseases; Nutritional and Metabolic Diseases	Disease or Syndrome	1671	1522	0.7	no reported evidence	0.921986	156	5	1992	2018
GCK	2645	Hyperinsulinemic hypoglycemia, familial, 3	C1865290	disease	Nutritional and Metabolic Diseases	Disease or Syndrome	1	4	0.7	no reported evidence		9	4	1998	2018
GPI	2821	HEMOLYTIC ANEMIA, NONSPHEROCYTIC, DUE TO GLUCOSE PHOSPHATE ISOMERASE DEFICIENCY	C3150730	disease		Disease or Syndrome	1	18	0.7	no reported evidence		6	18	1993	1998
HRAS	3265	Malignant neoplasm of urinary bladder	C0005684	disease	Female Urogenital Diseases and Pregnancy Complications; Male Urogenital Diseases; Neoplasms	Neoplastic Process	1143	157	0.7	no reported evidence	1	16	2	1983	2015
HRAS	3265	melanoma	C0025202	disease	Neoplasms	Neoplastic Process	2453	389	0.7	no reported evidence	1	17	2	1984	2015
HRAS	3265	Carcinoma of bladder	C0699885	disease		Neoplastic Process	1161	165	0.7	no reported evidence	1	36	3	1983	2016
LCK	3932	IMMUNODEFICIENCY 22	C4014233	disease		Disease or Syndrome	1	1	0.7	no reported evidence		1	1	2013	2013
LMNA	4000	Cardiomyopathy, Dilated	C0007193	group	Cardiovascular Diseases	Disease or Syndrome	418	387	0.7	strong	0.987952	139	45	1999	2018
LMNA	4000	Muscular Dystrophy, Emery-Dreifuss	C0410189	disease	Congenital, Hereditary, and Neonatal Diseases and Abnormalities; Musculoskeletal Diseases; Nervous System Diseases	Disease or Syndrome	32	12	0.7	no reported evidence	0.95	69	11	1999	2017
LMNA	4000	Muscular Dystrophies, Limb-Girdle	C0686353	group	Congenital, Hereditary, and Neonatal Diseases and Abnormalities; Musculoskeletal Diseases; Nervous System Diseases	Disease or Syndrome	92	31	0.7	strong	1	27	3	1996	2015
PMP22	5376	Roussy-Levy Syndrome (disorder)	C0205713	disease	Congenital, Hereditary, and Neonatal Diseases and Abnormalities; Nervous System Diseases	Disease or Syndrome	21	3	0.7	no reported evidence		9	0	1997	2009
PMS2	5395	Endometrial Carcinoma	C0476089	disease	Female Urogenital Diseases and Pregnancy Complications; Neoplasms	Neoplastic Process	839	145	0.7	strong	1	12	0	1999	2016
PMS2	5395	Hereditary Nonpolyposis Colorectal Cancer	C1333990	disease	Congenital, Hereditary, and Neonatal Diseases and Abnormalities; Digestive System Diseases; Neoplasms; Nutritional and Metabolic Diseases	Neoplastic Process	127	1261	0.7	no reported evidence	0.975904	137	78	1995	2018
PMS2	5395	COLORECTAL CANCER, HEREDITARY NONPOLYPOSIS, TYPE 4	C1838333	disease	Congenital, Hereditary, and Neonatal Diseases and Abnormalities; Digestive System Diseases; Neoplasms; Nutritional and Metabolic Diseases	Disease or Syndrome	1	34	0.7	definitive		53	33	1994	2017
RAC1	5879	melanoma	C0025202	disease	Neoplasms	Neoplastic Process	2453	389	0.7	no reported evidence	1	14	1	2004	2017
RAF1	5894	Hypertrophic Cardiomyopathy	C0007194	disease	Cardiovascular Diseases	Disease or Syndrome	327	287	0.7	limited	1	10	0	2007	2017
SRC	6714	THROMBOCYTOPENIA 6	C4310789	disease		Disease or Syndrome	1	1	0.7	no reported evidence		1	1	2016	2016
TSHR	7253	Hyperthyroidism, Familial Gestational	C1863959	disease	Endocrine System Diseases; Female Urogenital Diseases and Pregnancy Complications	Disease or Syndrome	1	1	0.7	no reported evidence		1	1	1998	1998
LMNA	4000	Charcot-Marie-Tooth Disease	C0007959	disease	Congenital, Hereditary, and Neonatal Diseases and Abnormalities; Nervous System Diseases	Disease or Syndrome	297	104	0.68	strong	1	10	4	1993	2007
PMS2	5395	Malignant neoplasm of ovary	C1140680	disease	Endocrine System Diseases; Female Urogenital Diseases and Pregnancy Complications; Neoplasms	Neoplastic Process	2025	244	0.65	strong	1	5	2	2006	2016
RAF1	5894	LEOPARD Syndrome	C0175704	disease	Cardiovascular Diseases; Congenital, Hereditary, and Neonatal Diseases and Abnormalities; Musculoskeletal Diseases; Skin and Connective Tissue Diseases	Disease or Syndrome	28	22	0.64	no reported evidence	1	6	4	1993	2012
TSHR	7253	Thyroid Agenesis	C0749420	disease	Congenital, Hereditary, and Neonatal Diseases and Abnormalities; Endocrine System Diseases	Congenital Abnormality	28	5	0.64	strong	1	10	0	1995	2018
GMNN	51053	EAR, PATELLA, SHORT STATURE SYNDROME	C1868684	disease	Congenital, Hereditary, and Neonatal Diseases and Abnormalities; Musculoskeletal Diseases; Otorhinolaryngologic Diseases; Pathological Conditions, Signs and Symptoms; Stomatognathic Diseases	Disease or Syndrome	35	13	0.61	no reported evidence	1	1	3	2016	2016
ANG	283	Amyotrophic Lateral Sclerosis 9	C2678468	disease	Nervous System Diseases; Nutritional and Metabolic Diseases	Disease or Syndrome	3	10	0.6	no reported evidence		8	10	2005	2015
BCHE	590	Apnea, Postanesthetic	C1867468	phenotype	Congenital, Hereditary, and Neonatal Diseases and Abnormalities; Nutritional and Metabolic Diseases; Pathological Conditions, Signs and Symptoms; Respiratory Tract Diseases	Pathologic Function	1	27	0.6	no reported evidence		27	27	1957	2015
F2	2147	Thrombophilia	C0398623	disease	Hemic and Lymphatic Diseases	Disease or Syndrome	83	6	0.6	no reported evidence	0.963964	113	1	1992	2017
GSTP1	2950	Bladder Neoplasm	C0005695	group	Female Urogenital Diseases and Pregnancy Complications; Male Urogenital Diseases; Neoplasms	Neoplastic Process	1216	142	0.6	no reported evidence	0.722222	21	2	1995	2017
GSTP1	2950	Lung Neoplasms	C0024121	group	Neoplasms; Respiratory Tract Diseases	Neoplastic Process	1176	23	0.6	no reported evidence	0	14	0	2002	2009
GSTP1	2950	Malignant neoplasm of lung	C0242379	disease	Neoplasms; Respiratory Tract Diseases	Neoplastic Process	2448	409	0.6	no reported evidence	0.787879	34	3	1999	2015
HSD17B10	3028	2-methyl-3-hydroxybutyric aciduria	C3266731	disease	Congenital, Hereditary, and Neonatal Diseases and Abnormalities; Nervous System Diseases; Pathological Conditions, Signs and Symptoms	Disease or Syndrome	1	9	0.6	no reported evidence		21	9	1999	2017
HIF1A	3091	Hypertensive disease	C0020538	group	Cardiovascular Diseases	Disease or Syndrome	1309	447	0.6	no reported evidence	0.857143	17	0	2002	2016
HRAS	3265	Bladder Neoplasm	C0005695	group	Female Urogenital Diseases and Pregnancy Complications; Male Urogenital Diseases; Neoplasms	Neoplastic Process	1216	142	0.6	no reported evidence	0.95	23	1	1983	2015
HRAS	3265	Malignant neoplasm of breast	C0006142	disease	Neoplasms; Skin and Connective Tissue Diseases	Neoplastic Process	5053	1365	0.6	no reported evidence	0.958333	28	0	1986	2011
HRAS	3265	Squamous cell carcinoma	C0007137	disease	Neoplasms	Neoplastic Process	1875	224	0.6	no reported evidence	0.96875	34	1	1986	2016
HRAS	3265	Neuroblastoma	C0027819	group	Neoplasms	Neoplastic Process	1698	288	0.6	no reported evidence	1	13	0	1988	2015
HRAS	3265	Breast Carcinoma	C0678222	disease	Neoplasms; Skin and Connective Tissue Diseases	Neoplastic Process	4962	1839	0.6	no reported evidence	0.964286	32	0	1986	2011
HRAS	3265	MYOPATHY, CONGENITAL, WITH EXCESS OF MUSCLE SPINDLES	C1968782	disease	Musculoskeletal Diseases; Nervous System Diseases	Disease or Syndrome	4	10	0.6	definitive		20	10	2005	2017
ITGB3	3690	Myocardial Infarction	C0027051	disease	Cardiovascular Diseases	Disease or Syndrome	965	454	0.6	no reported evidence	0.842105	23	0	1996	2016
LMNA	4000	Lethal tight skin contracture syndrome (disorder)	C0406585	disease	Congenital, Hereditary, and Neonatal Diseases and Abnormalities; Musculoskeletal Diseases; Skin and Connective Tissue Diseases	Disease or Syndrome	4	11	0.6	no reported evidence		14	3	2003	2016
LMNA	4000	Najjar syndrome	C0796083	disease	Cardiovascular Diseases	Disease or Syndrome	1	2	0.6	no reported evidence		3	2	2003	2009
LMNA	4000	Heart-hand syndrome, Slovenian type	C1857829	disease	Cardiovascular Diseases; Congenital, Hereditary, and Neonatal Diseases and Abnormalities; Musculoskeletal Diseases	Disease or Syndrome	1	2	0.6	no reported evidence		3	2	2005	2015
LMNA	4000	Emery-Dreifuss Muscular Dystrophy 3	C2750035	disease	Congenital, Hereditary, and Neonatal Diseases and Abnormalities; Musculoskeletal Diseases; Nervous System Diseases	Disease or Syndrome	1	4	0.6	no reported evidence		9	4	2000	2016
PMP22	5376	Hereditary Motor and Sensory Neuropathies	C0027888	group	Congenital, Hereditary, and Neonatal Diseases and Abnormalities; Nervous System Diseases	Disease or Syndrome	32	7	0.6	no reported evidence	0.818182	17	0	1994	2017
RAF1	5894	LEOPARD SYNDROME 2	C1969056	disease	Cardiovascular Diseases; Congenital, Hereditary, and Neonatal Diseases and Abnormalities; Musculoskeletal Diseases; Skin and Connective Tissue Diseases	Disease or Syndrome	1	3	0.6	no reported evidence		4	3	2007	2015
RAF1	5894	CARDIOMYOPATHY, DILATED, 1NN	C4014656	disease		Disease or Syndrome	1	6	0.6	no reported evidence		2	6	2014	2015
TSHR	7253	Thyroid Gland Follicular Adenoma	C0151468	disease	Endocrine System Diseases; Neoplasms	Neoplastic Process	133	4	0.6	no reported evidence	0.888889	19	0	1992	2009
TSHR	7253	Thyroid carcinoma	C0549473	disease	Endocrine System Diseases; Neoplasms	Neoplastic Process	720	81	0.6	no reported evidence	0.935484	33	0	1992	2015
NNT	23530	GLUCOCORTICOID DEFICIENCY 4 WITH OR WITHOUT MINERALOCORTICOID DEFICIENCY	C3553587	disease		Disease or Syndrome	1	13	0.6	no reported evidence		4	13	2012	2017
GSTP1	2950	Malignant neoplasm of urinary bladder	C0005684	disease	Female Urogenital Diseases and Pregnancy Complications; Male Urogenital Diseases; Neoplasms	Neoplastic Process	1143	157	0.59	no reported evidence	0.888889	13	2	1995	2014
F2	2147	Thrombosis	C0040053	phenotype	Cardiovascular Diseases	Pathologic Function	97	0	0.58	no reported evidence		14	0	1992	2013
HIF1A	3091	Heart failure	C0018801	disease	Cardiovascular Diseases	Disease or Syndrome	814	91	0.57	no reported evidence	1	9	0	2005	2016
ITGB3	3690	Neonatal Alloimmune Thrombocytopenia	C3853779	disease	Congenital, Hereditary, and Neonatal Diseases and Abnormalities; Hemic and Lymphatic Diseases	Disease or Syndrome	22	1	0.56	no reported evidence	1	8	0	1991	2012
HIF1A	3091	Congestive heart failure	C0018802	disease	Cardiovascular Diseases	Disease or Syndrome	883	65	0.55	no reported evidence	1	7	0	2005	2016
CHRM2	1129	Mental Depression	C0011570	disease	Behavior and Behavior Mechanisms	Mental or Behavioral Dysfunction	574	137	0.54	no reported evidence	1	5	0	2002	2011
F2	2147	Obesity	C0028754	disease	Nutritional and Metabolic Diseases; Pathological Conditions, Signs and Symptoms	Disease or Syndrome	1960	811	0.54	no reported evidence	1	6	0	2008	2016
HRAS	3265	Thyroid carcinoma	C0549473	disease	Endocrine System Diseases; Neoplasms	Neoplastic Process	720	81	0.54	no reported evidence	1	5	1	1988	2013
HRAS	3265	Carcinoma, Transitional Cell	C0007138	disease	Neoplasms	Neoplastic Process	398	6	0.53	no reported evidence	1	4	0	1988	1991
LMNA	4000	Autosomal Recessive Emery-Dreifuss Muscular Dystrophy	C1450051	disease	Congenital, Hereditary, and Neonatal Diseases and Abnormalities; Musculoskeletal Diseases; Nervous System Diseases	Disease or Syndrome	5	3	0.53	no reported evidence	1	4	3	2000	2013
NFKB1	4790	Common Variable Immunodeficiency	C0009447	disease	Immune System Diseases	Disease or Syndrome	151	50	0.53	no reported evidence	1	3	0	2013	2015
F2	2147	Disseminated Intravascular Coagulation	C0012739	disease	Hemic and Lymphatic Diseases	Disease or Syndrome	45	0	0.52	no reported evidence	1	5	0	1991	2013
HIF1A	3091	Brain Ischemia	C0007786	disease	Cardiovascular Diseases; Nervous System Diseases	Disease or Syndrome	263	4	0.51	no reported evidence	1	4	0	2007	2014
HRAS	3265	Organoid Nevus Phakomatosis	C0265329	disease	Congenital, Hereditary, and Neonatal Diseases and Abnormalities; Neoplasms; Nervous System Diseases	Neoplastic Process	4	4	0.51	no reported evidence	1	1	2	2012	2012
LMNA	4000	Familial Partial Lipodystrophy, Type 1	C1720859	disease	Nutritional and Metabolic Diseases; Skin and Connective Tissue Diseases	Disease or Syndrome	10	0	0.51	no reported evidence	1	5	0	2003	2009
PMP22	5376	Acute inflammatory demyelinating polyneuropathy	C3542501	disease	Immune System Diseases; Nervous System Diseases	Disease or Syndrome	8	0	0.51	no reported evidence	1	1	0	2009	2009
ANG	283	Amyotrophic Lateral Sclerosis	C0002736	disease	Nervous System Diseases; Nutritional and Metabolic Diseases	Disease or Syndrome	659	259	0.5	no reported evidence	0.969697	34	2	2005	2017
BCHE	590	Pseudocholinesterase deficiency	C0268379	disease	Congenital, Hereditary, and Neonatal Diseases and Abnormalities; Nutritional and Metabolic Diseases; Pathological Conditions, Signs and Symptoms; Respiratory Tract Diseases	Disease or Syndrome	1	27	0.5	no reported evidence		23	27	1989	2015
BCHE	590	Suxamethonium sensitivity	C1622434	phenotype	Congenital, Hereditary, and Neonatal Diseases and Abnormalities; Nutritional and Metabolic Diseases; Pathological Conditions, Signs and Symptoms; Respiratory Tract Diseases	Pathologic Function	1	27	0.5	no reported evidence		23	27	1989	2015
F2	2147	Nephrosis	C0027720	disease	Female Urogenital Diseases and Pregnancy Complications; Male Urogenital Diseases	Disease or Syndrome	49	0	0.5	no reported evidence		1	0	2008	2008
F2	2147	Deep Vein Thrombosis	C0149871	disease	Cardiovascular Diseases	Disease or Syndrome	109	252	0.5	no reported evidence	0.949153	62	2	1998	2016
F2	2147	Venous Thromboembolism	C1861172	phenotype	Cardiovascular Diseases	Disease or Syndrome	83	186	0.5	no reported evidence	0.8	13	2	2002	2018
GCK	2645	Hyperglycemia	C0020456	disease	Nutritional and Metabolic Diseases	Disease or Syndrome	487	37	0.5	no reported evidence	0.9875	81	6	1992	2017
GCK	2645	Maturity onset diabetes mellitus in young	C0342276	disease	Endocrine System Diseases; Nutritional and Metabolic Diseases	Disease or Syndrome	82	26	0.5	no reported evidence	0.938931	131	5	1992	2018
GLO1	2739	Depressive disorder	C0011581	disease	Mental Disorders	Mental or Behavioral Dysfunction	740	143	0.5	no reported evidence	1	2	0	2006	2012
HIF1A	3091	Pulmonary Hypertension	C0020542	phenotype	Respiratory Tract Diseases	Pathologic Function	150	2	0.5	no reported evidence		3	0	2005	2010
HRAS	3265	Papilloma	C0030354	disease	Neoplasms	Neoplastic Process	203	5	0.5	no reported evidence	0.833333	13	1	1992	2006
HRAS	3265	Mammary Neoplasms	C1458155	group	Neoplasms; Skin and Connective Tissue Diseases	Neoplastic Process	2386	303	0.5	no reported evidence	0.875	16	7	1989	2016
HRAS	3265	Liver carcinoma	C2239176	disease	Digestive System Diseases; Neoplasms	Neoplastic Process	3592	419	0.5	no reported evidence	0.9	15	6	1987	2016
LMNA	4000	Congenital myopathy (disorder)	C0270960	group		Congenital Abnormality	109	5	0.5	strong		2	0	2012	2014
LMNA	4000	Congenital muscular dystrophy (disorder)	C0699743	disease		Disease or Syndrome	66	10	0.5	strong	1	14	1	2004	2017
PMP22	5376	Hereditary Motor and Sensory Neuropathy Type I	C0751036	disease	Congenital, Hereditary, and Neonatal Diseases and Abnormalities; Nervous System Diseases	Disease or Syndrome	19	36	0.5	no reported evidence	1	24	6	1993	2017
PMS2	5395	Breast Cancer, Familial	C0346153	disease	Neoplasms; Skin and Connective Tissue Diseases	Neoplastic Process	153	705	0.5	disputed		4	0	1995	2018
PTK2	5747	Glioblastoma Multiforme	C1621958	disease	Neoplasms	Neoplastic Process	853	42	0.5	no reported evidence		1	0	2003	2003
RAC1	5879	Heart failure	C0018801	disease	Cardiovascular Diseases	Disease or Syndrome	814	91	0.5	no reported evidence		2	0	2003	2006
RAC1	5879	Congestive heart failure	C0018802	disease	Cardiovascular Diseases	Disease or Syndrome	883	65	0.5	no reported evidence		2	0	2003	2006
RAF1	5894	melanoma	C0025202	disease	Neoplasms	Neoplastic Process	2453	389	0.5	no reported evidence	1	82	3	2003	2017
SRC	6714	Status Epilepticus	C0038220	disease	Nervous System Diseases; Pathological Conditions, Signs and Symptoms	Disease or Syndrome	220	7	0.5	no reported evidence		1	0	2006	2006
TGM3	7053	Uncombable hair syndrome	C0432347	disease	Skin and Connective Tissue Diseases	Disease or Syndrome	3	3	0.5	no reported evidence		0	0
TSHR	7253	Graves Disease	C0018213	disease	Endocrine System Diseases; Eye Diseases; Immune System Diseases	Disease or Syndrome	334	213	0.5	no reported evidence	0.95	184	21	1983	2017
TSHR	7253	Hyperthyroidism	C0020550	disease	Endocrine System Diseases	Disease or Syndrome	123	9	0.5	no reported evidence	0.925532	100	6	1991	2016
TSHR	7253	Thyroid Hypoplasia	C0151516	disease	Congenital, Hereditary, and Neonatal Diseases and Abnormalities; Endocrine System Diseases	Disease or Syndrome	6	8	0.5	no reported evidence	1	10	0	1997	2016
TSHR	7253	Endemic Cretinism	C0342200	disease	Congenital, Hereditary, and Neonatal Diseases and Abnormalities; Endocrine System Diseases; Musculoskeletal Diseases	Disease or Syndrome	23	0	0.5	no reported evidence		1	0	2003	2003
HRAS	3265	Leukemia, Myelocytic, Acute	C0023467	disease	Neoplasms	Neoplastic Process	1702	215	0.49	no reported evidence	0.714286	10	8	1988	2016
HRAS	3265	Thyroid Neoplasm	C0040136	disease	Endocrine System Diseases; Neoplasms	Neoplastic Process	475	35	0.44	no reported evidence	0.5	11	6	1990	2016
LMNA	4000	Polycystic Ovary Syndrome	C0032460	disease	Endocrine System Diseases; Female Urogenital Diseases and Pregnancy Complications; Neoplasms	Disease or Syndrome	525	181	0.44	no reported evidence	1	5	2	2008	2014
PMS2	5395	Hereditary Nonpolyposis Colorectal Neoplasms	C0009405	group	Congenital, Hereditary, and Neonatal Diseases and Abnormalities; Digestive System Diseases; Neoplasms; Nutritional and Metabolic Diseases	Neoplastic Process	39	344	0.44	no reported evidence		68	57	1986	2017
RAF1	5894	Cutaneous Melanoma	C0151779	disease	Neoplasms; Skin and Connective Tissue Diseases	Neoplastic Process	300	203	0.44	no reported evidence	1	5	1	2005	2016
CA2	760	Intellectual Disability	C3714756	group	Behavior and Behavior Mechanisms; Mental Disorders; Nervous System Diseases; Pathological Conditions, Signs and Symptoms	Mental or Behavioral Dysfunction	2502	53	0.43	strong	1	3	0	2002	2002
PMP22	5376	Muscle Weakness	C0151786	phenotype	Musculoskeletal Diseases; Nervous System Diseases; Pathological Conditions, Signs and Symptoms	Sign or Symptom	338	30	0.43	no reported evidence	1	4	0	1996	2016
BLM	641	leukemia	C0023418	disease	Neoplasms	Neoplastic Process	1940	76	0.42	no reported evidence	1	2	0	2002	2005
F2	2147	Thromboembolism	C0040038	phenotype	Cardiovascular Diseases	Pathologic Function	18	0	0.42	no reported evidence		3	0	2004	2004
HSD17B10	3028	Intellectual Disability	C3714756	group	Behavior and Behavior Mechanisms; Mental Disorders; Nervous System Diseases; Pathological Conditions, Signs and Symptoms	Mental or Behavioral Dysfunction	2502	53	0.42	strong	1	2	1	2008	2012
HRAS	3265	Rhabdomyosarcoma	C0035412	disease	Neoplasms	Neoplastic Process	396	11	0.42	no reported evidence	1	2	0	2006	2007
HRAS	3265	Intellectual Disability	C3714756	group	Behavior and Behavior Mechanisms; Mental Disorders; Nervous System Diseases; Pathological Conditions, Signs and Symptoms	Mental or Behavioral Dysfunction	2502	53	0.42	strong	1	2	0	1983	2016
PMS2	5395	Medulloblastoma	C0025149	disease	Neoplasms	Neoplastic Process	589	66	0.42	no reported evidence	1	2	1	2009	2013
RAC1	5879	Cutaneous Melanoma	C0151779	disease	Neoplasms; Skin and Connective Tissue Diseases	Neoplastic Process	300	203	0.42	no reported evidence	1	3	2	2015	2016
RAF1	5894	Adenocarcinoma of lung (disorder)	C0152013	disease	Neoplasms; Respiratory Tract Diseases	Neoplastic Process	1187	428	0.42	no reported evidence	1	3	1	2014	2018
BLM	641	Lymphoma	C0024299	group	Hemic and Lymphatic Diseases; Immune System Diseases; Neoplasms	Neoplastic Process	1306	61	0.41	no reported evidence	1	1	0	2002	2002
HRAS	3265	Cutaneous Melanoma	C0151779	disease	Neoplasms; Skin and Connective Tissue Diseases	Neoplastic Process	300	203	0.41	no reported evidence	1	2	7	2013	2016
HRAS	3265	NEVUS, EPIDERMAL (disorder)	C0334082	disease	Neoplasms	Disease or Syndrome	11	12	0.41	no reported evidence	1	1	3	2014	2014
LMNA	4000	Scleroderma	C0011644	disease	Skin and Connective Tissue Diseases	Disease or Syndrome	178	2	0.41	no reported evidence	1	2	0	2005	2010
NFKB1	4790	Primary biliary cirrhosis	C0008312	disease	Digestive System Diseases	Disease or Syndrome	328	108	0.41	no reported evidence	1	4	2	2011	2017
PMP22	5376	Paresthesia	C0030554	phenotype	Nervous System Diseases; Pathological Conditions, Signs and Symptoms	Disease or Syndrome	47	2	0.41	no reported evidence	1	2	0	2002	2011
PMP22	5376	Charcot-Marie-Tooth disease and deafness	C1861669	disease	Congenital, Hereditary, and Neonatal Diseases and Abnormalities; Nervous System Diseases; Otorhinolaryngologic Diseases; Pathological Conditions, Signs and Symptoms	Disease or Syndrome	1	6	0.41	no reported evidence	1	6	6	1982	2003
PMS2	5395	Rhabdomyosarcoma	C0035412	disease	Neoplasms	Neoplastic Process	396	11	0.41	no reported evidence	1	1	0	2009	2009
PMS2	5395	ovarian neoplasm	C0919267	disease	Endocrine System Diseases; Female Urogenital Diseases and Pregnancy Complications; Neoplasms	Neoplastic Process	937	83	0.41	no reported evidence		1	0	2006	2006
MAPK10	5602	Intellectual Disability	C3714756	group	Behavior and Behavior Mechanisms; Mental Disorders; Nervous System Diseases; Pathological Conditions, Signs and Symptoms	Mental or Behavioral Dysfunction	2502	53	0.41	moderate	1	1	0	2013	2013
RAF1	5894	Cardiomyopathy, Dilated	C0007193	group	Cardiovascular Diseases	Disease or Syndrome	418	387	0.41	no reported evidence	1	1	0	2014	2014
TSHR	7253	Intellectual Disability	C3714756	group	Behavior and Behavior Mechanisms; Mental Disorders; Nervous System Diseases; Pathological Conditions, Signs and Symptoms	Mental or Behavioral Dysfunction	2502	53	0.41	strong	0	1	0	2005	2005
ACHE	43	Alzheimer's Disease	C0002395	disease	Mental Disorders; Nervous System Diseases	Disease or Syndrome	1981	1062	0.4	no reported evidence	0.969231	66	0	1991	2018
ACHE	43	Amyloidosis	C0002726	disease	Nutritional and Metabolic Diseases	Disease or Syndrome	832	120	0.4	no reported evidence	1	16	0	1996	2016
BCHE	590	Alzheimer's Disease	C0002395	disease	Mental Disorders; Nervous System Diseases	Disease or Syndrome	1981	1062	0.4	no reported evidence	0.944444	111	0	1995	2018
BCHE	590	Butyrylcholinesterase Deficiency, Fluoride-Resistant, Japanese Type	C1867469	disease	Congenital, Hereditary, and Neonatal Diseases and Abnormalities; Nutritional and Metabolic Diseases	Disease or Syndrome	1	27	0.4	no reported evidence		22	27	1989	2015
BCHE	590	CHE*243M PHENOTYPE	C4017550	phenotype		Finding	1	27	0.4	no reported evidence		25	27	1961	2015
BLM	641	Squamous cell carcinoma	C0007137	disease	Neoplasms	Neoplastic Process	1875	224	0.4	no reported evidence		0	0
BLM	641	Hematologic Neoplasms	C0376545	group	Hemic and Lymphatic Diseases; Neoplasms	Neoplastic Process	556	37	0.4	strong		1	0	2017	2017
CDK2	1017	melanoma	C0025202	disease	Neoplasms	Neoplastic Process	2453	389	0.4	no reported evidence	0.868421	40	1	1994	2016
TYMP	1890	Colorectal Carcinoma	C0009402	disease	Digestive System Diseases; Neoplasms	Neoplastic Process	2931	539	0.4	no reported evidence	1	13	0	1996	2015
TYMP	1890	Neoplasm Metastasis	C0027627	phenotype	Neoplasms; Pathological Conditions, Signs and Symptoms	Neoplastic Process	3919	129	0.4	no reported evidence	0.944444	21	0	1996	2015
TYMP	1890	Colorectal Cancer	C1527249	disease	Digestive System Diseases; Neoplasms	Neoplastic Process	3298	955	0.4	no reported evidence	1	13	0	1999	2015
F2	2147	Blood Coagulation Disorders	C0005779	group	Hemic and Lymphatic Diseases	Disease or Syndrome	170	17	0.4	no reported evidence	0.928571	15	1	1980	2014
F2	2147	Liver Cirrhosis	C0023890	disease	Digestive System Diseases	Disease or Syndrome	682	71	0.4	no reported evidence	1	14	0	1999	2016
F2	2147	Myocardial Infarction	C0027051	disease	Cardiovascular Diseases	Disease or Syndrome	965	454	0.4	no reported evidence	0.78125	35	0	1997	2017
F2	2147	Schizophrenia	C0036341	disease	Mental Disorders	Mental or Behavioral Dysfunction	1922	1782	0.4	no reported evidence		2	1	2015	2018
F2	2147	Cerebrovascular accident	C0038454	group	Cardiovascular Diseases; Nervous System Diseases	Disease or Syndrome	767	331	0.4	no reported evidence	0.923077	29	1	1995	2016
F2	2147	Liver carcinoma	C2239176	disease	Digestive System Diseases; Neoplasms	Neoplastic Process	3592	419	0.4	no reported evidence	1	28	0	1987	2018
F2	2147	Factor II deficiency	C3203356	disease		Disease or Syndrome	1	1	0.4	no reported evidence	1	10	1	1983	2009
GCK	2645	Intellectual Disability	C3714756	group	Behavior and Behavior Mechanisms; Mental Disorders; Nervous System Diseases; Pathological Conditions, Signs and Symptoms	Mental or Behavioral Dysfunction	2502	53	0.4	strong		0	0
GCK	2645	Congenital Hyperinsulinism	C3888018	disease	Congenital, Hereditary, and Neonatal Diseases and Abnormalities; Digestive System Diseases; Nutritional and Metabolic Diseases	Disease or Syndrome	27	48	0.4	no reported evidence	0.846154	13	1	1997	2015
GPI	2821	Breast Carcinoma	C0678222	disease	Neoplasms; Skin and Connective Tissue Diseases	Neoplastic Process	4962	1839	0.4	no reported evidence	1	12	0	2000	2017
GSTP1	2950	Asthma	C0004096	disease	Immune System Diseases; Respiratory Tract Diseases	Disease or Syndrome	1312	729	0.4	no reported evidence	0.926829	41	4	2000	2016
GSTP1	2950	Malignant neoplasm of breast	C0006142	disease	Neoplasms; Skin and Connective Tissue Diseases	Neoplastic Process	5053	1365	0.4	no reported evidence	0.894737	58	1	1994	2018
GSTP1	2950	Non-Small Cell Lung Carcinoma	C0007131	disease	Neoplasms; Respiratory Tract Diseases	Neoplastic Process	2242	362	0.4	no reported evidence	1	18	1	1999	2018
GSTP1	2950	Malignant neoplasm of stomach	C0024623	disease	Digestive System Diseases; Neoplasms	Neoplastic Process	2397	341	0.4	no reported evidence	0.9375	18	2	1995	2017
GSTP1	2950	Prostatic Neoplasms	C0033578	group	Male Urogenital Diseases; Neoplasms	Neoplastic Process	1553	25	0.4	no reported evidence	1	24	0	2001	2013
GSTP1	2950	Wheezing	C0043144	phenotype	Pathological Conditions, Signs and Symptoms	Sign or Symptom	88	49	0.4	no reported evidence	0.8	11	3	2006	2014
GSTP1	2950	Prostatic Intraepithelial Neoplasias	C0282612	disease	Neoplasms	Neoplastic Process	173	0	0.4	no reported evidence	0.818182	13	0	1998	2017
GSTP1	2950	Malignant neoplasm of prostate	C0376358	disease	Male Urogenital Diseases; Neoplasms	Neoplastic Process	3238	563	0.4	no reported evidence	0.975309	85	2	1994	2016
GSTP1	2950	Breast Carcinoma	C0678222	disease	Neoplasms; Skin and Connective Tissue Diseases	Neoplastic Process	4962	1839	0.4	no reported evidence	0.896552	59	1	1994	2018
GSTP1	2950	Mammary Neoplasms	C1458155	group	Neoplasms; Skin and Connective Tissue Diseases	Neoplastic Process	2386	303	0.4	no reported evidence		14	0	2003	2015
GSTP1	2950	Liver carcinoma	C2239176	disease	Digestive System Diseases; Neoplasms	Neoplastic Process	3592	419	0.4	no reported evidence	0.933333	32	2	1988	2017
HIF1A	3091	Malignant neoplasm of breast	C0006142	disease	Neoplasms; Skin and Connective Tissue Diseases	Neoplastic Process	5053	1365	0.4	no reported evidence	0.979381	97	1	2002	2018
HIF1A	3091	Glioblastoma	C0017636	disease	Neoplasms	Neoplastic Process	1936	180	0.4	no reported evidence	0.951219	44	0	2000	2018
HIF1A	3091	Pancreatic Neoplasm	C0030297	disease	Digestive System Diseases; Endocrine System Diseases; Neoplasms	Neoplastic Process	664	13	0.4	no reported evidence	1	14	0	2003	2016
HIF1A	3091	Prostatic Neoplasms	C0033578	group	Male Urogenital Diseases; Neoplasms	Neoplastic Process	1553	25	0.4	no reported evidence	1	21	0	2002	2016
HIF1A	3091	Malignant neoplasm of pancreas	C0346647	disease	Digestive System Diseases; Endocrine System Diseases; Neoplasms	Neoplastic Process	1845	136	0.4	no reported evidence	0.978261	46	2	2001	2018
HIF1A	3091	Malignant neoplasm of prostate	C0376358	disease	Male Urogenital Diseases; Neoplasms	Neoplastic Process	3238	563	0.4	no reported evidence	0.985075	68	3	2000	2018
HIF1A	3091	Breast Carcinoma	C0678222	disease	Neoplasms; Skin and Connective Tissue Diseases	Neoplastic Process	4962	1839	0.4	no reported evidence	0.97	100	1	2002	2018
HIF1A	3091	Mammary Neoplasms	C1458155	group	Neoplasms; Skin and Connective Tissue Diseases	Neoplastic Process	2386	303	0.4	no reported evidence	1	32	0	2003	2017
HIF1A	3091	Glioblastoma Multiforme	C1621958	disease	Neoplasms	Neoplastic Process	853	42	0.4	no reported evidence	0.928571	15	0	2003	2016
HRAS	3265	Hypertrophic Cardiomyopathy	C0007194	disease	Cardiovascular Diseases	Disease or Syndrome	327	287	0.4	limited		0	1
HRAS	3265	Adenoid Cystic Carcinoma	C0010606	disease	Neoplasms	Neoplastic Process	207	29	0.4	no reported evidence		2	2	2013	2016
HRAS	3265	Adenocarcinoma of lung (disorder)	C0152013	disease	Neoplasms; Respiratory Tract Diseases	Neoplastic Process	1187	428	0.4	no reported evidence		2	9	2016	2016
HRAS	3265	Follicular thyroid carcinoma	C0206682	disease	Neoplasms	Neoplastic Process	166	20	0.4	no reported evidence		0	1
HRAS	3265	Malignant neoplasm of lung	C0242379	disease	Neoplasms; Respiratory Tract Diseases	Neoplastic Process	2448	409	0.4	no reported evidence	1	15	0	1986	2005
HRAS	3265	Sarcoma	C1261473	group	Neoplasms	Neoplastic Process	657	20	0.4	no reported evidence	1	10	1	1983	2016
HSP90AA1	3320	Malignant neoplasm of breast	C0006142	disease	Neoplasms; Skin and Connective Tissue Diseases	Neoplastic Process	5053	1365	0.4	no reported evidence	1	33	0	1992	2018
HSP90AA1	3320	Neoplasm Metastasis	C0027627	phenotype	Neoplasms; Pathological Conditions, Signs and Symptoms	Neoplastic Process	3919	129	0.4	no reported evidence	1	16	0	2004	2016
HSP90AA1	3320	Breast Carcinoma	C0678222	disease	Neoplasms; Skin and Connective Tissue Diseases	Neoplastic Process	4962	1839	0.4	no reported evidence	1	33	0	1992	2018
ITGB3	3690	Cerebrovascular accident	C0038454	group	Cardiovascular Diseases; Nervous System Diseases	Disease or Syndrome	767	331	0.4	no reported evidence	0.888889	12	0	1998	2017
LMNA	4000	Arthrogryposis	C0003886	disease	Congenital, Hereditary, and Neonatal Diseases and Abnormalities; Musculoskeletal Diseases	Disease or Syndrome	306	6	0.4	limited		0	0
LMNA	4000	Sudden Cardiac Death	C0085298	phenotype	Cardiovascular Diseases; Pathological Conditions, Signs and Symptoms	Pathologic Function	49	2	0.4	no reported evidence		1	0	2005	2005
LMNA	4000	Familial partial lipodystrophy	C0271694	disease	Nutritional and Metabolic Diseases; Skin and Connective Tissue Diseases	Disease or Syndrome	16	14	0.4	no reported evidence	0.961039	80	10	2000	2017
LMNA	4000	Sclerocystic Ovaries	C1136382	disease	Endocrine System Diseases; Female Urogenital Diseases and Pregnancy Complications; Neoplasms	Disease or Syndrome	165	0	0.4	no reported evidence		1	0	2011	2011
LMNA	4000	Progeria Syndrome, Childhood-Onset	C2750285	disease	Congenital, Hereditary, and Neonatal Diseases and Abnormalities; Nutritional and Metabolic Diseases	Disease or Syndrome	1	12	0.4	no reported evidence		17	12	2001	2014
LMNA	4000	Atypical Werner syndrome	C4275075	disease		Disease or Syndrome	3	1	0.4	no reported evidence	1	10	1	2003	2018
MMP3	4314	Malignant neoplasm of breast	C0006142	disease	Neoplasms; Skin and Connective Tissue Diseases	Neoplastic Process	5053	1365	0.4	no reported evidence	1	14	0	1997	2017
MMP3	4314	Breast Carcinoma	C0678222	disease	Neoplasms; Skin and Connective Tissue Diseases	Neoplastic Process	4962	1839	0.4	no reported evidence	1	15	0	1997	2017
MMP3	4314	Coronary Artery Disease	C1956346	disease	Cardiovascular Diseases	Disease or Syndrome	980	861	0.4	no reported evidence	0.947368	20	0	1996	2014
NFKB1	4790	Malignant tumor of colon	C0007102	disease	Digestive System Diseases; Neoplasms	Neoplastic Process	2000	135	0.4	no reported evidence	0.947368	21	0	2009	2017
NFKB1	4790	Diabetes Mellitus, Non-Insulin-Dependent	C0011860	disease	Endocrine System Diseases; Nutritional and Metabolic Diseases	Disease or Syndrome	1671	1522	0.4	no reported evidence	1	12	1	2006	2016
NFKB1	4790	Liver Dysfunction	C0086565	phenotype	Digestive System Diseases	Finding	206	0	0.4	no reported evidence		1	0	2005	2005
PMP22	5376	Peripheral Neuropathy	C0031117	group	Nervous System Diseases	Disease or Syndrome	308	66	0.4	no reported evidence	1	36	0	1993	2018
PMP22	5376	Absent reflex	C0234146	phenotype	Nervous System Diseases; Pathological Conditions, Signs and Symptoms	Finding	136	0	0.4	no reported evidence		1	0	2002	2002
PMP22	5376	Reflex, Deep Tendon, Absent	C0241772	phenotype	Nervous System Diseases; Pathological Conditions, Signs and Symptoms	Finding	136	0	0.4	no reported evidence		1	0	2002	2002
PMS2	5395	Cafe-au-Lait Spots	C0221263	phenotype	Pathological Conditions, Signs and Symptoms; Skin and Connective Tissue Diseases	Finding	44	6	0.4	no reported evidence		1	0	2004	2004
PMS2	5395	Hematologic Neoplasms	C0376545	group	Hemic and Lymphatic Diseases; Neoplasms	Neoplastic Process	556	37	0.4	strong		2	0	2017	2017
PMS2	5395	Colorectal Cancer	C1527249	disease	Digestive System Diseases; Neoplasms	Neoplastic Process	3298	955	0.4	strong	1	21	0	1998	2017
PTK2	5747	Liver carcinoma	C2239176	disease	Digestive System Diseases; Neoplasms	Neoplastic Process	3592	419	0.4	no reported evidence	1	11	0	2003	2017
PTPN1	5770	Diabetes Mellitus, Non-Insulin-Dependent	C0011860	disease	Endocrine System Diseases; Nutritional and Metabolic Diseases	Disease or Syndrome	1671	1522	0.4	no reported evidence	0.95	20	2	1999	2017
PTPN1	5770	Obesity	C0028754	disease	Nutritional and Metabolic Diseases; Pathological Conditions, Signs and Symptoms	Disease or Syndrome	1960	811	0.4	no reported evidence	0.962963	29	0	1999	2016
RAC1	5879	Neoplasm Metastasis	C0027627	phenotype	Neoplasms; Pathological Conditions, Signs and Symptoms	Neoplastic Process	3919	129	0.4	no reported evidence	1	35	0	2002	2018
RAF1	5894	Malignant neoplasm of breast	C0006142	disease	Neoplasms; Skin and Connective Tissue Diseases	Neoplastic Process	5053	1365	0.4	no reported evidence	1	18	0	1995	2018
RAF1	5894	Non-Small Cell Lung Carcinoma	C0007131	disease	Neoplasms; Respiratory Tract Diseases	Neoplastic Process	2242	362	0.4	no reported evidence	1	11	0	2003	2017
RAF1	5894	Glioma	C0017638	disease	Neoplasms	Neoplastic Process	2210	180	0.4	no reported evidence	1	11	0	2007	2017
RAF1	5894	Turner Syndrome, Male	C0041409	disease	Cardiovascular Diseases; Congenital, Hereditary, and Neonatal Diseases and Abnormalities; Musculoskeletal Diseases; Skin and Connective Tissue Diseases	Disease or Syndrome	52	64	0.4	no reported evidence	1	11	0	2007	2014
RAF1	5894	Breast Carcinoma	C0678222	disease	Neoplasms; Skin and Connective Tissue Diseases	Neoplastic Process	4962	1839	0.4	no reported evidence	1	18	0	1995	2018
SRC	6714	Malignant neoplasm of breast	C0006142	disease	Neoplasms; Skin and Connective Tissue Diseases	Neoplastic Process	5053	1365	0.4	no reported evidence	1	22	0	1997	2015
SRC	6714	Breast Carcinoma	C0678222	disease	Neoplasms; Skin and Connective Tissue Diseases	Neoplastic Process	4962	1839	0.4	no reported evidence	1	21	0	2001	2015
SRC	6714	Mammary Neoplasms	C1458155	group	Neoplasms; Skin and Connective Tissue Diseases	Neoplastic Process	2386	303	0.4	no reported evidence	1	18	0	1998	2017
SRC	6714	Colorectal Cancer	C1527249	disease	Digestive System Diseases; Neoplasms	Neoplastic Process	3298	955	0.4	no reported evidence	1	10	0	1995	2017
TSHR	7253	Adenoma	C0001430	group	Neoplasms	Neoplastic Process	999	73	0.4	no reported evidence	0.852941	35	1	1993	2015
TSHR	7253	Thyroid Neoplasm	C0040136	disease	Endocrine System Diseases; Neoplasms	Neoplastic Process	475	35	0.4	no reported evidence	0.791667	29	0	1992	2015
TSHR	7253	Thyrotoxicosis	C0040156	disease	Endocrine System Diseases	Disease or Syndrome	18	4	0.4	no reported evidence	1	15	2	1995	2009
QPCT	25797	Chronic Lymphocytic Leukemia	C0023434	disease	Hemic and Lymphatic Diseases; Immune System Diseases; Neoplasms	Neoplastic Process	1119	228	0.4	no reported evidence		2	1	2013	2016
GMNN	51053	MEIER-GORLIN SYNDROME 6	C4225188	disease		Disease or Syndrome	1	3	0.4	no reported evidence		3	3	2001	2016
BCHE	590	Obesity	C0028754	disease	Nutritional and Metabolic Diseases; Pathological Conditions, Signs and Symptoms	Disease or Syndrome	1960	811	0.39	no reported evidence	1	10	0	2004	2017
CHRM2	1129	Alcoholic Intoxication, Chronic	C0001973	disease	Mental Disorders; Substance-Related Disorders	Mental or Behavioral Dysfunction	423	323	0.39	no reported evidence	1	10	3	2005	2014
GSTP1	2950	Glioma	C0017638	disease	Neoplasms	Neoplastic Process	2210	180	0.39	no reported evidence	0.777778	10	1	2000	2014
HRAS	3265	Liver neoplasms	C0023903	group	Digestive System Diseases; Neoplasms	Neoplastic Process	1320	7	0.39	no reported evidence	0.888889	13	0	1987	2009
ITGB3	3690	Coronary Thrombosis	C0010072	disease	Cardiovascular Diseases	Disease or Syndrome	25	0	0.39	no reported evidence	1	10	0	1996	2014
SRC	6714	Malignant tumor of colon	C0007102	disease	Digestive System Diseases; Neoplasms	Neoplastic Process	2000	135	0.39	no reported evidence	0.666667	10	1	1999	2015
SRC	6714	Colorectal Carcinoma	C0009402	disease	Digestive System Diseases; Neoplasms	Neoplastic Process	2931	539	0.39	no reported evidence	0.888889	9	0	1995	2017
CHRM1	1128	Schizophrenia	C0036341	disease	Mental Disorders	Mental or Behavioral Dysfunction	1922	1782	0.38	no reported evidence	0.5	8	1	2003	2016
GPI	2821	Malignant neoplasm of breast	C0006142	disease	Neoplasms; Skin and Connective Tissue Diseases	Neoplastic Process	5053	1365	0.38	no reported evidence	1	9	0	2000	2017
MMP3	4314	Coronary Arteriosclerosis	C0010054	disease	Cardiovascular Diseases	Disease or Syndrome	759	189	0.38	no reported evidence	0.875	8	0	1996	2006
MMP3	4314	Coronary heart disease	C0010068	disease	Cardiovascular Diseases	Disease or Syndrome	912	760	0.38	no reported evidence	0.875	8	1	1996	2010
SRC	6714	Colon Carcinoma	C0699790	disease		Neoplastic Process	2090	240	0.38	no reported evidence	0.625	8	1	1999	2015
AKR1B1	231	Cataract	C0086543	disease	Eye Diseases	Acquired Abnormality	518	42	0.37	no reported evidence	1	10	0	1993	2017
TYMP	1890	Colorectal Neoplasms	C0009404	group	Digestive System Diseases; Neoplasms	Neoplastic Process	1072	226	0.37	no reported evidence	1	9	0	1998	2007
TYMP	1890	Malignant neoplasm of stomach	C0024623	disease	Digestive System Diseases; Neoplasms	Neoplastic Process	2397	341	0.37	no reported evidence	1	8	0	2005	2016
F2	2147	Venous Thrombosis	C0042487	phenotype	Cardiovascular Diseases	Pathologic Function	89	218	0.37	no reported evidence		10	0	1999	2013
GCK	2645	Hyperinsulinism	C0020459	disease	Nutritional and Metabolic Diseases	Disease or Syndrome	376	33	0.37	strong	1	7	0	2004	2016
GPI	2821	Anemia, Hemolytic	C0002878	disease	Hemic and Lymphatic Diseases	Disease or Syndrome	117	9	0.37	no reported evidence	1	7	0	1981	2006
HIF1A	3091	Astrocytoma	C0004114	disease	Neoplasms	Neoplastic Process	740	44	0.37	no reported evidence	0.857143	8	0	2004	2016
HIF1A	3091	Squamous cell carcinoma of esophagus	C0279626	disease	Digestive System Diseases; Neoplasms	Neoplastic Process	1022	148	0.37	no reported evidence	0.857143	7	0	2005	2016
HRAS	3265	Cardio-facio-cutaneous syndrome	C1275081	disease	Cardiovascular Diseases; Congenital, Hereditary, and Neonatal Diseases and Abnormalities; Pathological Conditions, Signs and Symptoms; Skin and Connective Tissue Diseases	Congenital Abnormality	13	56	0.37	no reported evidence	1	8	0	2006	2016
ITGB3	3690	Autistic Disorder	C0004352	group	Mental Disorders	Mental or Behavioral Dysfunction	676	237	0.37	no reported evidence	1	7	0	2006	2011
ITGB3	3690	Thrombocytopenia	C0040034	phenotype	Hemic and Lymphatic Diseases	Disease or Syndrome	340	34	0.37	no reported evidence	1	8	0	2003	2014
MMP3	4314	Mammary Neoplasms	C1458155	group	Neoplasms; Skin and Connective Tissue Diseases	Neoplastic Process	2386	303	0.37	no reported evidence	1	8	0	2000	2008
NFKB1	4790	Adenocarcinoma	C0001418	group	Neoplasms	Neoplastic Process	1711	67	0.37	no reported evidence	1	8	0	2002	2016
PMS2	5395	Colon Carcinoma	C0699790	disease		Neoplastic Process	2090	240	0.37	no reported evidence	1	7	0	2011	2016
RAC1	5879	Liver carcinoma	C2239176	disease	Digestive System Diseases; Neoplasms	Neoplastic Process	3592	419	0.37	no reported evidence	1	7	1	2005	2016
BCHE	590	Presenile dementia	C0011265	disease	Mental Disorders; Nervous System Diseases	Mental or Behavioral Dysfunction	361	102	0.36	no reported evidence	1	7	0	1995	2013
F2	2147	Sinus Thrombosis, Intracranial	C0037198	disease	Cardiovascular Diseases; Nervous System Diseases	Disease or Syndrome	7	0	0.36	no reported evidence	1	7	0	1998	2009
GLO1	2739	Autistic Disorder	C0004352	group	Mental Disorders	Mental or Behavioral Dysfunction	676	237	0.36	no reported evidence	1	6	2	2005	2015
GSTP1	2950	Renal Cell Carcinoma	C0007134	disease	Female Urogenital Diseases and Pregnancy Complications; Male Urogenital Diseases; Neoplasms	Neoplastic Process	1347	175	0.36	no reported evidence	1	7	0	1998	2014
GSTP1	2950	Parkinson Disease	C0030567	disease	Nervous System Diseases	Disease or Syndrome	1063	636	0.36	no reported evidence	0.666667	7	0	2003	2014
GSTP1	2950	Schizophrenia	C0036341	disease	Mental Disorders	Mental or Behavioral Dysfunction	1922	1782	0.36	no reported evidence	0.5	6	1	2003	2018
HRAS	3265	Skin Neoplasms	C0037286	group	Neoplasms; Skin and Connective Tissue Diseases	Neoplastic Process	255	4	0.36	no reported evidence	0.833333	13	0	1989	2016
ITGA2B	3674	Cerebrovascular accident	C0038454	group	Cardiovascular Diseases; Nervous System Diseases	Disease or Syndrome	767	331	0.36	no reported evidence	0.4	7	0	1997	2012
ITGB3	3690	Prostatic Neoplasms	C0033578	group	Male Urogenital Diseases; Neoplasms	Neoplastic Process	1553	25	0.36	no reported evidence		7	0	2002	2008
NFKB1	4790	Colonic Neoplasms	C0009375	group	Digestive System Diseases; Neoplasms	Neoplastic Process	777	24	0.36	no reported evidence	1	8	0	2005	2014
PTK2	5747	Squamous cell carcinoma	C0007137	disease	Neoplasms	Neoplastic Process	1875	224	0.36	no reported evidence	1	8	0	1999	2015
CDK2	1017	Glioblastoma Multiforme	C1621958	disease	Neoplasms	Neoplastic Process	853	42	0.35	no reported evidence	1	5	0	1995	2017
F2	2147	Cerebral Infarction	C0007785	disease	Cardiovascular Diseases; Nervous System Diseases	Disease or Syndrome	282	32	0.35	no reported evidence	1	5	0	2000	2010
GLO1	2739	Anxiety Disorders	C0003469	group	Mental Disorders	Mental or Behavioral Dysfunction	395	79	0.35	no reported evidence	1	6	0	2006	2016
GSTP1	2950	Hodgkin Disease	C0019829	disease	Hemic and Lymphatic Diseases; Immune System Diseases; Neoplasms	Neoplastic Process	591	94	0.35	no reported evidence	1	6	1	2001	2013
HIF1A	3091	Hemangioblastoma	C0206734	disease	Neoplasms	Neoplastic Process	46	1	0.35	no reported evidence	1	6	0	2000	2015
HRAS	3265	Malignant neoplasm of skin	C0007114	disease	Neoplasms; Skin and Connective Tissue Diseases	Neoplastic Process	306	23	0.35	no reported evidence	1	12	0	1988	2016
HRAS	3265	Precancerous Conditions	C0032927	group	Neoplasms	Neoplastic Process	445	9	0.35	no reported evidence	1	6	0	1985	2011
HSP90AA1	3320	Mammary Neoplasms	C1458155	group	Neoplasms; Skin and Connective Tissue Diseases	Neoplastic Process	2386	303	0.35	no reported evidence	1	6	0	2003	2016
ITGB3	3690	Acute Coronary Syndrome	C0948089	disease	Cardiovascular Diseases	Disease or Syndrome	254	91	0.35	no reported evidence	0.666667	5	0	1999	2014
NFKB1	4790	Alcoholic Intoxication, Chronic	C0001973	disease	Mental Disorders; Substance-Related Disorders	Mental or Behavioral Dysfunction	423	323	0.35	no reported evidence	1	5	0	2008	2016
PMS2	5395	Malignant neoplasm of endometrium	C0007103	disease		Neoplastic Process	576	106	0.35	no reported evidence	1	5	0	2010	2016
PMS2	5395	Ovarian Carcinoma	C0029925	disease		Neoplastic Process	2202	316	0.35	no reported evidence	1	5	2	2006	2016
PTK2	5747	Glioblastoma	C0017636	disease	Neoplasms	Neoplastic Process	1936	180	0.35	no reported evidence	1	6	0	2002	2016
ACHE	43	Presenile dementia	C0011265	disease	Mental Disorders; Nervous System Diseases	Mental or Behavioral Dysfunction	361	102	0.34	no reported evidence	1	6	0	2006	2016
ACHE	43	Memory impairment	C0233794	phenotype	Behavior and Behavior Mechanisms; Nervous System Diseases; Pathological Conditions, Signs and Symptoms	Mental or Behavioral Dysfunction	266	22	0.34	no reported evidence	1	5	0	2006	2014
BCHE	590	Cocaine Abuse	C0009171	disease	Mental Disorders; Substance-Related Disorders	Mental or Behavioral Dysfunction	127	2	0.34	no reported evidence	1	10	0	2008	2016
BCHE	590	Alzheimer Disease, Late Onset	C0494463	disease	Mental Disorders; Nervous System Diseases	Mental or Behavioral Dysfunction	252	110	0.34	no reported evidence	0.75	5	0	1999	2013
CHRM2	1129	Depressive disorder	C0011581	disease	Mental Disorders	Mental or Behavioral Dysfunction	740	143	0.34	no reported evidence	1	4	0	2002	2011
TYMP	1890	Bladder Neoplasm	C0005695	group	Female Urogenital Diseases and Pregnancy Complications; Male Urogenital Diseases; Neoplasms	Neoplastic Process	1216	142	0.34	no reported evidence	1	6	0	2000	2010
TYMP	1890	Stomach Neoplasms	C0038356	group	Digestive System Diseases; Neoplasms	Neoplastic Process	834	23	0.34	no reported evidence		5	0	1998	2008
TYMP	1890	Mitochondrial Diseases	C0751651	group	Nutritional and Metabolic Diseases	Disease or Syndrome	383	57	0.34	strong	1	4	0	1999	2015
GSTP1	2950	Osteosarcoma	C0029463	disease	Neoplasms	Neoplastic Process	1102	74	0.34	no reported evidence	0.75	5	1	2007	2016
HSPA1B	3304	Schizophrenia	C0036341	disease	Mental Disorders	Mental or Behavioral Dysfunction	1922	1782	0.34	no reported evidence	0.666667	4	0	2005	2014
ITGA2B	3674	Thrombocytopenia	C0040034	phenotype	Hemic and Lymphatic Diseases	Disease or Syndrome	340	34	0.34	no reported evidence	1	5	0	1998	2004
ITGB3	3690	Autism Spectrum Disorders	C1510586	disease	Mental Disorders	Mental or Behavioral Dysfunction	571	436	0.34	no reported evidence	1	4	1	2011	2015
RAF1	5894	Malignant neoplasm of lung	C0242379	disease	Neoplasms; Respiratory Tract Diseases	Neoplastic Process	2448	409	0.34	no reported evidence	1	5	0	1990	2016
SHMT1	6470	Lymphoma, Non-Hodgkin	C0024305	disease	Hemic and Lymphatic Diseases; Immune System Diseases; Neoplasms	Neoplastic Process	538	154	0.34	no reported evidence	1	5	2	2004	2015
SRC	6714	Colonic Neoplasms	C0009375	group	Digestive System Diseases; Neoplasms	Neoplastic Process	777	24	0.34	no reported evidence		5	0	2003	2009
BCHE	590	Cocaine Dependence	C0600427	disease	Mental Disorders; Substance-Related Disorders	Mental or Behavioral Dysfunction	156	28	0.33	no reported evidence	1	11	0	2008	2016
CA2	760	Renal tubular acidosis	C0001126	phenotype	Congenital, Hereditary, and Neonatal Diseases and Abnormalities; Female Urogenital Diseases and Pregnancy Complications; Male Urogenital Diseases; Nutritional and Metabolic Diseases	Disease or Syndrome	36	0	0.33	strong	0.666667	4	0	1993	2016
CDK2	1017	Diffuse Large B-Cell Lymphoma	C0079744	disease	Hemic and Lymphatic Diseases; Immune System Diseases; Neoplasms	Neoplastic Process	574	71	0.33	no reported evidence	1	3	0	1998	2008
CHRM4	1132	Schizophrenia	C0036341	disease	Mental Disorders	Mental or Behavioral Dysfunction	1922	1782	0.33	no reported evidence	1	3	1	2003	2013
TYMP	1890	Malignant neoplasm of pancreas	C0346647	disease	Digestive System Diseases; Endocrine System Diseases; Neoplasms	Neoplastic Process	1845	136	0.33	no reported evidence	1	4	0	1999	2007
F2	2147	Cerebral Ischemia	C0917798	disease	Cardiovascular Diseases; Nervous System Diseases	Disease or Syndrome	274	2	0.33	no reported evidence	1	5	0	2004	2009
GSTP1	2950	Myeloid Leukemia, Chronic	C0023473	disease	Hemic and Lymphatic Diseases; Neoplasms	Neoplastic Process	875	64	0.33	no reported evidence	1	4	1	2011	2015
GSTP1	2950	Non-alcoholic Fatty Liver Disease	C0400966	disease	Digestive System Diseases	Disease or Syndrome	333	84	0.33	no reported evidence	1	3	0	2011	2013
HIF1A	3091	Thyroid carcinoma	C0549473	disease	Endocrine System Diseases; Neoplasms	Neoplastic Process	720	81	0.33	no reported evidence	1	3	0	2003	2016
HIF1A	3091	Cerebral Ischemia	C0917798	disease	Cardiovascular Diseases; Nervous System Diseases	Disease or Syndrome	274	2	0.33	no reported evidence	1	4	0	2007	2009
HRAS	3265	Hemangiosarcoma	C0018923	disease	Neoplasms	Neoplastic Process	86	4	0.33	no reported evidence	1	4	0	1998	2016
HRAS	3265	Lung Neoplasms	C0024121	group	Neoplasms; Respiratory Tract Diseases	Neoplastic Process	1176	23	0.33	no reported evidence	1	7	0	1986	2006
HRAS	3265	Noonan Syndrome	C0028326	disease	Cardiovascular Diseases; Congenital, Hereditary, and Neonatal Diseases and Abnormalities; Musculoskeletal Diseases; Skin and Connective Tissue Diseases	Disease or Syndrome	60	129	0.33	no reported evidence	1	4	0	2007	2009
HRAS	3265	Malignant neoplasm of mouth	C0153381	disease	Neoplasms; Stomatognathic Diseases	Neoplastic Process	491	100	0.33	no reported evidence	1	4	0	1989	2014
HRAS	3265	Epithelioid and spindle cell nevus	C0206739	disease	Neoplasms	Neoplastic Process	9	3	0.33	no reported evidence	1	3	0	2009	2014
HSPA1B	3304	Unipolar Depression	C0041696	disease	Mental Disorders	Mental or Behavioral Dysfunction	516	378	0.33	no reported evidence	0.666667	3	0	1999	2007
HSPA1B	3304	Breast Carcinoma	C0678222	disease	Neoplasms; Skin and Connective Tissue Diseases	Neoplastic Process	4962	1839	0.33	no reported evidence	1	4	0	1997	2005
HSPA1B	3304	Major Depressive Disorder	C1269683	disease	Mental Disorders	Mental or Behavioral Dysfunction	512	210	0.33	no reported evidence	0.666667	3	0	1999	2007
LMNA	4000	Atrioventricular Block	C0004245	disease	Cardiovascular Diseases; Pathological Conditions, Signs and Symptoms	Disease or Syndrome	32	10	0.33	no reported evidence	1	4	1	1999	2014
LMNA	4000	X-Linked Emery-Dreifuss Muscular Dystrophy	C0751337	disease	Congenital, Hereditary, and Neonatal Diseases and Abnormalities; Musculoskeletal Diseases; Nervous System Diseases	Disease or Syndrome	29	10	0.33	no reported evidence	1	4	0	2001	2007
MMP3	4314	Astrocytoma	C0004114	disease	Neoplasms	Neoplastic Process	740	44	0.33	no reported evidence	0.666667	3	0	1997	2010
NFKB1	4790	Kidney Failure, Chronic	C0022661	disease	Female Urogenital Diseases and Pregnancy Complications; Male Urogenital Diseases	Disease or Syndrome	436	101	0.33	no reported evidence	1	4	0	2009	2016
PMS2	5395	Neurofibromatosis 1	C0027831	disease	Congenital, Hereditary, and Neonatal Diseases and Abnormalities; Neoplasms; Nervous System Diseases	Neoplastic Process	209	368	0.33	strong	0.666667	4	1	2008	2016
RAF1	5894	Pilocytic Astrocytoma	C0334583	disease	Neoplasms	Neoplastic Process	121	3	0.33	no reported evidence	1	3	0	2009	2015
TSHR	7253	Follicular adenoma	C0205647	disease	Neoplasms	Neoplastic Process	135	2	0.33	no reported evidence	1	4	0	1993	2009
TSHR	7253	Autoimmune thyroiditis	C0920350	disease	Endocrine System Diseases; Immune System Diseases	Disease or Syndrome	59	6	0.33	no reported evidence	1	4	0	1993	2008
ACHE	43	Malignant neoplasm of breast	C0006142	disease	Neoplasms; Skin and Connective Tissue Diseases	Neoplastic Process	5053	1365	0.32	no reported evidence	1	2	0	2002	2013
ACHE	43	Breast Carcinoma	C0678222	disease	Neoplasms; Skin and Connective Tissue Diseases	Neoplastic Process	4962	1839	0.32	no reported evidence	1	2	0	2002	2013
ADH5	128	Alcoholic Intoxication, Chronic	C0001973	disease	Mental Disorders; Substance-Related Disorders	Mental or Behavioral Dysfunction	423	323	0.32	no reported evidence	1	2	0	1997	2006
BCHE	590	Malignant neoplasm of breast	C0006142	disease	Neoplasms; Skin and Connective Tissue Diseases	Neoplastic Process	5053	1365	0.32	no reported evidence	1	2	0	2002	2013
BCHE	590	Cognition Disorders	C0009241	group	Mental Disorders	Mental or Behavioral Dysfunction	236	29	0.32	no reported evidence	1	4	0	2002	2010
BCHE	590	Hypertriglyceridemia	C0020557	phenotype	Nutritional and Metabolic Diseases	Disease or Syndrome	156	62	0.32	no reported evidence	1	2	0	2013	2013
BCHE	590	Seizures	C0036572	phenotype	Nervous System Diseases; Pathological Conditions, Signs and Symptoms	Sign or Symptom	1173	165	0.32	no reported evidence	1	5	0	1996	2011
BCHE	590	Breast Carcinoma	C0678222	disease	Neoplasms; Skin and Connective Tissue Diseases	Neoplastic Process	4962	1839	0.32	no reported evidence	1	2	0	2002	2013
BCHE	590	Convulsions	C4048158	phenotype	Nervous System Diseases; Pathological Conditions, Signs and Symptoms	Sign or Symptom	117	0	0.32	no reported evidence	1	5	0	1996	2011
BHMT	635	Neural Tube Defects	C0027794	group	Congenital, Hereditary, and Neonatal Diseases and Abnormalities; Nervous System Diseases	Congenital Abnormality	162	49	0.32	no reported evidence	0.5	3	0	2004	2014
CA2	760	Liver carcinoma	C2239176	disease	Digestive System Diseases; Neoplasms	Neoplastic Process	3592	419	0.32	no reported evidence	1	3	0	1996	2012
CDK2	1017	Hodgkin Disease	C0019829	disease	Hemic and Lymphatic Diseases; Immune System Diseases; Neoplasms	Neoplastic Process	591	94	0.32	no reported evidence	1	2	0	1995	1997
CHRM2	1129	Substance Dependence	C0038580	disease	Mental Disorders; Substance-Related Disorders	Mental or Behavioral Dysfunction	139	13	0.32	no reported evidence	1	3	0	2007	2014
CHRM2	1129	Drug Dependence	C1510472	phenotype	Mental Disorders; Substance-Related Disorders	Mental or Behavioral Dysfunction	174	18	0.32	no reported evidence	0.5	3	0	2007	2010
TYMP	1890	Malignant tumor of colon	C0007102	disease	Digestive System Diseases; Neoplasms	Neoplastic Process	2000	135	0.32	no reported evidence	1	3	0	1996	2008
F2	2147	Alzheimer's Disease	C0002395	disease	Mental Disorders; Nervous System Diseases	Disease or Syndrome	1981	1062	0.32	no reported evidence	1	3	0	1993	2012
F2	2147	Brain Ischemia	C0007786	disease	Cardiovascular Diseases; Nervous System Diseases	Disease or Syndrome	263	4	0.32	no reported evidence		4	0	2003	2007
F2	2147	Alcohol abuse	C0085762	disease	Mental Disorders; Substance-Related Disorders	Mental or Behavioral Dysfunction	106	106	0.32	no reported evidence	1	2	0	2004	2012
F2	2147	Fibrosis, Liver	C0239946	disease	Digestive System Diseases	Disease or Syndrome	544	31	0.32	no reported evidence	1	3	0	1999	2016
F2	2147	Acute Cerebrovascular Accidents	C0751956	disease	Cardiovascular Diseases; Nervous System Diseases	Disease or Syndrome	90	3	0.32	no reported evidence	1	3	0	1995	2004
GLO1	2739	Schizophrenia	C0036341	disease	Mental Disorders	Mental or Behavioral Dysfunction	1922	1782	0.32	no reported evidence	1	2	0	2010	2015
GSTA1	2938	Schizophrenia	C0036341	disease	Mental Disorders	Mental or Behavioral Dysfunction	1922	1782	0.32	no reported evidence	1	2	0	2011	2013
GSTA1	2938	Malignant neoplasm of prostate	C0376358	disease	Male Urogenital Diseases; Neoplasms	Neoplastic Process	3238	563	0.32	no reported evidence	0.5	2	1	2005	2010
GSTP1	2950	Autistic Disorder	C0004352	group	Mental Disorders	Mental or Behavioral Dysfunction	676	237	0.32	no reported evidence	1	3	0	2004	2010
GSTP1	2950	Peripheral Neuropathy	C0031117	group	Nervous System Diseases	Disease or Syndrome	308	66	0.32	no reported evidence	1	3	1	2006	2011
GSTP1	2950	Precancerous Conditions	C0032927	group	Neoplasms	Neoplastic Process	445	9	0.32	no reported evidence	1	7	0	1989	2017
HIF1A	3091	Anaplasia	C0002793	disease	Neoplasms; Pathological Conditions, Signs and Symptoms	Neoplastic Process	282	4	0.32	no reported evidence	1	3	0	2009	2018
HIF1A	3091	Noninfiltrating Intraductal Carcinoma	C0007124	disease	Neoplasms	Neoplastic Process	286	3	0.32	no reported evidence	1	3	0	2008	2013
HIF1A	3091	Lung diseases	C0024115	group	Respiratory Tract Diseases	Disease or Syndrome	392	18	0.32	no reported evidence	1	3	0	2009	2017
HIF1A	3091	Anaplastic astrocytoma	C0334579	disease	Neoplasms	Neoplastic Process	165	6	0.32	no reported evidence	1	3	0	2002	2013
HRAS	3265	Autistic Disorder	C0004352	group	Mental Disorders	Mental or Behavioral Dysfunction	676	237	0.32	no reported evidence	1	2	0	1993	1995
HRAS	3265	Brain Neoplasms	C0006118	group	Neoplasms; Nervous System Diseases	Neoplastic Process	645	163	0.32	no reported evidence	1	3	0	2001	2017
HRAS	3265	Malignant neoplasm of stomach	C0024623	disease	Digestive System Diseases; Neoplasms	Neoplastic Process	2397	341	0.32	no reported evidence	1	4	0	1989	2016
HRAS	3265	Hepatocellular Adenoma	C0206669	disease	Digestive System Diseases; Neoplasms	Neoplastic Process	53	2	0.32	no reported evidence	1	3	0	1994	2003
HRAS	3265	Papillary thyroid carcinoma	C0238463	disease	Endocrine System Diseases; Neoplasms	Neoplastic Process	570	74	0.32	no reported evidence	1	2	0	2014	2015
HRAS	3265	Malignant neoplasm of liver	C0345904	disease	Digestive System Diseases; Neoplasms	Neoplastic Process	804	37	0.32	no reported evidence	1	7	0	2000	2008
HRAS	3265	Malignant neoplasm of prostate	C0376358	disease	Male Urogenital Diseases; Neoplasms	Neoplastic Process	3238	563	0.32	no reported evidence	1	3	0	2000	2018
HRAS	3265	Carcinoma in situ of uterine cervix	C0851140	disease	Neoplasms	Neoplastic Process	46	3	0.32	no reported evidence	1	2	0	1998	2003
HRAS	3265	Phacomatosis pigmentokeratotica	C2931658	disease	Neoplasms; Skin and Connective Tissue Diseases	Disease or Syndrome	1	0	0.32	no reported evidence	1	2	0	2013	2015
LMNA	4000	Tachycardia, Ventricular	C0042514	disease	Cardiovascular Diseases; Pathological Conditions, Signs and Symptoms	Disease or Syndrome	50	12	0.32	no reported evidence	1	3	0	2005	2014
LMNA	4000	Conduction disorder of the heart	C0264886	group	Cardiovascular Diseases	Disease or Syndrome	78	0	0.32	strong	1	2	0	2018	2018
LMNA	4000	Arrhythmogenic Right Ventricular Dysplasia	C0349788	disease	Cardiovascular Diseases; Congenital, Hereditary, and Neonatal Diseases and Abnormalities	Congenital Abnormality; Disease or Syndrome	41	107	0.32	limited	1	2	0	2012	2016
LMNA	4000	Craniofacial Abnormalities	C0376634	group	Congenital, Hereditary, and Neonatal Diseases and Abnormalities; Musculoskeletal Diseases	Congenital Abnormality	186	4	0.32	no reported evidence	1	3	0	2005	2013
MMP3	4314	Coronary Restenosis	C0948480	disease	Cardiovascular Diseases	Disease or Syndrome	16	1	0.32	no reported evidence	0.5	3	0	1996	2011
MMP3	4314	Idiopathic Pulmonary Fibrosis	C1800706	disease	Respiratory Tract Diseases	Disease or Syndrome	378	49	0.32	no reported evidence	1	3	0	2012	2017
NFKB1	4790	Acquired Hypogammaglobulinemia	C2936664	disease	Immune System Diseases	Disease or Syndrome	85	4	0.32	no reported evidence	1	2	0	2013	2015
NME2	4831	Malignant neoplasm of ovary	C1140680	disease	Endocrine System Diseases; Female Urogenital Diseases and Pregnancy Complications; Neoplasms	Neoplastic Process	2025	244	0.32	no reported evidence	1	2	0	1993	2005
PIM1	5292	Malignant neoplasm of breast	C0006142	disease	Neoplasms; Skin and Connective Tissue Diseases	Neoplastic Process	5053	1365	0.32	no reported evidence	1	3	0	2006	2015
PIM1	5292	Prostatic Intraepithelial Neoplasias	C0282612	disease	Neoplasms	Neoplastic Process	173	0	0.32	no reported evidence	1	3	0	2004	2015
PIM1	5292	Breast Carcinoma	C0678222	disease	Neoplasms; Skin and Connective Tissue Diseases	Neoplastic Process	4962	1839	0.32	no reported evidence	1	3	0	2006	2015
PMS2	5395	Gastrointestinal Neoplasms	C0017185	group	Digestive System Diseases; Neoplasms	Neoplastic Process	121	1	0.32	strong	0.5	3	0	2007	2014
PTPN1	5770	Hyperinsulinism	C0020459	disease	Nutritional and Metabolic Diseases	Disease or Syndrome	376	33	0.32	no reported evidence	1	3	0	1999	2017
PTPN1	5770	Hypertensive disease	C0020538	group	Cardiovascular Diseases	Disease or Syndrome	1309	447	0.32	no reported evidence	1	3	0	2004	2017
PTPN1	5770	B-Cell Lymphomas	C0079731	group	Hemic and Lymphatic Diseases; Immune System Diseases; Neoplasms	Neoplastic Process	729	32	0.32	no reported evidence	1	2	0	2008	2014
RAF1	5894	Liver neoplasms	C0023903	group	Digestive System Diseases; Neoplasms	Neoplastic Process	1320	7	0.32	no reported evidence	1	3	0	2003	2011
RAF1	5894	Lung Neoplasms	C0024121	group	Neoplasms; Respiratory Tract Diseases	Neoplastic Process	1176	23	0.32	no reported evidence	1	3	0	2002	2014
RAF1	5894	Malignant neoplasm of liver	C0345904	disease	Digestive System Diseases; Neoplasms	Neoplastic Process	804	37	0.32	no reported evidence	1	3	0	2008	2015
RAF1	5894	Malignant Glioma	C0555198	disease	Neoplasms	Neoplastic Process	503	11	0.32	no reported evidence	1	3	0	2007	2013
RAF1	5894	Mammary Neoplasms	C1458155	group	Neoplasms; Skin and Connective Tissue Diseases	Neoplastic Process	2386	303	0.32	no reported evidence	1	3	0	1990	2011
RORA	6095	Bipolar Disorder	C0005586	disease	Mental Disorders	Mental or Behavioral Dysfunction	836	665	0.32	no reported evidence	1	6	3	2010	2016
RORA	6095	Mental Depression	C0011570	disease	Behavior and Behavior Mechanisms	Mental or Behavioral Dysfunction	574	137	0.32	no reported evidence	1	2	1	2010	2011
RORA	6095	Depressive disorder	C0011581	disease	Mental Disorders	Mental or Behavioral Dysfunction	740	143	0.32	no reported evidence	1	3	1	2010	2013
SHMT1	6470	Malignant neoplasm of breast	C0006142	disease	Neoplasms; Skin and Connective Tissue Diseases	Neoplastic Process	5053	1365	0.32	no reported evidence	1	3	1	2007	2015
SHMT1	6470	Breast Carcinoma	C0678222	disease	Neoplasms; Skin and Connective Tissue Diseases	Neoplastic Process	4962	1839	0.32	no reported evidence	1	3	1	2007	2015
SHMT1	6470	Mammary Neoplasms	C1458155	group	Neoplasms; Skin and Connective Tissue Diseases	Neoplastic Process	2386	303	0.32	no reported evidence		3	0	2006	2008
SLC22A1	6580	Obesity	C0028754	disease	Nutritional and Metabolic Diseases; Pathological Conditions, Signs and Symptoms	Disease or Syndrome	1960	811	0.32	no reported evidence	1	2	0	2010	2011
TSHR	7253	Anaplastic carcinoma	C0205696	disease	Neoplasms	Neoplastic Process	203	3	0.32	no reported evidence	0.5	3	0	1992	1997
TSHR	7253	Primary Hyperthyroidism	C3714618	disease	Endocrine System Diseases	Disease or Syndrome	10	0	0.32	no reported evidence	1	5	0	1993	2010
ACHE	43	Renal Cell Carcinoma	C0007134	disease	Female Urogenital Diseases and Pregnancy Complications; Male Urogenital Diseases; Neoplasms	Neoplastic Process	1347	175	0.31	no reported evidence	1	2	0	2008	2010
ACHE	43	nervous system disorder	C0027765	group	Nervous System Diseases	Disease or Syndrome	435	13	0.31	no reported evidence	1	2	0	2000	2012
AKR1B1	231	Endometriosis	C0014175	disease	Female Urogenital Diseases and Pregnancy Complications	Disease or Syndrome	748	156	0.31	no reported evidence	1	1	0	2015	2015
AKR1B1	231	Complications of Diabetes Mellitus	C0342257	group	Endocrine System Diseases	Disease or Syndrome	23	0	0.31	no reported evidence		3	0	2007	2015
AKR1B1	231	Endometrial Carcinoma	C0476089	disease	Female Urogenital Diseases and Pregnancy Complications; Neoplasms	Neoplastic Process	839	145	0.31	no reported evidence	1	1	0	2013	2013
ARHGAP1	392	Schizophrenia	C0036341	disease	Mental Disorders	Mental or Behavioral Dysfunction	1922	1782	0.31	no reported evidence	1	1	0	2012	2012
BCHE	590	Bipolar Disorder	C0005586	disease	Mental Disorders	Mental or Behavioral Dysfunction	836	665	0.31	no reported evidence	1	1	0	1985	1985
BCHE	590	Renal Cell Carcinoma	C0007134	disease	Female Urogenital Diseases and Pregnancy Complications; Male Urogenital Diseases; Neoplasms	Neoplastic Process	1347	175	0.31	no reported evidence	1	2	0	2008	2010
BCHE	590	Glioblastoma	C0017636	disease	Neoplasms	Neoplastic Process	1936	180	0.31	no reported evidence	1	1	0	1990	1990
BCHE	590	Neuroblastoma	C0027819	group	Neoplasms	Neoplastic Process	1698	288	0.31	no reported evidence	1	1	0	1990	1990
BCHE	590	Hyperactive behavior	C0424295	phenotype	Nervous System Diseases; Pathological Conditions, Signs and Symptoms	Mental or Behavioral Dysfunction	708	59	0.31	no reported evidence	0	2	0	2002	2013
BCHE	590	Mammary Neoplasms	C1458155	group	Neoplasms; Skin and Connective Tissue Diseases	Neoplastic Process	2386	303	0.31	no reported evidence	1	2	0	2010	2013
BHMT	635	Abruptio Placentae	C0000832	phenotype	Female Urogenital Diseases and Pregnancy Complications	Pathologic Function	8	0	0.31	no reported evidence		1	0	2007	2007
CA2	760	Adenocarcinoma	C0001418	group	Neoplasms	Neoplastic Process	1711	67	0.31	no reported evidence	1	2	0	2005	2012
CHRM2	1129	Bipolar Disorder	C0005586	disease	Mental Disorders	Mental or Behavioral Dysfunction	836	665	0.31	no reported evidence	1	1	1	2011	2011
CHRM2	1129	Neurogenic Urinary Bladder	C0005697	disease	Female Urogenital Diseases and Pregnancy Complications; Male Urogenital Diseases; Nervous System Diseases; Pathological Conditions, Signs and Symptoms	Disease or Syndrome	12	1	0.31	no reported evidence		2	0	2004	2010
CHRM2	1129	Schizophrenia	C0036341	disease	Mental Disorders	Mental or Behavioral Dysfunction	1922	1782	0.31	no reported evidence	1	2	0	2011	2017
CHRM2	1129	Mood Disorders	C0525045	group	Mental Disorders	Mental or Behavioral Dysfunction	335	91	0.31	no reported evidence	1	1	0	2005	2005
TYMP	1890	Malignant neoplasm of urinary bladder	C0005684	disease	Female Urogenital Diseases and Pregnancy Complications; Male Urogenital Diseases; Neoplasms	Neoplastic Process	1143	157	0.31	no reported evidence	1	3	0	2000	2010
TYMP	1890	Squamous cell carcinoma of esophagus	C0279626	disease	Digestive System Diseases; Neoplasms	Neoplastic Process	1022	148	0.31	no reported evidence	1	2	0	2000	2002
F2	2147	Liver Failure	C0085605	disease	Digestive System Diseases	Disease or Syndrome	175	8	0.31	no reported evidence	1	2	0	2004	2008
F2	2147	Mesenteric vascular insufficiency	C1412000	disease	Cardiovascular Diseases; Digestive System Diseases	Disease or Syndrome	2	0	0.31	no reported evidence	1	2	0	1999	2014
GLO1	2739	Bipolar Disorder	C0005586	disease	Mental Disorders	Mental or Behavioral Dysfunction	836	665	0.31	no reported evidence	1	1	0	2008	2008
GLO1	2739	melanoma	C0025202	disease	Neoplasms	Neoplastic Process	2453	389	0.31	no reported evidence	1	1	0	2010	2010
GPI	2821	Mammary Neoplasms	C1458155	group	Neoplasms; Skin and Connective Tissue Diseases	Neoplastic Process	2386	303	0.31	no reported evidence	1	2	0	2003	2008
GSTA1	2938	Kidney Failure, Acute	C0022660	disease	Female Urogenital Diseases and Pregnancy Complications; Male Urogenital Diseases	Disease or Syndrome	309	8	0.31	no reported evidence	1	2	0	2012	2017
GSTA1	2938	Prostatic Neoplasms	C0033578	group	Male Urogenital Diseases; Neoplasms	Neoplastic Process	1553	25	0.31	no reported evidence		1	0	2005	2005
GSTA1	2938	Non-alcoholic Fatty Liver Disease	C0400966	disease	Digestive System Diseases	Disease or Syndrome	333	84	0.31	no reported evidence	1	1	0	2013	2013
GSTP1	2950	Amyotrophic Lateral Sclerosis	C0002736	disease	Nervous System Diseases; Nutritional and Metabolic Diseases	Disease or Syndrome	659	259	0.31	no reported evidence		1	0	2006	2006
GSTP1	2950	Carotid Artery Diseases	C0007273	group	Cardiovascular Diseases; Nervous System Diseases	Disease or Syndrome	56	4	0.31	no reported evidence		1	0	2007	2007
GSTP1	2950	Hypertensive disease	C0020538	group	Cardiovascular Diseases	Disease or Syndrome	1309	447	0.31	no reported evidence	1	1	0	2015	2015
GSTP1	2950	Psychotic Disorders	C0033975	group	Mental Disorders	Mental or Behavioral Dysfunction	316	113	0.31	no reported evidence	1	1	1	2005	2005
GSTP1	2950	Stomach Neoplasms	C0038356	group	Digestive System Diseases; Neoplasms	Neoplastic Process	834	23	0.31	no reported evidence	1	3	0	2008	2011
GSTP1	2950	Essential Tremor	C0270736	disease	Nervous System Diseases	Disease or Syndrome	70	47	0.31	no reported evidence	0	1	0	2008	2008
GSTP1	2950	Nonorganic psychosis	C0349204	disease		Mental or Behavioral Dysfunction	219	60	0.31	no reported evidence	1	1	1	2005	2005
GSTP1	2950	Carotid Atherosclerosis	C0577631	disease	Cardiovascular Diseases; Nervous System Diseases	Disease or Syndrome	104	41	0.31	no reported evidence	1	1	0	2007	2007
GSTP1	2950	Cocaine Dependence	C0600427	disease	Mental Disorders; Substance-Related Disorders	Mental or Behavioral Dysfunction	156	28	0.31	no reported evidence	1	1	0	2006	2006
GSTP1	2950	Drug-Induced Liver Disease	C0860207	disease	Digestive System Diseases; Substance-Related Disorders	Disease or Syndrome	376	45	0.31	no reported evidence	1	3	0	2011	2016
GSTP1	2950	Sarcoma	C1261473	group	Neoplasms	Neoplastic Process	657	20	0.31	no reported evidence	1	2	0	2006	2008
GSTP1	2950	Papillary Renal Cell Carcinoma	C1306837	disease	Female Urogenital Diseases and Pregnancy Complications; Male Urogenital Diseases; Neoplasms	Neoplastic Process	168	2	0.31	no reported evidence	1	2	0	2004	2011
HIF1A	3091	Primary biliary cirrhosis	C0008312	disease	Digestive System Diseases	Disease or Syndrome	328	108	0.31	no reported evidence	1	1	0	2012	2012
HIF1A	3091	Hyperplasia	C0020507	phenotype	Pathological Conditions, Signs and Symptoms	Pathologic Function	122	0	0.31	no reported evidence		2	0	2008	2010
HIF1A	3091	Familial erythrocytosis	C0152264	disease	Hemic and Lymphatic Diseases	Disease or Syndrome	24	5	0.31	limited	1	2	0	2008	2012
HIF1A	3091	Subependymal Giant Cell Astrocytoma	C0205768	disease	Neoplasms	Neoplastic Process	38	1	0.31	no reported evidence	1	2	0	2005	2011
HIF1A	3091	Pilocytic Astrocytoma	C0334583	disease	Neoplasms	Neoplastic Process	121	3	0.31	no reported evidence	1	2	0	2005	2011
HIF1A	3091	Primary sclerosing cholangitis	C0566602	disease	Digestive System Diseases	Disease or Syndrome	129	12	0.31	no reported evidence	1	1	0	2012	2012
HIF1A	3091	Hypoxia-Ischemia, Brain	C0752308	disease	Cardiovascular Diseases; Nervous System Diseases	Disease or Syndrome	8	0	0.31	no reported evidence	1	2	0	2011	2014
HRAS	3265	Malignant Neoplasms	C0006826	group	Neoplasms	Neoplastic Process	1437	87	0.31	no reported evidence	1	1	0	2018	2018
HRAS	3265	Prostatic Neoplasms	C0033578	group	Male Urogenital Diseases; Neoplasms	Neoplastic Process	1553	25	0.31	no reported evidence	1	2	0	1990	2018
HRAS	3265	Seminoma	C0036631	disease	Neoplasms	Neoplastic Process	228	13	0.31	no reported evidence	1	1	0	2009	2009
HRAS	3265	Stomach Neoplasms	C0038356	group	Digestive System Diseases; Neoplasms	Neoplastic Process	834	23	0.31	no reported evidence		3	0	2001	2016
HRAS	3265	Tongue Neoplasms	C0040411	group	Neoplasms; Stomatognathic Diseases	Neoplastic Process	29	0	0.31	no reported evidence	1	2	0	2006	2010
HRAS	3265	Turner Syndrome, Male	C0041409	disease	Cardiovascular Diseases; Congenital, Hereditary, and Neonatal Diseases and Abnormalities; Musculoskeletal Diseases; Skin and Connective Tissue Diseases	Disease or Syndrome	52	64	0.31	no reported evidence	1	2	0	2007	2007
HRAS	3265	Malignant neoplasm of penis	C0153601	disease	Male Urogenital Diseases; Neoplasms	Neoplastic Process	24	1	0.31	no reported evidence	1	1	0	2008	2008
HRAS	3265	Thymic Carcinoma	C0205969	disease	Hemic and Lymphatic Diseases; Neoplasms	Neoplastic Process	29	5	0.31	no reported evidence	1	1	2	2010	2010
HRAS	3265	Cervix carcinoma	C0302592	disease		Neoplastic Process	1104	100	0.31	no reported evidence	0	1	0	1997	1997
HRAS	3265	Nevus spilus	C0346099	disease		Neoplastic Process	2	3	0.31	no reported evidence	1	1	0	2013	2013
HRAS	3265	Brain Tumor, Primary	C0750974	disease	Neoplasms; Nervous System Diseases	Neoplastic Process	87	3	0.31	no reported evidence	1	2	0	2014	2017
HRAS	3265	Breast adenocarcinoma	C0858252	disease		Neoplastic Process	167	7	0.31	no reported evidence	1	1	0	1996	1996
HRAS	3265	Neoplasms, Intracranial	C1527390	group	Neoplasms; Nervous System Diseases	Neoplastic Process	96	1	0.31	no reported evidence	1	2	0	1988	2017
HSPA1B	3304	Atherosclerosis	C0004153	disease	Cardiovascular Diseases	Disease or Syndrome	1133	131	0.31	no reported evidence	1	1	0	2006	2006
HSPA1B	3304	Malignant neoplasm of breast	C0006142	disease	Neoplasms; Skin and Connective Tissue Diseases	Neoplastic Process	5053	1365	0.31	no reported evidence	1	2	0	1999	2005
HSPA1B	3304	Major depression, single episode	C0024517	disease		Mental or Behavioral Dysfunction	30	11	0.31	no reported evidence	1	1	0	2007	2007
HSP90AA1	3320	HIV Infections	C0019693	group	Immune System Diseases; Virus Diseases	Disease or Syndrome	805	54	0.31	no reported evidence	1	2	0	2003	2014
HSP90AA1	3320	Unipolar Depression	C0041696	disease	Mental Disorders	Mental or Behavioral Dysfunction	516	378	0.31	no reported evidence	1	1	0	2012	2012
HSP90AA1	3320	Ki-1+ Anaplastic Large Cell Lymphoma	C0206180	disease	Hemic and Lymphatic Diseases; Immune System Diseases; Neoplasms	Neoplastic Process	227	0	0.31	no reported evidence	1	2	0	2007	2007
HSP90AA1	3320	Major Depressive Disorder	C1269683	disease	Mental Disorders	Mental or Behavioral Dysfunction	512	210	0.31	no reported evidence	1	1	0	2012	2012
ITGA2B	3674	Neonatal Alloimmune Thrombocytopenia	C3853779	disease	Congenital, Hereditary, and Neonatal Diseases and Abnormalities; Hemic and Lymphatic Diseases	Disease or Syndrome	22	1	0.31	no reported evidence	1	1	1	2009	2009
ITGB3	3690	Schizophrenia	C0036341	disease	Mental Disorders	Mental or Behavioral Dysfunction	1922	1782	0.31	no reported evidence	1	1	0	2014	2014
ITGB3	3690	Autosomal dominant macrothrombocytopenia	C4304021	disease		Disease or Syndrome	6	0	0.31	no reported evidence	1	1	0	2018	2018
LMNA	4000	Heart Block	C0018794	disease	Cardiovascular Diseases; Pathological Conditions, Signs and Symptoms	Disease or Syndrome	23	4	0.31	no reported evidence	1	2	0	2001	2005
LMNA	4000	HIV-Associated Lipodystrophy Syndrome	C1136321	disease	Immune System Diseases; Nutritional and Metabolic Diseases; Skin and Connective Tissue Diseases; Virus Diseases	Disease or Syndrome	10	0	0.31	no reported evidence	1	2	0	2004	2008
LMNA	4000	Left ventricular noncompaction	C1960469	disease		Disease or Syndrome	28	2	0.31	no reported evidence	1	1	0	2004	2004
MMP3	4314	Schizophrenia	C0036341	disease	Mental Disorders	Mental or Behavioral Dysfunction	1922	1782	0.31	no reported evidence	1	1	0	2009	2009
NFKB1	4790	Brain Ischemia	C0007786	disease	Cardiovascular Diseases; Nervous System Diseases	Disease or Syndrome	263	4	0.31	no reported evidence	1	2	0	2008	2013
NFKB1	4790	Liver diseases	C0023895	group	Digestive System Diseases	Disease or Syndrome	605	26	0.31	no reported evidence	1	2	0	2005	2010
NFKB1	4790	Cerebral Ischemia	C0917798	disease	Cardiovascular Diseases; Nervous System Diseases	Disease or Syndrome	274	2	0.31	no reported evidence	1	2	0	2008	2009
NME2	4831	Colorectal Carcinoma	C0009402	disease	Digestive System Diseases; Neoplasms	Neoplastic Process	2931	539	0.31	no reported evidence	1	2	0	1996	2005
NME2	4831	ovarian neoplasm	C0919267	disease	Endocrine System Diseases; Female Urogenital Diseases and Pregnancy Complications; Neoplasms	Neoplastic Process	937	83	0.31	no reported evidence	1	2	0	1996	2005
NME2	4831	Colorectal Cancer	C1527249	disease	Digestive System Diseases; Neoplasms	Neoplastic Process	3298	955	0.31	no reported evidence	1	2	0	1996	2005
OAT	4942	Hyperammonemia	C0220994	phenotype	Pathological Conditions, Signs and Symptoms	Disease or Syndrome	121	1	0.31	strong	1	1	0	2008	2008
PIM1	5292	Glioblastoma	C0017636	disease	Neoplasms	Neoplastic Process	1936	180	0.31	no reported evidence	1	1	0	2014	2014
PIM1	5292	Pyelonephritis	C0034186	disease	Female Urogenital Diseases and Pregnancy Complications; Male Urogenital Diseases	Disease or Syndrome	38	0	0.31	no reported evidence	1	1	0	2013	2013
PIM1	5292	Mammary Neoplasms	C1458155	group	Neoplasms; Skin and Connective Tissue Diseases	Neoplastic Process	2386	303	0.31	no reported evidence	1	2	0	2006	2013
PMP22	5376	Guillain-Barre Syndrome	C0018378	disease	Immune System Diseases; Nervous System Diseases	Disease or Syndrome	72	3	0.31	no reported evidence	1	1	0	2000	2000
PMP22	5376	Hereditary Motor and Sensory-Neuropathy Type II	C0270914	disease	Congenital, Hereditary, and Neonatal Diseases and Abnormalities; Nervous System Diseases	Disease or Syndrome	35	69	0.31	no reported evidence	0	4	0	2004	2009
PMP22	5376	Charcot-Marie-Tooth disease, Type 1E	C2931686	disease	Congenital, Hereditary, and Neonatal Diseases and Abnormalities; Nervous System Diseases	Disease or Syndrome	1	0	0.31	no reported evidence	1	1	0	1999	1999
PMS2	5395	Malignant Neoplasms	C0006826	group	Neoplasms	Neoplastic Process	1437	87	0.31	no reported evidence	1	1	0	2017	2017
PMS2	5395	Adenocarcinoma of large intestine	C1319315	disease		Neoplastic Process	296	127	0.31	no reported evidence	1	1	0	2010	2010
MAPK10	5602	Epileptic encephalopathy	C0543888	disease		Disease or Syndrome	467	60	0.31	strong	1	2	0	2006	2013
PTPN1	5770	Hodgkin Disease	C0019829	disease	Hemic and Lymphatic Diseases; Immune System Diseases; Neoplasms	Neoplastic Process	591	94	0.31	no reported evidence	1	1	0	2014	2014
PTPN1	5770	Schizophrenia	C0036341	disease	Mental Disorders	Mental or Behavioral Dysfunction	1922	1782	0.31	no reported evidence	1	1	0	2010	2010
RAC1	5879	Mental Depression	C0011570	disease	Behavior and Behavior Mechanisms	Mental or Behavioral Dysfunction	574	137	0.31	no reported evidence	1	2	0	2007	2013
RAC1	5879	Depressive disorder	C0011581	disease	Mental Disorders	Mental or Behavioral Dysfunction	740	143	0.31	no reported evidence	1	2	0	2007	2013
RAC1	5879	Intellectual Disability	C3714756	group	Behavior and Behavior Mechanisms; Mental Disorders; Nervous System Diseases; Pathological Conditions, Signs and Symptoms	Mental or Behavioral Dysfunction	2502	53	0.31	strong	1	3	0	2011	2017
RAF1	5894	Hyperalgesia	C0020429	phenotype	Nervous System Diseases; Pathological Conditions, Signs and Symptoms	Sign or Symptom	118	3	0.31	no reported evidence	1	2	0	2009	2015
RAF1	5894	Neurofibromatosis 1	C0027831	disease	Congenital, Hereditary, and Neonatal Diseases and Abnormalities; Neoplasms; Nervous System Diseases	Neoplastic Process	209	368	0.31	strong	1	2	0	2007	2011
RAF1	5894	Malignant neoplasm of kidney	C0740457	disease	Female Urogenital Diseases and Pregnancy Complications; Male Urogenital Diseases; Neoplasms	Neoplastic Process	420	6	0.31	no reported evidence	1	2	0	2012	2015
RAF1	5894	Cardiomyopathy, Familial Idiopathic	C1449563	disease	Cardiovascular Diseases	Disease or Syndrome	387	121	0.31	no reported evidence	1	1	0	2014	2014
RORA	6095	Autistic Disorder	C0004352	group	Mental Disorders	Mental or Behavioral Dysfunction	676	237	0.31	no reported evidence	1	2	0	2010	2011
SHMT1	6470	Schizophrenia	C0036341	disease	Mental Disorders	Mental or Behavioral Dysfunction	1922	1782	0.31	no reported evidence	1	1	0	2011	2011
SHMT1	6470	Adenocarcinoma of lung (disorder)	C0152013	disease	Neoplasms; Respiratory Tract Diseases	Neoplastic Process	1187	428	0.31	no reported evidence	1	2	0	2016	2017
SRC	6714	Colorectal Neoplasms	C0009404	group	Digestive System Diseases; Neoplasms	Neoplastic Process	1072	226	0.31	no reported evidence		1	0	2007	2007
TSHR	7253	Undifferentiated carcinoma	C0205698	phenotype	Neoplasms	Neoplastic Process	236	2	0.31	no reported evidence	1	2	0	1992	1997
QPCT	25797	melanoma	C0025202	disease	Neoplasms	Neoplastic Process	2453	389	0.31	no reported evidence	1	2	0	1988	2007
ACHE	43	Drug toxicity	C0013221	group	Substance-Related Disorders	Injury or Poisoning	82	0	0.3	no reported evidence		1	0	2017	2017
ACHE	43	Growth Disorders	C0018273	group	Pathological Conditions, Signs and Symptoms	Pathologic Function	38	0	0.3	no reported evidence		1	0	2013	2013
ACHE	43	Jacksonian Seizure	C0022333	disease	Nervous System Diseases; Pathological Conditions, Signs and Symptoms	Disease or Syndrome	100	0	0.3	no reported evidence		2	0	2010	2017
ACHE	43	Learning Disorders	C0023186	group	Mental Disorders; Nervous System Diseases; Pathological Conditions, Signs and Symptoms	Mental or Behavioral Dysfunction	35	1	0.3	no reported evidence		1	0	2008	2008
ACHE	43	Liver Cirrhosis, Experimental	C0023893	disease	Digestive System Diseases	Experimental Model of Disease	800	0	0.3	no reported evidence		1	0	2006	2006
ACHE	43	Memory Disorders	C0025261	disease	Behavior and Behavior Mechanisms; Nervous System Diseases; Pathological Conditions, Signs and Symptoms	Mental or Behavioral Dysfunction	43	0	0.3	no reported evidence		1	0	2008	2008
ACHE	43	Movement Disorders	C0026650	group	Nervous System Diseases	Disease or Syndrome	168	6	0.3	no reported evidence		1	0	2009	2009
ACHE	43	Muscular Dystrophy	C0026850	disease	Congenital, Hereditary, and Neonatal Diseases and Abnormalities; Musculoskeletal Diseases; Nervous System Diseases	Disease or Syndrome	202	29	0.3	no reported evidence		1	0	2013	2013
ACHE	43	Obesity	C0028754	disease	Nutritional and Metabolic Diseases; Pathological Conditions, Signs and Symptoms	Disease or Syndrome	1960	811	0.3	no reported evidence		1	0	2018	2018
ACHE	43	Poisoning	C0032343	group	Substance-Related Disorders	Injury or Poisoning	16	0	0.3	no reported evidence		1	0	2007	2007
ACHE	43	Prostatic Neoplasms	C0033578	group	Male Urogenital Diseases; Neoplasms	Neoplastic Process	1553	25	0.3	no reported evidence		1	0	2010	2010
ACHE	43	Schizophrenia	C0036341	disease	Mental Disorders	Mental or Behavioral Dysfunction	1922	1782	0.3	no reported evidence	1	1	0	2015	2015
ACHE	43	Seizures	C0036572	phenotype	Nervous System Diseases; Pathological Conditions, Signs and Symptoms	Sign or Symptom	1173	165	0.3	no reported evidence		2	0	2010	2017
ACHE	43	Tremor	C0040822	phenotype	Nervous System Diseases; Pathological Conditions, Signs and Symptoms	Sign or Symptom	225	27	0.3	no reported evidence		1	0	2017	2017
ACHE	43	Saturnine Tremor	C0040827	phenotype	Nervous System Diseases; Pathological Conditions, Signs and Symptoms	Sign or Symptom	9	0	0.3	no reported evidence		1	0	2017	2017
ACHE	43	Adverse reaction to drug	C0041755	group	Substance-Related Disorders	Pathologic Function	82	0	0.3	no reported evidence		1	0	2017	2017
ACHE	43	Prenatal Injuries	C0086468	group	Female Urogenital Diseases and Pregnancy Complications	Injury or Poisoning	11	0	0.3	no reported evidence		1	0	2004	2004
ACHE	43	Senile Tremor	C0149840	phenotype	Nervous System Diseases; Pathological Conditions, Signs and Symptoms	Sign or Symptom	9	0	0.3	no reported evidence		1	0	2017	2017
ACHE	43	Complex partial seizures	C0149958	disease	Nervous System Diseases; Pathological Conditions, Signs and Symptoms	Disease or Syndrome	115	6	0.3	no reported evidence		2	0	2010	2017
ACHE	43	Persistent Tremor	C0234370	phenotype	Nervous System Diseases; Pathological Conditions, Signs and Symptoms	Sign or Symptom	9	0	0.3	no reported evidence		1	0	2017	2017
ACHE	43	Continuous Tremor	C0234371	phenotype	Nervous System Diseases; Pathological Conditions, Signs and Symptoms	Sign or Symptom	9	0	0.3	no reported evidence		1	0	2017	2017
ACHE	43	Intermittent Tremor	C0234372	phenotype	Nervous System Diseases; Pathological Conditions, Signs and Symptoms	Sign or Symptom	9	0	0.3	no reported evidence		1	0	2017	2017
ACHE	43	Fine Tremor	C0234373	phenotype	Nervous System Diseases; Pathological Conditions, Signs and Symptoms	Sign or Symptom	9	0	0.3	no reported evidence		1	0	2017	2017
ACHE	43	Coarse Tremor	C0234374	phenotype	Nervous System Diseases; Pathological Conditions, Signs and Symptoms	Sign or Symptom	9	0	0.3	no reported evidence		1	0	2017	2017
ACHE	43	Massive Tremor	C0234375	phenotype	Nervous System Diseases; Pathological Conditions, Signs and Symptoms	Sign or Symptom	9	0	0.3	no reported evidence		1	0	2017	2017
ACHE	43	Action Tremor	C0234376	phenotype	Nervous System Diseases; Pathological Conditions, Signs and Symptoms	Sign or Symptom	53	1	0.3	no reported evidence		1	0	2017	2017
ACHE	43	Passive Tremor	C0234377	phenotype	Nervous System Diseases; Pathological Conditions, Signs and Symptoms	Sign or Symptom	9	0	0.3	no reported evidence		1	0	2017	2017
ACHE	43	Static Tremor	C0234378	phenotype	Nervous System Diseases; Pathological Conditions, Signs and Symptoms	Sign or Symptom	38	0	0.3	no reported evidence		1	0	2017	2017
ACHE	43	Resting Tremor	C0234379	phenotype	Nervous System Diseases; Pathological Conditions, Signs and Symptoms	Sign or Symptom	21	1	0.3	no reported evidence		1	0	2017	2017
ACHE	43	Darkness Tremor	C0234381	phenotype	Nervous System Diseases; Pathological Conditions, Signs and Symptoms	Sign or Symptom	9	0	0.3	no reported evidence		1	0	2017	2017
ACHE	43	Generalized seizures	C0234533	disease	Nervous System Diseases; Pathological Conditions, Signs and Symptoms	Disease or Syndrome	125	4	0.3	no reported evidence		2	0	2010	2017
ACHE	43	Seizures, Clonic	C0234535	disease	Nervous System Diseases; Pathological Conditions, Signs and Symptoms	Disease or Syndrome	100	0	0.3	no reported evidence		2	0	2010	2017
ACHE	43	Tremor, Perioral	C0235078	phenotype	Nervous System Diseases; Pathological Conditions, Signs and Symptoms	Sign or Symptom	9	0	0.3	no reported evidence		1	0	2017	2017
ACHE	43	Tremor, Limb	C0235081	phenotype	Nervous System Diseases; Pathological Conditions, Signs and Symptoms	Sign or Symptom	12	0	0.3	no reported evidence		1	0	2017	2017
ACHE	43	Tremor, Muscle	C0235082	phenotype	Nervous System Diseases; Pathological Conditions, Signs and Symptoms	Sign or Symptom	9	0	0.3	no reported evidence		1	0	2017	2017
ACHE	43	Nerve Tremors	C0235083	phenotype	Nervous System Diseases; Pathological Conditions, Signs and Symptoms	Sign or Symptom	9	0	0.3	no reported evidence		1	0	2017	2017
ACHE	43	Tremor, Neonatal	C0235843	phenotype	Nervous System Diseases; Pathological Conditions, Signs and Symptoms	Sign or Symptom	9	0	0.3	no reported evidence		1	0	2017	2017
ACHE	43	Amphetamine-Related Disorders	C0236733	group	Mental Disorders; Substance-Related Disorders	Mental or Behavioral Dysfunction	75	0	0.3	no reported evidence		1	0	2006	2006
ACHE	43	Amphetamine Addiction	C0236804	disease	Mental Disorders; Substance-Related Disorders	Mental or Behavioral Dysfunction	76	1	0.3	no reported evidence		1	0	2006	2006
ACHE	43	Amphetamine Abuse	C0236807	disease	Mental Disorders; Substance-Related Disorders	Mental or Behavioral Dysfunction	75	0	0.3	no reported evidence		1	0	2006	2006
ACHE	43	Etat Marbre	C0266487	disease	Nervous System Diseases	Disease or Syndrome	23	0	0.3	no reported evidence		1	0	2009	2009
ACHE	43	Visual seizure	C0270824	disease	Nervous System Diseases; Pathological Conditions, Signs and Symptoms	Disease or Syndrome	206	0	0.3	no reported evidence		2	0	2010	2017
ACHE	43	Tonic Seizures	C0270844	phenotype	Nervous System Diseases; Pathological Conditions, Signs and Symptoms	Sign or Symptom	103	0	0.3	no reported evidence		2	0	2010	2017
ACHE	43	Epileptic drop attack	C0270846	disease	Nervous System Diseases; Pathological Conditions, Signs and Symptoms	Disease or Syndrome	114	1	0.3	no reported evidence		2	0	2010	2017
ACHE	43	Familial Alzheimer Disease (FAD)	C0276496	disease	Mental Disorders; Nervous System Diseases	Disease or Syndrome	187	62	0.3	no reported evidence		2	0	2013	2013
ACHE	43	Conventional (Clear Cell) Renal Cell Carcinoma	C0279702	disease	Female Urogenital Diseases and Pregnancy Complications; Male Urogenital Diseases; Neoplasms	Neoplastic Process	630	29	0.3	no reported evidence		1	0	2008	2008
ACHE	43	Organophosphorus Poisoning	C0353676	disease	Substance-Related Disorders	Injury or Poisoning	4	0	0.3	no reported evidence		3	0	1987	2013
ACHE	43	Malignant neoplasm of prostate	C0376358	disease	Male Urogenital Diseases; Neoplasms	Neoplastic Process	3238	563	0.3	no reported evidence		1	0	2010	2010
ACHE	43	Seizures, Somatosensory	C0422850	phenotype	Nervous System Diseases; Pathological Conditions, Signs and Symptoms	Pathologic Function	100	0	0.3	no reported evidence		2	0	2010	2017
ACHE	43	Seizures, Auditory	C0422852	phenotype	Nervous System Diseases; Pathological Conditions, Signs and Symptoms	Pathologic Function	100	0	0.3	no reported evidence		2	0	2010	2017
ACHE	43	Olfactory seizure	C0422853	disease	Nervous System Diseases; Pathological Conditions, Signs and Symptoms	Disease or Syndrome	100	0	0.3	no reported evidence		2	0	2010	2017
ACHE	43	Gustatory seizure	C0422854	phenotype	Nervous System Diseases; Pathological Conditions, Signs and Symptoms	Sign or Symptom	100	0	0.3	no reported evidence		2	0	2010	2017
ACHE	43	Vertiginous seizure	C0422855	disease	Nervous System Diseases; Pathological Conditions, Signs and Symptoms	Disease or Syndrome	100	0	0.3	no reported evidence		2	0	2010	2017
ACHE	43	Alzheimer Disease, Late Onset	C0494463	disease	Mental Disorders; Nervous System Diseases	Mental or Behavioral Dysfunction	252	110	0.3	no reported evidence		2	0	2013	2013
ACHE	43	Tonic - clonic seizures	C0494475	disease	Nervous System Diseases; Pathological Conditions, Signs and Symptoms	Disease or Syndrome	172	10	0.3	no reported evidence		2	0	2010	2017
ACHE	43	Acute Confusional Senile Dementia	C0546126	disease	Mental Disorders; Nervous System Diseases	Mental or Behavioral Dysfunction	84	2	0.3	no reported evidence		2	0	2013	2013
ACHE	43	Organophosphate poisoning	C0700359	disease	Substance-Related Disorders	Injury or Poisoning	4	0	0.3	no reported evidence		3	0	1987	2013
ACHE	43	Alzheimer's Disease, Focal Onset	C0750900	disease	Mental Disorders; Nervous System Diseases	Mental or Behavioral Dysfunction	84	2	0.3	no reported evidence		2	0	2013	2013
ACHE	43	Alzheimer Disease, Early Onset	C0750901	disease	Mental Disorders; Nervous System Diseases	Disease or Syndrome	115	55	0.3	no reported evidence		2	0	2013	2013
ACHE	43	Non-epileptic convulsion	C0751056	phenotype	Nervous System Diseases; Pathological Conditions, Signs and Symptoms	Sign or Symptom	100	0	0.3	no reported evidence		2	0	2010	2017
ACHE	43	Single Seizure	C0751110	disease	Nervous System Diseases; Pathological Conditions, Signs and Symptoms	Disease or Syndrome	100	0	0.3	no reported evidence		2	0	2010	2017
ACHE	43	Atonic Absence Seizures	C0751123	disease	Nervous System Diseases; Pathological Conditions, Signs and Symptoms	Disease or Syndrome	100	0	0.3	no reported evidence		2	0	2010	2017
ACHE	43	Adult Learning Disorders	C0751262	group	Mental Disorders; Nervous System Diseases; Pathological Conditions, Signs and Symptoms	Mental or Behavioral Dysfunction	29	0	0.3	no reported evidence		1	0	2008	2008
ACHE	43	Learning Disturbance	C0751263	disease	Mental Disorders; Nervous System Diseases; Pathological Conditions, Signs and Symptoms	Mental or Behavioral Dysfunction	29	0	0.3	no reported evidence		1	0	2008	2008
ACHE	43	Learning Disabilities	C0751265	disease	Mental Disorders; Nervous System Diseases; Pathological Conditions, Signs and Symptoms	Mental or Behavioral Dysfunction	71	2	0.3	no reported evidence		1	0	2008	2008
ACHE	43	Age-Related Memory Disorders	C0751292	disease	Behavior and Behavior Mechanisms; Nervous System Diseases; Pathological Conditions, Signs and Symptoms	Mental or Behavioral Dysfunction	41	0	0.3	no reported evidence		1	0	2008	2008
ACHE	43	Memory Disorder, Semantic	C0751293	disease	Behavior and Behavior Mechanisms; Nervous System Diseases; Pathological Conditions, Signs and Symptoms	Mental or Behavioral Dysfunction	41	0	0.3	no reported evidence		1	0	2008	2008
ACHE	43	Memory Disorder, Spatial	C0751294	disease	Behavior and Behavior Mechanisms; Nervous System Diseases; Pathological Conditions, Signs and Symptoms	Mental or Behavioral Dysfunction	41	0	0.3	no reported evidence		1	0	2008	2008
ACHE	43	Memory Loss	C0751295	phenotype	Behavior and Behavior Mechanisms; Nervous System Diseases; Pathological Conditions, Signs and Symptoms	Sign or Symptom	125	2	0.3	no reported evidence		1	0	2008	2008
ACHE	43	Convulsive Seizures	C0751494	phenotype	Nervous System Diseases; Pathological Conditions, Signs and Symptoms	Sign or Symptom	108	0	0.3	no reported evidence		2	0	2010	2017
ACHE	43	Seizures, Focal	C0751495	phenotype	Nervous System Diseases; Pathological Conditions, Signs and Symptoms	Disease or Syndrome	128	3	0.3	no reported evidence		2	0	2010	2017
ACHE	43	Seizures, Sensory	C0751496	phenotype	Nervous System Diseases; Pathological Conditions, Signs and Symptoms	Sign or Symptom	100	0	0.3	no reported evidence		2	0	2010	2017
ACHE	43	Pill Rolling Tremor	C0751564	phenotype	Nervous System Diseases; Pathological Conditions, Signs and Symptoms	Sign or Symptom	9	0	0.3	no reported evidence		1	0	2017	2017
ACHE	43	Tremor, Semirhythmic	C0751565	phenotype	Nervous System Diseases; Pathological Conditions, Signs and Symptoms	Finding	9	0	0.3	no reported evidence		1	0	2017	2017
ACHE	43	Mammary Neoplasms, Human	C1257931	group	Neoplasms; Skin and Connective Tissue Diseases	Neoplastic Process	475	0	0.3	no reported evidence		1	0	2013	2013
ACHE	43	Chromophobe Renal Cell Carcinoma	C1266042	disease	Female Urogenital Diseases and Pregnancy Complications; Male Urogenital Diseases; Neoplasms	Neoplastic Process	148	1	0.3	no reported evidence		1	0	2008	2008
ACHE	43	Sarcomatoid Renal Cell Carcinoma	C1266043	disease	Female Urogenital Diseases and Pregnancy Complications; Male Urogenital Diseases; Neoplasms	Neoplastic Process	127	0	0.3	no reported evidence		1	0	2008	2008
ACHE	43	Collecting Duct Carcinoma of the Kidney	C1266044	disease	Female Urogenital Diseases and Pregnancy Complications; Male Urogenital Diseases; Neoplasms	Neoplastic Process	137	0	0.3	no reported evidence		1	0	2008	2008
ACHE	43	Papillary Renal Cell Carcinoma	C1306837	disease	Female Urogenital Diseases and Pregnancy Complications; Male Urogenital Diseases; Neoplasms	Neoplastic Process	168	2	0.3	no reported evidence		1	0	2008	2008
ACHE	43	Developmental Academic Disorder	C1330966	phenotype	Mental Disorders; Nervous System Diseases; Pathological Conditions, Signs and Symptoms	Finding	29	0	0.3	no reported evidence		1	0	2008	2008
ACHE	43	Mammary Neoplasms	C1458155	group	Neoplasms; Skin and Connective Tissue Diseases	Neoplastic Process	2386	303	0.3	no reported evidence		1	0	2013	2013
ACHE	43	Involuntary Quiver	C1527384	phenotype	Nervous System Diseases; Pathological Conditions, Signs and Symptoms	Sign or Symptom	9	0	0.3	no reported evidence		1	0	2017	2017
ACHE	43	Organothiophosphonate Poisoning	C3494247	disease	Substance-Related Disorders	Injury or Poisoning	4	0	0.3	no reported evidence		3	0	1987	2013
ACHE	43	Organothiophosphate Poisoning	C3494248	disease	Substance-Related Disorders	Injury or Poisoning	4	0	0.3	no reported evidence		3	0	1987	2013
ACHE	43	Nonepileptic Seizures	C3495874	disease	Nervous System Diseases; Pathological Conditions, Signs and Symptoms	Disease or Syndrome	100	0	0.3	no reported evidence		2	0	2010	2017
ACHE	43	Convulsions	C4048158	phenotype	Nervous System Diseases; Pathological Conditions, Signs and Symptoms	Sign or Symptom	117	0	0.3	no reported evidence		2	0	2010	2017
ACHE	43	Absence Seizures	C4316903	phenotype	Nervous System Diseases; Pathological Conditions, Signs and Symptoms	Sign or Symptom	122	2	0.3	no reported evidence		2	0	2010	2017
ACHE	43	Epileptic Seizures	C4317109	disease	Nervous System Diseases; Pathological Conditions, Signs and Symptoms	Disease or Syndrome	102	0	0.3	no reported evidence		2	0	2010	2017
ACHE	43	Myoclonic Seizures	C4317123	phenotype	Nervous System Diseases; Pathological Conditions, Signs and Symptoms	Sign or Symptom	155	0	0.3	no reported evidence		2	0	2010	2017
ACHE	43	Generalized Absence Seizures	C4505436	disease	Nervous System Diseases; Pathological Conditions, Signs and Symptoms	Disease or Syndrome	100	0	0.3	no reported evidence		2	0	2010	2017
AK1	203	Cytopenia	C0010828	phenotype		Pathologic Function	206	0	0.3	strong		0	0
AK1	203	Myocardial Ischemia	C0151744	disease	Cardiovascular Diseases	Disease or Syndrome	447	44	0.3	no reported evidence		1	0	2005	2005
AK1	203	Congenital anemia	C0158995	disease		Disease or Syndrome	208	0	0.3	strong		0	0
AK1	203	Malignant lymphoma, lymphocytic, intermediate differentiation, diffuse	C0334634	disease	Hemic and Lymphatic Diseases; Immune System Diseases; Neoplasms	Neoplastic Process	348	13	0.3	no reported evidence		1	0	2014	2014
AK1	203	Lymphoma, Lymphocytic, Intermediate	C0751958	disease	Hemic and Lymphatic Diseases; Immune System Diseases; Neoplasms	Disease or Syndrome	11	0	0.3	no reported evidence		1	0	2014	2014
AK1	203	Intellectual Disability	C3714756	group	Behavior and Behavior Mechanisms; Mental Disorders; Nervous System Diseases; Pathological Conditions, Signs and Symptoms	Mental or Behavioral Dysfunction	2502	53	0.3	limited		0	0
AKR1B1	231	Diabetic Retinopathy	C0011884	disease	Cardiovascular Diseases; Endocrine System Diseases; Eye Diseases	Disease or Syndrome	246	115	0.3	no reported evidence	0.962963	30	2	1994	2017
AKR1B1	231	Endometrial Neoplasms	C0014170	group	Female Urogenital Diseases and Pregnancy Complications; Neoplasms	Neoplastic Process	237	39	0.3	no reported evidence		1	0	2013	2013
AKR1B1	231	Hyperglycemia	C0020456	disease	Nutritional and Metabolic Diseases	Disease or Syndrome	487	37	0.3	no reported evidence	1	13	0	1998	2017
AKR1B1	231	Liver Cirrhosis, Experimental	C0023893	disease	Digestive System Diseases	Experimental Model of Disease	800	0	0.3	no reported evidence		1	0	2015	2015
AKR1B1	231	Respiratory Distress Syndrome, Adult	C0035222	disease	Respiratory Tract Diseases	Disease or Syndrome	185	27	0.3	no reported evidence		1	0	2015	2015
AKR1B1	231	Endometrioma	C0269102	disease	Female Urogenital Diseases and Pregnancy Complications	Neoplastic Process	228	2	0.3	no reported evidence		1	0	2015	2015
AKR1B1	231	Pseudoaphakia	C0524524	disease	Eye Diseases	Disease or Syndrome	22	1	0.3	no reported evidence		4	0	2011	2017
AKR1B1	231	Lens Opacities	C1510497	phenotype	Eye Diseases	Finding	338	0	0.3	no reported evidence		4	0	2011	2017
ANG	283	Acute-Phase Reaction	C0001349	phenotype	Pathological Conditions, Signs and Symptoms	Pathologic Function	6	0	0.3	no reported evidence		1	0	1998	1998
ANG	283	Corpus Luteum Cyst	C0010093	disease	Endocrine System Diseases; Female Urogenital Diseases and Pregnancy Complications; Neoplasms	Disease or Syndrome	36	0	0.3	no reported evidence		1	0	2011	2011
ANG	283	Ovarian Cysts	C0029927	disease	Endocrine System Diseases; Female Urogenital Diseases and Pregnancy Complications; Neoplasms	Disease or Syndrome	74	0	0.3	no reported evidence		1	0	2011	2011
BCHE	590	Alcoholic Intoxication	C0001969	disease	Mental Disorders; Substance-Related Disorders	Mental or Behavioral Dysfunction	40	3	0.3	no reported evidence	1	1	0	1986	1986
BCHE	590	Apnea	C0003578	phenotype	Pathological Conditions, Signs and Symptoms; Respiratory Tract Diseases	Sign or Symptom	74	1	0.3	no reported evidence		31	0	1967	2015
BCHE	590	Drug toxicity	C0013221	group	Substance-Related Disorders	Injury or Poisoning	82	0	0.3	no reported evidence		1	0	1987	1987
BCHE	590	Tonic-Clonic Epilepsy	C0014549	disease	Nervous System Diseases	Disease or Syndrome	16	0	0.3	no reported evidence		1	0	2004	2004
BCHE	590	Muscular fasciculation	C0015644	phenotype	Nervous System Diseases; Pathological Conditions, Signs and Symptoms	Sign or Symptom	49	0	0.3	no reported evidence		1	0	1984	1984
BCHE	590	Hemiparesis	C0018989	phenotype	Nervous System Diseases; Pathological Conditions, Signs and Symptoms	Sign or Symptom	60	4	0.3	no reported evidence		1	0	1991	1991
BCHE	590	Hypersomnia with Periodic Respiration	C0020529	disease	Nervous System Diseases; Respiratory Tract Diseases	Disease or Syndrome	10	0	0.3	no reported evidence		1	0	2008	2008
BCHE	590	Jacksonian Seizure	C0022333	disease	Nervous System Diseases; Pathological Conditions, Signs and Symptoms	Disease or Syndrome	100	0	0.3	no reported evidence		3	0	1996	2011
BCHE	590	Multiple Sclerosis	C0026769	disease	Immune System Diseases; Nervous System Diseases	Disease or Syndrome	1105	745	0.3	no reported evidence		1	0	2010	2010
BCHE	590	Muscular Dystrophy	C0026850	disease	Congenital, Hereditary, and Neonatal Diseases and Abnormalities; Musculoskeletal Diseases; Nervous System Diseases	Disease or Syndrome	202	29	0.3	no reported evidence		1	0	2013	2013
BCHE	590	Paresis	C0030552	phenotype	Nervous System Diseases; Pathological Conditions, Signs and Symptoms	Disease or Syndrome	112	22	0.3	no reported evidence		1	0	1991	1991
BCHE	590	Poisoning	C0032343	group	Substance-Related Disorders	Injury or Poisoning	16	0	0.3	no reported evidence		4	0	2010	2011
BCHE	590	Postoperative Complications	C0032787	group	Pathological Conditions, Signs and Symptoms	Pathologic Function	5	0	0.3	no reported evidence		1	0	1967	1967
BCHE	590	Sleep Apnea Syndromes	C0037315	group	Nervous System Diseases; Respiratory Tract Diseases	Disease or Syndrome	58	5	0.3	no reported evidence		1	0	2008	2008
BCHE	590	Tachycardia	C0039231	phenotype	Cardiovascular Diseases; Pathological Conditions, Signs and Symptoms	Finding	52	1	0.3	no reported evidence		1	0	2008	2008
BCHE	590	Trismus	C0041105	disease	Nervous System Diseases; Pathological Conditions, Signs and Symptoms	Disease or Syndrome	11	0	0.3	no reported evidence		1	0	1980	1980
BCHE	590	Adverse reaction to drug	C0041755	group	Substance-Related Disorders	Pathologic Function	82	0	0.3	no reported evidence		1	0	1987	1987
BCHE	590	Tachyarrhythmia	C0080203	phenotype	Cardiovascular Diseases; Pathological Conditions, Signs and Symptoms	Finding	18	0	0.3	no reported evidence		1	0	2008	2008
BCHE	590	Encephalopathy, Toxic	C0149504	disease	Nervous System Diseases; Substance-Related Disorders	Injury or Poisoning	26	0	0.3	no reported evidence		1	0	2011	2011
BCHE	590	Complex partial seizures	C0149958	disease	Nervous System Diseases; Pathological Conditions, Signs and Symptoms	Disease or Syndrome	115	6	0.3	no reported evidence		3	0	1996	2011
BCHE	590	Toxic Encephalitis	C0154659	disease	Nervous System Diseases; Substance-Related Disorders	Injury or Poisoning	26	0	0.3	no reported evidence		1	0	2011	2011
BCHE	590	Generalized seizures	C0234533	disease	Nervous System Diseases; Pathological Conditions, Signs and Symptoms	Disease or Syndrome	125	4	0.3	no reported evidence		3	0	1996	2011
BCHE	590	Seizures, Clonic	C0234535	disease	Nervous System Diseases; Pathological Conditions, Signs and Symptoms	Disease or Syndrome	100	0	0.3	no reported evidence		3	0	1996	2011
BCHE	590	Todd Paralysis	C0234544	phenotype	Nervous System Diseases; Pathological Conditions, Signs and Symptoms	Sign or Symptom	9	0	0.3	no reported evidence		10	0	1970	2011
BCHE	590	Neurotoxicity Syndromes	C0235032	group	Nervous System Diseases; Substance-Related Disorders	Injury or Poisoning	31	0	0.3	no reported evidence		1	0	2011	2011
BCHE	590	Cocaine-Related Disorders	C0236736	group	Mental Disorders; Substance-Related Disorders	Mental or Behavioral Dysfunction	112	0	0.3	no reported evidence		8	0	2008	2016
BCHE	590	Fasciculation, Tongue	C0239548	phenotype	Nervous System Diseases; Pathological Conditions, Signs and Symptoms	Finding	14	0	0.3	no reported evidence		1	0	1984	1984
BCHE	590	Masseter Muscle Spasm	C0240302	phenotype	Nervous System Diseases; Pathological Conditions, Signs and Symptoms	Finding	1	0	0.3	no reported evidence		1	0	1980	1980
BCHE	590	Monoparesis	C0270795	phenotype	Nervous System Diseases; Pathological Conditions, Signs and Symptoms	Sign or Symptom	2	1	0.3	no reported evidence		1	0	1991	1991
BCHE	590	Visual seizure	C0270824	disease	Nervous System Diseases; Pathological Conditions, Signs and Symptoms	Disease or Syndrome	206	0	0.3	no reported evidence		3	0	1996	2011
BCHE	590	Tonic Seizures	C0270844	phenotype	Nervous System Diseases; Pathological Conditions, Signs and Symptoms	Sign or Symptom	103	0	0.3	no reported evidence		3	0	1996	2011
BCHE	590	Epileptic drop attack	C0270846	disease	Nervous System Diseases; Pathological Conditions, Signs and Symptoms	Disease or Syndrome	114	1	0.3	no reported evidence		3	0	1996	2011
BCHE	590	Familial Alzheimer Disease (FAD)	C0276496	disease	Mental Disorders; Nervous System Diseases	Disease or Syndrome	187	62	0.3	no reported evidence		1	0	2013	2013
BCHE	590	Conventional (Clear Cell) Renal Cell Carcinoma	C0279702	disease	Female Urogenital Diseases and Pregnancy Complications; Male Urogenital Diseases; Neoplasms	Neoplastic Process	630	29	0.3	no reported evidence		1	0	2008	2008
BCHE	590	Giant Cell Glioblastoma	C0334588	disease	Neoplasms	Neoplastic Process	77	1	0.3	no reported evidence		1	0	1990	1990
BCHE	590	Sleep Apnea, Mixed Central and Obstructive	C0338495	disease	Nervous System Diseases; Respiratory Tract Diseases	Disease or Syndrome	10	0	0.3	no reported evidence		1	0	2008	2008
BCHE	590	Lockjaw	C0343495	phenotype	Nervous System Diseases; Pathological Conditions, Signs and Symptoms	Finding	1	0	0.3	no reported evidence		1	0	1980	1980
BCHE	590	Organophosphorus Poisoning	C0353676	disease	Substance-Related Disorders	Injury or Poisoning	4	0	0.3	no reported evidence		7	0	2013	2016
BCHE	590	Cardiac Death	C0376297	phenotype	Pathological Conditions, Signs and Symptoms	Pathologic Function	2	0	0.3	no reported evidence		1	0	2008	2008
BCHE	590	Seizures, Somatosensory	C0422850	phenotype	Nervous System Diseases; Pathological Conditions, Signs and Symptoms	Pathologic Function	100	0	0.3	no reported evidence		3	0	1996	2011
BCHE	590	Seizures, Auditory	C0422852	phenotype	Nervous System Diseases; Pathological Conditions, Signs and Symptoms	Pathologic Function	100	0	0.3	no reported evidence		3	0	1996	2011
BCHE	590	Olfactory seizure	C0422853	disease	Nervous System Diseases; Pathological Conditions, Signs and Symptoms	Disease or Syndrome	100	0	0.3	no reported evidence		3	0	1996	2011
BCHE	590	Gustatory seizure	C0422854	phenotype	Nervous System Diseases; Pathological Conditions, Signs and Symptoms	Sign or Symptom	100	0	0.3	no reported evidence		3	0	1996	2011
BCHE	590	Vertiginous seizure	C0422855	disease	Nervous System Diseases; Pathological Conditions, Signs and Symptoms	Disease or Syndrome	100	0	0.3	no reported evidence		3	0	1996	2011
BCHE	590	Tonic - clonic seizures	C0494475	disease	Nervous System Diseases; Pathological Conditions, Signs and Symptoms	Disease or Syndrome	172	10	0.3	no reported evidence		3	0	1996	2011
BCHE	590	Paralysed	C0522224	phenotype	Nervous System Diseases; Pathological Conditions, Signs and Symptoms	Finding	55	0	0.3	no reported evidence		10	0	1970	2011
BCHE	590	Fasciculation, Skeletal Muscle	C0541957	phenotype	Nervous System Diseases; Pathological Conditions, Signs and Symptoms	Finding	1	0	0.3	no reported evidence		1	0	1984	1984
BCHE	590	Acute Confusional Senile Dementia	C0546126	disease	Mental Disorders; Nervous System Diseases	Mental or Behavioral Dysfunction	84	2	0.3	no reported evidence		1	0	2013	2013
BCHE	590	Organophosphate poisoning	C0700359	disease	Substance-Related Disorders	Injury or Poisoning	4	0	0.3	no reported evidence		7	0	2013	2016
BCHE	590	Alzheimer's Disease, Focal Onset	C0750900	disease	Mental Disorders; Nervous System Diseases	Mental or Behavioral Dysfunction	84	2	0.3	no reported evidence		1	0	2013	2013
BCHE	590	Alzheimer Disease, Early Onset	C0750901	disease	Mental Disorders; Nervous System Diseases	Disease or Syndrome	115	55	0.3	no reported evidence		1	0	2013	2013
BCHE	590	Non-epileptic convulsion	C0751056	phenotype	Nervous System Diseases; Pathological Conditions, Signs and Symptoms	Sign or Symptom	100	0	0.3	no reported evidence		3	0	1996	2011
BCHE	590	Single Seizure	C0751110	disease	Nervous System Diseases; Pathological Conditions, Signs and Symptoms	Disease or Syndrome	100	0	0.3	no reported evidence		3	0	1996	2011
BCHE	590	Cryptogenic Tonic-Clonic Epilepsy	C0751117	disease	Nervous System Diseases	Disease or Syndrome	10	0	0.3	no reported evidence		1	0	2004	2004
BCHE	590	Epilepsy, Tonic-Clonic, Familial	C0751118	disease	Nervous System Diseases	Disease or Syndrome	10	0	0.3	no reported evidence		1	0	2004	2004
BCHE	590	Epilepsy, Tonic-Clonic, Symptomatic	C0751119	disease	Nervous System Diseases	Disease or Syndrome	10	0	0.3	no reported evidence		1	0	2004	2004
BCHE	590	Atonic Absence Seizures	C0751123	disease	Nervous System Diseases; Pathological Conditions, Signs and Symptoms	Disease or Syndrome	100	0	0.3	no reported evidence		3	0	1996	2011
BCHE	590	Fasciculation, Benign	C0751144	phenotype	Nervous System Diseases; Pathological Conditions, Signs and Symptoms	Sign or Symptom	1	0	0.3	no reported evidence		1	0	1984	1984
BCHE	590	Hyperkinesia, Generalized	C0751217	phenotype	Nervous System Diseases; Pathological Conditions, Signs and Symptoms	Sign or Symptom	32	0	0.3	no reported evidence		1	0	2002	2002
BCHE	590	Multiple Sclerosis, Acute Fulminating	C0751324	disease	Immune System Diseases; Nervous System Diseases	Disease or Syndrome	43	10	0.3	no reported evidence		1	0	2010	2010
BCHE	590	Upper Extremity Paresis	C0751409	phenotype	Nervous System Diseases; Pathological Conditions, Signs and Symptoms	Sign or Symptom	3	0	0.3	no reported evidence		1	0	1991	1991
BCHE	590	Lower Extremity Paresis	C0751410	phenotype	Nervous System Diseases; Pathological Conditions, Signs and Symptoms	Sign or Symptom	3	0	0.3	no reported evidence		1	0	1991	1991
BCHE	590	Convulsive Seizures	C0751494	phenotype	Nervous System Diseases; Pathological Conditions, Signs and Symptoms	Sign or Symptom	108	0	0.3	no reported evidence		3	0	1996	2011
BCHE	590	Seizures, Focal	C0751495	phenotype	Nervous System Diseases; Pathological Conditions, Signs and Symptoms	Disease or Syndrome	128	3	0.3	no reported evidence		3	0	1996	2011
BCHE	590	Seizures, Sensory	C0751496	phenotype	Nervous System Diseases; Pathological Conditions, Signs and Symptoms	Sign or Symptom	100	0	0.3	no reported evidence		3	0	1996	2011
BCHE	590	Cardiotoxicity	C0876994	disease	Pathological Conditions, Signs and Symptoms; Substance-Related Disorders; Wounds and Injuries	Injury or Poisoning	4	1	0.3	no reported evidence		1	0	2015	2015
BCHE	590	Mammary Neoplasms, Human	C1257931	group	Neoplasms; Skin and Connective Tissue Diseases	Neoplastic Process	475	0	0.3	no reported evidence		1	0	2013	2013
BCHE	590	Chromophobe Renal Cell Carcinoma	C1266042	disease	Female Urogenital Diseases and Pregnancy Complications; Male Urogenital Diseases; Neoplasms	Neoplastic Process	148	1	0.3	no reported evidence		1	0	2008	2008
BCHE	590	Sarcomatoid Renal Cell Carcinoma	C1266043	disease	Female Urogenital Diseases and Pregnancy Complications; Male Urogenital Diseases; Neoplasms	Neoplastic Process	127	0	0.3	no reported evidence		1	0	2008	2008
BCHE	590	Collecting Duct Carcinoma of the Kidney	C1266044	disease	Female Urogenital Diseases and Pregnancy Complications; Male Urogenital Diseases; Neoplasms	Neoplastic Process	137	0	0.3	no reported evidence		1	0	2008	2008
BCHE	590	Papillary Renal Cell Carcinoma	C1306837	disease	Female Urogenital Diseases and Pregnancy Complications; Male Urogenital Diseases; Neoplasms	Neoplastic Process	168	2	0.3	no reported evidence		1	0	2008	2008
BCHE	590	Glioblastoma Multiforme	C1621958	disease	Neoplasms	Neoplastic Process	853	42	0.3	no reported evidence		1	0	1990	1990
BCHE	590	Bamforth syndrome	C1855794	disease	Congenital, Hereditary, and Neonatal Diseases and Abnormalities; Endocrine System Diseases; Musculoskeletal Diseases; Skin and Connective Tissue Diseases; Stomatognathic Diseases	Disease or Syndrome	6	3	0.3	no reported evidence		1	0	2006	2006
BCHE	590	Acholinesterasemia	C1867467	disease	Congenital, Hereditary, and Neonatal Diseases and Abnormalities; Nutritional and Metabolic Diseases	Disease or Syndrome	1	27	0.3	no reported evidence		22	27	1989	2015
BCHE	590	Hypocholinesterasemia, Fluoride-Resistant, Japanese Type	C1867470	disease	Congenital, Hereditary, and Neonatal Diseases and Abnormalities; Nutritional and Metabolic Diseases	Disease or Syndrome	1	27	0.3	no reported evidence		22	27	1989	2015
BCHE	590	Hypothyroidism, Thyroidal, With Spiky Hair And Cleft Palate	C1968699	disease	Congenital, Hereditary, and Neonatal Diseases and Abnormalities; Endocrine System Diseases; Musculoskeletal Diseases; Skin and Connective Tissue Diseases; Stomatognathic Diseases	Disease or Syndrome	2	1	0.3	no reported evidence		1	0	2006	2006
BCHE	590	Organothiophosphonate Poisoning	C3494247	disease	Substance-Related Disorders	Injury or Poisoning	4	0	0.3	no reported evidence		7	0	2013	2016
BCHE	590	Organothiophosphate Poisoning	C3494248	disease	Substance-Related Disorders	Injury or Poisoning	4	0	0.3	no reported evidence		7	0	2013	2016
BCHE	590	Nonepileptic Seizures	C3495874	disease	Nervous System Diseases; Pathological Conditions, Signs and Symptoms	Disease or Syndrome	100	0	0.3	no reported evidence		3	0	1996	2011
BCHE	590	BCHE, FLUORIDE 1 PHENOTYPE	C3889586	phenotype		Finding	1	27	0.3	no reported evidence		22	27	1989	2015
BCHE	590	BCHE, FLUORIDE 2 PHENOTYPE	C3889588	phenotype		Finding	1	27	0.3	no reported evidence		22	27	1989	2015
BCHE	590	BCHE, K VARIANT PHENOTYPE	C3889589	phenotype		Finding	1	27	0.3	no reported evidence		22	27	1989	2015
BCHE	590	BCHE, J VARIANT PHENOTYPE	C3889591	phenotype		Finding	1	27	0.3	no reported evidence		22	27	1989	2015
BCHE	590	BCHE, H VARIANT PHENOTYPE	C3889592	phenotype		Finding	1	27	0.3	no reported evidence		22	27	1989	2015
BCHE	590	BCHE NEWFOUNDLAND PHENOTYPE	C3889596	phenotype		Finding	1	27	0.3	no reported evidence		22	27	1989	2015
BCHE	590	BCHE, SILENT 1 PHENOTYPE	C3889604	phenotype		Finding	1	27	0.3	no reported evidence		22	27	1989	2015
BCHE	590	BCHE CYNTHIANA PHENOTYPE	C3889605	phenotype		Finding	1	27	0.3	no reported evidence		22	27	1989	2015
BCHE	590	BCHE JOHANNESBURG PHENOTYPE	C3889606	phenotype		Finding	1	27	0.3	no reported evidence		22	27	1989	2015
BCHE	590	APNEA, POSTANESTHETIC, DUE TO BCHE, ATYPICAL-1	C4016356	phenotype		Finding	1	27	0.3	no reported evidence		22	27	1989	2015
BCHE	590	BCHE, DIBUCAINE-RESISTANT I PHENOTYPE	C4017543	phenotype		Finding	1	27	0.3	no reported evidence		22	27	1989	2015
BCHE	590	CHE*70G PHENOTYPE	C4017544	phenotype		Finding	1	27	0.3	no reported evidence		22	27	1989	2015
BCHE	590	BCHE*70G PHENOTYPE	C4017545	phenotype		Finding	1	27	0.3	no reported evidence		22	27	1989	2015
BCHE	590	BCHE ANN ARBOR PHENOTYPE	C4017546	phenotype		Finding	1	27	0.3	no reported evidence		22	27	1989	2015
BCHE	590	CHE*FS117 PHENOTYPE	C4017547	phenotype		Finding	1	27	0.3	no reported evidence		22	27	1989	2015
BCHE	590	BCHE*FS117 PHENOTYPE	C4017548	phenotype		Finding	1	27	0.3	no reported evidence		22	27	1989	2015
BCHE	590	BCHE, FLUORIDE-RESISTANT I PHENOTYPE	C4017549	phenotype		Finding	1	27	0.3	no reported evidence		22	27	1989	2015
BCHE	590	BCHE*243M PHENOTYPE	C4017551	phenotype		Finding	1	27	0.3	no reported evidence		22	27	1989	2015
BCHE	590	BCHE, FLUORIDE-RESISTANT II PHENOTYPE	C4017552	phenotype		Finding	1	27	0.3	no reported evidence		22	27	1989	2015
BCHE	590	CHE*390V PHENOTYPE	C4017553	phenotype		Finding	1	27	0.3	no reported evidence		22	27	1989	2015
BCHE	590	BCHE*390V PHENOTYPE	C4017554	phenotype		Finding	1	27	0.3	no reported evidence		22	27	1989	2015
BCHE	590	BCHE, QUANTITATIVE K POLYMORPHISM PHENOTYPE	C4017555	phenotype		Finding	1	27	0.3	no reported evidence		22	27	1989	2015
BCHE	590	CHE*539T PHENOTYPE	C4017556	phenotype		Finding	1	27	0.3	no reported evidence		22	27	1989	2015
BCHE	590	BCHE*539T PHENOTYPE	C4017557	phenotype		Finding	1	27	0.3	no reported evidence		22	27	1989	2015
BCHE	590	BCHE, QUANTITATIVE J VARIANT PHENOTYPE	C4017558	phenotype		Finding	1	27	0.3	no reported evidence		22	27	1989	2015
BCHE	590	BCHE, QUANTITATIVE H VARIANT PHENOTYPE	C4017559	phenotype		Finding	1	27	0.3	no reported evidence		22	27	1989	2015
BCHE	590	BCHE*FS126 PHENOTYPE	C4017560	phenotype		Finding	1	27	0.3	no reported evidence		22	27	1989	2015
BCHE	590	Absence Seizures	C4316903	phenotype	Nervous System Diseases; Pathological Conditions, Signs and Symptoms	Sign or Symptom	122	2	0.3	no reported evidence		3	0	1996	2011
BCHE	590	Epileptic Seizures	C4317109	disease	Nervous System Diseases; Pathological Conditions, Signs and Symptoms	Disease or Syndrome	102	0	0.3	no reported evidence		3	0	1996	2011
BCHE	590	Myoclonic Seizures	C4317123	phenotype	Nervous System Diseases; Pathological Conditions, Signs and Symptoms	Sign or Symptom	155	0	0.3	no reported evidence		3	0	1996	2011
BCHE	590	Generalized Absence Seizures	C4505436	disease	Nervous System Diseases; Pathological Conditions, Signs and Symptoms	Disease or Syndrome	100	0	0.3	no reported evidence		3	0	1996	2011
BHMT	635	Alcoholic Intoxication, Chronic	C0001973	disease	Mental Disorders; Substance-Related Disorders	Mental or Behavioral Dysfunction	423	323	0.3	no reported evidence	1	1	0	2015	2015
BHMT	635	Diabetes Mellitus, Non-Insulin-Dependent	C0011860	disease	Endocrine System Diseases; Nutritional and Metabolic Diseases	Disease or Syndrome	1671	1522	0.3	no reported evidence		1	0	2013	2013
BHMT	635	Diastematomyelia	C0011999	disease	Congenital, Hereditary, and Neonatal Diseases and Abnormalities; Nervous System Diseases	Congenital Abnormality	28	0	0.3	no reported evidence		1	0	2006	2006
BHMT	635	Hepatolenticular Degeneration	C0019202	disease	Congenital, Hereditary, and Neonatal Diseases and Abnormalities; Digestive System Diseases; Nervous System Diseases; Nutritional and Metabolic Diseases	Disease or Syndrome	68	220	0.3	no reported evidence		1	0	2013	2013
BHMT	635	Reticulosarcoma	C0024302	disease	Hemic and Lymphatic Diseases; Immune System Diseases; Neoplasms	Neoplastic Process	61	0	0.3	no reported evidence		1	0	2007	2007
BHMT	635	Lymphoma, Mixed-Cell	C0024304	disease	Hemic and Lymphatic Diseases; Immune System Diseases; Neoplasms	Neoplastic Process	21	0	0.3	no reported evidence		1	0	2007	2007
BHMT	635	Lymphoma, Non-Hodgkin	C0024305	disease	Hemic and Lymphatic Diseases; Immune System Diseases; Neoplasms	Neoplastic Process	538	154	0.3	no reported evidence		1	0	2007	2007
BHMT	635	Lymphoma, Undifferentiated	C0024306	disease	Hemic and Lymphatic Diseases; Immune System Diseases; Neoplasms	Neoplastic Process	23	0	0.3	no reported evidence		1	0	2007	2007
BHMT	635	Neurenteric Cyst	C0027806	disease	Congenital, Hereditary, and Neonatal Diseases and Abnormalities; Nervous System Diseases	Congenital Abnormality	28	0	0.3	no reported evidence		1	0	2006	2006
BHMT	635	High Grade Lymphoma (neoplasm)	C0079740	disease	Hemic and Lymphatic Diseases; Immune System Diseases; Neoplasms	Neoplastic Process	42	1	0.3	no reported evidence		1	0	2007	2007
BHMT	635	Lymphoma, Intermediate-Grade	C0079741	disease	Hemic and Lymphatic Diseases; Immune System Diseases; Neoplasms	Neoplastic Process	24	1	0.3	no reported evidence		1	0	2007	2007
BHMT	635	Low Grade Lymphoma (neoplasm)	C0079747	disease	Hemic and Lymphatic Diseases; Immune System Diseases; Neoplasms	Neoplastic Process	38	0	0.3	no reported evidence		1	0	2007	2007
BHMT	635	Diffuse Mixed-Cell Lymphoma	C0079757	disease	Hemic and Lymphatic Diseases; Immune System Diseases; Neoplasms	Neoplastic Process	22	0	0.3	no reported evidence		1	0	2007	2007
BHMT	635	Lymphoma, Small Noncleaved-Cell	C0079770	disease	Hemic and Lymphatic Diseases; Immune System Diseases; Neoplasms	Neoplastic Process	27	0	0.3	no reported evidence		1	0	2007	2007
BHMT	635	Tethered Cord Syndrome	C0080218	disease	Congenital, Hereditary, and Neonatal Diseases and Abnormalities; Nervous System Diseases	Disease or Syndrome	35	0	0.3	no reported evidence		1	0	2006	2006
BHMT	635	Iniencephaly	C0152234	disease	Congenital, Hereditary, and Neonatal Diseases and Abnormalities; Nervous System Diseases	Congenital Abnormality	28	0	0.3	no reported evidence		1	0	2006	2006
BHMT	635	Craniorachischisis	C0152426	disease	Congenital, Hereditary, and Neonatal Diseases and Abnormalities; Nervous System Diseases	Congenital Abnormality	35	0	0.3	no reported evidence		1	0	2006	2006
BHMT	635	Exencephaly	C0266453	disease	Congenital, Hereditary, and Neonatal Diseases and Abnormalities; Nervous System Diseases	Congenital Abnormality	35	0	0.3	no reported evidence		1	0	2006	2006
BHMT	635	Spinal Cord Myelodysplasia	C0344479	disease	Congenital, Hereditary, and Neonatal Diseases and Abnormalities; Nervous System Diseases	Congenital Abnormality	28	0	0.3	no reported evidence		1	0	2006	2006
BHMT	635	Acrania	C0702169	disease	Congenital, Hereditary, and Neonatal Diseases and Abnormalities; Nervous System Diseases	Congenital Abnormality	31	0	0.3	no reported evidence		1	0	2006	2006
BHMT	635	Hepatic Form of Wilson Disease	C1527352	disease	Congenital, Hereditary, and Neonatal Diseases and Abnormalities; Digestive System Diseases; Nervous System Diseases; Nutritional and Metabolic Diseases	Disease or Syndrome	24	0	0.3	no reported evidence		1	0	2013	2013
BHMT	635	Lymphoma, Diffuse	C3714542	disease	Hemic and Lymphatic Diseases; Immune System Diseases; Neoplasms	Neoplastic Process	54	0	0.3	no reported evidence		1	0	2007	2007
BLM	641	Malignant Neoplasms	C0006826	group	Neoplasms	Neoplastic Process	1437	87	0.3	no reported evidence		0	0
BLM	641	Osteogenesis Imperfecta	C0029434	disease	Congenital, Hereditary, and Neonatal Diseases and Abnormalities; Musculoskeletal Diseases; Skin and Connective Tissue Diseases	Congenital Abnormality; Disease or Syndrome	203	47	0.3	no reported evidence		0	0
BLM	641	Primary microcephaly	C0431350	disease		Congenital Abnormality	115	9	0.3	strong		2	0	1993	1998
BLM	641	Intellectual Disability	C3714756	group	Behavior and Behavior Mechanisms; Mental Disorders; Nervous System Diseases; Pathological Conditions, Signs and Symptoms	Mental or Behavioral Dysfunction	2502	53	0.3	strong		0	0
C8G	733	Liver Cirrhosis, Experimental	C0023893	disease	Digestive System Diseases	Experimental Model of Disease	800	0	0.3	no reported evidence		1	0	2015	2015
CA2	760	Osteoporosis, Age-Related	C0001787	disease	Musculoskeletal Diseases; Nutritional and Metabolic Diseases	Disease or Syndrome	81	0	0.3	no reported evidence		1	0	2009	2009
CA2	760	Malignant neoplasm of stomach	C0024623	disease	Digestive System Diseases; Neoplasms	Neoplastic Process	2397	341	0.3	no reported evidence		1	0	2005	2005
CA2	760	Osteoporosis	C0029456	disease	Musculoskeletal Diseases; Nutritional and Metabolic Diseases	Disease or Syndrome	440	82	0.3	no reported evidence		1	0	2009	2009
CA2	760	Osteoporosis, Senile	C0029459	disease	Musculoskeletal Diseases; Nutritional and Metabolic Diseases	Disease or Syndrome	63	2	0.3	no reported evidence		1	0	2009	2009
CA2	760	Stomach Neoplasms	C0038356	group	Digestive System Diseases; Neoplasms	Neoplastic Process	834	23	0.3	no reported evidence		1	0	2005	2005
CA2	760	Adenocarcinoma, Basal Cell	C0205641	disease	Neoplasms	Neoplastic Process	116	0	0.3	no reported evidence		1	0	2005	2005
CA2	760	Adenocarcinoma, Oxyphilic	C0205642	disease	Neoplasms	Neoplastic Process	121	0	0.3	no reported evidence		1	0	2005	2005
CA2	760	Carcinoma, Cribriform	C0205643	disease	Neoplasms	Neoplastic Process	114	0	0.3	no reported evidence		1	0	2005	2005
CA2	760	Carcinoma, Granular Cell	C0205644	disease	Neoplasms	Neoplastic Process	114	0	0.3	no reported evidence		1	0	2005	2005
CA2	760	Adenocarcinoma, Tubular	C0205645	disease	Neoplasms	Neoplastic Process	124	1	0.3	no reported evidence		1	0	2005	2005
CA2	760	Squamous cell carcinoma of esophagus	C0279626	disease	Digestive System Diseases; Neoplasms	Neoplastic Process	1022	148	0.3	no reported evidence		1	0	2011	2011
CA2	760	Post-Traumatic Osteoporosis	C0751406	disease	Musculoskeletal Diseases; Nutritional and Metabolic Diseases	Disease or Syndrome	59	0	0.3	no reported evidence		1	0	2009	2009
CA2	760	Hereditary Diffuse Gastric Cancer	C1708349	disease	Digestive System Diseases; Neoplasms	Neoplastic Process	299	48	0.3	no reported evidence		1	0	2005	2005
CA2	760	Renal tubular acidosis, distal, type 3	C1849435	disease	Congenital, Hereditary, and Neonatal Diseases and Abnormalities; Female Urogenital Diseases and Pregnancy Complications; Male Urogenital Diseases; Nutritional and Metabolic Diseases	Disease or Syndrome	1	0	0.3	no reported evidence		0	0
CDK2	1017	Adult Diffuse Large B-Cell Lymphoma	C1332201	disease		Neoplastic Process	45	13	0.3	no reported evidence		0	0
CDK2	1017	Childhood Diffuse Large B-Cell Lymphoma	C1332967	disease		Neoplastic Process	45	13	0.3	no reported evidence		0	0
CHRM1	1128	Brain Ischemia	C0007786	disease	Cardiovascular Diseases; Nervous System Diseases	Disease or Syndrome	263	4	0.3	no reported evidence		1	0	2008	2008
CHRM1	1128	Epilepsy	C0014544	disease	Nervous System Diseases	Disease or Syndrome	1176	147	0.3	no reported evidence		1	0	2008	2008
CHRM1	1128	Jacksonian Seizure	C0022333	disease	Nervous System Diseases; Pathological Conditions, Signs and Symptoms	Disease or Syndrome	100	0	0.3	no reported evidence		5	0	1994	2003
CHRM1	1128	Memory Disorders	C0025261	disease	Behavior and Behavior Mechanisms; Nervous System Diseases; Pathological Conditions, Signs and Symptoms	Mental or Behavioral Dysfunction	43	0	0.3	no reported evidence		1	0	2011	2011
CHRM1	1128	Seizures	C0036572	phenotype	Nervous System Diseases; Pathological Conditions, Signs and Symptoms	Sign or Symptom	1173	165	0.3	no reported evidence		5	0	1994	2003
CHRM1	1128	Epilepsy, Cryptogenic	C0086237	disease	Nervous System Diseases	Disease or Syndrome	62	1	0.3	no reported evidence		1	0	2008	2008
CHRM1	1128	Complex partial seizures	C0149958	disease	Nervous System Diseases; Pathological Conditions, Signs and Symptoms	Disease or Syndrome	115	6	0.3	no reported evidence		5	0	1994	2003
CHRM1	1128	Memory impairment	C0233794	phenotype	Behavior and Behavior Mechanisms; Nervous System Diseases; Pathological Conditions, Signs and Symptoms	Mental or Behavioral Dysfunction	266	22	0.3	no reported evidence		1	0	2011	2011
CHRM1	1128	Generalized seizures	C0234533	disease	Nervous System Diseases; Pathological Conditions, Signs and Symptoms	Disease or Syndrome	125	4	0.3	no reported evidence		5	0	1994	2003
CHRM1	1128	Seizures, Clonic	C0234535	disease	Nervous System Diseases; Pathological Conditions, Signs and Symptoms	Disease or Syndrome	100	0	0.3	no reported evidence		5	0	1994	2003
CHRM1	1128	Aura	C0236018	phenotype	Nervous System Diseases	Finding	60	0	0.3	no reported evidence		1	0	2008	2008
CHRM1	1128	Visual seizure	C0270824	disease	Nervous System Diseases; Pathological Conditions, Signs and Symptoms	Disease or Syndrome	206	0	0.3	no reported evidence		5	0	1994	2003
CHRM1	1128	Tonic Seizures	C0270844	phenotype	Nervous System Diseases; Pathological Conditions, Signs and Symptoms	Sign or Symptom	103	0	0.3	no reported evidence		5	0	1994	2003
CHRM1	1128	Epileptic drop attack	C0270846	disease	Nervous System Diseases; Pathological Conditions, Signs and Symptoms	Disease or Syndrome	114	1	0.3	no reported evidence		5	0	1994	2003
CHRM1	1128	Seizures, Somatosensory	C0422850	phenotype	Nervous System Diseases; Pathological Conditions, Signs and Symptoms	Pathologic Function	100	0	0.3	no reported evidence		5	0	1994	2003
CHRM1	1128	Seizures, Auditory	C0422852	phenotype	Nervous System Diseases; Pathological Conditions, Signs and Symptoms	Pathologic Function	100	0	0.3	no reported evidence		5	0	1994	2003
CHRM1	1128	Olfactory seizure	C0422853	disease	Nervous System Diseases; Pathological Conditions, Signs and Symptoms	Disease or Syndrome	100	0	0.3	no reported evidence		5	0	1994	2003
CHRM1	1128	Gustatory seizure	C0422854	phenotype	Nervous System Diseases; Pathological Conditions, Signs and Symptoms	Sign or Symptom	100	0	0.3	no reported evidence		5	0	1994	2003
CHRM1	1128	Vertiginous seizure	C0422855	disease	Nervous System Diseases; Pathological Conditions, Signs and Symptoms	Disease or Syndrome	100	0	0.3	no reported evidence		5	0	1994	2003
CHRM1	1128	Tonic - clonic seizures	C0494475	disease	Nervous System Diseases; Pathological Conditions, Signs and Symptoms	Disease or Syndrome	172	10	0.3	no reported evidence		5	0	1994	2003
CHRM1	1128	Non-epileptic convulsion	C0751056	phenotype	Nervous System Diseases; Pathological Conditions, Signs and Symptoms	Sign or Symptom	100	0	0.3	no reported evidence		5	0	1994	2003
CHRM1	1128	Single Seizure	C0751110	disease	Nervous System Diseases; Pathological Conditions, Signs and Symptoms	Disease or Syndrome	100	0	0.3	no reported evidence		5	0	1994	2003
CHRM1	1128	Awakening Epilepsy	C0751111	disease	Nervous System Diseases	Disease or Syndrome	60	0	0.3	no reported evidence		1	0	2008	2008
CHRM1	1128	Atonic Absence Seizures	C0751123	disease	Nervous System Diseases; Pathological Conditions, Signs and Symptoms	Disease or Syndrome	100	0	0.3	no reported evidence		5	0	1994	2003
CHRM1	1128	Age-Related Memory Disorders	C0751292	disease	Behavior and Behavior Mechanisms; Nervous System Diseases; Pathological Conditions, Signs and Symptoms	Mental or Behavioral Dysfunction	41	0	0.3	no reported evidence		1	0	2011	2011
CHRM1	1128	Memory Disorder, Semantic	C0751293	disease	Behavior and Behavior Mechanisms; Nervous System Diseases; Pathological Conditions, Signs and Symptoms	Mental or Behavioral Dysfunction	41	0	0.3	no reported evidence		1	0	2011	2011
CHRM1	1128	Memory Disorder, Spatial	C0751294	disease	Behavior and Behavior Mechanisms; Nervous System Diseases; Pathological Conditions, Signs and Symptoms	Mental or Behavioral Dysfunction	41	0	0.3	no reported evidence		1	0	2011	2011
CHRM1	1128	Memory Loss	C0751295	phenotype	Behavior and Behavior Mechanisms; Nervous System Diseases; Pathological Conditions, Signs and Symptoms	Sign or Symptom	125	2	0.3	no reported evidence		1	0	2011	2011
CHRM1	1128	Convulsive Seizures	C0751494	phenotype	Nervous System Diseases; Pathological Conditions, Signs and Symptoms	Sign or Symptom	108	0	0.3	no reported evidence		5	0	1994	2003
CHRM1	1128	Seizures, Focal	C0751495	phenotype	Nervous System Diseases; Pathological Conditions, Signs and Symptoms	Disease or Syndrome	128	3	0.3	no reported evidence		5	0	1994	2003
CHRM1	1128	Seizures, Sensory	C0751496	phenotype	Nervous System Diseases; Pathological Conditions, Signs and Symptoms	Sign or Symptom	100	0	0.3	no reported evidence		5	0	1994	2003
CHRM1	1128	Cerebral Ischemia	C0917798	disease	Cardiovascular Diseases; Nervous System Diseases	Disease or Syndrome	274	2	0.3	no reported evidence		1	0	2008	2008
CHRM1	1128	Nonepileptic Seizures	C3495874	disease	Nervous System Diseases; Pathological Conditions, Signs and Symptoms	Disease or Syndrome	100	0	0.3	no reported evidence		5	0	1994	2003
CHRM1	1128	Convulsions	C4048158	phenotype	Nervous System Diseases; Pathological Conditions, Signs and Symptoms	Sign or Symptom	117	0	0.3	no reported evidence		5	0	1994	2003
CHRM1	1128	Absence Seizures	C4316903	phenotype	Nervous System Diseases; Pathological Conditions, Signs and Symptoms	Sign or Symptom	122	2	0.3	no reported evidence		5	0	1994	2003
CHRM1	1128	Epileptic Seizures	C4317109	disease	Nervous System Diseases; Pathological Conditions, Signs and Symptoms	Disease or Syndrome	102	0	0.3	no reported evidence		5	0	1994	2003
CHRM1	1128	Myoclonic Seizures	C4317123	phenotype	Nervous System Diseases; Pathological Conditions, Signs and Symptoms	Sign or Symptom	155	0	0.3	no reported evidence		5	0	1994	2003
CHRM1	1128	Generalized Absence Seizures	C4505436	disease	Nervous System Diseases; Pathological Conditions, Signs and Symptoms	Disease or Syndrome	100	0	0.3	no reported evidence		5	0	1994	2003
CHRM2	1129	Alloxan Diabetes	C0002152	disease	Endocrine System Diseases; Nutritional and Metabolic Diseases	Experimental Model of Disease	112	0	0.3	no reported evidence		1	0	2008	2008
CHRM2	1129	Diabetes Mellitus, Experimental	C0011853	disease	Endocrine System Diseases; Nutritional and Metabolic Diseases	Experimental Model of Disease	112	0	0.3	no reported evidence		1	0	2008	2008
CHRM2	1129	Diabetes Mellitus, Insulin-Dependent	C0011854	disease	Endocrine System Diseases; Immune System Diseases; Nutritional and Metabolic Diseases	Disease or Syndrome	955	775	0.3	no reported evidence		1	0	2008	2008
CHRM2	1129	Diabetic Neuropathies	C0011882	group	Endocrine System Diseases; Nervous System Diseases	Disease or Syndrome	85	4	0.3	no reported evidence		1	0	2010	2010
CHRM2	1129	Drug abuse	C0013146	disease	Mental Disorders; Substance-Related Disorders	Mental or Behavioral Dysfunction	228	25	0.3	no reported evidence		1	0	2010	2010
CHRM2	1129	Drug habituation	C0013170	phenotype	Mental Disorders; Substance-Related Disorders	Mental or Behavioral Dysfunction	137	7	0.3	no reported evidence		1	0	2010	2010
CHRM2	1129	Drug Use Disorders	C0013222	group	Mental Disorders; Substance-Related Disorders	Mental or Behavioral Dysfunction	118	0	0.3	no reported evidence		1	0	2010	2010
CHRM2	1129	Epilepsy	C0014544	disease	Nervous System Diseases	Disease or Syndrome	1176	147	0.3	no reported evidence		1	0	2008	2008
CHRM2	1129	Organic Mental Disorders, Substance-Induced	C0029231	disease	Mental Disorders; Substance-Related Disorders	Mental or Behavioral Dysfunction	115	0	0.3	no reported evidence		1	0	2010	2010
CHRM2	1129	Streptozotocin Diabetes	C0038433	disease	Endocrine System Diseases; Nutritional and Metabolic Diseases	Experimental Model of Disease	112	0	0.3	no reported evidence		1	0	2008	2008
CHRM2	1129	Substance Use Disorders	C0038586	group	Mental Disorders; Substance-Related Disorders	Mental or Behavioral Dysfunction	142	10	0.3	no reported evidence		1	0	2010	2010
CHRM2	1129	Injuries, Acute Brain	C0085742	group	Nervous System Diseases; Wounds and Injuries	Injury or Poisoning	69	0	0.3	no reported evidence		1	0	2013	2013
CHRM2	1129	Epilepsy, Cryptogenic	C0086237	disease	Nervous System Diseases	Disease or Syndrome	62	1	0.3	no reported evidence		1	0	2008	2008
CHRM2	1129	Neurogenic Urinary Bladder, Atonic	C0149622	disease	Female Urogenital Diseases and Pregnancy Complications; Male Urogenital Diseases; Nervous System Diseases; Pathological Conditions, Signs and Symptoms	Disease or Syndrome	1	0	0.3	no reported evidence		1	0	2010	2010
CHRM2	1129	Diabetes, Autoimmune	C0205734	disease	Endocrine System Diseases; Immune System Diseases; Nutritional and Metabolic Diseases	Disease or Syndrome	110	3	0.3	no reported evidence		1	0	2008	2008
CHRM2	1129	Aura	C0236018	phenotype	Nervous System Diseases	Finding	60	0	0.3	no reported evidence		1	0	2008	2008
CHRM2	1129	Substance-Related Disorders	C0236969	group	Mental Disorders; Substance-Related Disorders	Mental or Behavioral Dysfunction	122	2	0.3	no reported evidence		1	0	2010	2010
CHRM2	1129	Brain Injuries	C0270611	group	Nervous System Diseases; Wounds and Injuries	Injury or Poisoning	69	0	0.3	no reported evidence		1	0	2013	2013
CHRM2	1129	Symmetric Diabetic Proximal Motor Neuropathy	C0271673	disease	Endocrine System Diseases; Nervous System Diseases	Disease or Syndrome	14	0	0.3	no reported evidence		1	0	2010	2010
CHRM2	1129	Asymmetric Diabetic Proximal Motor Neuropathy	C0271674	disease	Endocrine System Diseases; Nervous System Diseases	Disease or Syndrome	14	0	0.3	no reported evidence		1	0	2010	2010
CHRM2	1129	Diabetic Mononeuropathy	C0271678	disease	Endocrine System Diseases; Nervous System Diseases	Disease or Syndrome	14	0	0.3	no reported evidence		1	0	2010	2010
CHRM2	1129	Diabetic Polyneuropathies	C0271680	group	Endocrine System Diseases; Nervous System Diseases	Disease or Syndrome	21	4	0.3	no reported evidence		1	0	2010	2010
CHRM2	1129	Diabetic Amyotrophy	C0271685	disease	Endocrine System Diseases; Nervous System Diseases	Disease or Syndrome	14	0	0.3	no reported evidence		1	0	2010	2010
CHRM2	1129	Diabetic Autonomic Neuropathy	C0271686	disease	Endocrine System Diseases; Nervous System Diseases	Disease or Syndrome	14	0	0.3	no reported evidence		1	0	2010	2010
CHRM2	1129	Brain Lacerations	C0272945	disease	Nervous System Diseases; Wounds and Injuries	Injury or Poisoning	69	0	0.3	no reported evidence		1	0	2013	2013
CHRM2	1129	Brittle diabetes	C0342302	disease	Endocrine System Diseases; Immune System Diseases; Nutritional and Metabolic Diseases	Disease or Syndrome	43	0	0.3	no reported evidence		1	0	2008	2008
CHRM2	1129	Neurogenic Urinary Bladder, Uninhibited	C0392115	disease	Female Urogenital Diseases and Pregnancy Complications; Male Urogenital Diseases; Nervous System Diseases; Pathological Conditions, Signs and Symptoms	Mental or Behavioral Dysfunction	1	0	0.3	no reported evidence		1	0	2010	2010
CHRM2	1129	Diabetic Asymmetric Polyneuropathy	C0393835	disease	Endocrine System Diseases; Nervous System Diseases	Disease or Syndrome	14	0	0.3	no reported evidence		1	0	2010	2010
CHRM2	1129	Bradycardia	C0428977	phenotype	Cardiovascular Diseases; Pathological Conditions, Signs and Symptoms	Pathologic Function	52	0	0.3	no reported evidence		1	0	2001	2001
CHRM2	1129	Brain Injuries, Focal	C0452047	group	Nervous System Diseases; Wounds and Injuries	Injury or Poisoning	69	0	0.3	no reported evidence		1	0	2013	2013
CHRM2	1129	Substance abuse problem	C0740858	disease	Mental Disorders; Substance-Related Disorders	Mental or Behavioral Dysfunction	154	10	0.3	no reported evidence		1	0	2010	2010
CHRM2	1129	Urinary Bladder Neurogenesis	C0750953	disease	Female Urogenital Diseases and Pregnancy Complications; Male Urogenital Diseases; Nervous System Diseases; Pathological Conditions, Signs and Symptoms	Disease or Syndrome	1	0	0.3	no reported evidence		1	0	2010	2010
CHRM2	1129	Neurogenic Urinary Bladder, Spastic	C0750955	disease	Female Urogenital Diseases and Pregnancy Complications; Male Urogenital Diseases; Nervous System Diseases; Pathological Conditions, Signs and Symptoms	Disease or Syndrome	1	0	0.3	no reported evidence		1	0	2010	2010
CHRM2	1129	Diabetic Neuralgia	C0751074	disease	Endocrine System Diseases; Nervous System Diseases	Disease or Syndrome	17	0	0.3	no reported evidence		1	0	2010	2010
CHRM2	1129	Awakening Epilepsy	C0751111	disease	Nervous System Diseases	Disease or Syndrome	60	0	0.3	no reported evidence		1	0	2008	2008
CHRM2	1129	Diabetes Mellitus, Ketosis-Prone	C3837958	disease	Endocrine System Diseases; Immune System Diseases; Nutritional and Metabolic Diseases	Disease or Syndrome	45	1	0.3	no reported evidence		1	0	2008	2008
CHRM2	1129	Prescription Drug Abuse	C4316881	phenotype	Mental Disorders; Substance-Related Disorders	Finding	115	0	0.3	no reported evidence		1	0	2010	2010
CHRM4	1132	Catatonia	C0007398	disease	Behavior and Behavior Mechanisms; Nervous System Diseases; Pathological Conditions, Signs and Symptoms	Mental or Behavioral Dysfunction	9	1	0.3	no reported evidence		1	0	2004	2004
CHRM4	1132	Tremor	C0040822	phenotype	Nervous System Diseases; Pathological Conditions, Signs and Symptoms	Sign or Symptom	225	27	0.3	no reported evidence		1	0	1999	1999
CHRM4	1132	Saturnine Tremor	C0040827	phenotype	Nervous System Diseases; Pathological Conditions, Signs and Symptoms	Sign or Symptom	9	0	0.3	no reported evidence		1	0	1999	1999
CHRM4	1132	Senile Tremor	C0149840	phenotype	Nervous System Diseases; Pathological Conditions, Signs and Symptoms	Sign or Symptom	9	0	0.3	no reported evidence		1	0	1999	1999
CHRM4	1132	Persistent Tremor	C0234370	phenotype	Nervous System Diseases; Pathological Conditions, Signs and Symptoms	Sign or Symptom	9	0	0.3	no reported evidence		1	0	1999	1999
CHRM4	1132	Continuous Tremor	C0234371	phenotype	Nervous System Diseases; Pathological Conditions, Signs and Symptoms	Sign or Symptom	9	0	0.3	no reported evidence		1	0	1999	1999
CHRM4	1132	Intermittent Tremor	C0234372	phenotype	Nervous System Diseases; Pathological Conditions, Signs and Symptoms	Sign or Symptom	9	0	0.3	no reported evidence		1	0	1999	1999
CHRM4	1132	Fine Tremor	C0234373	phenotype	Nervous System Diseases; Pathological Conditions, Signs and Symptoms	Sign or Symptom	9	0	0.3	no reported evidence		1	0	1999	1999
CHRM4	1132	Coarse Tremor	C0234374	phenotype	Nervous System Diseases; Pathological Conditions, Signs and Symptoms	Sign or Symptom	9	0	0.3	no reported evidence		1	0	1999	1999
CHRM4	1132	Massive Tremor	C0234375	phenotype	Nervous System Diseases; Pathological Conditions, Signs and Symptoms	Sign or Symptom	9	0	0.3	no reported evidence		1	0	1999	1999
CHRM4	1132	Action Tremor	C0234376	phenotype	Nervous System Diseases; Pathological Conditions, Signs and Symptoms	Sign or Symptom	53	1	0.3	no reported evidence		1	0	1999	1999
CHRM4	1132	Passive Tremor	C0234377	phenotype	Nervous System Diseases; Pathological Conditions, Signs and Symptoms	Sign or Symptom	9	0	0.3	no reported evidence		1	0	1999	1999
CHRM4	1132	Static Tremor	C0234378	phenotype	Nervous System Diseases; Pathological Conditions, Signs and Symptoms	Sign or Symptom	38	0	0.3	no reported evidence		1	0	1999	1999
CHRM4	1132	Resting Tremor	C0234379	phenotype	Nervous System Diseases; Pathological Conditions, Signs and Symptoms	Sign or Symptom	21	1	0.3	no reported evidence		1	0	1999	1999
CHRM4	1132	Darkness Tremor	C0234381	phenotype	Nervous System Diseases; Pathological Conditions, Signs and Symptoms	Sign or Symptom	9	0	0.3	no reported evidence		1	0	1999	1999
CHRM4	1132	Tremor, Perioral	C0235078	phenotype	Nervous System Diseases; Pathological Conditions, Signs and Symptoms	Sign or Symptom	9	0	0.3	no reported evidence		1	0	1999	1999
CHRM4	1132	Tremor, Limb	C0235081	phenotype	Nervous System Diseases; Pathological Conditions, Signs and Symptoms	Sign or Symptom	12	0	0.3	no reported evidence		1	0	1999	1999
CHRM4	1132	Tremor, Muscle	C0235082	phenotype	Nervous System Diseases; Pathological Conditions, Signs and Symptoms	Sign or Symptom	9	0	0.3	no reported evidence		1	0	1999	1999
CHRM4	1132	Nerve Tremors	C0235083	phenotype	Nervous System Diseases; Pathological Conditions, Signs and Symptoms	Sign or Symptom	9	0	0.3	no reported evidence		1	0	1999	1999
CHRM4	1132	Tremor, Neonatal	C0235843	phenotype	Nervous System Diseases; Pathological Conditions, Signs and Symptoms	Sign or Symptom	9	0	0.3	no reported evidence		1	0	1999	1999
CHRM4	1132	Catatonia, Organic	C0338650	disease	Behavior and Behavior Mechanisms; Nervous System Diseases; Pathological Conditions, Signs and Symptoms	Disease or Syndrome	1	0	0.3	no reported evidence		1	0	2004	2004
CHRM4	1132	Catatonia, Malignant	C0750992	disease	Behavior and Behavior Mechanisms; Nervous System Diseases; Pathological Conditions, Signs and Symptoms	Disease or Syndrome	1	0	0.3	no reported evidence		1	0	2004	2004
CHRM4	1132	Schizophreniform Catatonia	C0750993	disease	Behavior and Behavior Mechanisms; Nervous System Diseases; Pathological Conditions, Signs and Symptoms	Mental or Behavioral Dysfunction	1	0	0.3	no reported evidence		1	0	2004	2004
CHRM4	1132	Pill Rolling Tremor	C0751564	phenotype	Nervous System Diseases; Pathological Conditions, Signs and Symptoms	Sign or Symptom	9	0	0.3	no reported evidence		1	0	1999	1999
CHRM4	1132	Tremor, Semirhythmic	C0751565	phenotype	Nervous System Diseases; Pathological Conditions, Signs and Symptoms	Finding	9	0	0.3	no reported evidence		1	0	1999	1999
CHRM4	1132	Involuntary Quiver	C1527384	phenotype	Nervous System Diseases; Pathological Conditions, Signs and Symptoms	Sign or Symptom	9	0	0.3	no reported evidence		1	0	1999	1999
TYMP	1890	Carcinoma	C0007097	group	Neoplasms	Neoplastic Process	215	16	0.3	no reported evidence		2	0	2000	2003
TYMP	1890	Charcot-Marie-Tooth Disease	C0007959	disease	Congenital, Hereditary, and Neonatal Diseases and Abnormalities; Nervous System Diseases	Disease or Syndrome	297	104	0.3	strong		0	0
TYMP	1890	Colonic Neoplasms	C0009375	group	Digestive System Diseases; Neoplasms	Neoplastic Process	777	24	0.3	no reported evidence		1	0	2008	2008
TYMP	1890	Leukodystrophy	C0023520	disease		Disease or Syndrome	203	6	0.3	strong		0	0
TYMP	1890	Pancreatic Neoplasm	C0030297	disease	Digestive System Diseases; Endocrine System Diseases; Neoplasms	Neoplastic Process	664	13	0.3	no reported evidence		1	0	2007	2007
TYMP	1890	Rhabdomyolysis	C0035410	phenotype	Musculoskeletal Diseases	Pathologic Function	64	7	0.3	strong		1	0	2016	2016
TYMP	1890	Anaplastic carcinoma	C0205696	disease	Neoplasms	Neoplastic Process	203	3	0.3	no reported evidence		2	0	2000	2003
TYMP	1890	Carcinoma, Spindle-Cell	C0205697	disease	Neoplasms	Neoplastic Process	187	2	0.3	no reported evidence		2	0	2000	2003
TYMP	1890	Undifferentiated carcinoma	C0205698	phenotype	Neoplasms	Neoplastic Process	236	2	0.3	no reported evidence		2	0	2000	2003
TYMP	1890	Carcinomatosis	C0205699	phenotype	Neoplasms	Neoplastic Process	175	2	0.3	no reported evidence		2	0	2000	2003
TYMP	1890	Hereditary Diffuse Gastric Cancer	C1708349	disease	Digestive System Diseases; Neoplasms	Neoplastic Process	299	48	0.3	no reported evidence		1	0	2008	2008
TYMP	1890	Mitochondrial Neurogastrointestinal Encephalopathy Syndrome, Rrm2b-Related	C2749862	disease	Digestive System Diseases; Musculoskeletal Diseases; Nervous System Diseases; Nutritional and Metabolic Diseases	Disease or Syndrome	2	9	0.3	no reported evidence		2	0	2007	2013
TYMP	1890	Mngie Without Leukoencephalopathy	C3501849	disease	Digestive System Diseases; Musculoskeletal Diseases; Nervous System Diseases; Nutritional and Metabolic Diseases	Disease or Syndrome	2	0	0.3	no reported evidence		2	0	2007	2013
TYMP	1890	Mitochondrial DNA Depletion Syndrome 8A	C3711125	disease	Digestive System Diseases; Musculoskeletal Diseases; Nervous System Diseases; Nutritional and Metabolic Diseases	Disease or Syndrome	2	0	0.3	no reported evidence		2	0	2007	2013
F2	2147	Rheumatoid Arthritis	C0003873	disease	Immune System Diseases; Musculoskeletal Diseases; Skin and Connective Tissue Diseases	Disease or Syndrome	1832	1878	0.3	no reported evidence		1	0	2016	2016
F2	2147	Presenile dementia	C0011265	disease	Mental Disorders; Nervous System Diseases	Mental or Behavioral Dysfunction	361	102	0.3	no reported evidence		1	0	1993	1993
F2	2147	Fatty Liver	C0015695	disease	Digestive System Diseases	Disease or Syndrome	442	24	0.3	no reported evidence		1	0	2010	2010
F2	2147	Hemorrhage	C0019080	phenotype	Pathological Conditions, Signs and Symptoms	Pathologic Function	36	0	0.3	no reported evidence		1	0	1995	1995
F2	2147	Hypertrophy	C0020564	phenotype	Pathological Conditions, Signs and Symptoms	Pathologic Function	18	0	0.3	no reported evidence		1	0	2016	2016
F2	2147	Nerve Degeneration	C0027746	phenotype	Pathological Conditions, Signs and Symptoms	Cell or Molecular Dysfunction	144	5	0.3	no reported evidence		1	0	2010	2010
F2	2147	Paratuberculosis	C0030524	disease	Animal Diseases; Bacterial Infections and Mycoses	Disease or Syndrome	27	0	0.3	no reported evidence		1	0	2013	2013
F2	2147	Thrombus	C0087086	phenotype	Cardiovascular Diseases	Pathologic Function	45	0	0.3	no reported evidence		4	0	1992	2007
F2	2147	Skin Diseases, Vascular	C0162819	group	Skin and Connective Tissue Diseases	Disease or Syndrome	5	0	0.3	no reported evidence		1	0	2007	2007
F2	2147	Mesenteric Venous Thrombosis	C0267412	phenotype	Cardiovascular Diseases; Digestive System Diseases	Pathologic Function	2	0	0.3	no reported evidence		1	0	2014	2014
F2	2147	Familial Alzheimer Disease (FAD)	C0276496	disease	Mental Disorders; Nervous System Diseases	Disease or Syndrome	187	62	0.3	no reported evidence		1	0	1993	1993
F2	2147	Non-alcoholic Fatty Liver Disease	C0400966	disease	Digestive System Diseases	Disease or Syndrome	333	84	0.3	no reported evidence		1	0	2013	2013
F2	2147	Alzheimer Disease, Late Onset	C0494463	disease	Mental Disorders; Nervous System Diseases	Mental or Behavioral Dysfunction	252	110	0.3	no reported evidence		1	0	1993	1993
F2	2147	Acute Confusional Senile Dementia	C0546126	disease	Mental Disorders; Nervous System Diseases	Mental or Behavioral Dysfunction	84	2	0.3	no reported evidence		1	0	1993	1993
F2	2147	Hyperhomocysteinemia	C0598608	disease	Congenital, Hereditary, and Neonatal Diseases and Abnormalities; Nutritional and Metabolic Diseases	Disease or Syndrome	116	13	0.3	no reported evidence	0.777778	11	0	1998	2008
F2	2147	Alzheimer's Disease, Focal Onset	C0750900	disease	Mental Disorders; Nervous System Diseases	Mental or Behavioral Dysfunction	84	2	0.3	no reported evidence		1	0	1993	1993
F2	2147	Alzheimer Disease, Early Onset	C0750901	disease	Mental Disorders; Nervous System Diseases	Disease or Syndrome	115	55	0.3	no reported evidence		1	0	1993	1993
F2	2147	Cerebral Infarction, Left Hemisphere	C0751010	disease	Cardiovascular Diseases; Nervous System Diseases	Disease or Syndrome	11	0	0.3	no reported evidence		0	0
F2	2147	Cerebral Infarction, Right Hemisphere	C0751011	disease	Cardiovascular Diseases; Nervous System Diseases	Disease or Syndrome	11	0	0.3	no reported evidence		0	0
F2	2147	Anterior Choroidal Artery Infarction	C0751012	disease	Cardiovascular Diseases; Nervous System Diseases	Disease or Syndrome	11	0	0.3	no reported evidence		0	0
F2	2147	Subcortical Infarction	C0751014	disease	Cardiovascular Diseases; Nervous System Diseases	Disease or Syndrome	13	0	0.3	no reported evidence		0	0
F2	2147	Petrous Sinus Thrombophlebitis	C0751500	disease	Cardiovascular Diseases; Nervous System Diseases	Disease or Syndrome	2	0	0.3	no reported evidence		1	0	2003	2003
F2	2147	Intracranial Sinus Thrombophlebitis	C0751501	disease	Cardiovascular Diseases; Nervous System Diseases	Disease or Syndrome	2	0	0.3	no reported evidence		1	0	2003	2003
F2	2147	Petrous Sinus Thrombosis	C0751502	disease	Cardiovascular Diseases; Nervous System Diseases	Disease or Syndrome	2	0	0.3	no reported evidence		1	0	2003	2003
F2	2147	Posterior Choroidal Artery Infarction	C0887799	phenotype	Cardiovascular Diseases; Nervous System Diseases	Disease or Syndrome	11	0	0.3	no reported evidence		0	0
F2	2147	Steatohepatitis	C2711227	disease	Digestive System Diseases	Disease or Syndrome	568	41	0.3	no reported evidence		1	0	2010	2010
F2	2147	Nonalcoholic Steatohepatitis	C3241937	disease	Digestive System Diseases	Disease or Syndrome	208	11	0.3	no reported evidence		1	0	2013	2013
F2	2147	PREGNANCY LOSS, RECURRENT, SUSCEPTIBILITY TO, 2	C3280672	phenotype		Finding	1	1	0.3	no reported evidence		0	1
F2	2147	Acute Mesenteric Arterial Embolus	C3852984	disease	Cardiovascular Diseases; Digestive System Diseases	Disease or Syndrome	2	0	0.3	no reported evidence		1	0	2014	2014
F2	2147	Occlusive Mesenteric Arterial Ischemia	C3852985	disease	Cardiovascular Diseases; Digestive System Diseases	Disease or Syndrome	2	0	0.3	no reported evidence		1	0	2014	2014
F2	2147	Nonocclusive Mesenteric Ischemia	C3852986	disease	Cardiovascular Diseases; Digestive System Diseases	Disease or Syndrome	2	0	0.3	no reported evidence		1	0	2014	2014
F2	2147	Acute Mesenteric Arterial Thrombosis	C3852987	disease	Cardiovascular Diseases; Digestive System Diseases	Disease or Syndrome	2	0	0.3	no reported evidence		1	0	2014	2014
GCK	2645	Alloxan Diabetes	C0002152	disease	Endocrine System Diseases; Nutritional and Metabolic Diseases	Experimental Model of Disease	112	0	0.3	no reported evidence		1	0	2005	2005
GCK	2645	Diabetes Mellitus, Experimental	C0011853	disease	Endocrine System Diseases; Nutritional and Metabolic Diseases	Experimental Model of Disease	112	0	0.3	no reported evidence		1	0	2005	2005
GCK	2645	Liver Cirrhosis, Experimental	C0023893	disease	Digestive System Diseases	Experimental Model of Disease	800	0	0.3	no reported evidence		1	0	2007	2007
GCK	2645	Streptozotocin Diabetes	C0038433	disease	Endocrine System Diseases; Nutritional and Metabolic Diseases	Experimental Model of Disease	112	0	0.3	no reported evidence		1	0	2005	2005
GCK	2645	DIABETES MELLITUS, PERMANENT NEONATAL, WITH NEUROLOGIC FEATURES	C1833102	disease	Endocrine System Diseases; Nervous System Diseases; Nutritional and Metabolic Diseases; Pathological Conditions, Signs and Symptoms	Disease or Syndrome	4	44	0.3	no reported evidence		2	7	2001	2015
GCK	2645	Developmental Delay, Epilepsy, and Neonatal Diabetes	C1853564	disease	Behavior and Behavior Mechanisms; Congenital, Hereditary, and Neonatal Diseases and Abnormalities; Endocrine System Diseases; Nervous System Diseases; Nutritional and Metabolic Diseases; Pathological Conditions, Signs and Symptoms	Disease or Syndrome	5	40	0.3	no reported evidence		2	7	2001	2015
GCK	2645	Hyperglycemia, Postprandial	C1855520	phenotype	Nutritional and Metabolic Diseases	Finding	27	0	0.3	no reported evidence		1	0	2008	2008
GCK	2645	Hyperinsulinemic hypoglycemia, familial, 1	C2931832	disease	Congenital, Hereditary, and Neonatal Diseases and Abnormalities; Digestive System Diseases; Nutritional and Metabolic Diseases	Disease or Syndrome	3	90	0.3	no reported evidence		1	0	2004	2004
GCK	2645	Hyperinsulinemic hypoglycemia, familial, 2	C2931833	disease	Congenital, Hereditary, and Neonatal Diseases and Abnormalities; Digestive System Diseases; Nutritional and Metabolic Diseases	Disease or Syndrome	3	1	0.3	no reported evidence		1	0	2004	2004
GLO1	2739	Mental Depression	C0011570	disease	Behavior and Behavior Mechanisms	Mental or Behavioral Dysfunction	574	137	0.3	no reported evidence	1	2	0	2006	2008
GLO1	2739	Endogenous depression	C0011573	disease	Mental Disorders	Mental or Behavioral Dysfunction	48	0	0.3	no reported evidence		1	0	2012	2012
GLO1	2739	Melancholia	C0025193	disease	Mental Disorders	Mental or Behavioral Dysfunction	41	6	0.3	no reported evidence		1	0	2012	2012
GLO1	2739	Unipolar Depression	C0041696	disease	Mental Disorders	Mental or Behavioral Dysfunction	516	378	0.3	no reported evidence		1	0	2012	2012
GLO1	2739	Depressive Syndrome	C0086133	disease	Mental Disorders	Mental or Behavioral Dysfunction	42	2	0.3	no reported evidence		1	0	2012	2012
GLO1	2739	Squamous cell carcinoma of esophagus	C0279626	disease	Digestive System Diseases; Neoplasms	Neoplastic Process	1022	148	0.3	no reported evidence		1	0	2011	2011
GLO1	2739	Depression, Neurotic	C0282126	disease	Mental Disorders	Mental or Behavioral Dysfunction	39	0	0.3	no reported evidence		1	0	2012	2012
GLO1	2739	Anxiety States, Neurotic	C0376280	disease	Mental Disorders	Mental or Behavioral Dysfunction	39	0	0.3	no reported evidence		1	0	2012	2012
GLO1	2739	Anxiety neurosis (finding)	C1279420	disease	Mental Disorders	Mental or Behavioral Dysfunction	52	1	0.3	no reported evidence		1	0	2012	2012
GPI	2821	Anemia, Hemolytic, Acquired	C0002879	group	Hemic and Lymphatic Diseases	Disease or Syndrome	13	0	0.3	no reported evidence		1	0	1996	1996
GPI	2821	Anemia, Microangiopathic	C0002889	disease	Hemic and Lymphatic Diseases	Disease or Syndrome	12	0	0.3	no reported evidence		1	0	1996	1996
GPI	2821	Cytopenia	C0010828	phenotype		Pathologic Function	206	0	0.3	moderate		4	0	1986	1998
GPI	2821	Congenital anemia	C0158995	disease		Disease or Syndrome	208	0	0.3	moderate		4	0	1986	1998
GPI	2821	Microangiopathic hemolytic anemia	C0221021	disease	Hemic and Lymphatic Diseases	Disease or Syndrome	14	0	0.3	no reported evidence		1	0	1996	1996
GPI	2821	Mammary Neoplasms, Human	C1257931	group	Neoplasms; Skin and Connective Tissue Diseases	Neoplastic Process	475	0	0.3	no reported evidence		1	0	2008	2008
GSTA1	2938	Drug toxicity	C0013221	group	Substance-Related Disorders	Injury or Poisoning	82	0	0.3	no reported evidence		1	0	2017	2017
GSTA1	2938	Psychotic Disorders	C0033975	group	Mental Disorders	Mental or Behavioral Dysfunction	316	113	0.3	no reported evidence	1	1	0	2013	2013
GSTA1	2938	Adverse reaction to drug	C0041755	group	Substance-Related Disorders	Pathologic Function	82	0	0.3	no reported evidence		1	0	2017	2017
GSTA1	2938	Myocardial Ischemia	C0151744	disease	Cardiovascular Diseases	Disease or Syndrome	447	44	0.3	no reported evidence		1	0	2005	2005
GSTA1	2938	Acute Kidney Insufficiency	C1565662	disease	Female Urogenital Diseases and Pregnancy Complications; Male Urogenital Diseases	Disease or Syndrome	88	0	0.3	no reported evidence		1	0	2017	2017
GSTA1	2938	Acute kidney injury	C2609414	disease	Female Urogenital Diseases and Pregnancy Complications; Male Urogenital Diseases	Injury or Poisoning	91	0	0.3	no reported evidence		1	0	2017	2017
GSTA1	2938	Nonalcoholic Steatohepatitis	C3241937	disease	Digestive System Diseases	Disease or Syndrome	208	11	0.3	no reported evidence		1	0	2013	2013
GSTP1	2950	Autosome Abnormalities	C0004403	group	Pathological Conditions, Signs and Symptoms	Cell or Molecular Dysfunction	16	0	0.3	no reported evidence		1	0	2006	2006
GSTP1	2950	Carcinoma	C0007097	group	Neoplasms	Neoplastic Process	215	16	0.3	no reported evidence		1	0	2001	2001
GSTP1	2950	Chromosome Aberrations	C0008625	group	Pathological Conditions, Signs and Symptoms	Cell or Molecular Dysfunction	16	0	0.3	no reported evidence		1	0	2006	2006
GSTP1	2950	Contact Dermatitis	C0011616	disease	Skin and Connective Tissue Diseases	Disease or Syndrome	86	3	0.3	no reported evidence		1	0	2015	2015
GSTP1	2950	Drug Allergy	C0013182	phenotype	Immune System Diseases; Substance-Related Disorders	Pathologic Function	41	0	0.3	no reported evidence		1	0	2010	2010
GSTP1	2950	Hepatitis, Toxic	C0019193	disease	Digestive System Diseases; Substance-Related Disorders	Injury or Poisoning	324	0	0.3	no reported evidence		2	0	2011	2015
GSTP1	2950	Hepatoma, Morris	C0019207	disease	Digestive System Diseases; Neoplasms	Experimental Model of Disease; Neoplastic Process	120	0	0.3	no reported evidence		4	0	1988	2011
GSTP1	2950	Hepatoma, Novikoff	C0019208	disease	Digestive System Diseases; Neoplasms	Experimental Model of Disease; Neoplastic Process	118	0	0.3	no reported evidence		4	0	1988	2011
GSTP1	2950	Kidney Calculi	C0022650	disease	Female Urogenital Diseases and Pregnancy Complications; Male Urogenital Diseases; Pathological Conditions, Signs and Symptoms	Disease or Syndrome	62	34	0.3	no reported evidence		1	0	2014	2014
GSTP1	2950	Kidney Diseases	C0022658	group	Female Urogenital Diseases and Pregnancy Complications; Male Urogenital Diseases	Disease or Syndrome	638	93	0.3	no reported evidence		1	0	2003	2003
GSTP1	2950	Kidney Failure, Acute	C0022660	disease	Female Urogenital Diseases and Pregnancy Complications; Male Urogenital Diseases	Disease or Syndrome	309	8	0.3	no reported evidence		1	0	2011	2011
GSTP1	2950	Liver Neoplasms, Experimental	C0023904	group	Digestive System Diseases; Neoplasms	Experimental Model of Disease; Neoplastic Process	115	0	0.3	no reported evidence		4	0	1988	2011
GSTP1	2950	Necrosis	C0027540	phenotype	Pathological Conditions, Signs and Symptoms	Organ or Tissue Function	56	0	0.3	no reported evidence		1	0	2004	2004
GSTP1	2950	Pleural Rub	C0032230	phenotype	Pathological Conditions, Signs and Symptoms	Finding	2	0	0.3	no reported evidence		1	0	2009	2009
GSTP1	2950	Psychoses, Drug	C0033937	disease	Mental Disorders; Substance-Related Disorders	Mental or Behavioral Dysfunction	21	0	0.3	no reported evidence		1	0	2005	2005
GSTP1	2950	Psychoses, Substance-Induced	C0033941	disease	Mental Disorders; Substance-Related Disorders	Mental or Behavioral Dysfunction	17	0	0.3	no reported evidence		1	0	2005	2005
GSTP1	2950	Rales	C0034642	phenotype	Pathological Conditions, Signs and Symptoms	Finding	16	0	0.3	no reported evidence		1	0	2009	2009
GSTP1	2950	Respiratory Sounds	C0035234	phenotype	Pathological Conditions, Signs and Symptoms	Clinical Attribute	2	0	0.3	no reported evidence		1	0	2009	2009
GSTP1	2950	Rhonchi	C0035508	phenotype	Pathological Conditions, Signs and Symptoms	Finding	2	0	0.3	no reported evidence		1	0	2009	2009
GSTP1	2950	Shared Paranoid Disorder	C0036939	disease	Mental Disorders	Mental or Behavioral Dysfunction	20	6	0.3	no reported evidence	1	1	0	2005	2005
GSTP1	2950	Stridor	C0038450	phenotype	Pathological Conditions, Signs and Symptoms	Sign or Symptom	13	0	0.3	no reported evidence		1	0	2009	2009
GSTP1	2950	Vestibular Diseases	C0042594	group	Otorhinolaryngologic Diseases	Disease or Syndrome	9	0	0.3	no reported evidence		1	0	2008	2008
GSTP1	2950	Experimental Hepatoma	C0086404	disease	Digestive System Diseases; Neoplasms	Experimental Model of Disease; Neoplastic Process	115	0	0.3	no reported evidence		4	0	1988	2011
GSTP1	2950	Myocardial Ischemia	C0151744	disease	Cardiovascular Diseases	Disease or Syndrome	447	44	0.3	no reported evidence		1	0	2005	2005
GSTP1	2950	Mixed Cellularity Hodgkin Lymphoma	C0152266	disease	Hemic and Lymphatic Diseases; Immune System Diseases; Neoplasms	Neoplastic Process	12	0	0.3	no reported evidence		1	0	2001	2001
GSTP1	2950	Hodgkin lymphoma, lymphocyte depletion	C0152267	disease	Hemic and Lymphatic Diseases; Immune System Diseases; Neoplasms	Neoplastic Process	12	0	0.3	no reported evidence		1	0	2001	2001
GSTP1	2950	Contact hypersensitivity	C0162351	phenotype	Skin and Connective Tissue Diseases	Pathologic Function	71	0	0.3	no reported evidence		1	0	2015	2015
GSTP1	2950	Anaplastic carcinoma	C0205696	disease	Neoplasms	Neoplastic Process	203	3	0.3	no reported evidence		1	0	2001	2001
GSTP1	2950	Carcinoma, Spindle-Cell	C0205697	disease	Neoplasms	Neoplastic Process	187	2	0.3	no reported evidence		1	0	2001	2001
GSTP1	2950	Undifferentiated carcinoma	C0205698	phenotype	Neoplasms	Neoplastic Process	236	2	0.3	no reported evidence		1	0	2001	2001
GSTP1	2950	Carcinomatosis	C0205699	phenotype	Neoplasms	Neoplastic Process	175	2	0.3	no reported evidence		1	0	2001	2001
GSTP1	2950	Sarcoma, Epithelioid	C0205944	disease	Neoplasms	Neoplastic Process	42	0	0.3	no reported evidence		1	0	2008	2008
GSTP1	2950	Sarcoma, Spindle Cell	C0205945	disease	Neoplasms	Neoplastic Process	33	0	0.3	no reported evidence		1	0	2008	2008
GSTP1	2950	Adult Hodgkin Lymphoma	C0220597	disease	Hemic and Lymphatic Diseases; Immune System Diseases; Neoplasms	Neoplastic Process	21	0	0.3	no reported evidence		1	0	2001	2001
GSTP1	2950	Disease Exacerbation	C0235874	phenotype	Pathological Conditions, Signs and Symptoms	Finding	143	0	0.3	no reported evidence		1	0	2011	2011
GSTP1	2950	Amphetamine-Related Disorders	C0236733	group	Mental Disorders; Substance-Related Disorders	Mental or Behavioral Dysfunction	75	0	0.3	no reported evidence		1	0	2005	2005
GSTP1	2950	Amphetamine Addiction	C0236804	disease	Mental Disorders; Substance-Related Disorders	Mental or Behavioral Dysfunction	76	1	0.3	no reported evidence		1	0	2005	2005
GSTP1	2950	Amphetamine Abuse	C0236807	disease	Mental Disorders; Substance-Related Disorders	Mental or Behavioral Dysfunction	75	0	0.3	no reported evidence		1	0	2005	2005
GSTP1	2950	mixed gliomas	C0259783	disease	Neoplasms	Neoplastic Process	72	0	0.3	no reported evidence		1	0	2007	2007
GSTP1	2950	Conventional (Clear Cell) Renal Cell Carcinoma	C0279702	disease	Female Urogenital Diseases and Pregnancy Complications; Male Urogenital Diseases; Neoplasms	Neoplastic Process	630	29	0.3	no reported evidence		1	0	2004	2004
GSTP1	2950	Condition, Preneoplastic	C0282313	phenotype	Neoplasms	Neoplastic Process	115	0	0.3	no reported evidence		5	0	1989	2012
GSTP1	2950	Amyotrophic Lateral Sclerosis With Dementia	C0393554	disease	Nervous System Diseases; Nutritional and Metabolic Diseases	Disease or Syndrome	29	0	0.3	no reported evidence		1	0	2006	2006
GSTP1	2950	Familial Tremor	C0393615	disease	Nervous System Diseases	Disease or Syndrome	5	1	0.3	no reported evidence		1	0	2008	2008
GSTP1	2950	Amyotrophic Lateral Sclerosis, Guam Form	C0543859	disease	Nervous System Diseases; Nutritional and Metabolic Diseases	Disease or Syndrome	33	0	0.3	no reported evidence		1	0	2006	2006
GSTP1	2950	Malignant Glioma	C0555198	disease	Neoplasms	Neoplastic Process	503	11	0.3	no reported evidence		1	0	2007	2007
GSTP1	2950	External Carotid Artery Diseases	C0600178	group	Cardiovascular Diseases; Nervous System Diseases	Disease or Syndrome	11	0	0.3	no reported evidence		1	0	2007	2007
GSTP1	2950	Internal Carotid Artery Diseases	C0750986	disease	Cardiovascular Diseases; Nervous System Diseases	Disease or Syndrome	11	0	0.3	no reported evidence		1	0	2007	2007
GSTP1	2950	Arterial Diseases, Common Carotid	C0750987	disease	Cardiovascular Diseases; Nervous System Diseases	Disease or Syndrome	11	0	0.3	no reported evidence		1	0	2007	2007
GSTP1	2950	Acute Coronary Syndrome	C0948089	disease	Cardiovascular Diseases	Disease or Syndrome	254	91	0.3	no reported evidence		1	0	2011	2011
GSTP1	2950	Mammary Neoplasms, Human	C1257931	group	Neoplasms; Skin and Connective Tissue Diseases	Neoplastic Process	475	0	0.3	no reported evidence		1	0	2015	2015
GSTP1	2950	Hepatitis, Drug-Induced	C1262760	disease	Digestive System Diseases; Substance-Related Disorders	Disease or Syndrome	328	0	0.3	no reported evidence		2	0	2011	2015
GSTP1	2950	Chromophobe Renal Cell Carcinoma	C1266042	disease	Female Urogenital Diseases and Pregnancy Complications; Male Urogenital Diseases; Neoplasms	Neoplastic Process	148	1	0.3	no reported evidence		1	0	2004	2004
GSTP1	2950	Sarcomatoid Renal Cell Carcinoma	C1266043	disease	Female Urogenital Diseases and Pregnancy Complications; Male Urogenital Diseases; Neoplasms	Neoplastic Process	127	0	0.3	no reported evidence		1	0	2004	2004
GSTP1	2950	Collecting Duct Carcinoma of the Kidney	C1266044	disease	Female Urogenital Diseases and Pregnancy Complications; Male Urogenital Diseases; Neoplasms	Neoplastic Process	137	0	0.3	no reported evidence		1	0	2004	2004
GSTP1	2950	Lymphocyte Rich Classical Hodgkin Lymphoma	C1266194	disease	Hemic and Lymphatic Diseases; Immune System Diseases; Neoplasms	Neoplastic Process	14	0	0.3	no reported evidence		1	0	2001	2001
GSTP1	2950	Nodular Lymphocyte Predominant Hodgkin Lymphoma	C1334968	disease	Hemic and Lymphatic Diseases; Immune System Diseases; Neoplasms	Neoplastic Process	31	0	0.3	no reported evidence		1	0	2001	2001
GSTP1	2950	Ureteral Calculi	C1456865	disease	Female Urogenital Diseases and Pregnancy Complications; Male Urogenital Diseases; Pathological Conditions, Signs and Symptoms	Disease or Syndrome	4	0	0.3	no reported evidence		1	0	2014	2014
GSTP1	2950	Acute Kidney Insufficiency	C1565662	disease	Female Urogenital Diseases and Pregnancy Complications; Male Urogenital Diseases	Disease or Syndrome	88	0	0.3	no reported evidence		1	0	2011	2011
GSTP1	2950	Hereditary Diffuse Gastric Cancer	C1708349	disease	Digestive System Diseases; Neoplasms	Neoplastic Process	299	48	0.3	no reported evidence		2	0	2011	2011
GSTP1	2950	Acute kidney injury	C2609414	disease	Female Urogenital Diseases and Pregnancy Complications; Male Urogenital Diseases	Injury or Poisoning	91	0	0.3	no reported evidence		1	0	2011	2011
GSTP1	2950	Nonalcoholic Steatohepatitis	C3241937	disease	Digestive System Diseases	Disease or Syndrome	208	11	0.3	no reported evidence		1	0	2013	2013
GSTP1	2950	Drug-Induced Acute Liver Injury	C3658290	disease	Digestive System Diseases; Substance-Related Disorders	Disease or Syndrome	324	0	0.3	no reported evidence		2	0	2011	2015
GSTP1	2950	Chemical and Drug Induced Liver Injury	C4277682	disease	Digestive System Diseases; Substance-Related Disorders	Disease or Syndrome	324	0	0.3	no reported evidence		2	0	2011	2015
GSTP1	2950	Chemically-Induced Liver Toxicity	C4279912	disease	Digestive System Diseases; Substance-Related Disorders	Disease or Syndrome	324	0	0.3	no reported evidence		2	0	2011	2015
HSD17B10	3028	Adenocarcinoma of lung (disorder)	C0152013	disease	Neoplasms; Respiratory Tract Diseases	Neoplastic Process	1187	428	0.3	no reported evidence		1	0	2011	2011
HSD17B10	3028	Mitochondrial Diseases	C0751651	group	Nutritional and Metabolic Diseases	Disease or Syndrome	383	57	0.3	strong		0	0
HIF1A	3091	Bipolar Disorder	C0005586	disease	Mental Disorders	Mental or Behavioral Dysfunction	836	665	0.3	no reported evidence	1	1	0	2013	2013
HIF1A	3091	Carcinoma	C0007097	group	Neoplasms	Neoplastic Process	215	16	0.3	no reported evidence		1	0	2010	2010
HIF1A	3091	Malignant neoplasm of skin	C0007114	disease	Neoplasms; Skin and Connective Tissue Diseases	Neoplastic Process	306	23	0.3	no reported evidence		1	0	2009	2009
HIF1A	3091	Cholangitis, Sclerosing	C0008313	disease	Digestive System Diseases	Disease or Syndrome	139	284	0.3	no reported evidence		1	0	2012	2012
HIF1A	3091	Mental Depression	C0011570	disease	Behavior and Behavior Mechanisms	Mental or Behavioral Dysfunction	574	137	0.3	no reported evidence	1	1	0	2013	2013
HIF1A	3091	Congenital Heart Defects	C0018798	group	Cardiovascular Diseases; Congenital, Hereditary, and Neonatal Diseases and Abnormalities	Congenital Abnormality	276	31	0.3	no reported evidence		1	0	2016	2016
HIF1A	3091	Cardiomegaly	C0018800	phenotype	Cardiovascular Diseases; Pathological Conditions, Signs and Symptoms	Finding	158	0	0.3	no reported evidence		1	0	2005	2005
HIF1A	3091	Left-Sided Heart Failure	C0023212	disease	Cardiovascular Diseases	Disease or Syndrome	125	0	0.3	no reported evidence		1	0	2005	2005
HIF1A	3091	Biliary cirrhosis	C0023892	disease	Digestive System Diseases	Disease or Syndrome	154	560	0.3	no reported evidence		1	0	2012	2012
HIF1A	3091	Myocardial Reperfusion Injury	C0027055	phenotype	Cardiovascular Diseases; Pathological Conditions, Signs and Symptoms	Pathologic Function	85	0	0.3	no reported evidence		2	0	2008	2013
HIF1A	3091	Neoplasm Invasiveness	C0027626	phenotype	Neoplasms; Pathological Conditions, Signs and Symptoms	Pathologic Function	182	0	0.3	no reported evidence		1	0	2003	2003
HIF1A	3091	Radiation Injuries, Experimental	C0034531	group	Wounds and Injuries	Injury or Poisoning	11	0	0.3	no reported evidence		1	0	2013	2013
HIF1A	3091	Skin Neoplasms	C0037286	group	Neoplasms; Skin and Connective Tissue Diseases	Neoplastic Process	255	4	0.3	no reported evidence		1	0	2009	2009
HIF1A	3091	Spinal Cord Injuries	C0037929	group	Nervous System Diseases; Wounds and Injuries	Injury or Poisoning	8	0	0.3	no reported evidence		1	0	2011	2011
HIF1A	3091	Thyroid Neoplasm	C0040136	disease	Endocrine System Diseases; Neoplasms	Neoplastic Process	475	35	0.3	no reported evidence		1	0	2010	2010
HIF1A	3091	Unipolar Depression	C0041696	disease	Mental Disorders	Mental or Behavioral Dysfunction	516	378	0.3	no reported evidence	1	1	0	2013	2013
HIF1A	3091	Thyroid Gland Follicular Adenoma	C0151468	disease	Endocrine System Diseases; Neoplasms	Neoplastic Process	133	4	0.3	no reported evidence		1	0	2010	2010
HIF1A	3091	Cerebral Hypoxia-Ischemia	C0178540	disease	Cardiovascular Diseases; Nervous System Diseases	Disease or Syndrome	5	0	0.3	no reported evidence		1	0	2014	2014
HIF1A	3091	Anaplastic carcinoma	C0205696	disease	Neoplasms	Neoplastic Process	203	3	0.3	no reported evidence		1	0	2010	2010
HIF1A	3091	Carcinoma, Spindle-Cell	C0205697	disease	Neoplasms	Neoplastic Process	187	2	0.3	no reported evidence		1	0	2010	2010
HIF1A	3091	Undifferentiated carcinoma	C0205698	phenotype	Neoplasms	Neoplastic Process	236	2	0.3	no reported evidence		1	0	2010	2010
HIF1A	3091	Carcinomatosis	C0205699	phenotype	Neoplasms	Neoplastic Process	175	2	0.3	no reported evidence		1	0	2010	2010
HIF1A	3091	Heart Failure, Right-Sided	C0235527	disease	Cardiovascular Diseases	Disease or Syndrome	105	0	0.3	no reported evidence		1	0	2005	2005
HIF1A	3091	Biliary Cirrhosis, Secondary	C0238065	disease	Digestive System Diseases	Disease or Syndrome	33	0	0.3	no reported evidence		1	0	2012	2012
HIF1A	3091	Juvenile Pilocytic Astrocytoma	C0280783	disease	Neoplasms	Neoplastic Process	36	1	0.3	no reported evidence		1	0	2005	2005
HIF1A	3091	Diffuse Astrocytoma	C0280785	disease	Neoplasms	Neoplastic Process	65	4	0.3	no reported evidence		1	0	2005	2005
HIF1A	3091	Protoplasmic astrocytoma	C0334580	disease	Neoplasms	Neoplastic Process	29	0	0.3	no reported evidence		1	0	2005	2005
HIF1A	3091	Gemistocytic astrocytoma	C0334581	disease	Neoplasms	Neoplastic Process	42	0	0.3	no reported evidence		1	0	2005	2005
HIF1A	3091	Fibrillary Astrocytoma	C0334582	disease	Neoplasms	Neoplastic Process	32	0	0.3	no reported evidence		1	0	2005	2005
HIF1A	3091	Giant Cell Glioblastoma	C0334588	disease	Neoplasms	Neoplastic Process	77	1	0.3	no reported evidence		1	0	2003	2003
HIF1A	3091	Childhood Cerebral Astrocytoma	C0338070	disease	Neoplasms	Neoplastic Process	26	0	0.3	no reported evidence		1	0	2005	2005
HIF1A	3091	Complications of Diabetes Mellitus	C0342257	group	Endocrine System Diseases	Disease or Syndrome	23	0	0.3	no reported evidence		1	0	2016	2016
HIF1A	3091	Spinal Cord Contusion	C0433895	disease	Nervous System Diseases; Wounds and Injuries	Injury or Poisoning	8	0	0.3	no reported evidence		1	0	2011	2011
HIF1A	3091	Spinal Cord Laceration	C0433900	disease	Nervous System Diseases; Wounds and Injuries	Injury or Poisoning	8	0	0.3	no reported evidence		1	0	2011	2011
HIF1A	3091	Spinal Cord transection injury	C0433905	disease	Nervous System Diseases; Wounds and Injuries	Injury or Poisoning	8	0	0.3	no reported evidence		1	0	2011	2011
HIF1A	3091	Mood Disorders	C0525045	group	Mental Disorders	Mental or Behavioral Dysfunction	335	91	0.3	no reported evidence	1	1	0	2013	2013
HIF1A	3091	Mixed oligoastrocytoma	C0547065	disease	Neoplasms	Neoplastic Process	32	0	0.3	no reported evidence		1	0	2005	2005
HIF1A	3091	Cerebral Astrocytoma	C0750935	disease	Neoplasms	Neoplastic Process	27	0	0.3	no reported evidence		1	0	2005	2005
HIF1A	3091	Intracranial Astrocytoma	C0750936	disease	Neoplasms	Neoplastic Process	26	0	0.3	no reported evidence		1	0	2005	2005
HIF1A	3091	Post-Traumatic Myelopathy	C0751515	disease	Nervous System Diseases; Wounds and Injuries	Injury or Poisoning	8	0	0.3	no reported evidence		1	0	2011	2011
HIF1A	3091	Multiple Hemangioblastomas	C0751692	group	Neoplasms	Neoplastic Process	2	0	0.3	no reported evidence		1	0	2005	2005
HIF1A	3091	Hypoxic-Ischemic Encephalopathy	C0752304	disease	Cardiovascular Diseases; Nervous System Diseases	Disease or Syndrome	22	0	0.3	no reported evidence		1	0	2014	2014
HIF1A	3091	Anoxic-Ischemic Encephalopathy	C0752305	disease	Cardiovascular Diseases; Nervous System Diseases	Disease or Syndrome	5	0	0.3	no reported evidence		1	0	2014	2014
HIF1A	3091	Anoxia-Ischemia, Brain	C0752306	disease	Cardiovascular Diseases; Nervous System Diseases	Disease or Syndrome	5	0	0.3	no reported evidence		1	0	2014	2014
HIF1A	3091	Anoxia-Ischemia, Cerebral	C0752307	disease	Cardiovascular Diseases; Nervous System Diseases	Disease or Syndrome	5	0	0.3	no reported evidence		1	0	2014	2014
HIF1A	3091	Ductal Carcinoma	C1176475	disease	Neoplasms	Neoplastic Process	229	3	0.3	no reported evidence		1	0	2010	2010
HIF1A	3091	Mammary Neoplasms, Human	C1257931	group	Neoplasms; Skin and Connective Tissue Diseases	Neoplastic Process	475	0	0.3	no reported evidence		1	0	2014	2014
HIF1A	3091	Major Depressive Disorder	C1269683	disease	Mental Disorders	Mental or Behavioral Dysfunction	512	210	0.3	no reported evidence	1	1	0	2013	2013
HIF1A	3091	Atypical Ductal Breast Hyperplasia	C1332347	disease	Neoplasms	Neoplastic Process	49	9	0.3	no reported evidence		1	0	2010	2010
HIF1A	3091	Cardiac Hypertrophy	C1383860	phenotype	Cardiovascular Diseases; Pathological Conditions, Signs and Symptoms	Pathologic Function	77	8	0.3	no reported evidence		1	0	2005	2005
HIF1A	3091	Grade I Astrocytoma	C1704230	disease	Neoplasms	Neoplastic Process	31	0	0.3	no reported evidence		1	0	2005	2005
HIF1A	3091	Idiopathic Pulmonary Fibrosis	C1800706	disease	Respiratory Tract Diseases	Disease or Syndrome	378	49	0.3	no reported evidence		1	0	2017	2017
HIF1A	3091	Myocardial Failure	C1959583	disease	Cardiovascular Diseases	Disease or Syndrome	107	0	0.3	no reported evidence		1	0	2005	2005
HIF1A	3091	Heart Decompensation	C1961112	phenotype	Cardiovascular Diseases	Pathologic Function	101	0	0.3	no reported evidence		1	0	2005	2005
HRAS	3265	Carcinoma	C0007097	group	Neoplasms	Neoplastic Process	215	16	0.3	no reported evidence		1	0	1994	1994
HRAS	3265	Neoplastic Cell Transformation	C0007621	phenotype	Neoplasms; Pathological Conditions, Signs and Symptoms	Neoplastic Process	130	0	0.3	no reported evidence		4	0	2008	2014
HRAS	3265	Malignant tumor of cervix	C0007847	disease		Neoplastic Process	883	79	0.3	no reported evidence		0	0
HRAS	3265	Uterine Cervical Neoplasm	C0007873	disease	Female Urogenital Diseases and Pregnancy Complications; Neoplasms	Neoplastic Process	123	4	0.3	no reported evidence		0	0
HRAS	3265	Charcot-Marie-Tooth Disease	C0007959	disease	Congenital, Hereditary, and Neonatal Diseases and Abnormalities; Nervous System Diseases	Disease or Syndrome	297	104	0.3	limited		0	0
HRAS	3265	Cytopenia	C0010828	phenotype		Pathologic Function	206	0	0.3	limited		0	0
HRAS	3265	Hepatoma, Morris	C0019207	disease	Digestive System Diseases; Neoplasms	Experimental Model of Disease; Neoplastic Process	120	0	0.3	no reported evidence		4	0	1994	2016
HRAS	3265	Hepatoma, Novikoff	C0019208	disease	Digestive System Diseases; Neoplasms	Experimental Model of Disease; Neoplastic Process	118	0	0.3	no reported evidence		4	0	1994	2016
HRAS	3265	Hydrops Fetalis	C0020305	disease	Congenital, Hereditary, and Neonatal Diseases and Abnormalities; Female Urogenital Diseases and Pregnancy Complications; Hemic and Lymphatic Diseases; Immune System Diseases; Pathological Conditions, Signs and Symptoms	Disease or Syndrome	102	2	0.3	strong		4	0	2005	2011
HRAS	3265	Liver Neoplasms, Experimental	C0023904	group	Digestive System Diseases; Neoplasms	Experimental Model of Disease; Neoplastic Process	115	0	0.3	no reported evidence		4	0	1994	2016
HRAS	3265	Animal Mammary Neoplasms	C0024667	group	Animal Diseases; Neoplasms	Neoplastic Process	144	0	0.3	no reported evidence		1	0	1994	1994
HRAS	3265	Mammary Neoplasms, Experimental	C0024668	group	Neoplasms	Experimental Model of Disease; Neoplastic Process	159	0	0.3	no reported evidence		2	0	1994	2001
HRAS	3265	Mouth Neoplasms	C0026640	group	Neoplasms; Stomatognathic Diseases	Neoplastic Process	131	0	0.3	no reported evidence		1	0	2014	2014
HRAS	3265	Neoplasm Invasiveness	C0027626	phenotype	Neoplasms; Pathological Conditions, Signs and Symptoms	Pathologic Function	182	0	0.3	no reported evidence		1	0	2014	2014
HRAS	3265	Neoplasms, Experimental	C0027659	group	Neoplasms	Experimental Model of Disease; Neoplastic Process	80	0	0.3	no reported evidence		3	0	1988	2016
HRAS	3265	Neoplastic Processes	C0027671	group	Neoplasms; Pathological Conditions, Signs and Symptoms	Neoplastic Process	12	0	0.3	no reported evidence		1	0	2002	2002
HRAS	3265	Penile Neoplasms	C0030849	group	Male Urogenital Diseases; Neoplasms	Neoplastic Process	7	0	0.3	no reported evidence		1	0	2008	2008
HRAS	3265	Splenic Neoplasms	C0037999	group	Hemic and Lymphatic Diseases; Neoplasms	Neoplastic Process	5	0	0.3	no reported evidence		1	0	2016	2016
HRAS	3265	Experimental Hepatoma	C0086404	disease	Digestive System Diseases; Neoplasms	Experimental Model of Disease; Neoplastic Process	115	0	0.3	no reported evidence		4	0	1994	2016
HRAS	3265	Thyroid Gland Follicular Adenoma	C0151468	disease	Endocrine System Diseases; Neoplasms	Neoplastic Process	133	4	0.3	no reported evidence		1	0	1990	1990
HRAS	3265	Malignant neoplasm of tongue	C0153349	disease	Neoplasms; Stomatognathic Diseases	Neoplastic Process	81	0	0.3	no reported evidence		1	0	2010	2010
HRAS	3265	Malignant neoplasm of spleen	C0153470	disease	Hemic and Lymphatic Diseases; Neoplasms	Neoplastic Process	1	0	0.3	no reported evidence		1	0	2016	2016
HRAS	3265	Malignant neoplasm of brain	C0153633	disease	Neoplasms; Nervous System Diseases	Neoplastic Process	165	3	0.3	no reported evidence		1	0	2017	2017
HRAS	3265	Benign neoplasm of bladder	C0154017	disease		Neoplastic Process	15	0	0.3	no reported evidence		0	0
HRAS	3265	Carcinoma in situ of bladder	C0154091	disease		Neoplastic Process	16	0	0.3	no reported evidence		0	0
HRAS	3265	Congenital anemia	C0158995	disease		Disease or Syndrome	208	0	0.3	limited		0	0
HRAS	3265	Anaplastic carcinoma	C0205696	disease	Neoplasms	Neoplastic Process	203	3	0.3	no reported evidence		1	0	1994	1994
HRAS	3265	Carcinoma, Spindle-Cell	C0205697	disease	Neoplasms	Neoplastic Process	187	2	0.3	no reported evidence		1	0	1994	1994
HRAS	3265	Undifferentiated carcinoma	C0205698	phenotype	Neoplasms	Neoplastic Process	236	2	0.3	no reported evidence		1	0	1994	1994
HRAS	3265	Carcinomatosis	C0205699	phenotype	Neoplasms	Neoplastic Process	175	2	0.3	no reported evidence		1	0	1994	1994
HRAS	3265	Papilloma, Squamous Cell	C0205874	disease	Neoplasms	Neoplastic Process	18	0	0.3	no reported evidence		1	0	1993	1993
HRAS	3265	Papillomatosis	C0205875	disease	Neoplasms	Neoplastic Process	17	0	0.3	no reported evidence		1	0	1993	1993
HRAS	3265	Disease Exacerbation	C0235874	phenotype	Pathological Conditions, Signs and Symptoms	Finding	143	0	0.3	no reported evidence		1	0	2002	2002
HRAS	3265	Congenital myopathy (disorder)	C0270960	group		Congenital Abnormality	109	5	0.3	limited		1	0	2008	2008
HRAS	3265	Condition, Preneoplastic	C0282313	phenotype	Neoplasms	Neoplastic Process	115	0	0.3	no reported evidence		1	0	1989	1989
HRAS	3265	Woolly hair nevus	C0343114	disease		Neoplastic Process	3	6	0.3	no reported evidence		0	0
HRAS	3265	Verrucous epidermal nevus	C0362030	disease	Congenital, Hereditary, and Neonatal Diseases and Abnormalities; Neoplasms; Nervous System Diseases	Disease or Syndrome	4	1	0.3	no reported evidence		1	0	2012	2012
HRAS	3265	Cortical Dysplasia	C0431380	disease	Congenital, Hereditary, and Neonatal Diseases and Abnormalities; Nervous System Diseases	Congenital Abnormality	63	3	0.3	no reported evidence		1	0	2017	2017
HRAS	3265	Inflammatory linear verrucous epidermal nevus	C0473574	disease	Congenital, Hereditary, and Neonatal Diseases and Abnormalities; Neoplasms; Nervous System Diseases	Neoplastic Process	3	0	0.3	no reported evidence		1	0	2012	2012
HRAS	3265	Benign neoplasm of brain, unspecified	C0496899	disease	Neoplasms; Nervous System Diseases	Neoplastic Process	35	0	0.3	no reported evidence		1	0	2017	2017
HRAS	3265	Neoplasm of uncertain or unknown behavior of bladder	C0496930	disease		Neoplastic Process	15	0	0.3	no reported evidence		0	0
HRAS	3265	Neoplasm of uncertain or unknown behavior of breast	C0496956	disease		Neoplastic Process	43	0	0.3	no reported evidence		0	0
HRAS	3265	Epileptic encephalopathy	C0543888	disease		Disease or Syndrome	467	60	0.3	strong		0	0
HRAS	3265	Recurrent Brain Neoplasm	C0750977	disease	Neoplasms; Nervous System Diseases	Neoplastic Process	38	0	0.3	no reported evidence		1	0	2017	2017
HRAS	3265	Primary malignant neoplasm of brain	C0750979	disease	Neoplasms; Nervous System Diseases	Neoplastic Process	38	0	0.3	no reported evidence		1	0	2017	2017
HRAS	3265	Mammary Carcinoma, Animal	C1257925	disease	Animal Diseases; Neoplasms	Neoplastic Process	144	0	0.3	no reported evidence		1	0	1994	1994
HRAS	3265	Mammary Neoplasms, Human	C1257931	group	Neoplasms; Skin and Connective Tissue Diseases	Neoplastic Process	475	0	0.3	no reported evidence		4	0	2002	2009
HRAS	3265	Adenocarcinoma of large intestine	C1319315	disease		Neoplastic Process	296	127	0.3	no reported evidence		0	0
HRAS	3265	Female Pseudo-Turner Syndrome	C1527404	disease	Cardiovascular Diseases; Congenital, Hereditary, and Neonatal Diseases and Abnormalities; Musculoskeletal Diseases; Skin and Connective Tissue Diseases	Congenital Abnormality	11	0	0.3	no reported evidence		1	0	2007	2007
HRAS	3265	Hereditary Diffuse Gastric Cancer	C1708349	disease	Digestive System Diseases; Neoplasms	Neoplastic Process	299	48	0.3	no reported evidence		2	0	2001	2016
HRAS	3265	GIANT PIGMENTED HAIRY NEVUS	C1842036	disease	Neoplasms; Skin and Connective Tissue Diseases	Neoplastic Process	4	3	0.3	no reported evidence		0	0
HRAS	3265	Malformations of Cortical Development	C1955869	group	Congenital, Hereditary, and Neonatal Diseases and Abnormalities; Nervous System Diseases	Disease or Syndrome	98	2	0.3	no reported evidence		1	0	2017	2017
HRAS	3265	Urothelial Carcinoma	C2145472	disease		Neoplastic Process	256	4	0.3	no reported evidence		0	0
HRAS	3265	Thyroid cancer, follicular	C2931367	disease	Neoplasms	Neoplastic Process	8	0	0.3	no reported evidence		0	0
HRAS	3265	Linear Verrucous Epidermal Nevus	C3179502	disease	Congenital, Hereditary, and Neonatal Diseases and Abnormalities; Neoplasms; Nervous System Diseases	Disease or Syndrome	3	0	0.3	no reported evidence		1	0	2012	2012
HRAS	3265	Thymus Neoplasms	C3714644	group	Hemic and Lymphatic Diseases; Neoplasms	Neoplastic Process	23	0	0.3	no reported evidence		0	0
HRAS	3265	Nevus, Keratinocytic, Nonepidermolytic	C4011754	disease	Neoplasms	Neoplastic Process	4	6	0.3	no reported evidence		0	0
HRAS	3265	THYROID CANCER, NONMEDULLARY, 2	C4225426	disease		Neoplastic Process	4	8	0.3	no reported evidence		1	1	2003	2003
HRH2	3274	Carcinoma, Transitional Cell	C0007138	disease	Neoplasms	Neoplastic Process	398	6	0.3	no reported evidence		1	0	1983	1983
HRH2	3274	Hepatitis, Toxic	C0019193	disease	Digestive System Diseases; Substance-Related Disorders	Injury or Poisoning	324	0	0.3	no reported evidence		1	0	2013	2013
HRH2	3274	Neoplasm Metastasis	C0027627	phenotype	Neoplasms; Pathological Conditions, Signs and Symptoms	Neoplastic Process	3919	129	0.3	no reported evidence		1	0	1983	1983
HRH2	3274	Neoplasms, Experimental	C0027659	group	Neoplasms	Experimental Model of Disease; Neoplastic Process	80	0	0.3	no reported evidence		1	0	1983	1983
HRH2	3274	Substance Withdrawal Syndrome	C0038587	disease	Mental Disorders; Substance-Related Disorders	Mental or Behavioral Dysfunction	57	0	0.3	no reported evidence		1	0	1997	1997
HRH2	3274	Drug Withdrawal Symptoms	C0086189	phenotype	Mental Disorders; Substance-Related Disorders	Sign or Symptom	53	0	0.3	no reported evidence		1	0	1997	1997
HRH2	3274	Withdrawal Symptoms	C0087169	phenotype	Mental Disorders; Substance-Related Disorders	Sign or Symptom	72	9	0.3	no reported evidence		1	0	1997	1997
HRH2	3274	Coronary Stenosis	C0242231	disease	Cardiovascular Diseases	Disease or Syndrome	51	6	0.3	no reported evidence		1	0	2004	2004
HRH2	3274	Drug-Induced Liver Disease	C0860207	disease	Digestive System Diseases; Substance-Related Disorders	Disease or Syndrome	376	45	0.3	no reported evidence		1	0	2013	2013
HRH2	3274	Hepatitis, Drug-Induced	C1262760	disease	Digestive System Diseases; Substance-Related Disorders	Disease or Syndrome	328	0	0.3	no reported evidence		1	0	2013	2013
HRH2	3274	Drug-Induced Acute Liver Injury	C3658290	disease	Digestive System Diseases; Substance-Related Disorders	Disease or Syndrome	324	0	0.3	no reported evidence		1	0	2013	2013
HRH2	3274	Chemical and Drug Induced Liver Injury	C4277682	disease	Digestive System Diseases; Substance-Related Disorders	Disease or Syndrome	324	0	0.3	no reported evidence		1	0	2013	2013
HRH2	3274	Chemically-Induced Liver Toxicity	C4279912	disease	Digestive System Diseases; Substance-Related Disorders	Disease or Syndrome	324	0	0.3	no reported evidence		1	0	2013	2013
HSPA1B	3304	Dermatologic disorders	C0037274	group	Skin and Connective Tissue Diseases	Disease or Syndrome	405	11	0.3	no reported evidence		1	0	2006	2006
HSPA1B	3304	Muscular Dystrophy, Facioscapulohumeral	C0238288	disease	Congenital, Hereditary, and Neonatal Diseases and Abnormalities; Musculoskeletal Diseases; Nervous System Diseases	Disease or Syndrome	111	2	0.3	no reported evidence		1	0	2003	2003
HSPA1B	3304	Arsenic Poisoning, Inorganic	C0274861	disease	Nervous System Diseases; Substance-Related Disorders	Injury or Poisoning	61	0	0.3	no reported evidence		1	0	2006	2006
HSPA1B	3304	Nervous System, Organic Arsenic Poisoning	C0274862	disease	Nervous System Diseases; Substance-Related Disorders	Injury or Poisoning	61	0	0.3	no reported evidence		1	0	2006	2006
HSPA1B	3304	Arsenic Poisoning	C0311375	disease	Nervous System Diseases; Substance-Related Disorders	Injury or Poisoning	61	0	0.3	no reported evidence		1	0	2006	2006
HSPA1B	3304	Arsenic Encephalopathy	C0751851	disease	Nervous System Diseases; Substance-Related Disorders	Disease or Syndrome	61	0	0.3	no reported evidence		1	0	2006	2006
HSPA1B	3304	Arsenic Induced Polyneuropathy	C0751852	disease	Nervous System Diseases; Substance-Related Disorders	Injury or Poisoning	61	0	0.3	no reported evidence		1	0	2006	2006
HSPA1B	3304	Carcinoma, Pancreatic Ductal	C0887833	disease	Digestive System Diseases; Endocrine System Diseases; Neoplasms	Neoplastic Process	46	0	0.3	no reported evidence		1	0	2007	2007
HSPA1B	3304	Mammary Neoplasms, Human	C1257931	group	Neoplasms; Skin and Connective Tissue Diseases	Neoplastic Process	475	0	0.3	no reported evidence		1	0	2005	2005
HSPA1B	3304	Mammary Neoplasms	C1458155	group	Neoplasms; Skin and Connective Tissue Diseases	Neoplastic Process	2386	303	0.3	no reported evidence		1	0	2005	2005
HSPA1B	3304	Atherogenesis	C1563937	phenotype	Cardiovascular Diseases	Pathologic Function	54	0	0.3	no reported evidence		1	0	2006	2006
HSP90AA1	3320	Cocaine withdrawal	C0009178	disease		Mental or Behavioral Dysfunction	5	0	0.3	no reported evidence	1	1	0	2013	2013
HSP90AA1	3320	Contact Dermatitis	C0011616	disease	Skin and Connective Tissue Diseases	Disease or Syndrome	86	3	0.3	no reported evidence		1	0	2015	2015
HSP90AA1	3320	Contact hypersensitivity	C0162351	phenotype	Skin and Connective Tissue Diseases	Pathologic Function	71	0	0.3	no reported evidence		1	0	2015	2015
HSP90AA1	3320	Mood Disorders	C0525045	group	Mental Disorders	Mental or Behavioral Dysfunction	335	91	0.3	no reported evidence	1	1	0	2012	2012
HSP90AA1	3320	Mammary Neoplasms, Human	C1257931	group	Neoplasms; Skin and Connective Tissue Diseases	Neoplastic Process	475	0	0.3	no reported evidence		1	0	2011	2011
HSP90AA1	3320	HIV Coinfection	C4505456	disease	Immune System Diseases; Virus Diseases	Disease or Syndrome	102	0	0.3	no reported evidence		1	0	2003	2003
ITGA2B	3674	Carotid Artery Thrombosis	C0007274	disease	Cardiovascular Diseases; Nervous System Diseases	Disease or Syndrome	15	0	0.3	no reported evidence		1	0	1992	1992
ITGA2B	3674	Cytopenia	C0010828	phenotype		Pathologic Function	206	0	0.3	limited		0	0
ITGA2B	3674	Liver Cirrhosis, Experimental	C0023893	disease	Digestive System Diseases	Experimental Model of Disease	800	0	0.3	no reported evidence		1	0	2015	2015
ITGA2B	3674	Juvenile-Onset Still Disease	C0087031	disease	Immune System Diseases; Musculoskeletal Diseases; Skin and Connective Tissue Diseases	Disease or Syndrome	167	70	0.3	no reported evidence		1	0	2009	2009
ITGA2B	3674	Congenital anemia	C0158995	disease		Disease or Syndrome	208	0	0.3	limited		0	0
ITGA2B	3674	Common Carotid Artery Thrombosis	C0750988	disease	Cardiovascular Diseases; Nervous System Diseases	Disease or Syndrome	4	0	0.3	no reported evidence		1	0	1992	1992
ITGA2B	3674	External Carotid Artery Thrombosis	C0750989	disease	Cardiovascular Diseases; Nervous System Diseases	Disease or Syndrome	4	0	0.3	no reported evidence		1	0	1992	1992
ITGA2B	3674	Internal Carotid Artery Thrombosis	C0750990	disease	Cardiovascular Diseases; Nervous System Diseases	Disease or Syndrome	4	0	0.3	no reported evidence		1	0	1992	1992
ITGA2B	3674	Acute Cerebrovascular Accidents	C0751956	disease	Cardiovascular Diseases; Nervous System Diseases	Disease or Syndrome	90	3	0.3	no reported evidence		1	0	1998	1998
ITGA2B	3674	Cerebral Hemorrhage	C2937358	phenotype	Cardiovascular Diseases; Nervous System Diseases; Pathological Conditions, Signs and Symptoms	Pathologic Function	66	1	0.3	no reported evidence		1	0	1998	1998
ITGA2B	3674	Glanzmann Thrombasthenia, Type A	C3179396	disease	Congenital, Hereditary, and Neonatal Diseases and Abnormalities; Hemic and Lymphatic Diseases	Disease or Syndrome	2	0	0.3	no reported evidence		0	0
ITGA2B	3674	Juvenile arthritis	C3495559	disease	Immune System Diseases; Musculoskeletal Diseases; Skin and Connective Tissue Diseases	Disease or Syndrome	325	94	0.3	no reported evidence		1	0	2009	2009
ITGA2B	3674	Juvenile psoriatic arthritis	C3714758	disease	Immune System Diseases; Musculoskeletal Diseases; Skin and Connective Tissue Diseases	Disease or Syndrome	160	70	0.3	no reported evidence		1	0	2009	2009
ITGA2B	3674	FNAITP	C3854603	disease		Disease or Syndrome	7	0	0.3	no reported evidence		0	0
ITGA2B	3674	Autosomal dominant macrothrombocytopenia	C4304021	disease		Disease or Syndrome	6	0	0.3	no reported evidence		0	0
ITGB3	3690	Carotid Artery Thrombosis	C0007274	disease	Cardiovascular Diseases; Nervous System Diseases	Disease or Syndrome	15	0	0.3	no reported evidence		1	0	1992	1992
ITGB3	3690	Cytopenia	C0010828	phenotype		Pathologic Function	206	0	0.3	limited		0	0
ITGB3	3690	Gliosis	C0017639	phenotype	Pathological Conditions, Signs and Symptoms	Pathologic Function	78	0	0.3	no reported evidence		1	0	2003	2003
ITGB3	3690	Hemorrhage	C0019080	phenotype	Pathological Conditions, Signs and Symptoms	Pathologic Function	36	0	0.3	no reported evidence		1	0	2005	2005
ITGB3	3690	Hip Fractures	C0019557	disease	Wounds and Injuries	Injury or Poisoning	1	0	0.3	no reported evidence		1	0	2007	2007
ITGB3	3690	Liver Cirrhosis, Experimental	C0023893	disease	Digestive System Diseases	Experimental Model of Disease	800	0	0.3	no reported evidence		1	0	2015	2015
ITGB3	3690	Congenital anemia	C0158995	disease		Disease or Syndrome	208	0	0.3	limited		0	0
ITGB3	3690	Intertrochanteric Fractures	C0162385	disease	Wounds and Injuries	Injury or Poisoning	1	0	0.3	no reported evidence		1	0	2007	2007
ITGB3	3690	Subtrochanteric Fractures	C0162386	disease	Wounds and Injuries	Injury or Poisoning	1	0	0.3	no reported evidence		1	0	2007	2007
ITGB3	3690	Trochanteric Fractures	C0162387	disease	Wounds and Injuries	Injury or Poisoning	1	0	0.3	no reported evidence		1	0	2007	2007
ITGB3	3690	Malignant neoplasm of prostate	C0376358	disease	Male Urogenital Diseases; Neoplasms	Neoplastic Process	3238	563	0.3	no reported evidence		1	0	2005	2005
ITGB3	3690	Common Carotid Artery Thrombosis	C0750988	disease	Cardiovascular Diseases; Nervous System Diseases	Disease or Syndrome	4	0	0.3	no reported evidence		1	0	1992	1992
ITGB3	3690	External Carotid Artery Thrombosis	C0750989	disease	Cardiovascular Diseases; Nervous System Diseases	Disease or Syndrome	4	0	0.3	no reported evidence		1	0	1992	1992
ITGB3	3690	Internal Carotid Artery Thrombosis	C0750990	disease	Cardiovascular Diseases; Nervous System Diseases	Disease or Syndrome	4	0	0.3	no reported evidence		1	0	1992	1992
ITGB3	3690	Acute Cerebrovascular Accidents	C0751956	disease	Cardiovascular Diseases; Nervous System Diseases	Disease or Syndrome	90	3	0.3	no reported evidence		1	0	1998	1998
ITGB3	3690	Cerebral Hemorrhage	C2937358	phenotype	Cardiovascular Diseases; Nervous System Diseases; Pathological Conditions, Signs and Symptoms	Pathologic Function	66	1	0.3	no reported evidence		1	0	1998	1998
ITGB3	3690	Glanzmann Thrombasthenia, Type A	C3179396	disease	Congenital, Hereditary, and Neonatal Diseases and Abnormalities; Hemic and Lymphatic Diseases	Disease or Syndrome	2	0	0.3	no reported evidence		2	0	1992	1992
ITGB3	3690	FNAITP	C3854603	disease		Disease or Syndrome	7	0	0.3	no reported evidence		0	0
ITGB3	3690	Astrocytosis	C3887640	phenotype	Pathological Conditions, Signs and Symptoms	Pathologic Function	24	0	0.3	no reported evidence		1	0	2003	2003
LMNA	4000	Auriculo-Ventricular Dissociation	C0004331	phenotype	Cardiovascular Diseases; Pathological Conditions, Signs and Symptoms	Pathologic Function	4	0	0.3	no reported evidence		1	0	2005	2005
LMNA	4000	Hypertrophic Cardiomyopathy	C0007194	disease	Cardiovascular Diseases	Disease or Syndrome	327	287	0.3	limited		0	0
LMNA	4000	Congenital Foot Deformity	C0016508	group	Congenital, Hereditary, and Neonatal Diseases and Abnormalities; Musculoskeletal Diseases	Congenital Abnormality	14	1	0.3	no reported evidence		1	0	2005	2005
LMNA	4000	Congenital Hand Deformities	C0018566	group	Congenital, Hereditary, and Neonatal Diseases and Abnormalities; Musculoskeletal Diseases	Congenital Abnormality	9	0	0.3	no reported evidence		1	0	2005	2005
LMNA	4000	Osteogenesis Imperfecta	C0029434	disease	Congenital, Hereditary, and Neonatal Diseases and Abnormalities; Musculoskeletal Diseases; Skin and Connective Tissue Diseases	Congenital Abnormality; Disease or Syndrome	203	47	0.3	limited		0	0
LMNA	4000	Localized scleroderma	C0036420	disease	Skin and Connective Tissue Diseases	Disease or Syndrome	26	0	0.3	no reported evidence		1	0	2005	2005
LMNA	4000	Sinoatrial Block	C0037188	disease	Cardiovascular Diseases; Pathological Conditions, Signs and Symptoms	Disease or Syndrome	1	0	0.3	no reported evidence		1	0	2005	2005
LMNA	4000	Adenocarcinoma of lung (disorder)	C0152013	disease	Neoplasms; Respiratory Tract Diseases	Neoplastic Process	1187	428	0.3	no reported evidence		1	0	2011	2011
LMNA	4000	Linear Scleroderma	C0263409	disease	Skin and Connective Tissue Diseases	Disease or Syndrome	4	0	0.3	no reported evidence		1	0	2005	2005
LMNA	4000	Morphea	C1527383	disease	Skin and Connective Tissue Diseases	Disease or Syndrome	12	0	0.3	no reported evidence		1	0	2005	2005
LMNA	4000	Sudden Cardiac Arrest	C1720824	phenotype	Cardiovascular Diseases; Pathological Conditions, Signs and Symptoms	Pathologic Function	20	30	0.3	no reported evidence		1	0	2005	2005
LMNA	4000	Familial Partial Lipodystrophy, Type 3	C1720861	disease	Nutritional and Metabolic Diseases; Skin and Connective Tissue Diseases	Disease or Syndrome	10	8	0.3	no reported evidence		4	0	2003	2009
LMNA	4000	Intellectual Disability	C3714756	group	Behavior and Behavior Mechanisms; Mental Disorders; Nervous System Diseases; Pathological Conditions, Signs and Symptoms	Mental or Behavioral Dysfunction	2502	53	0.3	moderate		0	0
LMNA	4000	Left ventricular noncompaction cardiomyopathy	C4021133	disease		Disease or Syndrome	33	19	0.3	limited		0	0
MMP3	4314	Arthritis, Adjuvant-Induced	C0003865	disease	Musculoskeletal Diseases	Experimental Model of Disease	43	0	0.3	no reported evidence		1	0	2010	2010
MMP3	4314	Hyperalgesia	C0020429	phenotype	Nervous System Diseases; Pathological Conditions, Signs and Symptoms	Sign or Symptom	118	3	0.3	no reported evidence		1	0	2008	2008
MMP3	4314	Neoplasm Invasiveness	C0027626	phenotype	Neoplasms; Pathological Conditions, Signs and Symptoms	Pathologic Function	182	0	0.3	no reported evidence		2	0	2010	2016
MMP3	4314	Peripheral Neuropathy	C0031117	group	Nervous System Diseases	Disease or Syndrome	308	66	0.3	no reported evidence		1	0	2008	2008
MMP3	4314	Subependymal Giant Cell Astrocytoma	C0205768	disease	Neoplasms	Neoplastic Process	38	1	0.3	no reported evidence		1	0	2010	2010
MMP3	4314	Juvenile Pilocytic Astrocytoma	C0280783	disease	Neoplasms	Neoplastic Process	36	1	0.3	no reported evidence		1	0	2010	2010
MMP3	4314	Diffuse Astrocytoma	C0280785	disease	Neoplasms	Neoplastic Process	65	4	0.3	no reported evidence		1	0	2010	2010
MMP3	4314	Anaplastic astrocytoma	C0334579	disease	Neoplasms	Neoplastic Process	165	6	0.3	no reported evidence		1	0	2010	2010
MMP3	4314	Protoplasmic astrocytoma	C0334580	disease	Neoplasms	Neoplastic Process	29	0	0.3	no reported evidence		1	0	2010	2010
MMP3	4314	Gemistocytic astrocytoma	C0334581	disease	Neoplasms	Neoplastic Process	42	0	0.3	no reported evidence		1	0	2010	2010
MMP3	4314	Fibrillary Astrocytoma	C0334582	disease	Neoplasms	Neoplastic Process	32	0	0.3	no reported evidence		1	0	2010	2010
MMP3	4314	Pilocytic Astrocytoma	C0334583	disease	Neoplasms	Neoplastic Process	121	3	0.3	no reported evidence		1	0	2010	2010
MMP3	4314	Childhood Cerebral Astrocytoma	C0338070	disease	Neoplasms	Neoplastic Process	26	0	0.3	no reported evidence		1	0	2010	2010
MMP3	4314	Allodynia	C0458247	phenotype	Nervous System Diseases; Pathological Conditions, Signs and Symptoms	Finding	83	0	0.3	no reported evidence		1	0	2008	2008
MMP3	4314	Mixed oligoastrocytoma	C0547065	disease	Neoplasms	Neoplastic Process	32	0	0.3	no reported evidence		1	0	2010	2010
MMP3	4314	Cerebral Astrocytoma	C0750935	disease	Neoplasms	Neoplastic Process	27	0	0.3	no reported evidence		1	0	2010	2010
MMP3	4314	Intracranial Astrocytoma	C0750936	disease	Neoplasms	Neoplastic Process	26	0	0.3	no reported evidence		1	0	2010	2010
MMP3	4314	Hyperalgesia, Primary	C0751211	phenotype	Nervous System Diseases; Pathological Conditions, Signs and Symptoms	Sign or Symptom	84	0	0.3	no reported evidence		1	0	2008	2008
MMP3	4314	Hyperalgesia, Secondary	C0751212	phenotype	Nervous System Diseases; Pathological Conditions, Signs and Symptoms	Sign or Symptom	83	0	0.3	no reported evidence		1	0	2008	2008
MMP3	4314	Tactile Allodynia	C0751213	phenotype	Nervous System Diseases; Pathological Conditions, Signs and Symptoms	Sign or Symptom	88	0	0.3	no reported evidence		1	0	2008	2008
MMP3	4314	Hyperalgesia, Thermal	C0751214	phenotype	Nervous System Diseases; Pathological Conditions, Signs and Symptoms	Sign or Symptom	108	0	0.3	no reported evidence		1	0	2008	2008
MMP3	4314	Arthritis, Collagen-Induced	C0971858	disease	Musculoskeletal Diseases	Experimental Model of Disease	43	0	0.3	no reported evidence		1	0	2010	2010
MMP3	4314	Arthritis, Experimental	C0993582	disease	Musculoskeletal Diseases	Experimental Model of Disease	43	0	0.3	no reported evidence		1	0	2010	2010
MMP3	4314	Mammary Neoplasms, Human	C1257931	group	Neoplasms; Skin and Connective Tissue Diseases	Neoplastic Process	475	0	0.3	no reported evidence		1	0	2006	2006
MMP3	4314	Grade I Astrocytoma	C1704230	disease	Neoplasms	Neoplastic Process	31	0	0.3	no reported evidence		1	0	2010	2010
MMP3	4314	Mechanical Allodynia	C2936719	phenotype	Nervous System Diseases; Pathological Conditions, Signs and Symptoms	Sign or Symptom	107	3	0.3	no reported evidence		1	0	2008	2008
MMP3	4314	Cerebral Hemorrhage	C2937358	phenotype	Cardiovascular Diseases; Nervous System Diseases; Pathological Conditions, Signs and Symptoms	Pathologic Function	66	1	0.3	no reported evidence		1	0	2008	2008
NFKB1	4790	Neoplastic Cell Transformation	C0007621	phenotype	Neoplasms; Pathological Conditions, Signs and Symptoms	Neoplastic Process	130	0	0.3	no reported evidence		2	0	2010	2017
NFKB1	4790	Corpus Luteum Cyst	C0010093	disease	Endocrine System Diseases; Female Urogenital Diseases and Pregnancy Complications; Neoplasms	Disease or Syndrome	36	0	0.3	no reported evidence		1	0	2011	2011
NFKB1	4790	Heat Stroke	C0018843	disease	Wounds and Injuries	Injury or Poisoning	17	0	0.3	no reported evidence		1	0	2014	2014
NFKB1	4790	Hyperoxaluria	C0020500	disease	Female Urogenital Diseases and Pregnancy Complications; Male Urogenital Diseases	Disease or Syndrome	15	1	0.3	no reported evidence		1	0	2006	2006
NFKB1	4790	Kidney Failure, Acute	C0022660	disease	Female Urogenital Diseases and Pregnancy Complications; Male Urogenital Diseases	Disease or Syndrome	309	8	0.3	no reported evidence		1	0	2018	2018
NFKB1	4790	Biliary cirrhosis	C0023892	disease	Digestive System Diseases	Disease or Syndrome	154	560	0.3	no reported evidence		1	0	2011	2011
NFKB1	4790	Ovarian Cysts	C0029927	disease	Endocrine System Diseases; Female Urogenital Diseases and Pregnancy Complications; Neoplasms	Disease or Syndrome	74	0	0.3	no reported evidence		1	0	2011	2011
NFKB1	4790	Adenocarcinoma, Basal Cell	C0205641	disease	Neoplasms	Neoplastic Process	116	0	0.3	no reported evidence		1	0	2009	2009
NFKB1	4790	Adenocarcinoma, Oxyphilic	C0205642	disease	Neoplasms	Neoplastic Process	121	0	0.3	no reported evidence		1	0	2009	2009
NFKB1	4790	Carcinoma, Cribriform	C0205643	disease	Neoplasms	Neoplastic Process	114	0	0.3	no reported evidence		1	0	2009	2009
NFKB1	4790	Carcinoma, Granular Cell	C0205644	disease	Neoplasms	Neoplastic Process	114	0	0.3	no reported evidence		1	0	2009	2009
NFKB1	4790	Adenocarcinoma, Tubular	C0205645	disease	Neoplasms	Neoplastic Process	124	1	0.3	no reported evidence		1	0	2009	2009
NFKB1	4790	Biliary Cirrhosis, Secondary	C0238065	disease	Digestive System Diseases	Disease or Syndrome	33	0	0.3	no reported evidence		1	0	2011	2011
NFKB1	4790	Mood Disorders	C0525045	group	Mental Disorders	Mental or Behavioral Dysfunction	335	91	0.3	no reported evidence	1	1	0	2012	2012
NFKB1	4790	Oxalosis	C1298681	disease	Female Urogenital Diseases and Pregnancy Complications; Male Urogenital Diseases	Disease or Syndrome	6	0	0.3	no reported evidence		1	0	2006	2006
NFKB1	4790	Acute Kidney Insufficiency	C1565662	disease	Female Urogenital Diseases and Pregnancy Complications; Male Urogenital Diseases	Disease or Syndrome	88	0	0.3	no reported evidence		1	0	2018	2018
NFKB1	4790	Acute kidney injury	C2609414	disease	Female Urogenital Diseases and Pregnancy Complications; Male Urogenital Diseases	Injury or Poisoning	91	0	0.3	no reported evidence		1	0	2018	2018
NFKB1	4790	Immunoglobulin Deficiency, Late-Onset	C2936665	disease	Immune System Diseases	Disease or Syndrome	11	0	0.3	no reported evidence		0	0
NFKB1	4790	Familial Mأ©niأ¨re disease	C4302111	disease		Disease or Syndrome	124	0	0.3	limited		3	0	2015	2017
NME2	4831	Colorectal Neoplasms	C0009404	group	Digestive System Diseases; Neoplasms	Neoplastic Process	1072	226	0.3	no reported evidence		1	0	2005	2005
NME2	4831	Mesothelioma	C0025500	disease	Neoplasms	Neoplastic Process	382	3	0.3	no reported evidence		1	0	2005	2005
NME2	4831	Degenerative polyarthritis	C0029408	disease	Musculoskeletal Diseases	Disease or Syndrome	975	92	0.3	no reported evidence		1	0	2009	2009
NME2	4831	Osteoarthrosis Deformans	C0086743	disease	Musculoskeletal Diseases	Disease or Syndrome	88	0	0.3	no reported evidence		1	0	2009	2009
OAT	4942	Liver Cirrhosis, Experimental	C0023893	disease	Digestive System Diseases	Experimental Model of Disease	800	0	0.3	no reported evidence		1	0	2015	2015
OAT	4942	Liver neoplasms	C0023903	group	Digestive System Diseases; Neoplasms	Neoplastic Process	1320	7	0.3	no reported evidence		1	0	2017	2017
OAT	4942	Malignant neoplasm of liver	C0345904	disease	Digestive System Diseases; Neoplasms	Neoplastic Process	804	37	0.3	no reported evidence		1	0	2017	2017
OAT	4942	Necrotizing Enterocolitis	C0520459	disease	Digestive System Diseases	Disease or Syndrome	62	3	0.3	no reported evidence		1	0	2008	2008
PIM1	5292	Neoplastic Cell Transformation	C0007621	phenotype	Neoplasms; Pathological Conditions, Signs and Symptoms	Neoplastic Process	130	0	0.3	no reported evidence		1	0	2013	2013
PIM1	5292	Precancerous Conditions	C0032927	group	Neoplasms	Neoplastic Process	445	9	0.3	no reported evidence		1	0	2016	2016
PIM1	5292	Dermatitis, Allergic Contact	C0162820	disease	Immune System Diseases; Skin and Connective Tissue Diseases	Disease or Syndrome	106	0	0.3	no reported evidence		1	0	2005	2005
PIM1	5292	Congenital diaphragmatic hernia	C0235833	disease	Congenital, Hereditary, and Neonatal Diseases and Abnormalities; Pathological Conditions, Signs and Symptoms	Disease or Syndrome	94	10	0.3	no reported evidence		1	0	2015	2015
PIM1	5292	Congenital hernia of foramen of Morgagni	C0265699	disease	Congenital, Hereditary, and Neonatal Diseases and Abnormalities; Pathological Conditions, Signs and Symptoms	Congenital Abnormality	17	0	0.3	no reported evidence		1	0	2015	2015
PIM1	5292	Congenital hernia of foramen of Bochdalek	C0265700	disease	Congenital, Hereditary, and Neonatal Diseases and Abnormalities; Pathological Conditions, Signs and Symptoms	Congenital Abnormality	17	0	0.3	no reported evidence		1	0	2015	2015
PIM1	5292	Condition, Preneoplastic	C0282313	phenotype	Neoplasms	Neoplastic Process	115	0	0.3	no reported evidence		1	0	2016	2016
PIM1	5292	Giant Cell Glioblastoma	C0334588	disease	Neoplasms	Neoplastic Process	77	1	0.3	no reported evidence		1	0	2014	2014
PIM1	5292	Mammary Neoplasms, Human	C1257931	group	Neoplasms; Skin and Connective Tissue Diseases	Neoplastic Process	475	0	0.3	no reported evidence		1	0	2006	2006
PIM1	5292	Adenocarcinoma of large intestine	C1319315	disease		Neoplastic Process	296	127	0.3	no reported evidence		0	0
PIM1	5292	Glioblastoma Multiforme	C1621958	disease	Neoplasms	Neoplastic Process	853	42	0.3	no reported evidence		1	0	2014	2014
PIM1	5292	Pyelonephritis acute necrotizing	C1704315	disease	Female Urogenital Diseases and Pregnancy Complications; Male Urogenital Diseases	Disease or Syndrome	1	0	0.3	no reported evidence		1	0	2013	2013
PMP22	5376	Developmental Disabilities	C0008073	group	Mental Disorders	Mental or Behavioral Dysfunction	169	7	0.3	no reported evidence		1	0	2007	2007
PMP22	5376	Demyelinating Diseases	C0011303	group	Nervous System Diseases	Disease or Syndrome	84	3	0.3	no reported evidence		1	0	2010	2010
PMP22	5376	Demyelination	C0011304	phenotype	Nervous System Diseases	Pathologic Function	8	0	0.3	no reported evidence		1	0	2010	2010
PMP22	5376	Myoclonic Epilepsy	C0014550	disease	Nervous System Diseases	Disease or Syndrome	42	2	0.3	no reported evidence		1	0	2007	2007
PMP22	5376	Formication	C0016579	phenotype	Nervous System Diseases; Pathological Conditions, Signs and Symptoms	Finding	2	0	0.3	no reported evidence		1	0	2002	2002
PMP22	5376	Hereditary, Type VII, Motor and Sensory Neuropathy	C0019816	disease	Congenital, Hereditary, and Neonatal Diseases and Abnormalities; Nervous System Diseases	Disease or Syndrome	5	0	0.3	no reported evidence		1	0	2007	2007
PMP22	5376	Locked-In Syndrome	C0023944	disease	Nervous System Diseases; Pathological Conditions, Signs and Symptoms	Disease or Syndrome	1	0	0.3	no reported evidence		1	0	2002	2002
PMP22	5376	Quadriplegia	C0034372	disease	Nervous System Diseases; Pathological Conditions, Signs and Symptoms	Disease or Syndrome	24	0	0.3	no reported evidence		1	0	2002	2002
PMP22	5376	Reflex, Abnormal	C0034933	phenotype	Nervous System Diseases; Pathological Conditions, Signs and Symptoms	Sign or Symptom	5	0	0.3	no reported evidence		1	0	2002	2002
PMP22	5376	Child Development Deviations	C0085996	phenotype	Mental Disorders	Mental or Behavioral Dysfunction	23	0	0.3	no reported evidence		1	0	2007	2007
PMP22	5376	Child Development Disorders, Specific	C0085997	group	Mental Disorders	Mental or Behavioral Dysfunction	23	0	0.3	no reported evidence		1	0	2007	2007
PMP22	5376	Reflex, Corneal, Decreased	C0151572	phenotype	Nervous System Diseases; Pathological Conditions, Signs and Symptoms	Finding	6	0	0.3	no reported evidence		1	0	2002	2002
PMP22	5376	Hyporeflexia	C0151888	phenotype	Nervous System Diseases; Pathological Conditions, Signs and Symptoms	Finding	5	0	0.3	no reported evidence		1	0	2002	2002
PMP22	5376	Hyperreflexia	C0151889	phenotype	Nervous System Diseases; Pathological Conditions, Signs and Symptoms	Finding	300	4	0.3	no reported evidence		1	0	2002	2002
PMP22	5376	Reflex, Gag, Absent	C0234784	phenotype	Nervous System Diseases; Pathological Conditions, Signs and Symptoms	Finding	5	0	0.3	no reported evidence		1	0	2002	2002
PMP22	5376	Paresthesia, Distal	C0235044	phenotype	Nervous System Diseases; Pathological Conditions, Signs and Symptoms	Sign or Symptom	4	0	0.3	no reported evidence		1	0	2002	2002
PMP22	5376	Quadriparesis	C0270790	phenotype	Nervous System Diseases; Pathological Conditions, Signs and Symptoms	Sign or Symptom	15	0	0.3	no reported evidence		1	0	2002	2002
PMP22	5376	Charcot-Marie-Tooth Disease, Type Ib	C0270912	disease	Congenital, Hereditary, and Neonatal Diseases and Abnormalities; Nervous System Diseases	Disease or Syndrome	12	43	0.3	no reported evidence		3	0	2007	2009
PMP22	5376	Hoffman's Reflex	C0277839	phenotype	Nervous System Diseases; Pathological Conditions, Signs and Symptoms	Finding	5	0	0.3	no reported evidence		1	0	2002	2002
PMP22	5376	Reflex, Pendular	C0277850	phenotype	Nervous System Diseases; Pathological Conditions, Signs and Symptoms	Finding	5	0	0.3	no reported evidence		1	0	2002	2002
PMP22	5376	Reflex, Corneal, Absent	C0278211	phenotype	Nervous System Diseases; Pathological Conditions, Signs and Symptoms	Finding	5	0	0.3	no reported evidence		1	0	2002	2002
PMP22	5376	Idiopathic Myoclonic Epilepsy	C0338478	disease	Nervous System Diseases	Disease or Syndrome	8	0	0.3	no reported evidence		1	0	2007	2007
PMP22	5376	Symptomatic Myoclonic Epilepsy	C0338479	disease	Nervous System Diseases	Disease or Syndrome	8	0	0.3	no reported evidence		1	0	2007	2007
PMP22	5376	Dysesthesia	C0392699	phenotype	Nervous System Diseases; Pathological Conditions, Signs and Symptoms	Sign or Symptom	16	3	0.3	no reported evidence		1	0	2002	2002
PMP22	5376	Early Childhood Epilepsy, Myoclonic	C0393695	disease	Nervous System Diseases	Disease or Syndrome	8	0	0.3	no reported evidence		1	0	2007	2007
PMP22	5376	Myoclonic Astatic Epilepsy	C0393702	disease	Nervous System Diseases	Disease or Syndrome	12	0	0.3	no reported evidence		1	0	2007	2007
PMP22	5376	Myoclonic Absence Epilepsy	C0393703	disease	Nervous System Diseases	Disease or Syndrome	9	0	0.3	no reported evidence		1	0	2007	2007
PMP22	5376	Spastic Quadriplegia	C0426970	disease	Nervous System Diseases; Pathological Conditions, Signs and Symptoms	Disease or Syndrome	54	3	0.3	no reported evidence		1	0	2002	2002
PMP22	5376	Myoclonic Encephalopathy	C0438414	disease	Nervous System Diseases	Disease or Syndrome	10	0	0.3	no reported evidence		1	0	2007	2007
PMP22	5376	Reflex, Acoustic, Abnormal	C0522345	phenotype	Nervous System Diseases; Pathological Conditions, Signs and Symptoms	Finding	5	0	0.3	no reported evidence		1	0	2002	2002
PMP22	5376	Reflex, Ankle, Absent	C0558845	phenotype	Nervous System Diseases; Pathological Conditions, Signs and Symptoms	Finding	14	1	0.3	no reported evidence		1	0	2002	2002
PMP22	5376	Reflex, Triceps, Absent	C0558846	phenotype	Nervous System Diseases; Pathological Conditions, Signs and Symptoms	Finding	5	0	0.3	no reported evidence		1	0	2002	2002
PMP22	5376	Reflex, Biceps, Absent	C0558847	phenotype	Nervous System Diseases; Pathological Conditions, Signs and Symptoms	Finding	5	0	0.3	no reported evidence		1	0	2002	2002
PMP22	5376	Reflex, Anal, Absent	C0576612	phenotype	Nervous System Diseases; Pathological Conditions, Signs and Symptoms	Finding	5	0	0.3	no reported evidence		1	0	2002	2002
PMP22	5376	Abnormal Deep Tendon Reflex	C0743002	phenotype	Nervous System Diseases; Pathological Conditions, Signs and Symptoms	Finding	5	0	0.3	no reported evidence		1	0	2002	2002
PMP22	5376	Benign Infantile Myoclonic Epilepsy	C0751120	disease	Nervous System Diseases	Disease or Syndrome	8	0	0.3	no reported evidence		1	0	2007	2007
PMP22	5376	Infantile Severe Myoclonic Epilepsy	C0751122	disease	Nervous System Diseases	Disease or Syndrome	32	382	0.3	no reported evidence		1	0	2007	2007
PMP22	5376	Painful Paresthesias	C0751412	phenotype	Nervous System Diseases; Pathological Conditions, Signs and Symptoms	Sign or Symptom	2	0	0.3	no reported evidence		1	0	2002	2002
PMP22	5376	Flaccid Quadriplegia	C0751460	disease	Nervous System Diseases; Pathological Conditions, Signs and Symptoms	Disease or Syndrome	1	0	0.3	no reported evidence		1	0	2002	2002
PMP22	5376	Paralysis, Spinal, Quadriplegic	C0751461	disease	Nervous System Diseases; Pathological Conditions, Signs and Symptoms	Disease or Syndrome	1	0	0.3	no reported evidence		1	0	2002	2002
PMP22	5376	Bulbocavernosus Reflex, Decreased	C0751468	phenotype	Nervous System Diseases; Pathological Conditions, Signs and Symptoms	Finding	5	0	0.3	no reported evidence		1	0	2002	2002
PMP22	5376	Bulbocavernousus Reflex Absent	C0751469	phenotype	Nervous System Diseases; Pathological Conditions, Signs and Symptoms	Finding	5	0	0.3	no reported evidence		1	0	2002	2002
PMP22	5376	Palmo-Mental Reflex	C0751470	phenotype	Nervous System Diseases; Pathological Conditions, Signs and Symptoms	Finding	5	0	0.3	no reported evidence		1	0	2002	2002
PMP22	5376	Reflex, Anal, Decreased	C0751471	phenotype	Nervous System Diseases; Pathological Conditions, Signs and Symptoms	Finding	5	0	0.3	no reported evidence		1	0	2002	2002
PMP22	5376	Reflex, Ankle, Abnormal	C0751472	phenotype	Nervous System Diseases; Pathological Conditions, Signs and Symptoms	Finding	5	0	0.3	no reported evidence		1	0	2002	2002
PMP22	5376	Reflex, Ankle, Decreased	C0751473	phenotype	Nervous System Diseases; Pathological Conditions, Signs and Symptoms	Finding	5	0	0.3	no reported evidence		1	0	2002	2002
PMP22	5376	Reflex, Biceps, Abnormal	C0751474	phenotype	Nervous System Diseases; Pathological Conditions, Signs and Symptoms	Finding	5	0	0.3	no reported evidence		1	0	2002	2002
PMP22	5376	Reflex, Biceps, Decreased	C0751475	phenotype	Nervous System Diseases; Pathological Conditions, Signs and Symptoms	Finding	5	0	0.3	no reported evidence		1	0	2002	2002
PMP22	5376	Reflex, Gag, Decreased	C0751476	phenotype	Nervous System Diseases; Pathological Conditions, Signs and Symptoms	Finding	5	0	0.3	no reported evidence		1	0	2002	2002
PMP22	5376	Reflex, Knee, Abnormal	C0751477	phenotype	Nervous System Diseases; Pathological Conditions, Signs and Symptoms	Finding	5	0	0.3	no reported evidence		1	0	2002	2002
PMP22	5376	Reflex, Knee, Decreased	C0751478	phenotype	Nervous System Diseases; Pathological Conditions, Signs and Symptoms	Finding	5	0	0.3	no reported evidence		1	0	2002	2002
PMP22	5376	Reflex, Moro, Asymmetric	C0751479	phenotype	Nervous System Diseases; Pathological Conditions, Signs and Symptoms	Finding	5	0	0.3	no reported evidence		1	0	2002	2002
PMP22	5376	Reflex, Triceps, Abnormal	C0751480	phenotype	Nervous System Diseases; Pathological Conditions, Signs and Symptoms	Finding	5	0	0.3	no reported evidence		1	0	2002	2002
PMP22	5376	Reflex, Triceps, Decreased	C0751481	phenotype	Nervous System Diseases; Pathological Conditions, Signs and Symptoms	Finding	5	0	0.3	no reported evidence		1	0	2002	2002
PMP22	5376	Epilepsy, Myoclonic, Infantile	C0917800	disease	Nervous System Diseases	Disease or Syndrome	11	5	0.3	no reported evidence		1	0	2007	2007
PMP22	5376	Clinically Isolated Syndrome, CNS Demyelinating	C2350037	disease	Nervous System Diseases	Disease or Syndrome	8	0	0.3	no reported evidence		1	0	2010	2010
PMP22	5376	Intellectual Disability	C3714756	group	Behavior and Behavior Mechanisms; Mental Disorders; Nervous System Diseases; Pathological Conditions, Signs and Symptoms	Mental or Behavioral Dysfunction	2502	53	0.3	limited		0	0
PMP22	5376	Guillain-Barre Syndrome, Familial	C4083008	disease	Immune System Diseases; Nervous System Diseases	Disease or Syndrome	15	0	0.3	no reported evidence		0	0
PMS2	5395	Glioma	C0017638	disease	Neoplasms	Neoplastic Process	2210	180	0.3	no reported evidence		0	0
PMS2	5395	Neoplasm Metastasis	C0027627	phenotype	Neoplasms; Pathological Conditions, Signs and Symptoms	Neoplastic Process	3919	129	0.3	no reported evidence		1	0	2007	2007
PMS2	5395	Supratentorial Neoplasms	C0038874	group	Neoplasms; Nervous System Diseases	Neoplastic Process	7	0	0.3	no reported evidence		1	0	2004	2004
PMS2	5395	Malignant neoplasm of brain	C0153633	disease	Neoplasms; Nervous System Diseases	Neoplastic Process	165	3	0.3	strong		0	0
PMS2	5395	Neuroectodermal Tumor, Primitive	C0206663	disease	Neoplasms	Neoplastic Process	113	1	0.3	no reported evidence		1	0	2004	2004
PMS2	5395	Spongioblastoma	C0334584	disease	Neoplasms	Neoplastic Process	8	0	0.3	no reported evidence		1	0	2004	2004
PMS2	5395	Medulloepithelioma	C0334596	disease	Neoplasms	Neoplastic Process	11	0	0.3	no reported evidence		1	0	2004	2004
PMS2	5395	Carcinoma in situ of endometrium	C0346191	disease		Neoplastic Process	18	0	0.3	no reported evidence		0	0
PMS2	5395	Neoplasm of uncertain or unknown behavior of ovary	C0496920	disease		Neoplastic Process	34	0	0.3	no reported evidence		0	0
PMS2	5395	Ependymoblastoma	C0700367	disease	Neoplasms	Neoplastic Process	11	0	0.3	no reported evidence		1	0	2004	2004
PMS2	5395	Benign Supratentorial Neoplasms	C0751588	group	Neoplasms; Nervous System Diseases	Neoplastic Process	1	0	0.3	no reported evidence		1	0	2004	2004
PMS2	5395	Cancer, Supratentorial	C0751589	disease	Neoplasms; Nervous System Diseases	Neoplastic Process	1	0	0.3	no reported evidence		1	0	2004	2004
PMS2	5395	Primary Supratentorial Neoplasms	C0751590	group	Neoplasms; Nervous System Diseases	Neoplastic Process	1	0	0.3	no reported evidence		1	0	2004	2004
PMS2	5395	Cerebral Primitive Neuroectodermal Tumor	C0751675	disease	Neoplasms	Neoplastic Process	10	0	0.3	no reported evidence		1	0	2004	2004
PMS2	5395	Hereditary non-polyposis colorectal cancer syndrome	C1112155	disease		Congenital Abnormality	27	0	0.3	no reported evidence		0	0
PMS2	5395	Intellectual Disability	C3714756	group	Behavior and Behavior Mechanisms; Mental Disorders; Nervous System Diseases; Pathological Conditions, Signs and Symptoms	Mental or Behavioral Dysfunction	2502	53	0.3	moderate		0	0
MAPK10	5602	Lennox-Gastaut syndrome	C0238111	disease	Congenital, Hereditary, and Neonatal Diseases and Abnormalities; Nervous System Diseases	Disease or Syndrome	9	0	0.3	no reported evidence		0	0
PTK2	5747	Rheumatoid Arthritis	C0003873	disease	Immune System Diseases; Musculoskeletal Diseases; Skin and Connective Tissue Diseases	Disease or Syndrome	1832	1878	0.3	no reported evidence		1	0	2004	2004
PTK2	5747	Neoplastic Cell Transformation	C0007621	phenotype	Neoplasms; Pathological Conditions, Signs and Symptoms	Neoplastic Process	130	0	0.3	no reported evidence		1	0	2015	2015
PTK2	5747	Mammary Neoplasms, Experimental	C0024668	group	Neoplasms	Experimental Model of Disease; Neoplastic Process	159	0	0.3	no reported evidence		1	0	2014	2014
PTK2	5747	Mouth Neoplasms	C0026640	group	Neoplasms; Stomatognathic Diseases	Neoplastic Process	131	0	0.3	no reported evidence		1	0	2015	2015
PTK2	5747	Neoplasm Invasiveness	C0027626	phenotype	Neoplasms; Pathological Conditions, Signs and Symptoms	Pathologic Function	182	0	0.3	no reported evidence		2	0	2003	2015
PTK2	5747	Malignant neoplasm of mouth	C0153381	disease	Neoplasms; Stomatognathic Diseases	Neoplastic Process	491	100	0.3	no reported evidence		1	0	2015	2015
PTK2	5747	Metastatic melanoma	C0278883	disease		Neoplastic Process	416	24	0.3	no reported evidence		0	0
PTK2	5747	Giant Cell Glioblastoma	C0334588	disease	Neoplasms	Neoplastic Process	77	1	0.3	no reported evidence		1	0	2003	2003
PTPN1	5770	Inflammation	C0021368	phenotype	Pathological Conditions, Signs and Symptoms	Pathologic Function	428	18	0.3	no reported evidence		1	0	2017	2017
PTPN1	5770	Insulin Resistance	C0021655	phenotype	Nutritional and Metabolic Diseases	Pathologic Function	80	45	0.3	no reported evidence		1	0	2000	2000
PTPN1	5770	Liver Cirrhosis, Experimental	C0023893	disease	Digestive System Diseases	Experimental Model of Disease	800	0	0.3	no reported evidence		1	0	2016	2016
PTPN1	5770	Mediastinal Neoplasms	C0025063	group	Neoplasms; Respiratory Tract Diseases	Neoplastic Process	5	0	0.3	no reported evidence		1	0	2014	2014
PTPN1	5770	Rett Syndrome	C0035372	disease	Congenital, Hereditary, and Neonatal Diseases and Abnormalities; Nervous System Diseases	Disease or Syndrome	128	293	0.3	no reported evidence		1	0	2015	2015
PTPN1	5770	Mixed Cellularity Hodgkin Lymphoma	C0152266	disease	Hemic and Lymphatic Diseases; Immune System Diseases; Neoplasms	Neoplastic Process	12	0	0.3	no reported evidence		1	0	2014	2014
PTPN1	5770	Hodgkin lymphoma, lymphocyte depletion	C0152267	disease	Hemic and Lymphatic Diseases; Immune System Diseases; Neoplasms	Neoplastic Process	12	0	0.3	no reported evidence		1	0	2014	2014
PTPN1	5770	Malignant tumor of mediastinum	C0153504	disease	Neoplasms; Respiratory Tract Diseases	Neoplastic Process	2	0	0.3	no reported evidence		1	0	2014	2014
PTPN1	5770	Adult Hodgkin Lymphoma	C0220597	disease	Hemic and Lymphatic Diseases; Immune System Diseases; Neoplasms	Neoplastic Process	21	0	0.3	no reported evidence		1	0	2014	2014
PTPN1	5770	Insulin Sensitivity	C0920563	phenotype	Nutritional and Metabolic Diseases	Pathologic Function	54	40	0.3	no reported evidence		1	0	2000	2000
PTPN1	5770	Endogenous Hyperinsulinism	C1257963	disease	Nutritional and Metabolic Diseases	Disease or Syndrome	18	0	0.3	no reported evidence		1	0	2017	2017
PTPN1	5770	Exogenous Hyperinsulinism	C1257964	disease	Nutritional and Metabolic Diseases	Disease or Syndrome	18	0	0.3	no reported evidence		1	0	2017	2017
PTPN1	5770	Compensatory Hyperinsulinemia	C1257965	disease	Nutritional and Metabolic Diseases	Disease or Syndrome	19	1	0.3	no reported evidence		1	0	2017	2017
PTPN1	5770	Lymphocyte Rich Classical Hodgkin Lymphoma	C1266194	disease	Hemic and Lymphatic Diseases; Immune System Diseases; Neoplasms	Neoplastic Process	14	0	0.3	no reported evidence		1	0	2014	2014
PTPN1	5770	Nodular Lymphocyte Predominant Hodgkin Lymphoma	C1334968	disease	Hemic and Lymphatic Diseases; Immune System Diseases; Neoplasms	Neoplastic Process	31	0	0.3	no reported evidence		1	0	2014	2014
RAB5A	5868	Myocardial Ischemia	C0151744	disease	Cardiovascular Diseases	Disease or Syndrome	447	44	0.3	no reported evidence		1	0	2005	2005
RAC1	5879	Cardiomyopathy, Dilated	C0007193	group	Cardiovascular Diseases	Disease or Syndrome	418	387	0.3	no reported evidence		1	0	2006	2006
RAC1	5879	Neoplastic Cell Transformation	C0007621	phenotype	Neoplasms; Pathological Conditions, Signs and Symptoms	Neoplastic Process	130	0	0.3	no reported evidence		1	0	2012	2012
RAC1	5879	Diabetes Mellitus	C0011849	group	Endocrine System Diseases; Nutritional and Metabolic Diseases	Disease or Syndrome	1506	440	0.3	no reported evidence		1	0	2013	2013
RAC1	5879	Left-Sided Heart Failure	C0023212	disease	Cardiovascular Diseases	Disease or Syndrome	125	0	0.3	no reported evidence		1	0	2006	2006
RAC1	5879	Liver diseases	C0023895	group	Digestive System Diseases	Disease or Syndrome	605	26	0.3	no reported evidence		1	0	2006	2006
RAC1	5879	Microcephaly	C0025958	disease	Congenital, Hereditary, and Neonatal Diseases and Abnormalities; Musculoskeletal Diseases; Nervous System Diseases	Congenital Abnormality	234	3	0.3	strong		0	0
RAC1	5879	Liver Dysfunction	C0086565	phenotype	Digestive System Diseases	Finding	206	0	0.3	no reported evidence		1	0	2006	2006
RAC1	5879	Heart Failure, Right-Sided	C0235527	disease	Cardiovascular Diseases	Disease or Syndrome	105	0	0.3	no reported evidence		1	0	2006	2006
RAC1	5879	Ventricular Dysfunction, Left	C0242698	phenotype	Cardiovascular Diseases	Pathologic Function	29	0	0.3	no reported evidence		1	0	2018	2018
RAC1	5879	Solid Neoplasm	C0280100	phenotype		Neoplastic Process	839	9	0.3	no reported evidence		0	0
RAC1	5879	Cardiotoxicity	C0876994	disease	Pathological Conditions, Signs and Symptoms; Substance-Related Disorders; Wounds and Injuries	Injury or Poisoning	4	1	0.3	no reported evidence		1	0	2018	2018
RAC1	5879	Cardiomyopathy, Familial Idiopathic	C1449563	disease	Cardiovascular Diseases	Disease or Syndrome	387	121	0.3	no reported evidence		1	0	2006	2006
RAC1	5879	Myocardial Failure	C1959583	disease	Cardiovascular Diseases	Disease or Syndrome	107	0	0.3	no reported evidence		1	0	2006	2006
RAC1	5879	Heart Decompensation	C1961112	phenotype	Cardiovascular Diseases	Pathologic Function	101	0	0.3	no reported evidence		1	0	2006	2006
RAC1	5879	MENTAL RETARDATION, AUTOSOMAL DOMINANT 48	C4540321	disease		Mental or Behavioral Dysfunction	1	0	0.3	no reported evidence		0	0
RAF1	5894	Charcot-Marie-Tooth Disease	C0007959	disease	Congenital, Hereditary, and Neonatal Diseases and Abnormalities; Nervous System Diseases	Disease or Syndrome	297	104	0.3	limited		0	0
RAF1	5894	Hydrops Fetalis	C0020305	disease	Congenital, Hereditary, and Neonatal Diseases and Abnormalities; Female Urogenital Diseases and Pregnancy Complications; Hemic and Lymphatic Diseases; Immune System Diseases; Pathological Conditions, Signs and Symptoms	Disease or Syndrome	102	2	0.3	strong		2	0	2007	2007
RAF1	5894	Kidney Neoplasm	C0022665	disease	Female Urogenital Diseases and Pregnancy Complications; Male Urogenital Diseases; Neoplasms	Neoplastic Process	245	2	0.3	no reported evidence		1	0	2012	2012
RAF1	5894	Osteogenesis Imperfecta	C0029434	disease	Congenital, Hereditary, and Neonatal Diseases and Abnormalities; Musculoskeletal Diseases; Skin and Connective Tissue Diseases	Congenital Abnormality; Disease or Syndrome	203	47	0.3	no reported evidence		0	0
RAF1	5894	mixed gliomas	C0259783	disease	Neoplasms	Neoplastic Process	72	0	0.3	no reported evidence		1	0	2013	2013
RAF1	5894	Familial dilated cardiomyopathy	C0340427	disease	Cardiovascular Diseases	Disease or Syndrome	75	18	0.3	no reported evidence		0	0
RAF1	5894	Malignant mesothelioma	C0345967	disease	Neoplasms; Respiratory Tract Diseases	Neoplastic Process	334	2	0.3	no reported evidence		1	0	2015	2015
RAF1	5894	Allodynia	C0458247	phenotype	Nervous System Diseases; Pathological Conditions, Signs and Symptoms	Finding	83	0	0.3	no reported evidence		1	0	2009	2009
RAF1	5894	Hyperalgesia, Primary	C0751211	phenotype	Nervous System Diseases; Pathological Conditions, Signs and Symptoms	Sign or Symptom	84	0	0.3	no reported evidence		1	0	2009	2009
RAF1	5894	Hyperalgesia, Secondary	C0751212	phenotype	Nervous System Diseases; Pathological Conditions, Signs and Symptoms	Sign or Symptom	83	0	0.3	no reported evidence		1	0	2009	2009
RAF1	5894	Tactile Allodynia	C0751213	phenotype	Nervous System Diseases; Pathological Conditions, Signs and Symptoms	Sign or Symptom	88	0	0.3	no reported evidence		1	0	2009	2009
RAF1	5894	Hyperalgesia, Thermal	C0751214	phenotype	Nervous System Diseases; Pathological Conditions, Signs and Symptoms	Sign or Symptom	108	0	0.3	no reported evidence		1	0	2009	2009
RAF1	5894	Mammary Neoplasms, Human	C1257931	group	Neoplasms; Skin and Connective Tissue Diseases	Neoplastic Process	475	0	0.3	no reported evidence		1	0	2003	2003
RAF1	5894	Ovarian Serous Adenocarcinoma	C1335177	disease		Neoplastic Process	96	54	0.3	no reported evidence		0	0
RAF1	5894	Female Pseudo-Turner Syndrome	C1527404	disease	Cardiovascular Diseases; Congenital, Hereditary, and Neonatal Diseases and Abnormalities; Musculoskeletal Diseases; Skin and Connective Tissue Diseases	Congenital Abnormality	11	0	0.3	no reported evidence		2	0	2007	2007
RAF1	5894	Mechanical Allodynia	C2936719	phenotype	Nervous System Diseases; Pathological Conditions, Signs and Symptoms	Sign or Symptom	107	3	0.3	no reported evidence		1	0	2009	2009
RAF1	5894	Intellectual Disability	C3714756	group	Behavior and Behavior Mechanisms; Mental Disorders; Nervous System Diseases; Pathological Conditions, Signs and Symptoms	Mental or Behavioral Dysfunction	2502	53	0.3	strong		0	0
RAN	5901	Carcinoma	C0007097	group	Neoplasms	Neoplastic Process	215	16	0.3	no reported evidence		2	0	2002	2006
RAN	5901	HIV Infections	C0019693	group	Immune System Diseases; Virus Diseases	Disease or Syndrome	805	54	0.3	no reported evidence		1	0	2004	2004
RAN	5901	Keloid	C0022548	phenotype	Pathological Conditions, Signs and Symptoms; Skin and Connective Tissue Diseases	Acquired Abnormality	170	8	0.3	no reported evidence		1	0	2011	2011
RAN	5901	Animal Mammary Neoplasms	C0024667	group	Animal Diseases; Neoplasms	Neoplastic Process	144	0	0.3	no reported evidence		2	0	2002	2006
RAN	5901	Mammary Neoplasms, Experimental	C0024668	group	Neoplasms	Experimental Model of Disease; Neoplastic Process	159	0	0.3	no reported evidence		2	0	2002	2006
RAN	5901	Degenerative polyarthritis	C0029408	disease	Musculoskeletal Diseases	Disease or Syndrome	975	92	0.3	no reported evidence		1	0	2009	2009
RAN	5901	Osteoarthrosis Deformans	C0086743	disease	Musculoskeletal Diseases	Disease or Syndrome	88	0	0.3	no reported evidence		1	0	2009	2009
RAN	5901	Anaplastic carcinoma	C0205696	disease	Neoplasms	Neoplastic Process	203	3	0.3	no reported evidence		2	0	2002	2006
RAN	5901	Carcinoma, Spindle-Cell	C0205697	disease	Neoplasms	Neoplastic Process	187	2	0.3	no reported evidence		2	0	2002	2006
RAN	5901	Undifferentiated carcinoma	C0205698	phenotype	Neoplasms	Neoplastic Process	236	2	0.3	no reported evidence		2	0	2002	2006
RAN	5901	Carcinomatosis	C0205699	phenotype	Neoplasms	Neoplastic Process	175	2	0.3	no reported evidence		2	0	2002	2006
RAN	5901	Mammary Carcinoma, Animal	C1257925	disease	Animal Diseases; Neoplasms	Neoplastic Process	144	0	0.3	no reported evidence		2	0	2002	2006
RAN	5901	HIV Coinfection	C4505456	disease	Immune System Diseases; Virus Diseases	Disease or Syndrome	102	0	0.3	no reported evidence		1	0	2004	2004
RORA	6095	Malignant neoplasm of stomach	C0024623	disease	Digestive System Diseases; Neoplasms	Neoplastic Process	2397	341	0.3	no reported evidence		1	0	2006	2006
RORA	6095	Stomach Neoplasms	C0038356	group	Digestive System Diseases; Neoplasms	Neoplastic Process	834	23	0.3	no reported evidence		1	0	2006	2006
RORA	6095	Seasonal Affective Disorder	C0085159	disease	Mental Disorders	Mental or Behavioral Dysfunction	30	10	0.3	no reported evidence	1	1	0	2013	2013
RORA	6095	Hereditary Diffuse Gastric Cancer	C1708349	disease	Digestive System Diseases; Neoplasms	Neoplastic Process	299	48	0.3	no reported evidence		1	0	2006	2006
SHMT1	6470	Drug toxicity	C0013221	group	Substance-Related Disorders	Injury or Poisoning	82	0	0.3	no reported evidence		1	0	2011	2011
SHMT1	6470	Reticulosarcoma	C0024302	disease	Hemic and Lymphatic Diseases; Immune System Diseases; Neoplasms	Neoplastic Process	61	0	0.3	no reported evidence		1	0	2007	2007
SHMT1	6470	Lymphoma, Mixed-Cell	C0024304	disease	Hemic and Lymphatic Diseases; Immune System Diseases; Neoplasms	Neoplastic Process	21	0	0.3	no reported evidence		1	0	2007	2007
SHMT1	6470	Lymphoma, Undifferentiated	C0024306	disease	Hemic and Lymphatic Diseases; Immune System Diseases; Neoplasms	Neoplastic Process	23	0	0.3	no reported evidence		1	0	2007	2007
SHMT1	6470	nervous system disorder	C0027765	group	Nervous System Diseases	Disease or Syndrome	435	13	0.3	no reported evidence		1	0	2011	2011
SHMT1	6470	Adverse reaction to drug	C0041755	group	Substance-Related Disorders	Pathologic Function	82	0	0.3	no reported evidence		1	0	2011	2011
SHMT1	6470	High Grade Lymphoma (neoplasm)	C0079740	disease	Hemic and Lymphatic Diseases; Immune System Diseases; Neoplasms	Neoplastic Process	42	1	0.3	no reported evidence		1	0	2007	2007
SHMT1	6470	Lymphoma, Intermediate-Grade	C0079741	disease	Hemic and Lymphatic Diseases; Immune System Diseases; Neoplasms	Neoplastic Process	24	1	0.3	no reported evidence		1	0	2007	2007
SHMT1	6470	Low Grade Lymphoma (neoplasm)	C0079747	disease	Hemic and Lymphatic Diseases; Immune System Diseases; Neoplasms	Neoplastic Process	38	0	0.3	no reported evidence		1	0	2007	2007
SHMT1	6470	Diffuse Mixed-Cell Lymphoma	C0079757	disease	Hemic and Lymphatic Diseases; Immune System Diseases; Neoplasms	Neoplastic Process	22	0	0.3	no reported evidence		1	0	2007	2007
SHMT1	6470	Lymphoma, Small Noncleaved-Cell	C0079770	disease	Hemic and Lymphatic Diseases; Immune System Diseases; Neoplasms	Neoplastic Process	27	0	0.3	no reported evidence		1	0	2007	2007
SHMT1	6470	Mammary Neoplasms, Human	C1257931	group	Neoplasms; Skin and Connective Tissue Diseases	Neoplastic Process	475	0	0.3	no reported evidence		1	0	2007	2007
SHMT1	6470	Lymphoma, Diffuse	C3714542	disease	Hemic and Lymphatic Diseases; Immune System Diseases; Neoplasms	Neoplastic Process	54	0	0.3	no reported evidence		1	0	2007	2007
SLC22A1	6580	Malignant tumor of colon	C0007102	disease	Digestive System Diseases; Neoplasms	Neoplastic Process	2000	135	0.3	no reported evidence		1	0	2004	2004
SLC22A1	6580	Colonic Neoplasms	C0009375	group	Digestive System Diseases; Neoplasms	Neoplastic Process	777	24	0.3	no reported evidence		1	0	2004	2004
SLC22A1	6580	Hypercholesterolemia, Familial	C0020445	disease	Congenital, Hereditary, and Neonatal Diseases and Abnormalities; Nutritional and Metabolic Diseases	Disease or Syndrome	153	1189	0.3	limited		1	0	2013	2013
SRC	6714	Malignant neoplasm of urinary bladder	C0005684	disease	Female Urogenital Diseases and Pregnancy Complications; Male Urogenital Diseases; Neoplasms	Neoplastic Process	1143	157	0.3	no reported evidence		2	0	2002	2007
SRC	6714	Bladder Neoplasm	C0005695	group	Female Urogenital Diseases and Pregnancy Complications; Male Urogenital Diseases; Neoplasms	Neoplastic Process	1216	142	0.3	no reported evidence		2	0	2002	2007
SRC	6714	Colitis	C0009319	disease	Digestive System Diseases	Disease or Syndrome	607	6	0.3	no reported evidence		1	0	2007	2007
SRC	6714	Gastrointestinal Neoplasms	C0017185	group	Digestive System Diseases; Neoplasms	Neoplastic Process	121	1	0.3	limited		0	0
SRC	6714	Cardiomegaly	C0018800	phenotype	Cardiovascular Diseases; Pathological Conditions, Signs and Symptoms	Finding	158	0	0.3	no reported evidence		1	0	2008	2008
SRC	6714	Neoplasm Invasiveness	C0027626	phenotype	Neoplasms; Pathological Conditions, Signs and Symptoms	Pathologic Function	182	0	0.3	no reported evidence		2	0	2009	2011
SRC	6714	Autosomal Recessive Polycystic Kidney Disease	C0085548	disease	Congenital, Hereditary, and Neonatal Diseases and Abnormalities; Female Urogenital Diseases and Pregnancy Complications; Male Urogenital Diseases	Disease or Syndrome	37	181	0.3	no reported evidence		1	0	2008	2008
SRC	6714	Petit mal status	C0270823	disease	Nervous System Diseases; Pathological Conditions, Signs and Symptoms	Disease or Syndrome	75	0	0.3	no reported evidence		1	0	2006	2006
SRC	6714	Grand Mal Status Epilepticus	C0311335	disease	Nervous System Diseases; Pathological Conditions, Signs and Symptoms	Disease or Syndrome	68	0	0.3	no reported evidence		1	0	2006	2006
SRC	6714	Complex Partial Status Epilepticus	C0393734	disease	Nervous System Diseases; Pathological Conditions, Signs and Symptoms	Disease or Syndrome	68	0	0.3	no reported evidence		1	0	2006	2006
SRC	6714	Status Epilepticus, Subclinical	C0751522	disease	Nervous System Diseases; Pathological Conditions, Signs and Symptoms	Disease or Syndrome	68	0	0.3	no reported evidence		1	0	2006	2006
SRC	6714	Non-Convulsive Status Epilepticus	C0751523	disease	Nervous System Diseases; Pathological Conditions, Signs and Symptoms	Disease or Syndrome	68	0	0.3	no reported evidence		1	0	2006	2006
SRC	6714	Simple Partial Status Epilepticus	C0751524	disease	Nervous System Diseases; Pathological Conditions, Signs and Symptoms	Disease or Syndrome	68	0	0.3	no reported evidence		1	0	2006	2006
SRC	6714	Mammary Neoplasms, Human	C1257931	group	Neoplasms; Skin and Connective Tissue Diseases	Neoplastic Process	475	0	0.3	no reported evidence		1	0	2011	2011
SRC	6714	Cardiac Hypertrophy	C1383860	phenotype	Cardiovascular Diseases; Pathological Conditions, Signs and Symptoms	Pathologic Function	77	8	0.3	no reported evidence		1	0	2008	2008
TSHR	7253	Adrenal Gland Neoplasms	C0001624	group	Endocrine System Diseases; Neoplasms	Neoplastic Process	86	5	0.3	no reported evidence		1	0	2009	2009
TSHR	7253	Carcinoma	C0007097	group	Neoplasms	Neoplastic Process	215	16	0.3	no reported evidence		1	0	1997	1997
TSHR	7253	Lung Neoplasms	C0024121	group	Neoplasms; Respiratory Tract Diseases	Neoplastic Process	1176	23	0.3	no reported evidence		1	0	1997	1997
TSHR	7253	Lymphatic Metastasis	C0024232	disease	Neoplasms; Pathological Conditions, Signs and Symptoms	Neoplastic Process	141	0	0.3	no reported evidence		1	0	1997	1997
TSHR	7253	Adenoma, Basal Cell	C0205646	disease	Neoplasms	Neoplastic Process	36	0	0.3	no reported evidence		1	0	1993	1993
TSHR	7253	Adenoma, Microcystic	C0205648	disease	Neoplasms	Neoplastic Process	44	0	0.3	no reported evidence		1	0	1993	1993
TSHR	7253	Adenoma, Monomorphic	C0205649	disease	Neoplasms	Neoplastic Process	36	0	0.3	no reported evidence		1	0	1993	1993
TSHR	7253	Papillary adenoma	C0205650	disease	Neoplasms	Neoplastic Process	37	0	0.3	no reported evidence		1	0	1993	1993
TSHR	7253	Adenoma, Trabecular	C0205651	disease	Neoplasms	Neoplastic Process	37	0	0.3	no reported evidence		1	0	1993	1993
TSHR	7253	Carcinoma, Spindle-Cell	C0205697	disease	Neoplasms	Neoplastic Process	187	2	0.3	no reported evidence		1	0	1997	1997
TSHR	7253	Carcinomatosis	C0205699	phenotype	Neoplasms	Neoplastic Process	175	2	0.3	no reported evidence		1	0	1997	1997
TSHR	7253	Malignant neoplasm of lung	C0242379	disease	Neoplasms; Respiratory Tract Diseases	Neoplastic Process	2448	409	0.3	no reported evidence		1	0	1997	1997
TSHR	7253	Adrenal Cancer	C0750887	disease	Endocrine System Diseases; Neoplasms	Neoplastic Process	21	0	0.3	no reported evidence		1	0	2009	2009
TSHR	7253	Myxedema, Congenital	C1578691	disease	Congenital, Hereditary, and Neonatal Diseases and Abnormalities; Endocrine System Diseases; Musculoskeletal Diseases	Congenital Abnormality; Disease or Syndrome	4	0	0.3	no reported evidence		1	0	2003	2003
UCK2	7371	Prostatic Neoplasms	C0033578	group	Male Urogenital Diseases; Neoplasms	Neoplastic Process	1553	25	0.3	no reported evidence		1	0	2015	2015
UCK2	7371	Adenocarcinoma of lung (disorder)	C0152013	disease	Neoplasms; Respiratory Tract Diseases	Neoplastic Process	1187	428	0.3	no reported evidence		1	0	2016	2016
UCK2	7371	Malignant neoplasm of prostate	C0376358	disease	Male Urogenital Diseases; Neoplasms	Neoplastic Process	3238	563	0.3	no reported evidence		1	0	2015	2015
SDS	10993	Liver Cirrhosis, Experimental	C0023893	disease	Digestive System Diseases	Experimental Model of Disease	800	0	0.3	no reported evidence		1	0	2015	2015
NNT	23530	X-linked Adrenal Hypoplasia	C0342482	disease	Endocrine System Diseases	Disease or Syndrome	36	26	0.3	strong		2	0	2014	2016
NNT	23530	Mitochondrial Diseases	C0751651	group	Nutritional and Metabolic Diseases	Disease or Syndrome	383	57	0.3	limited		0	0
NNT	23530	Familial Glucocorticoid Deficiency Type 1	C4049650	disease	Congenital, Hereditary, and Neonatal Diseases and Abnormalities; Endocrine System Diseases; Nutritional and Metabolic Diseases	Disease or Syndrome	5	13	0.3	no reported evidence		0	0
QPCT	25797	Dermatitis, Allergic Contact	C0162820	disease	Immune System Diseases; Skin and Connective Tissue Diseases	Disease or Syndrome	106	0	0.3	no reported evidence		1	0	2005	2005
GMNN	51053	Primary microcephaly	C0431350	disease		Congenital Abnormality	115	9	0.3	strong		1	0	2016	2016
SLC47A1	55244	Kidney Diseases	C0022658	group	Female Urogenital Diseases and Pregnancy Complications; Male Urogenital Diseases	Disease or Syndrome	638	93	0.3	no reported evidence		1	0	2014	2014
HIF1A	3091	Diabetes Mellitus, Non-Insulin-Dependent	C0011860	disease	Endocrine System Diseases; Nutritional and Metabolic Diseases	Disease or Syndrome	1671	1522	0.27	no reported evidence	1	9	2	2002	2016
MMP3	4314	Aortic Aneurysm, Abdominal	C0162871	disease	Cardiovascular Diseases	Disease or Syndrome	287	66	0.27	no reported evidence	1	8	1	2002	2015
AKR1B1	231	Arteriosclerosis	C0003850	disease	Cardiovascular Diseases	Disease or Syndrome	1086	121	0.26	no reported evidence	1	6	0	2005	2016
AKR1B1	231	Diabetic Neuropathies	C0011882	group	Endocrine System Diseases; Nervous System Diseases	Disease or Syndrome	85	4	0.26	no reported evidence	1	7	0	1998	2016
GCK	2645	Obesity	C0028754	disease	Nutritional and Metabolic Diseases; Pathological Conditions, Signs and Symptoms	Disease or Syndrome	1960	811	0.26	no reported evidence	1	7	1	1995	2016
LMNA	4000	Arteriosclerosis	C0003850	disease	Cardiovascular Diseases	Disease or Syndrome	1086	121	0.26	no reported evidence	1	7	3	2005	2016
F2	2147	Atherosclerosis	C0004153	disease	Cardiovascular Diseases	Disease or Syndrome	1133	131	0.25	no reported evidence	1	6	0	2002	2012
HIF1A	3091	Kidney Failure, Acute	C0022660	disease	Female Urogenital Diseases and Pregnancy Complications; Male Urogenital Diseases	Disease or Syndrome	309	8	0.24	no reported evidence	1	7	0	2005	2016
HIF1A	3091	Myocardial Infarction	C0027051	disease	Cardiovascular Diseases	Disease or Syndrome	965	454	0.24	no reported evidence	1	6	0	2005	2014
HIF1A	3091	Limb ischemia	C2945695	disease		Disease or Syndrome	94	0	0.24	no reported evidence	1	5	0	2007	2011
MMP3	4314	Periodontitis	C0031099	disease	Stomatognathic Diseases	Disease or Syndrome	236	45	0.24	no reported evidence	0.5	5	1	2004	2016
HRAS	3265	Astrocytoma	C0004114	disease	Neoplasms	Neoplastic Process	740	44	0.23	no reported evidence	1	3	0	1998	2003
MMP3	4314	Diabetes Mellitus, Non-Insulin-Dependent	C0011860	disease	Endocrine System Diseases; Nutritional and Metabolic Diseases	Disease or Syndrome	1671	1522	0.23	no reported evidence	1	4	0	2007	2012
GCK	2645	Fatty Liver	C0015695	disease	Digestive System Diseases	Disease or Syndrome	442	24	0.22	no reported evidence	0.5	3	0	2011	2013
HIF1A	3091	Diabetic Retinopathy	C0011884	disease	Cardiovascular Diseases; Endocrine System Diseases; Eye Diseases	Disease or Syndrome	246	115	0.22	no reported evidence	1	4	0	2007	2014
F2	2147	Glioma	C0017638	disease	Neoplasms	Neoplastic Process	2210	180	0.21	no reported evidence		2	0	2002	2005
GPI	2821	Anemia, Hemolytic, Congenital Nonspherocytic	C0002882	disease	Congenital, Hereditary, and Neonatal Diseases and Abnormalities; Hemic and Lymphatic Diseases	Disease or Syndrome	5	0	0.21	no reported evidence	1	3	0	1990	2006
HRAS	3265	Glioma	C0017638	disease	Neoplasms	Neoplastic Process	2210	180	0.21	no reported evidence	1	1	1	2001	2001
LCK	3932	HIV Infections	C0019693	group	Immune System Diseases; Virus Diseases	Disease or Syndrome	805	54	0.21	no reported evidence	1	2	0	2003	2006
LMNA	4000	Congenital Fiber Type Disproportion	C0546264	disease	Musculoskeletal Diseases; Nervous System Diseases	Congenital Abnormality	28	34	0.21	no reported evidence	1	2	0	2012	2015
NFKB1	4790	Fatty Liver	C0015695	disease	Digestive System Diseases	Disease or Syndrome	442	24	0.21	no reported evidence	1	2	0	2011	2016
ACHE	43	Leptospirosis	C0023364	disease	Bacterial Infections and Mycoses	Disease or Syndrome	14	0	0.2	no reported evidence		1	0	2012	2012
ACHE	43	Other acute reactions to stress	C0029488	disease		Mental or Behavioral Dysfunction	1	0	0.2	no reported evidence		1	0	2011	2011
ACHE	43	Weil Disease	C0043102	disease	Bacterial Infections and Mycoses	Disease or Syndrome	3	0	0.2	no reported evidence		1	0	2012	2012
ADH5	128	Cholestasis	C0008370	disease	Digestive System Diseases	Disease or Syndrome	314	5	0.2	no reported evidence		1	0	2010	2010
ADH5	128	Alcohol abuse	C0085762	disease	Mental Disorders; Substance-Related Disorders	Mental or Behavioral Dysfunction	106	106	0.2	no reported evidence		1	0	1993	1993
AK1	203	Diabetes Mellitus, Non-Insulin-Dependent	C0011860	disease	Endocrine System Diseases; Nutritional and Metabolic Diseases	Disease or Syndrome	1671	1522	0.2	no reported evidence		1	0	2010	2010
AK1	203	Myocardial Infarction	C0027051	disease	Cardiovascular Diseases	Disease or Syndrome	965	454	0.2	no reported evidence		1	0	2012	2012
AK1	203	Infarction, Middle Cerebral Artery	C0740392	disease	Cardiovascular Diseases; Nervous System Diseases	Disease or Syndrome	118	0	0.2	no reported evidence		1	0	2009	2009
AKR1B1	231	Galactosemias	C0016952	disease	Congenital, Hereditary, and Neonatal Diseases and Abnormalities; Nervous System Diseases; Nutritional and Metabolic Diseases	Disease or Syndrome	18	16	0.2	no reported evidence		1	0	2006	2006
AKR1B1	231	Hypersensitivity	C0020517	group	Immune System Diseases	Pathologic Function	184	964	0.2	no reported evidence		1	0	2006	2006
AKR1B1	231	Other cataract	C0029531	group		Disease or Syndrome	28	0	0.2	no reported evidence		2	0	2007	2008
AKR1B1	231	Adult Hepatocellular Carcinoma	C0279607	disease		Neoplastic Process	96	0	0.2	no reported evidence		1	0	2011	2011
AKR1B1	231	Potassium Deficiency Disorder	C1514284	disease		Disease or Syndrome	2	0	0.2	no reported evidence		1	0	2007	2007
BCHE	590	Amnesia	C0002622	disease	Behavior and Behavior Mechanisms; Mental Disorders; Nervous System Diseases; Pathological Conditions, Signs and Symptoms	Mental or Behavioral Dysfunction	57	2	0.2	no reported evidence		1	0	2011	2011
BCHE	590	Amnestic Disorder	C0002625	disease		Mental or Behavioral Dysfunction	6	0	0.2	no reported evidence		1	0	2011	2011
BCHE	590	Leptospirosis	C0023364	disease	Bacterial Infections and Mycoses	Disease or Syndrome	14	0	0.2	no reported evidence		1	0	2012	2012
BCHE	590	Trypanosomiasis	C0041227	disease	Parasitic Diseases	Disease or Syndrome	9	0	0.2	no reported evidence		1	0	2010	2010
BCHE	590	Weil Disease	C0043102	disease	Bacterial Infections and Mycoses	Disease or Syndrome	3	0	0.2	no reported evidence		1	0	2012	2012
BCHE	590	Hyperhomocysteinemia	C0598608	disease	Congenital, Hereditary, and Neonatal Diseases and Abnormalities; Nutritional and Metabolic Diseases	Disease or Syndrome	116	13	0.2	no reported evidence		1	0	2006	2006
CA2	760	Cholangitis	C0008311	disease	Digestive System Diseases	Disease or Syndrome	33	1	0.2	no reported evidence		1	0	2005	2005
CA2	760	Osteopetrosis	C0029454	disease	Musculoskeletal Diseases	Disease or Syndrome	63	3	0.2	no reported evidence	0.9	10	0	1989	2009
CDK2	1017	Glomerulonephritis, Membranoproliferative	C0017662	disease	Female Urogenital Diseases and Pregnancy Complications; Immune System Diseases; Male Urogenital Diseases	Disease or Syndrome	36	0	0.2	no reported evidence		1	0	2007	2007
CHRM4	1132	Heart failure	C0018801	disease	Cardiovascular Diseases	Disease or Syndrome	814	91	0.2	no reported evidence		1	0	2006	2006
CHRM4	1132	Congestive heart failure	C0018802	disease	Cardiovascular Diseases	Disease or Syndrome	883	65	0.2	no reported evidence		1	0	2006	2006
F2	2147	Pneumonia, Bacterial	C0004626	group	Bacterial Infections and Mycoses; Respiratory Tract Diseases	Disease or Syndrome	39	2	0.2	no reported evidence		1	0	2012	2012
F2	2147	Kidney Failure, Chronic	C0022661	disease	Female Urogenital Diseases and Pregnancy Complications; Male Urogenital Diseases	Disease or Syndrome	436	101	0.2	no reported evidence		1	0	2012	2012
F2	2147	Pulmonary Embolism	C0034065	disease	Cardiovascular Diseases; Respiratory Tract Diseases	Disease or Syndrome	77	20	0.2	no reported evidence	0.882353	17	1	1998	2016
F2	2147	Thrombosis of cerebral veins	C0151945	group		Disease or Syndrome	18	2	0.2	no reported evidence	1	13	0	1998	2016
F2	2147	Malignant Glioma	C0555198	disease	Neoplasms	Neoplastic Process	503	11	0.2	no reported evidence		1	0	2005	2005
F2	2147	Brain Edema	C1527311	disease	Nervous System Diseases	Disease or Syndrome	62	0	0.2	no reported evidence		1	0	2010	2010
F2	2147	Chronic kidney disease stage 5	C2316810	disease		Disease or Syndrome	387	103	0.2	no reported evidence		1	0	2012	2012
GCK	2645	Diabetes Mellitus	C0011849	group	Endocrine System Diseases; Nutritional and Metabolic Diseases	Disease or Syndrome	1506	440	0.2	no reported evidence	0.967213	124	3	1992	2018
GCK	2645	Fatty Liver, Alcoholic	C0015696	disease	Digestive System Diseases; Substance-Related Disorders	Disease or Syndrome	59	2	0.2	no reported evidence		1	0	2013	2013
GCK	2645	Nesidioblastosis	C0027773	disease	Congenital, Hereditary, and Neonatal Diseases and Abnormalities; Digestive System Diseases; Nutritional and Metabolic Diseases	Disease or Syndrome	12	51	0.2	no reported evidence		1	0	2007	2007
GCK	2645	Hyperinsulinemic hypoglycemia	C1864903	disease		Disease or Syndrome	27	1	0.2	no reported evidence	1	10	0	1999	2018
GPI	2821	Adenocarcinoma of lung (disorder)	C0152013	disease	Neoplasms; Respiratory Tract Diseases	Neoplastic Process	1187	428	0.2	no reported evidence		1	0	2016	2016
GSTP1	2950	Cholestasis	C0008370	disease	Digestive System Diseases	Disease or Syndrome	314	5	0.2	no reported evidence		1	0	2013	2013
GSTP1	2950	Carcinoma in situ of prostate	C0154088	disease		Neoplastic Process	8	0	0.2	no reported evidence		1	0	2014	2014
GSTP1	2950	Prostatic Hypertrophy	C1739363	disease	Male Urogenital Diseases	Disease or Syndrome	29	0	0.2	no reported evidence		1	0	2013	2013
HIF1A	3091	Bladder neck obstruction	C0005694	disease	Female Urogenital Diseases and Pregnancy Complications; Male Urogenital Diseases	Disease or Syndrome	37	0	0.2	no reported evidence		1	0	2002	2002
HIF1A	3091	Transient Ischemic Attack	C0007787	disease	Cardiovascular Diseases; Nervous System Diseases	Disease or Syndrome	190	0	0.2	no reported evidence		1	0	2011	2011
HIF1A	3091	Pressure Ulcer	C0011127	disease	Skin and Connective Tissue Diseases	Disease or Syndrome	9	0	0.2	no reported evidence		1	0	2010	2010
HIF1A	3091	Glycogen Storage Disease Type V	C0017924	disease	Congenital, Hereditary, and Neonatal Diseases and Abnormalities; Nutritional and Metabolic Diseases	Disease or Syndrome	14	56	0.2	no reported evidence		0	0
HIF1A	3091	Glycogen Storage Disease Type VII	C0017926	disease	Congenital, Hereditary, and Neonatal Diseases and Abnormalities; Musculoskeletal Diseases; Nervous System Diseases; Nutritional and Metabolic Diseases	Disease or Syndrome	11	6	0.2	no reported evidence		0	0
HIF1A	3091	Hepatic Encephalopathy	C0019151	disease	Digestive System Diseases; Nervous System Diseases; Nutritional and Metabolic Diseases	Disease or Syndrome	35	3	0.2	no reported evidence		1	0	2014	2014
HIF1A	3091	Kidney Failure	C0035078	disease	Female Urogenital Diseases and Pregnancy Complications; Male Urogenital Diseases	Disease or Syndrome	296	24	0.2	no reported evidence		1	0	2005	2005
HIF1A	3091	Varicocele	C0042341	disease	Cardiovascular Diseases; Male Urogenital Diseases	Disease or Syndrome	22	0	0.2	no reported evidence		1	0	2015	2015
HIF1A	3091	Other specified transient cerebral ischemias	C0155728	disease		Disease or Syndrome	154	0	0.2	no reported evidence		1	0	2011	2011
HIF1A	3091	Retinal ischemia	C0162291	disease		Disease or Syndrome	17	0	0.2	no reported evidence		1	0	2013	2013
HIF1A	3091	Adult Hepatocellular Carcinoma	C0279607	disease		Neoplastic Process	96	0	0.2	no reported evidence		1	0	2010	2010
HIF1A	3091	Infarction, Middle Cerebral Artery	C0740392	disease	Cardiovascular Diseases; Nervous System Diseases	Disease or Syndrome	118	0	0.2	no reported evidence		1	0	2011	2011
HRAS	3265	Colorectal Neoplasms	C0009404	group	Digestive System Diseases; Neoplasms	Neoplastic Process	1072	226	0.2	no reported evidence	1	15	8	1985	2016
HRAS	3265	Diabetic Retinopathy	C0011884	disease	Cardiovascular Diseases; Endocrine System Diseases; Eye Diseases	Disease or Syndrome	246	115	0.2	no reported evidence		1	0	2004	2004
HRAS	3265	Malignant Glioma	C0555198	disease	Neoplasms	Neoplastic Process	503	11	0.2	no reported evidence		0	0
HRAS	3265	Cerebral Astrocytoma	C0750935	disease	Neoplasms	Neoplastic Process	27	0	0.2	no reported evidence		0	0
HRH2	3274	Transient Ischemic Attack	C0007787	disease	Cardiovascular Diseases; Nervous System Diseases	Disease or Syndrome	190	0	0.2	no reported evidence		1	0	2005	2005
HRH2	3274	Other specified transient cerebral ischemias	C0155728	disease		Disease or Syndrome	154	0	0.2	no reported evidence		1	0	2005	2005
HSP90AA1	3320	Hypertension, Portal	C0020541	disease	Digestive System Diseases	Disease or Syndrome	100	1	0.2	no reported evidence		1	0	2009	2009
ITGA2B	3674	Other primary thrombocytopenia	C0477317	disease		Disease or Syndrome	3	0	0.2	no reported evidence		1	0	2000	2000
ITGB3	3690	Pneumonia, Bacterial	C0004626	group	Bacterial Infections and Mycoses; Respiratory Tract Diseases	Disease or Syndrome	39	2	0.2	no reported evidence		1	0	2004	2004
ITGB3	3690	Transient Ischemic Attack	C0007787	disease	Cardiovascular Diseases; Nervous System Diseases	Disease or Syndrome	190	0	0.2	no reported evidence		1	0	2008	2008
ITGB3	3690	Glomerulonephritis	C0017658	disease	Female Urogenital Diseases and Pregnancy Complications; Male Urogenital Diseases	Disease or Syndrome	209	3	0.2	no reported evidence		1	0	1994	1994
ITGB3	3690	Other specified transient cerebral ischemias	C0155728	disease		Disease or Syndrome	154	0	0.2	no reported evidence		1	0	2008	2008
ITGB3	3690	Other primary thrombocytopenia	C0477317	disease		Disease or Syndrome	3	0	0.2	no reported evidence		3	0	1999	2007
LCK	3932	Allergic Conjunctivitis	C0009766	disease	Eye Diseases; Immune System Diseases	Disease or Syndrome	20	1	0.2	no reported evidence		1	0	2003	2003
LMNA	4000	Transient Ischemic Attack	C0007787	disease	Cardiovascular Diseases; Nervous System Diseases	Disease or Syndrome	190	0	0.2	no reported evidence		1	0	2007	2007
LMNA	4000	Dejerine-Sottas Disease (disorder)	C0011195	disease	Congenital, Hereditary, and Neonatal Diseases and Abnormalities; Nervous System Diseases	Disease or Syndrome	91	36	0.2	no reported evidence		2	0	1999	2002
LMNA	4000	Diabetes Mellitus	C0011849	group	Endocrine System Diseases; Nutritional and Metabolic Diseases	Disease or Syndrome	1506	440	0.2	no reported evidence	0.769231	13	2	2000	2017
LMNA	4000	Diabetes Mellitus, Non-Insulin-Dependent	C0011860	disease	Endocrine System Diseases; Nutritional and Metabolic Diseases	Disease or Syndrome	1671	1522	0.2	no reported evidence	0.928571	14	3	2001	2011
LMNA	4000	Esophageal Achalasia	C0014848	disease	Digestive System Diseases	Disease or Syndrome	22	1	0.2	no reported evidence		1	0	2015	2015
LMNA	4000	Lipodystrophy	C0023787	disease	Nutritional and Metabolic Diseases; Skin and Connective Tissue Diseases	Disease or Syndrome	112	19	0.2	no reported evidence	0.933333	48	9	2000	2017
LMNA	4000	Myopathy	C0026848	group	Musculoskeletal Diseases; Nervous System Diseases	Disease or Syndrome	414	99	0.2	no reported evidence	0.967742	31	4	2003	2017
LMNA	4000	Muscular Dystrophy	C0026850	disease	Congenital, Hereditary, and Neonatal Diseases and Abnormalities; Musculoskeletal Diseases; Nervous System Diseases	Disease or Syndrome	202	29	0.2	no reported evidence	1	33	12	1999	2016
LMNA	4000	Hereditary Motor and Sensory Neuropathies	C0027888	group	Congenital, Hereditary, and Neonatal Diseases and Abnormalities; Nervous System Diseases	Disease or Syndrome	32	7	0.2	no reported evidence		2	0	1999	2002
LMNA	4000	Otitis Media	C0029882	disease	Otorhinolaryngologic Diseases	Disease or Syndrome	100	4	0.2	no reported evidence		3	0	2011	2012
LMNA	4000	Other specified transient cerebral ischemias	C0155728	disease		Disease or Syndrome	154	0	0.2	no reported evidence		1	0	2007	2007
LMNA	4000	Roussy-Levy Syndrome (disorder)	C0205713	disease	Congenital, Hereditary, and Neonatal Diseases and Abnormalities; Nervous System Diseases	Disease or Syndrome	21	3	0.2	no reported evidence		2	0	1999	2002
LMNA	4000	Myopathies, Nemaline	C0206157	disease	Musculoskeletal Diseases; Nervous System Diseases	Disease or Syndrome	31	12	0.2	no reported evidence		1	0	2012	2012
LMNA	4000	Multi-core congenital myopathy	C0270962	disease		Congenital Abnormality	12	1	0.2	no reported evidence		1	0	2012	2012
LMNA	4000	Familial dilated cardiomyopathy	C0340427	disease	Cardiovascular Diseases	Disease or Syndrome	75	18	0.2	no reported evidence	0.9375	17	6	2000	2015
LMNA	4000	Central Core Myopathy (disorder)	C0751951	disease	Musculoskeletal Diseases; Nervous System Diseases	Disease or Syndrome	28	99	0.2	no reported evidence		1	0	2012	2012
LMNA	4000	Cardiomyopathies	C0878544	group	Cardiovascular Diseases	Disease or Syndrome	479	108	0.2	no reported evidence	0.956522	24	4	2000	2018
LMNA	4000	Hypertrophic neuropathy of infancy	C1408174	disease		Disease or Syndrome	17	0	0.2	no reported evidence		2	0	1999	2002
LMNA	4000	Hereditary motor and sensory neuropathy, types I-IV	C1408182	disease		Disease or Syndrome	17	0	0.2	no reported evidence		2	0	1999	2002
LMNA	4000	Peroneal muscular atrophy (axonal type) (hypertrophic type)	C2875300	disease		Disease or Syndrome	17	0	0.2	no reported evidence		2	0	1999	2002
LMNA	4000	Myotubular (centronuclear) myopathy	C2875316	disease		Congenital Abnormality	8	0	0.2	no reported evidence		1	0	2012	2012
MMP3	4314	Cartilage Diseases	C0007302	group	Musculoskeletal Diseases; Skin and Connective Tissue Diseases	Disease or Syndrome	12	0	0.2	no reported evidence		1	0	2010	2010
MMP3	4314	Primary biliary cirrhosis	C0008312	disease	Digestive System Diseases	Disease or Syndrome	328	108	0.2	no reported evidence		1	0	2010	2010
MMP3	4314	Glomerulonephritis	C0017658	disease	Female Urogenital Diseases and Pregnancy Complications; Male Urogenital Diseases	Disease or Syndrome	209	3	0.2	no reported evidence		1	0	2013	2013
MMP3	4314	Biliary cirrhosis	C0023892	disease	Digestive System Diseases	Disease or Syndrome	154	560	0.2	no reported evidence		1	0	2010	2010
MMP3	4314	Gastric ulcer	C0038358	disease	Digestive System Diseases	Disease or Syndrome	94	7	0.2	no reported evidence		1	0	2005	2005
MMP3	4314	Dermatitis, Allergic Contact	C0162820	disease	Immune System Diseases; Skin and Connective Tissue Diseases	Disease or Syndrome	106	0	0.2	no reported evidence		1	0	2006	2006
MMP3	4314	Idiopathic crescentic glomerulonephritis	C0403416	disease		Disease or Syndrome	51	0	0.2	no reported evidence		1	0	2000	2000
MMP3	4314	Cervical Disc Degenerative Disorder	C0410606	disease		Disease or Syndrome	15	0	0.2	no reported evidence		2	0	2010	2011
MMP3	4314	PARKINSON DISEASE 2, AUTOSOMAL RECESSIVE JUVENILE	C1868675	disease	Nervous System Diseases	Disease or Syndrome	95	28	0.2	no reported evidence		1	0	2012	2012
NFKB1	4790	Transient Ischemic Attack	C0007787	disease	Cardiovascular Diseases; Nervous System Diseases	Disease or Syndrome	190	0	0.2	no reported evidence		1	0	1997	1997
NFKB1	4790	Ulcerative Colitis	C0009324	disease	Digestive System Diseases	Disease or Syndrome	914	696	0.2	no reported evidence	0.777778	13	4	2002	2017
NFKB1	4790	Fatty Liver, Alcoholic	C0015696	disease	Digestive System Diseases; Substance-Related Disorders	Disease or Syndrome	59	2	0.2	no reported evidence		1	0	2011	2011
NFKB1	4790	Psoriasis	C0033860	disease	Skin and Connective Tissue Diseases	Disease or Syndrome	817	636	0.2	no reported evidence	1	12	2	2008	2017
NFKB1	4790	Other specified transient cerebral ischemias	C0155728	disease		Disease or Syndrome	154	0	0.2	no reported evidence		1	0	1997	1997
PMP22	5376	Sciatic Neuropathy	C0149940	disease	Nervous System Diseases	Disease or Syndrome	94	0	0.2	no reported evidence		1	0	1992	1992
PMP22	5376	Hypertrophic neuropathy of infancy	C1408174	disease		Disease or Syndrome	17	0	0.2	no reported evidence		6	0	1997	2007
PMP22	5376	Hereditary motor and sensory neuropathy, types I-IV	C1408182	disease		Disease or Syndrome	17	0	0.2	no reported evidence		6	0	1997	2007
PMP22	5376	Peroneal muscular atrophy (axonal type) (hypertrophic type)	C2875300	disease		Disease or Syndrome	17	0	0.2	no reported evidence		6	0	1997	2007
PMS2	5395	Malignant tumor of colon	C0007102	disease	Digestive System Diseases; Neoplasms	Neoplastic Process	2000	135	0.2	no reported evidence	1	11	0	2011	2016
PTK2	5747	Hypertensive disease	C0020538	group	Cardiovascular Diseases	Disease or Syndrome	1309	447	0.2	no reported evidence		2	0	2003	2011
PTK2	5747	Ischemia	C0022116	phenotype	Pathological Conditions, Signs and Symptoms	Pathologic Function	103	0	0.2	no reported evidence		1	0	2007	2007
PTK2	5747	Nephritis	C0027697	disease	Female Urogenital Diseases and Pregnancy Complications; Male Urogenital Diseases	Disease or Syndrome	161	12	0.2	no reported evidence		1	0	2015	2015
PTK2	5747	Uremia	C0041948	disease	Female Urogenital Diseases and Pregnancy Complications; Male Urogenital Diseases	Disease or Syndrome	66	0	0.2	no reported evidence		1	0	2007	2007
PTK2	5747	Adult Hepatocellular Carcinoma	C0279607	disease		Neoplastic Process	96	0	0.2	no reported evidence		1	0	2007	2007
RAN	5901	Sciatic Neuropathy	C0149940	disease	Nervous System Diseases	Disease or Syndrome	94	0	0.2	no reported evidence		1	0	2008	2008
SLC22A1	6580	Asthma	C0004096	disease	Immune System Diseases; Respiratory Tract Diseases	Disease or Syndrome	1312	729	0.2	no reported evidence		1	0	2007	2007
SLC22A1	6580	Cholestasis, Extrahepatic	C0005398	disease	Digestive System Diseases	Disease or Syndrome	60	0	0.2	no reported evidence		1	0	2010	2010
SLC22A1	6580	Intrahepatic Cholestasis	C0008372	disease	Digestive System Diseases	Disease or Syndrome	34	3	0.2	no reported evidence		1	0	2009	2009
SLC22A1	6580	Kidney Failure, Acute	C0022660	disease	Female Urogenital Diseases and Pregnancy Complications; Male Urogenital Diseases	Disease or Syndrome	309	8	0.2	no reported evidence		1	0	2012	2012
SRC	6714	Brain Ischemia	C0007786	disease	Cardiovascular Diseases; Nervous System Diseases	Disease or Syndrome	263	4	0.2	no reported evidence		1	0	2005	2005
SRC	6714	Diabetes Mellitus, Non-Insulin-Dependent	C0011860	disease	Endocrine System Diseases; Nutritional and Metabolic Diseases	Disease or Syndrome	1671	1522	0.2	no reported evidence		1	0	2009	2009
SRC	6714	Hypertensive disease	C0020538	group	Cardiovascular Diseases	Disease or Syndrome	1309	447	0.2	no reported evidence		1	0	2005	2005
SRC	6714	Williams Syndrome	C0175702	disease	Cardiovascular Diseases; Congenital, Hereditary, and Neonatal Diseases and Abnormalities; Nervous System Diseases	Disease or Syndrome	68	3	0.2	no reported evidence		1	0	2015	2015
SRC	6714	PARKINSON DISEASE 2, AUTOSOMAL RECESSIVE JUVENILE	C1868675	disease	Nervous System Diseases	Disease or Syndrome	95	28	0.2	no reported evidence		1	0	2006	2006
TSHR	7253	Hypothyroidism	C0020676	disease	Endocrine System Diseases	Disease or Syndrome	267	83	0.2	no reported evidence	0.928571	31	3	1993	2016
NFKB1	4790	Crohn Disease	C0010346	disease	Digestive System Diseases	Disease or Syndrome	911	956	0.19	no reported evidence	0.777778	10	2	2007	2017
NFKB1	4790	Pneumonia	C0032285	disease	Respiratory Tract Diseases	Disease or Syndrome	496	14	0.19	no reported evidence	1	9	0	2007	2016
LMNA	4000	Heart failure	C0018801	disease	Cardiovascular Diseases	Disease or Syndrome	814	91	0.18	no reported evidence	0.875	8	2	2006	2014
LMNA	4000	Congestive heart failure	C0018802	disease	Cardiovascular Diseases	Disease or Syndrome	883	65	0.18	no reported evidence	0.875	8	3	2006	2013
NFKB1	4790	Chronic Obstructive Airway Disease	C0024117	disease	Respiratory Tract Diseases	Disease or Syndrome	668	408	0.18	no reported evidence	1	8	0	2008	2016
HRAS	3265	Melanocytic nevus	C0027962	disease	Neoplasms	Neoplastic Process	202	13	0.17	no reported evidence	1	7	0	1989	2016
LMNA	4000	Atherosclerosis	C0004153	disease	Cardiovascular Diseases	Disease or Syndrome	1133	131	0.17	no reported evidence	1	7	3	2000	2016
LMNA	4000	Ventricular arrhythmia	C0085612	disease		Disease or Syndrome	59	17	0.17	no reported evidence	0.857143	7	1	2010	2017
LMNA	4000	Atrial Fibrillation	C0004238	disease	Cardiovascular Diseases; Pathological Conditions, Signs and Symptoms	Disease or Syndrome	287	216	0.16	no reported evidence	0.8	6	3	2003	2017
RAF1	5894	Colorectal Neoplasms	C0009404	group	Digestive System Diseases; Neoplasms	Neoplastic Process	1072	226	0.16	no reported evidence	1	7	1	2002	2016
LMNA	4000	Hyperinsulinism	C0020459	disease	Nutritional and Metabolic Diseases	Disease or Syndrome	376	33	0.15	no reported evidence	1	5	1	2000	2005
LMNA	4000	Coronary Artery Disease	C1956346	disease	Cardiovascular Diseases	Disease or Syndrome	980	861	0.15	no reported evidence	0.6	5	1	2000	2012
PMS2	5395	Lymphoma	C0024299	group	Hemic and Lymphatic Diseases; Immune System Diseases; Neoplasms	Neoplastic Process	1306	61	0.15	no reported evidence	1	5	0	1995	2003
ANG	283	Neurodegenerative Disorders	C0524851	group	Nervous System Diseases	Disease or Syndrome	744	41	0.14	no reported evidence	1	4	0	2006	2017
ITGB3	3690	Macrothrombocytopenia	C2751260	disease		Disease or Syndrome	28	11	0.14	no reported evidence	1	4	0	2008	2018
LMNA	4000	Contracture	C0009917	group	Musculoskeletal Diseases	Anatomical Abnormality	165	7	0.14	no reported evidence	1	4	0	2000	2013
LMNA	4000	Contracture of joint	C0009918	phenotype		Anatomical Abnormality	139	0	0.14	no reported evidence	1	4	0	2008	2012
LMNA	4000	Lipoatrophy	C1280433	disease		Disease or Syndrome	44	3	0.14	no reported evidence	1	4	0	2000	2012
CA2	760	Mental Retardation	C0025362	disease		Mental or Behavioral Dysfunction	1157	29	0.13	no reported evidence	1	3	0	2002	2002
GCK	2645	Gestational Diabetes	C0085207	phenotype	Endocrine System Diseases; Female Urogenital Diseases and Pregnancy Complications; Nutritional and Metabolic Diseases	Disease or Syndrome	66	21	0.13	no reported evidence	1	4	5	2007	2018
HRAS	3265	Non-Small Cell Lung Carcinoma	C0007131	disease	Neoplasms; Respiratory Tract Diseases	Neoplastic Process	2242	362	0.13	no reported evidence	1	7	1	1982	1995
HRAS	3265	Squamous cell carcinoma of skin	C0553723	disease		Neoplastic Process	204	72	0.13	no reported evidence	1	7	6	1988	2016
HRAS	3265	Squamous cell carcinoma of the head and neck	C1168401	disease	Neoplasms	Neoplastic Process	933	288	0.13	no reported evidence	1	4	6	1990	2016
LMNA	4000	Congenital hypoplasia of clavicle	C0426799	disease		Congenital Abnormality	22	0	0.13	no reported evidence	0.666667	3	0	2008	2010
GCK	2645	Retinal Diseases	C0035309	group	Eye Diseases	Disease or Syndrome	354	35	0.12	no reported evidence	1	2	0	2014	2016
GCK	2645	Seizures	C0036572	phenotype	Nervous System Diseases; Pathological Conditions, Signs and Symptoms	Sign or Symptom	1173	165	0.12	no reported evidence	1	2	0	2001	2005
GCK	2645	Neuropathy	C0442874	group		Disease or Syndrome	283	58	0.12	no reported evidence	1	2	0	1997	2014
HRAS	3265	Multiple Myeloma	C0026764	disease	Cardiovascular Diseases; Hemic and Lymphatic Diseases; Immune System Diseases; Neoplasms	Neoplastic Process	1311	784	0.12	no reported evidence	1	3	8	1991	2016
HRAS	3265	Neoplasms	C0027651	group	Neoplasms	Neoplastic Process	1235	103	0.12	no reported evidence	1	3	4	2015	2018
HRAS	3265	Thymoma	C0040100	disease	Hemic and Lymphatic Diseases; Neoplasms	Neoplastic Process	204	17	0.12	no reported evidence	1	4	3	2010	2015
HRAS	3265	Esophageal carcinoma	C0152018	disease		Neoplastic Process	684	223	0.12	no reported evidence	1	3	2	1996	2016
HRAS	3265	Global developmental delay	C0557874	disease		Mental or Behavioral Dysfunction	1101	21	0.12	no reported evidence	1	2	0	2006	2018
HRAS	3265	MYELODYSPLASTIC SYNDROME	C3463824	group	Hemic and Lymphatic Diseases	Neoplastic Process	682	53	0.12	no reported evidence	1	3	2	1988	2016
LMNA	4000	Acanthosis Nigricans	C0000889	disease	Skin and Connective Tissue Diseases	Disease or Syndrome	34	8	0.12	no reported evidence	1	2	0	1998	2002
LMNA	4000	Hypertensive disease	C0020538	group	Cardiovascular Diseases	Disease or Syndrome	1309	447	0.12	no reported evidence	1	2	1	2000	2015
LMNA	4000	Carcinoma of lung	C0684249	disease		Neoplastic Process	2475	735	0.12	no reported evidence	1	2	0	1991	1996
LMNA	4000	Acro-Osteolysis	C0917990	disease	Musculoskeletal Diseases	Disease or Syndrome	14	1	0.12	no reported evidence	0.5	2	1	2006	2010
LMNA	4000	Steatohepatitis	C2711227	disease	Digestive System Diseases	Disease or Syndrome	568	41	0.12	no reported evidence	1	2	1	2013	2015
LMNA	4000	Generalized Lipodystrophy	C4317112	disease		Disease or Syndrome	4	1	0.12	no reported evidence	1	2	1	2017	2018
MMP3	4314	Chronic Obstructive Airway Disease	C0024117	disease	Respiratory Tract Diseases	Disease or Syndrome	668	408	0.12	no reported evidence	1	3	7	2012	2016
NFKB1	4790	Immunologic Deficiency Syndromes	C0021051	group	Immune System Diseases	Disease or Syndrome	640	10	0.12	no reported evidence	1	2	0	2011	2013
PMP22	5376	Sensorineural Hearing Loss (disorder)	C0018784	disease	Nervous System Diseases; Otorhinolaryngologic Diseases; Pathological Conditions, Signs and Symptoms	Disease or Syndrome	470	31	0.12	no reported evidence	1	2	0	2004	2005
PMP22	5376	Congenital pes cavus	C0728829	disease		Congenital Abnormality	129	4	0.12	no reported evidence	1	2	0	2010	2012
PMS2	5395	Hereditary Malignant Neoplasm	C1333600	group		Neoplastic Process	61	17	0.12	no reported evidence	1	2	2	2013	2014
PMS2	5395	Hereditary nonpolyposis colorectal carcinoma	C4024989	disease		Neoplastic Process	25	3	0.12	no reported evidence	1	2	0	1996	2006
RAC1	5879	Autistic Disorder	C0004352	group	Mental Disorders	Mental or Behavioral Dysfunction	676	237	0.12	no reported evidence	1	3	1	2013	2014
RAF1	5894	Multiple lentigines	C1328931	disease		Disease or Syndrome	11	1	0.12	no reported evidence	1	2	0	2010	2012
SRC	6714	Neoplasms	C0027651	group	Neoplasms	Neoplastic Process	1235	103	0.12	no reported evidence	1	3	1	2015	2017
TSHR	7253	Thyroid Adenoma, Hyperfunctioning	C1863960	disease	Endocrine System Diseases	Neoplastic Process	1	5	0.12	no reported evidence	1	8	5	1993	2001
CA2	760	Global developmental delay	C0557874	disease		Mental or Behavioral Dysfunction	1101	21	0.11	no reported evidence	1	1	0	2001	2001
CA2	760	Distal Renal Tubular Acidosis	C1704380	disease	Congenital, Hereditary, and Neonatal Diseases and Abnormalities; Female Urogenital Diseases and Pregnancy Complications; Male Urogenital Diseases; Nutritional and Metabolic Diseases	Disease or Syndrome	18	9	0.11	no reported evidence	1	1	0	2003	2003
TYMP	1890	Mitochondrial Myopathies	C0162670	group	Musculoskeletal Diseases; Nervous System Diseases; Nutritional and Metabolic Diseases	Disease or Syndrome	83	14	0.11	no reported evidence	1	1	0	1992	1992
TYMP	1890	Chronic progressive external ophthalmoplegia	C0162674	disease	Eye Diseases; Musculoskeletal Diseases; Nervous System Diseases; Nutritional and Metabolic Diseases; Pathological Conditions, Signs and Symptoms	Disease or Syndrome	51	5	0.11	no reported evidence	1	1	0	2005	2005
TYMP	1890	Leukoencephalopathies	C0270612	group	Nervous System Diseases	Disease or Syndrome	85	6	0.11	no reported evidence	1	1	0	2012	2012
GCK	2645	Monogenic diabetes	C3888631	disease		Disease or Syndrome	6	12	0.11	no reported evidence	1	21	8	2002	2018
GPI	2821	Nonspherocytic hemolytic anemia	C4025735	disease		Disease or Syndrome	12	1	0.11	no reported evidence	1	1	0	2006	2006
HSD17B10	3028	Mental Retardation	C0025362	disease		Mental or Behavioral Dysfunction	1157	29	0.11	no reported evidence	1	1	0	2008	2008
HSD17B10	3028	Abnormal behavior	C0233514	phenotype	Behavior and Behavior Mechanisms	Mental or Behavioral Dysfunction	371	46	0.11	no reported evidence	1	1	0	2007	2007
HRAS	3265	Glioblastoma	C0017636	disease	Neoplasms	Neoplastic Process	1936	180	0.11	no reported evidence		2	2	2007	2016
HRAS	3265	Mental Retardation	C0025362	disease		Mental or Behavioral Dysfunction	1157	29	0.11	no reported evidence	1	1	0	1983	1983
HRAS	3265	Nevus	C0027960	disease	Neoplasms	Neoplastic Process	86	29	0.11	no reported evidence	1	1	0	2015	2015
HRAS	3265	Squamous cell carcinoma of lung	C0149782	disease		Neoplastic Process	282	228	0.11	no reported evidence	1	2	5	1985	2016
HRAS	3265	Hypopigmentation disorder	C0162835	group	Skin and Connective Tissue Diseases	Disease or Syndrome	72	5	0.11	no reported evidence	1	1	0	1996	1996
HRAS	3265	Spermatocytic seminoma	C0334517	disease		Neoplastic Process	10	4	0.11	no reported evidence	1	1	1	2014	2014
HRAS	3265	Hyperkeratosis	C0870082	group		Disease or Syndrome	126	11	0.11	no reported evidence	1	1	0	2004	2004
HRAS	3265	Pediatric failure to thrive	C2315100	disease		Disease or Syndrome	542	0	0.11	no reported evidence	1	1	0	2016	2016
ITGA2B	3674	Macrothrombocytopenia	C2751260	disease		Disease or Syndrome	28	11	0.11	no reported evidence	1	1	1	2011	2011
LMNA	4000	Malignant neoplasm of skin	C0007114	disease	Neoplasms; Skin and Connective Tissue Diseases	Neoplastic Process	306	23	0.11	no reported evidence	1	1	0	2006	2006
LMNA	4000	Patent ductus arteriosus	C0013274	disease	Cardiovascular Diseases; Congenital, Hereditary, and Neonatal Diseases and Abnormalities	Congenital Abnormality	250	16	0.11	no reported evidence	1	1	0	2012	2012
LMNA	4000	Sensorineural Hearing Loss (disorder)	C0018784	disease	Nervous System Diseases; Otorhinolaryngologic Diseases; Pathological Conditions, Signs and Symptoms	Disease or Syndrome	470	31	0.11	no reported evidence	0	1	0	2010	2010
LMNA	4000	Infertility	C0021359	phenotype	Female Urogenital Diseases and Pregnancy Complications; Male Urogenital Diseases	Pathologic Function	72	1	0.11	no reported evidence		1	0	2008	2008
LMNA	4000	Myocardial Infarction	C0027051	disease	Cardiovascular Diseases	Disease or Syndrome	965	454	0.11	no reported evidence	1	1	0	2017	2017
LMNA	4000	Degenerative polyarthritis	C0029408	disease	Musculoskeletal Diseases	Disease or Syndrome	975	92	0.11	no reported evidence	1	1	0	2012	2012
LMNA	4000	Osteopenia	C0029453	disease	Musculoskeletal Diseases; Nutritional and Metabolic Diseases	Disease or Syndrome	328	21	0.11	no reported evidence	1	1	0	2012	2012
LMNA	4000	Brachydactyly	C0221357	disease	Congenital, Hereditary, and Neonatal Diseases and Abnormalities; Musculoskeletal Diseases	Congenital Abnormality	203	6	0.11	no reported evidence	1	1	0	2008	2008
LMNA	4000	Impaired glucose tolerance	C0271650	phenotype	Nutritional and Metabolic Diseases	Disease or Syndrome	325	55	0.11	no reported evidence	1	1	0	2001	2001
LMNA	4000	Insulin-resistant diabetes mellitus	C0854110	disease		Disease or Syndrome	24	2	0.11	no reported evidence	1	1	0	2002	2002
LMNA	4000	Primary hypogonadism	C0948896	disease	Endocrine System Diseases	Disease or Syndrome	67	0	0.11	no reported evidence	1	1	0	2009	2009
LMNA	4000	Mammary Neoplasms	C1458155	group	Neoplasms; Skin and Connective Tissue Diseases	Neoplastic Process	2386	303	0.11	no reported evidence	1	1	0	2016	2016
LMNA	4000	Right ventricular cardiomyopathy	C2063326	disease		Disease or Syndrome	10	1	0.11	no reported evidence	1	1	1	2016	2016
NFKB1	4790	Ankylosing spondylitis	C0038013	disease	Musculoskeletal Diseases	Disease or Syndrome	347	422	0.11	no reported evidence	0	2	1	2005	2017
PMP22	5376	Acquired scoliosis	C0700208	phenotype		Acquired Abnormality	417	8	0.11	no reported evidence	1	1	0	2010	2010
PMP22	5376	Hammer Toe	C1136179	phenotype	Musculoskeletal Diseases	Anatomical Abnormality	35	5	0.11	no reported evidence	1	1	0	2010	2010
PMP22	5376	Distal amyotrophy	C1848736	disease		Disease or Syndrome	76	1	0.11	no reported evidence	1	1	0	1996	1996
PMS2	5395	Rectal Neoplasms	C0034885	group	Digestive System Diseases; Neoplasms	Neoplastic Process	71	9	0.11	no reported evidence	1	1	0	2014	2014
PMS2	5395	Glioblastoma Multiforme	C1621958	disease	Neoplasms	Neoplastic Process	853	42	0.11	no reported evidence	0	1	0	2016	2016
MAPK10	5602	Hyperactive behavior	C0424295	phenotype	Nervous System Diseases; Pathological Conditions, Signs and Symptoms	Mental or Behavioral Dysfunction	708	59	0.11	no reported evidence	0	1	0	2015	2015
RAC1	5879	Squamous cell carcinoma of the head and neck	C1168401	disease	Neoplasms	Neoplastic Process	933	288	0.11	no reported evidence	1	2	2	2014	2016
RAF1	5894	Cryptorchidism	C0010417	disease	Congenital, Hereditary, and Neonatal Diseases and Abnormalities; Endocrine System Diseases; Male Urogenital Diseases	Congenital Abnormality	413	15	0.11	no reported evidence	1	1	0	2010	2010
RAF1	5894	Endocardial Cushion Defects	C0014116	group	Cardiovascular Diseases; Congenital, Hereditary, and Neonatal Diseases and Abnormalities	Congenital Abnormality	49	2	0.11	no reported evidence	1	1	0	2015	2015
RAF1	5894	Melanocytic nevus	C0027962	disease	Neoplasms	Neoplastic Process	202	13	0.11	no reported evidence	1	1	0	2007	2007
RAF1	5894	NOONAN SYNDROME 3	C1860991	disease	Cardiovascular Diseases; Congenital, Hereditary, and Neonatal Diseases and Abnormalities; Musculoskeletal Diseases; Skin and Connective Tissue Diseases	Disease or Syndrome	6	32	0.11	no reported evidence	1	2	1	1994	2012
RORA	6095	Post-Traumatic Stress Disorder	C0038436	disease	Mental Disorders	Mental or Behavioral Dysfunction	109	56	0.11	no reported evidence	1	1	4	2014	2014
SRC	6714	Stomach Neoplasms	C0038356	group	Digestive System Diseases; Neoplasms	Neoplastic Process	834	23	0.11	no reported evidence	1	1	0	2016	2016
SRC	6714	Thrombocytopenia	C0040034	phenotype	Hemic and Lymphatic Diseases	Disease or Syndrome	340	34	0.11	no reported evidence	1	1	0	2016	2016
TSHR	7253	Fatigue	C0015672	phenotype	Pathological Conditions, Signs and Symptoms	Sign or Symptom	329	33	0.11	no reported evidence	1	1	1	2013	2013
TSHR	7253	Hyperemesis Gravidarum	C0020450	phenotype	Female Urogenital Diseases and Pregnancy Complications; Pathological Conditions, Signs and Symptoms	Sign or Symptom	4	0	0.11	no reported evidence	1	1	0	2016	2016
TSHR	7253	Mental Retardation	C0025362	disease		Mental or Behavioral Dysfunction	1157	29	0.11	no reported evidence	0	1	0	2005	2005
UCK2	7371	Testicular Germ Cell Tumor	C1336708	disease	Endocrine System Diseases; Male Urogenital Diseases; Neoplasms	Neoplastic Process	113	72	0.11	no reported evidence	1	4	1	2014	2017
DDX39B	7919	Rheumatoid Arthritis	C0003873	disease	Immune System Diseases; Musculoskeletal Diseases; Skin and Connective Tissue Diseases	Disease or Syndrome	1832	1878	0.11	no reported evidence	1	4	6	2007	2011
DDX39B	7919	Diabetes Mellitus, Insulin-Dependent	C0011854	disease	Endocrine System Diseases; Immune System Diseases; Nutritional and Metabolic Diseases	Disease or Syndrome	955	775	0.11	no reported evidence	1	2	1	2004	2007
QPCT	25797	Schizophrenia	C0036341	disease	Mental Disorders	Mental or Behavioral Dysfunction	1922	1782	0.11	no reported evidence	1	2	1	2013	2016
GMNN	51053	Dwarfism	C0013336	disease	Congenital, Hereditary, and Neonatal Diseases and Abnormalities; Endocrine System Diseases; Musculoskeletal Diseases	Congenital Abnormality	276	31	0.11	no reported evidence	1	1	0	2016	2016
ACHE	43	High density lipoprotein measurement	C0392885	phenotype		Laboratory Procedure	323	867	0.1	no reported evidence		1	1	2012	2012
ACHE	43	Myasthenic Syndromes, Congenital	C0751882	disease	Congenital, Hereditary, and Neonatal Diseases and Abnormalities; Nervous System Diseases	Disease or Syndrome	47	21	0.1	no reported evidence	0.866667	15	0	1992	2014
ACHE	43	RESTING HEART RATE	C1821417	phenotype		Finding	52	110	0.1	no reported evidence		1	1	2017	2017
AK1	203	Anemia, Hemolytic	C0002878	disease	Hemic and Lymphatic Diseases	Disease or Syndrome	117	9	0.1	no reported evidence		0	0
AKR1B1	231	Malignant neoplasm of breast	C0006142	disease	Neoplasms; Skin and Connective Tissue Diseases	Neoplastic Process	5053	1365	0.1	no reported evidence	1	20	0	1996	2018
AKR1B1	231	Diabetes	C0011847	disease		Disease or Syndrome	1267	349	0.1	no reported evidence	0.916667	12	0	1998	2016
AKR1B1	231	Diabetes Mellitus	C0011849	group	Endocrine System Diseases; Nutritional and Metabolic Diseases	Disease or Syndrome	1506	440	0.1	no reported evidence	0.928571	14	0	1998	2016
AKR1B1	231	Diabetes Mellitus, Insulin-Dependent	C0011854	disease	Endocrine System Diseases; Immune System Diseases; Nutritional and Metabolic Diseases	Disease or Syndrome	955	775	0.1	no reported evidence	1	12	1	1996	2009
AKR1B1	231	Diabetes Mellitus, Non-Insulin-Dependent	C0011860	disease	Endocrine System Diseases; Nutritional and Metabolic Diseases	Disease or Syndrome	1671	1522	0.1	no reported evidence	1	19	1	1995	2018
AKR1B1	231	Diabetic Nephropathy	C0011881	disease	Endocrine System Diseases; Female Urogenital Diseases and Pregnancy Complications; Male Urogenital Diseases	Disease or Syndrome	560	110	0.1	no reported evidence	1	29	1	1997	2018
AKR1B1	231	Kidney Diseases	C0022658	group	Female Urogenital Diseases and Pregnancy Complications; Male Urogenital Diseases	Disease or Syndrome	638	93	0.1	no reported evidence	0.928571	14	0	1996	2009
AKR1B1	231	Retinal Diseases	C0035309	group	Eye Diseases	Disease or Syndrome	354	35	0.1	no reported evidence	1	14	0	1995	2017
AKR1B1	231	Breast Carcinoma	C0678222	disease	Neoplasms; Skin and Connective Tissue Diseases	Neoplastic Process	4962	1839	0.1	no reported evidence	1	23	0	1996	2018
ANG	283	Anxiety	C0003467	disease	Behavior and Behavior Mechanisms	Mental or Behavioral Dysfunction	463	69	0.1	no reported evidence		0	0
ANG	283	Depressive disorder	C0011581	disease	Mental Disorders	Mental or Behavioral Dysfunction	740	143	0.1	no reported evidence		0	0
ANG	283	Dyspnea	C0013404	phenotype	Pathological Conditions, Signs and Symptoms; Respiratory Tract Diseases	Sign or Symptom	187	5	0.1	no reported evidence		0	0
ANG	283	Fatigue	C0015672	phenotype	Pathological Conditions, Signs and Symptoms	Sign or Symptom	329	33	0.1	no reported evidence		0	0
ANG	283	Muscle Cramp	C0026821	phenotype	Musculoskeletal Diseases; Nervous System Diseases; Pathological Conditions, Signs and Symptoms	Sign or Symptom	85	6	0.1	no reported evidence		0	0
ANG	283	Muscle Spasticity	C0026838	phenotype	Musculoskeletal Diseases; Nervous System Diseases; Pathological Conditions, Signs and Symptoms	Sign or Symptom	352	9	0.1	no reported evidence		0	0
ANG	283	Nerve Degeneration	C0027746	phenotype	Pathological Conditions, Signs and Symptoms	Cell or Molecular Dysfunction	144	5	0.1	no reported evidence		0	0
ANG	283	Pain	C0030193	phenotype	Pathological Conditions, Signs and Symptoms	Sign or Symptom	484	101	0.1	no reported evidence		0	0
ANG	283	Xerostomia	C0043352	disease	Stomatognathic Diseases	Finding	61	1	0.1	no reported evidence		0	0
ANG	283	Mood swings	C0085633	disease		Mental or Behavioral Dysfunction	99	0	0.1	no reported evidence		0	0
ANG	283	Muscle degeneration	C0234958	disease		Disease or Syndrome	258	3	0.1	no reported evidence		0	0
ANG	283	Neurogenic Muscular Atrophy	C0270948	phenotype	Nervous System Diseases; Pathological Conditions, Signs and Symptoms	Pathologic Function	227	0	0.1	no reported evidence		0	0
ANG	283	Distal muscle weakness	C0427065	phenotype		Finding	83	0	0.1	no reported evidence		0	0
ANG	283	Paralysed	C0522224	phenotype	Nervous System Diseases; Pathological Conditions, Signs and Symptoms	Finding	55	0	0.1	no reported evidence		0	0
ANG	283	Skeletal muscle atrophy	C0541794	phenotype		Pathologic Function	214	0	0.1	no reported evidence		0	0
ANG	283	Generalized muscle weakness	C0746674	phenotype		Sign or Symptom	86	1	0.1	no reported evidence		0	0
ANG	283	Respiratory Failure	C1145670	disease	Respiratory Tract Diseases	Disease or Syndrome	184	9	0.1	no reported evidence		0	0
ANG	283	Neurogenic muscle atrophy, especially in the lower limbs	C1843479	phenotype		Finding	214	0	0.1	no reported evidence		0	0
ANG	283	Distal amyotrophy	C1848736	disease		Disease or Syndrome	76	1	0.1	no reported evidence		0	0
ANG	283	Distal limb muscle weakness due to peripheral neuropathy	C1864696	phenotype		Finding	85	10	0.1	no reported evidence		0	0
ANG	283	Neuro-degenerative disease	C4020854	disease		Disease or Syndrome	62	0	0.1	no reported evidence		0	0
ANG	283	Anxiety disease	C4020884	disease		Disease or Syndrome	156	0	0.1	no reported evidence		0	0
ANG	283	Fatigable weakness of respiratory muscles	C4022587	phenotype		Finding	35	0	0.1	no reported evidence		0	0
ANG	283	Fatigable weakness of swallowing muscles	C4022588	phenotype		Finding	36	0	0.1	no reported evidence		0	0
ATP12A	479	Gastroesophageal reflux disease	C0017168	disease	Digestive System Diseases	Disease or Syndrome	245	13	0.1	no reported evidence	1	18	0	2003	2018
ATP12A	479	Infection caused by Helicobacter pylori	C0850666	disease		Disease or Syndrome	307	53	0.1	no reported evidence	0.928571	14	0	2000	2013
BCHE	590	Aspartate aminotransferase measurement	C0201899	phenotype		Laboratory Procedure	28	108	0.1	no reported evidence		1	1	2011	2011
BCHE	590	Pseudocholinesterase Measurement	C1168443	phenotype		Laboratory Procedure	10	472	0.1	no reported evidence		2	55	2011	2012
BHMT	635	Selenium measurement	C0373721	phenotype		Laboratory Procedure	5	16	0.1	no reported evidence		1	3	2015	2015
BHMT	635	Serum selenium measurement	C0455308	phenotype		Laboratory Procedure	4	7	0.1	no reported evidence		1	2	2013	2013
BLM	641	Azoospermia	C0004509	disease	Male Urogenital Diseases	Disease or Syndrome	173	80	0.1	no reported evidence		0	0
BLM	641	Bronchiectasis	C0006267	disease	Respiratory Tract Diseases	Disease or Syndrome	111	2	0.1	no reported evidence		0	0
BLM	641	Cryptorchidism	C0010417	disease	Congenital, Hereditary, and Neonatal Diseases and Abnormalities; Endocrine System Diseases; Male Urogenital Diseases	Congenital Abnormality	413	15	0.1	no reported evidence		0	0
BLM	641	Diabetes Mellitus, Non-Insulin-Dependent	C0011860	disease	Endocrine System Diseases; Nutritional and Metabolic Diseases	Disease or Syndrome	1671	1522	0.1	no reported evidence		0	0
BLM	641	Diarrhea	C0011991	phenotype	Pathological Conditions, Signs and Symptoms	Sign or Symptom	328	18	0.1	no reported evidence		0	0
BLM	641	Fetal Growth Retardation	C0015934	phenotype	Congenital, Hereditary, and Neonatal Diseases and Abnormalities; Female Urogenital Diseases and Pregnancy Complications; Pathological Conditions, Signs and Symptoms	Pathologic Function	303	0	0.1	no reported evidence		0	0
BLM	641	Hypertrichosis	C0020555	disease	Skin and Connective Tissue Diseases	Disease or Syndrome	49	9	0.1	no reported evidence		0	0
BLM	641	Infant, Small for Gestational Age	C0021296	phenotype		Disease or Syndrome	274	0	0.1	no reported evidence		0	0
BLM	641	melanoma	C0025202	disease	Neoplasms	Neoplastic Process	2453	389	0.1	no reported evidence	1	12	0	1999	2013
BLM	641	Neoplastic Syndromes, Hereditary	C0027672	group	Congenital, Hereditary, and Neonatal Diseases and Abnormalities; Neoplasms	Neoplastic Process	76	4866	0.1	no reported evidence		26	9	1995	2017
BLM	641	Paranasal Sinus Diseases	C0030469	group	Otorhinolaryngologic Diseases; Respiratory Tract Diseases	Disease or Syndrome	43	1	0.1	no reported evidence		0	0
BLM	641	Sinusitis	C0037199	disease	Otorhinolaryngologic Diseases; Respiratory Tract Diseases	Disease or Syndrome	60	0	0.1	no reported evidence		0	0
BLM	641	Syndactyly	C0039075	disease	Congenital, Hereditary, and Neonatal Diseases and Abnormalities; Musculoskeletal Diseases	Congenital Abnormality	84	11	0.1	no reported evidence		0	0
BLM	641	Erythema	C0041834	phenotype	Pathological Conditions, Signs and Symptoms; Skin and Connective Tissue Diseases	Disease or Syndrome	112	2	0.1	no reported evidence		0	0
BLM	641	Decreased fertility in females	C0151639	phenotype		Finding	23	0	0.1	no reported evidence		0	0
BLM	641	Hand polydactyly	C0158733	disease		Congenital Abnormality	15	0	0.1	no reported evidence		0	0
BLM	641	Immunoglobulin A deficiency (disorder)	C0162538	disease	Hemic and Lymphatic Diseases; Immune System Diseases	Disease or Syndrome	54	19	0.1	no reported evidence		0	0
BLM	641	Cafe-au-Lait Spots	C0221263	phenotype	Pathological Conditions, Signs and Symptoms; Skin and Connective Tissue Diseases	Finding	44	6	0.1	no reported evidence		0	0
BLM	641	Long narrow head	C0221358	phenotype		Congenital Abnormality	93	4	0.1	no reported evidence		0	0
BLM	641	Premature aging syndrome	C0231341	disease	Pathological Conditions, Signs and Symptoms	Disease or Syndrome	91	3	0.1	no reported evidence	0.916667	12	0	1997	2016
BLM	641	IgM deficiency	C0239989	phenotype		Finding	13	0	0.1	no reported evidence		0	0
BLM	641	High pitched voice	C0241703	phenotype		Finding	29	1	0.1	no reported evidence		0	0
BLM	641	Birthmark	C0265974	phenotype		Congenital Abnormality	43	0	0.1	no reported evidence		0	0
BLM	641	Photosensitivity of skin	C0349506	phenotype	Skin and Connective Tissue Diseases	Pathologic Function	72	0	0.1	no reported evidence		0	0
BLM	641	Short stature	C0349588	phenotype		Finding	749	36	0.1	no reported evidence		0	0
BLM	641	Chromosome Breakage	C0376628	phenotype	Pathological Conditions, Signs and Symptoms	Cell or Molecular Dysfunction	43	0	0.1	no reported evidence		0	0
BLM	641	Small head	C0424688	phenotype		Finding	569	57	0.1	no reported evidence		0	0
BLM	641	Small nose	C0426414	phenotype		Finding	175	0	0.1	no reported evidence		0	0
BLM	641	Large nose	C0426415	phenotype		Finding	42	0	0.1	no reported evidence		0	0
BLM	641	Delayed bone age	C0541764	phenotype		Finding	182	0	0.1	no reported evidence		0	0
BLM	641	Chronic lung disease	C0746102	group		Disease or Syndrome	58	7	0.1	no reported evidence		0	0
BLM	641	Malignant Squamous Cell Neoplasm	C0751688	disease	Neoplasms	Neoplastic Process	150	10	0.1	no reported evidence		0	0
BLM	641	Prominent ear	C1305420	phenotype		Congenital Abnormality	79	0	0.1	no reported evidence		0	0
BLM	641	Intrauterine retardation	C1386048	phenotype		Pathologic Function	277	6	0.1	no reported evidence		0	0
BLM	641	Hypertrophy of nose	C1400105	phenotype		Finding	42	0	0.1	no reported evidence		0	0
BLM	641	Narrow face	C1837463	phenotype		Finding	62	0	0.1	no reported evidence		0	0
BLM	641	Thin face	C1849121	phenotype		Finding	62	0	0.1	no reported evidence		0	0
BLM	641	Agenesis of maxillary lateral incisor	C1849950	phenotype		Finding	4	0	0.1	no reported evidence		0	0
BLM	641	Clinodactyly of the 5th finger	C1850049	disease		Congenital Abnormality	158	2	0.1	no reported evidence		0	0
BLM	641	Short nose	C1854114	phenotype		Finding	178	4	0.1	no reported evidence		0	0
BLM	641	Protruding ear	C1855285	phenotype		Finding	77	0	0.1	no reported evidence		0	0
BLM	641	Malar flattening	C1858085	phenotype		Anatomical Abnormality	159	1	0.1	no reported evidence		0	0
BLM	641	Postnatal growth retardation	C1859778	phenotype		Finding	85	1	0.1	no reported evidence		0	0
BLM	641	Spotty hypopigmentation	C3806178	phenotype		Finding	4	0	0.1	no reported evidence		0	0
BLM	641	Spotty hyperpigmentation	C3806179	phenotype		Finding	3	0	0.1	no reported evidence		0	0
BLM	641	Recurrent respiratory infections	C3806482	phenotype		Finding	212	0	0.1	no reported evidence		0	0
BLM	641	Hypoplasia of the zygomatic bone	C4021242	phenotype		Anatomical Abnormality	24	0	0.1	no reported evidence		0	0
BLM	641	Facial telangiectasia in butterfly midface distribution	C4021632	phenotype		Finding	2	0	0.1	no reported evidence		0	0
BLM	641	Specific learning disability	C4025790	disease		Mental or Behavioral Dysfunction	102	3	0.1	no reported evidence		0	0
BLM	641	Small cheekbone	C4072879	phenotype		Anatomical Abnormality	24	0	0.1	no reported evidence		0	0
BLM	641	Absent upper lateral incisors	C4083046	phenotype		Finding	4	0	0.1	no reported evidence		0	0
BLM	641	Hypotrophic cheekbone	C4280368	phenotype		Finding	24	0	0.1	no reported evidence		0	0
BLM	641	Flattening of the zygomatic bone	C4280369	phenotype		Finding	24	0	0.1	no reported evidence		0	0
BLM	641	Depressed cheekbone	C4280370	phenotype		Finding	24	0	0.1	no reported evidence		0	0
BLM	641	Curvature of little finger	C4280538	phenotype		Finding	156	0	0.1	no reported evidence		0	0
BLM	641	Hyperplasia of nose	C4280629	phenotype		Finding	42	0	0.1	no reported evidence		0	0
BLM	641	Hypotrophic malar bone	C4280651	phenotype		Finding	159	0	0.1	no reported evidence		0	0
BLM	641	Turridolichocephaly	C4280653	disease		Congenital Abnormality	90	0	0.1	no reported evidence		0	0
BLM	641	Narrow skull shape	C4280654	disease		Congenital Abnormality	90	0	0.1	no reported evidence		0	0
BLM	641	Narrow head shape	C4280655	disease		Congenital Abnormality	90	0	0.1	no reported evidence		0	0
BLM	641	Narrow cranium shape	C4280656	disease		Congenital Abnormality	90	0	0.1	no reported evidence		0	0
BLM	641	Immunoglobulin G subclass deficiency (finding)	C4520847	phenotype		Finding	27	0	0.1	no reported evidence		0	0
CA2	760	Anemia	C0002871	disease	Hemic and Lymphatic Diseases	Disease or Syndrome	489	44	0.1	no reported evidence		0	0
CA2	760	Dental caries	C0011334	disease	Stomatognathic Diseases	Disease or Syndrome	169	25	0.1	no reported evidence		0	0
CA2	760	Camurati-Engelmann Syndrome	C0011989	disease	Congenital, Hereditary, and Neonatal Diseases and Abnormalities; Musculoskeletal Diseases	Disease or Syndrome	22	10	0.1	no reported evidence		0	0
CA2	760	Fractures, Multiple	C0016655	group	Wounds and Injuries	Injury or Poisoning	72	2	0.1	no reported evidence		0	0
CA2	760	Hepatomegaly	C0019209	phenotype	Digestive System Diseases; Pathological Conditions, Signs and Symptoms	Finding	372	0	0.1	no reported evidence		0	0
CA2	760	Hepatosplenomegaly	C0019214	phenotype		Sign or Symptom	57	5	0.1	no reported evidence		0	0
CA2	760	Malocclusion	C0024636	phenotype	Stomatognathic Diseases	Anatomical Abnormality	70	0	0.1	no reported evidence		0	0
CA2	760	Bone necrosis	C0029445	phenotype	Musculoskeletal Diseases; Pathological Conditions, Signs and Symptoms	Pathologic Function	29	2	0.1	no reported evidence		0	0
CA2	760	Peripheral Neuropathy	C0031117	group	Nervous System Diseases	Disease or Syndrome	308	66	0.1	no reported evidence		0	0
CA2	760	Splenomegaly	C0038002	phenotype	Pathological Conditions, Signs and Symptoms	Finding	246	3	0.1	no reported evidence		0	0
CA2	760	Thrombocytopenia	C0040034	phenotype	Hemic and Lymphatic Diseases	Disease or Syndrome	340	34	0.1	no reported evidence		0	0
CA2	760	Tooth Abnormalities	C0040427	group	Congenital, Hereditary, and Neonatal Diseases and Abnormalities; Stomatognathic Diseases	Anatomical Abnormality	42	0	0.1	no reported evidence		0	0
CA2	760	Aseptic necrosis	C0085660	phenotype		Pathologic Function	10	0	0.1	no reported evidence		0	0
CA2	760	Bone pain	C0151825	phenotype		Sign or Symptom	54	0	0.1	no reported evidence		0	0
CA2	760	Hemoglobin low	C0162119	phenotype		Finding	176	1	0.1	no reported evidence		0	0
CA2	760	Failure to gain weight	C0231246	phenotype		Finding	538	22	0.1	no reported evidence		0	0
CA2	760	Cerebral calcification	C0270685	phenotype		Finding	59	1	0.1	no reported evidence		0	0
CA2	760	Compression of optic nerve	C0271344	phenotype		Disease or Syndrome	7	0	0.1	no reported evidence		0	0
CA2	760	Mandibular hyperplasia	C0302501	phenotype		Anatomical Abnormality	101	0	0.1	no reported evidence		0	0
CA2	760	Short stature	C0349588	phenotype		Finding	749	36	0.1	no reported evidence		0	0
CA2	760	Decreased platelet count	C0392386	phenotype		Finding	151	0	0.1	no reported evidence		0	0
CA2	760	Class III malocclusion	C0399526	disease	Stomatognathic Diseases	Congenital Abnormality	107	3	0.1	no reported evidence		0	0
CA2	760	Low intelligence	C0423903	phenotype		Finding	946	0	0.1	no reported evidence		0	0
CA2	760	Neuropathy	C0442874	group		Disease or Syndrome	283	58	0.1	no reported evidence		0	0
CA2	760	Aseptic Necrosis of Bone	C0520474	phenotype	Musculoskeletal Diseases; Pathological Conditions, Signs and Symptoms	Pathologic Function	11	0	0.1	no reported evidence		0	0
CA2	760	Knee joint valgus deformity	C0576093	phenotype	Musculoskeletal Diseases	Anatomical Abnormality	69	1	0.1	no reported evidence		0	0
CA2	760	Bone infarction	C0877326	phenotype		Pathologic Function	10	0	0.1	no reported evidence		0	0
CA2	760	Mental deficiency	C0917816	disease	Behavior and Behavior Mechanisms; Mental Disorders; Nervous System Diseases; Pathological Conditions, Signs and Symptoms	Mental or Behavioral Dysfunction	1031	0	0.1	no reported evidence		0	0
CA2	760	Extramedullary erythropoiesis	C1292120	phenotype		Finding	5	0	0.1	no reported evidence		0	0
CA2	760	Basal ganglia calcification	C1389280	phenotype		Pathologic Function	20	0	0.1	no reported evidence		0	0
CA2	760	Cranial hyperostosis	C1832451	phenotype		Finding	8	0	0.1	no reported evidence		0	0
CA2	760	Varying degree of multiple fractures	C1833752	phenotype		Finding	71	0	0.1	no reported evidence		0	0
CA2	760	Elevated serum acid phosphatase	C1839866	phenotype		Finding	4	0	0.1	no reported evidence		0	0
CA2	760	Poor school performance	C1843367	phenotype		Finding	984	116	0.1	no reported evidence		0	0
CA2	760	Cognitive delay	C1864897	phenotype		Finding	965	0	0.1	no reported evidence		0	0
CA2	760	mandibular excess (physical finding)	C2227134	phenotype		Finding	101	0	0.1	no reported evidence		0	0
CA2	760	Pediatric failure to thrive	C2315100	disease		Disease or Syndrome	542	0	0.1	no reported evidence		0	0
CA2	760	Extramedullary Hematopoiesis (disorder)	C2613439	disease		Disease or Syndrome	26	1	0.1	no reported evidence		0	0
CA2	760	Reduced bone mineral density	C2674432	phenotype		Finding	41	0	0.1	no reported evidence		0	0
CA2	760	Abnormal vision	C3665386	phenotype		Finding	77	4	0.1	no reported evidence		0	0
CA2	760	Increased fracture rate	C3805574	phenotype		Finding	71	0	0.1	no reported evidence		0	0
CA2	760	Frequent fractures	C3806283	phenotype		Finding	71	0	0.1	no reported evidence		0	0
CA2	760	Mental and motor retardation	C4020875	phenotype		Pathologic Function	1020	151	0.1	no reported evidence		0	0
CA2	760	Dull intelligence	C4020876	phenotype		Finding	946	0	0.1	no reported evidence		0	0
CA2	760	Periodic hypokalemic paresis	C4021553	disease		Disease or Syndrome	8	0	0.1	no reported evidence		0	0
CA2	760	Abnormality of epiphysis morphology	C4021611	phenotype		Anatomical Abnormality	56	0	0.1	no reported evidence		0	0
CA2	760	Abnormality of the renal tubule	C4021826	phenotype		Anatomical Abnormality	9	0	0.1	no reported evidence		0	0
CA2	760	Thick skull bones	C4280528	phenotype		Finding	8	0	0.1	no reported evidence		0	0
CA2	760	Excessive growth of skull bones	C4280529	phenotype		Finding	8	0	0.1	no reported evidence		0	0
CA2	760	Hypertrophy of cranial bones	C4280530	phenotype		Finding	8	0	0.1	no reported evidence		0	0
CA2	760	Enlargement of skull bones	C4280531	phenotype		Finding	8	0	0.1	no reported evidence		0	0
CA2	760	Angle class 3 malocclusion	C4280613	phenotype		Finding	67	0	0.1	no reported evidence		0	0
CA2	760	Angle class 2 malocclusion	C4280614	disease		Disease or Syndrome	67	0	0.1	no reported evidence		0	0
CA2	760	Rotting teeth	C4280623	phenotype		Finding	94	0	0.1	no reported evidence		0	0
CA2	760	Increased size of the mandible	C4280644	phenotype		Finding	103	0	0.1	no reported evidence		0	0
CA2	760	Hypertrophy of lower jaw	C4280645	phenotype		Finding	101	0	0.1	no reported evidence		0	0
CA2	760	Undergrowth	C4531021	phenotype		Finding	528	0	0.1	no reported evidence		0	0
CDK2	1017	Asthma	C0004096	disease	Immune System Diseases; Respiratory Tract Diseases	Disease or Syndrome	1312	729	0.1	no reported evidence		1	1	2011	2011
CDK2	1017	Malignant neoplasm of breast	C0006142	disease	Neoplasms; Skin and Connective Tissue Diseases	Neoplastic Process	5053	1365	0.1	no reported evidence	0.96	25	0	1995	2015
CDK2	1017	Glioma	C0017638	disease	Neoplasms	Neoplastic Process	2210	180	0.1	no reported evidence	1	16	0	1995	2007
CDK2	1017	leukemia	C0023418	disease	Neoplasms	Neoplastic Process	1940	76	0.1	no reported evidence	0.909091	11	0	1995	2015
CDK2	1017	Polycystic Ovary Syndrome	C0032460	disease	Endocrine System Diseases; Female Urogenital Diseases and Pregnancy Complications; Neoplasms	Disease or Syndrome	525	181	0.1	no reported evidence		1	1	2012	2012
CDK2	1017	Retinoblastoma	C0035335	disease	Eye Diseases; Neoplasms	Neoplastic Process	538	127	0.1	no reported evidence	1	13	0	1996	2014
CDK2	1017	Malignant neoplasm of lung	C0242379	disease	Neoplasms; Respiratory Tract Diseases	Neoplastic Process	2448	409	0.1	no reported evidence	0.714286	14	0	1995	2017
CDK2	1017	Carcinogenesis	C0596263	phenotype	Neoplasms; Pathological Conditions, Signs and Symptoms	Neoplastic Process	4064	159	0.1	no reported evidence	0.866667	30	0	1994	2016
CDK2	1017	Breast Carcinoma	C0678222	disease	Neoplasms; Skin and Connective Tissue Diseases	Neoplastic Process	4962	1839	0.1	no reported evidence	0.884615	26	0	1994	2015
CDK2	1017	Carcinoma of lung	C0684249	disease		Neoplastic Process	2475	735	0.1	no reported evidence	0.818182	11	0	1995	2017
CDK2	1017	Primary malignant neoplasm of lung	C1306460	disease		Neoplastic Process	2267	400	0.1	no reported evidence	0.8	10	0	1995	2017
CDK2	1017	Liver carcinoma	C2239176	disease	Digestive System Diseases; Neoplasms	Neoplastic Process	3592	419	0.1	no reported evidence	1	15	0	1998	2017
CHRM2	1129	heart rate	C0018810	phenotype		Clinical Attribute	29	75	0.1	no reported evidence		1	1	2013	2013
CHRM2	1129	Esophageal carcinoma	C0152018	disease		Neoplastic Process	684	223	0.1	no reported evidence		1	1	2011	2011
CHRM2	1129	RESTING HEART RATE	C1821417	phenotype		Finding	52	110	0.1	no reported evidence		1	1	2017	2017
TYMP	1890	Abdomen distended	C0000731	phenotype		Finding	62	0	0.1	no reported evidence		0	0
TYMP	1890	Abdominal Pain	C0000737	phenotype	Pathological Conditions, Signs and Symptoms	Sign or Symptom	152	2	0.1	no reported evidence		0	0
TYMP	1890	Acidosis, Lactic	C0001125	phenotype	Nutritional and Metabolic Diseases	Disease or Syndrome	182	4	0.1	no reported evidence		0	0
TYMP	1890	Blepharoptosis	C0005745	disease	Eye Diseases	Disease or Syndrome	336	11	0.1	no reported evidence		0	0
TYMP	1890	Cachexia	C0006625	phenotype	Pathological Conditions, Signs and Symptoms	Sign or Symptom	152	6	0.1	no reported evidence		0	0
TYMP	1890	Constipation	C0009806	phenotype	Pathological Conditions, Signs and Symptoms	Sign or Symptom	207	7	0.1	no reported evidence		0	0
TYMP	1890	Deglutition Disorders	C0011168	group	Digestive System Diseases; Otorhinolaryngologic Diseases	Disease or Syndrome	190	4	0.1	no reported evidence		0	0
TYMP	1890	Diarrhea	C0011991	phenotype	Pathological Conditions, Signs and Symptoms	Sign or Symptom	328	18	0.1	no reported evidence		0	0
TYMP	1890	Gastroesophageal reflux disease	C0017168	disease	Digestive System Diseases	Disease or Syndrome	245	13	0.1	no reported evidence		0	0
TYMP	1890	Hand deformities	C0018564	group	Musculoskeletal Diseases	Anatomical Abnormality	46	0	0.1	no reported evidence		0	0
TYMP	1890	Sensorineural Hearing Loss (disorder)	C0018784	disease	Nervous System Diseases; Otorhinolaryngologic Diseases; Pathological Conditions, Signs and Symptoms	Disease or Syndrome	470	31	0.1	no reported evidence		0	0
TYMP	1890	Heartburn	C0018834	phenotype	Pathological Conditions, Signs and Symptoms	Sign or Symptom	161	1	0.1	no reported evidence		0	0
TYMP	1890	Nausea	C0027497	phenotype	Pathological Conditions, Signs and Symptoms	Sign or Symptom	57	4	0.1	no reported evidence		0	0
TYMP	1890	Paresthesia	C0030554	phenotype	Nervous System Diseases; Pathological Conditions, Signs and Symptoms	Disease or Syndrome	47	2	0.1	no reported evidence		0	0
TYMP	1890	Vomiting	C0042963	phenotype	Pathological Conditions, Signs and Symptoms	Sign or Symptom	186	14	0.1	no reported evidence		0	0
TYMP	1890	Foot-drop	C0085684	disease		Disease or Syndrome	45	0	0.1	no reported evidence		0	0
TYMP	1890	Liver Dysfunction	C0086565	phenotype	Digestive System Diseases	Finding	206	0	0.1	no reported evidence		0	0
TYMP	1890	Liver function tests abnormal finding	C0151766	phenotype		Finding	117	0	0.1	no reported evidence		0	0
TYMP	1890	Gastroparesis	C0152020	disease	Digestive System Diseases; Pathological Conditions, Signs and Symptoms	Disease or Syndrome	13	0	0.1	no reported evidence		0	0
TYMP	1890	External Ophthalmoplegia	C0162292	disease	Eye Diseases; Nervous System Diseases; Pathological Conditions, Signs and Symptoms	Disease or Syndrome	27	1	0.1	no reported evidence		0	0
TYMP	1890	Malnutrition	C0162429	disease	Nutritional and Metabolic Diseases	Disease or Syndrome	224	16	0.1	no reported evidence		0	0
TYMP	1890	Decrease in appetite	C0232462	phenotype		Sign or Symptom	31	0	0.1	no reported evidence		0	0
TYMP	1890	Abdominal discomfort	C0232487	phenotype		Sign or Symptom	137	0	0.1	no reported evidence		0	0
TYMP	1890	Absent reflex	C0234146	phenotype	Nervous System Diseases; Pathological Conditions, Signs and Symptoms	Finding	136	0	0.1	no reported evidence		0	0
TYMP	1890	Elevated liver enzymes	C0235996	phenotype		Finding	117	0	0.1	no reported evidence		0	0
TYMP	1890	Dyschezia	C0237326	phenotype	Pathological Conditions, Signs and Symptoms	Sign or Symptom	177	0	0.1	no reported evidence		0	0
TYMP	1890	Intermittent diarrhea	C0239181	phenotype		Sign or Symptom	8	0	0.1	no reported evidence		0	0
TYMP	1890	Reflex, Deep Tendon, Absent	C0241772	phenotype	Nervous System Diseases; Pathological Conditions, Signs and Symptoms	Finding	136	0	0.1	no reported evidence		0	0
TYMP	1890	Hyper-beta-alaninemia	C0268630	disease	Mental Disorders; Nervous System Diseases; Pathological Conditions, Signs and Symptoms	Disease or Syndrome	15	0	0.1	no reported evidence		0	0
TYMP	1890	Axonal neuropathy	C0270921	disease		Disease or Syndrome	75	11	0.1	no reported evidence		0	0
TYMP	1890	Peripheral demyelinating neuropathy	C0270922	disease		Disease or Syndrome	46	3	0.1	no reported evidence		0	0
TYMP	1890	Absent tendon reflex	C0278124	phenotype		Finding	133	0	0.1	no reported evidence		0	0
TYMP	1890	Congenital dysmotility of small intestine	C0345200	disease		Congenital Abnormality	3	0	0.1	no reported evidence		0	0
TYMP	1890	Lactic acidemia	C0347959	phenotype		Pathologic Function	147	0	0.1	no reported evidence		0	0
TYMP	1890	Erythrocyte Mean Corpuscular Hemoglobin Test	C0369183	phenotype		Laboratory Procedure	386	4531	0.1	no reported evidence		2	1	2010	2012
TYMP	1890	Tires quickly	C0424585	phenotype		Finding	31	0	0.1	no reported evidence		0	0
TYMP	1890	Distal muscle weakness	C0427065	phenotype		Finding	83	0	0.1	no reported evidence		0	0
TYMP	1890	Red cell distribution width determination	C0427460	phenotype		Laboratory Procedure	107	206	0.1	no reported evidence		1	1	2017	2017
TYMP	1890	Liver enzymes abnormal	C0438237	phenotype		Finding	117	0	0.1	no reported evidence		0	0
TYMP	1890	Transaminases increased	C0438717	phenotype		Finding	117	0	0.1	no reported evidence		0	0
TYMP	1890	Mean corpuscular hemoglobin concentration determination	C0474535	phenotype		Laboratory Procedure	100	583	0.1	no reported evidence		1	1	2009	2009
TYMP	1890	Hemoglobin measurement	C0518015	phenotype		Laboratory Procedure	96	219	0.1	no reported evidence		1	1	2010	2010
TYMP	1890	Breast Carcinoma	C0678222	disease	Neoplasms; Skin and Connective Tissue Diseases	Neoplastic Process	4962	1839	0.1	no reported evidence	0.8	10	0	1995	2016
TYMP	1890	Gastrointestinal pain	C0687713	phenotype		Sign or Symptom	139	0	0.1	no reported evidence		0	0
TYMP	1890	Increased liver function tests	C0877359	phenotype		Finding	117	0	0.1	no reported evidence		0	0
TYMP	1890	Leukoaraiosis	C0948163	phenotype	Pathological Conditions, Signs and Symptoms	Pathologic Function	36	2	0.1	no reported evidence		0	0
TYMP	1890	Sensorimotor neuropathy	C1112256	disease		Disease or Syndrome	37	7	0.1	no reported evidence		0	0
TYMP	1890	Finding of Mean Corpuscular Hemoglobin	C1261502	phenotype		Finding	386	4531	0.1	no reported evidence		2	1	2010	2012
TYMP	1890	Peripheral axonal neuropathy	C1263857	disease		Disease or Syndrome	44	3	0.1	no reported evidence		0	0
TYMP	1890	RDW - Red blood cell distribution width result	C1304746	phenotype		Laboratory or Test Result	107	206	0.1	no reported evidence		1	1	2017	2017
TYMP	1890	Increased CSF protein	C1806780	phenotype		Finding	20	0	0.1	no reported evidence		0	0
TYMP	1890	Gastrointestinal dysmotility	C1836923	phenotype		Finding	5	0	0.1	no reported evidence		0	0
TYMP	1890	Easy fatigability	C1837098	phenotype		Finding	31	0	0.1	no reported evidence		0	0
TYMP	1890	Increased blood alanine	C1839424	phenotype		Finding	15	0	0.1	no reported evidence		0	0
TYMP	1890	Subclinical abnormal liver function tests	C1842003	phenotype		Finding	117	0	0.1	no reported evidence		0	0
TYMP	1890	Distal sensory impairment	C1847584	phenotype		Finding	78	1	0.1	no reported evidence		0	0
TYMP	1890	Elevated hepatic transaminases	C1848701	phenotype		Finding	118	2	0.1	no reported evidence		0	0
TYMP	1890	Distal amyotrophy	C1848736	disease		Disease or Syndrome	76	1	0.1	no reported evidence		0	0
TYMP	1890	Decreased sensory nerve conduction velocity	C1849148	phenotype		Finding	12	0	0.1	no reported evidence		0	0
TYMP	1890	Increased serum alanine	C1849489	phenotype		Finding	15	0	0.1	no reported evidence		0	0
TYMP	1890	Decreased motor nerve conduction velocity	C1858729	phenotype		Finding	39	0	0.1	no reported evidence		0	0
TYMP	1890	Decreased number of large peripheral myelinated nerve fibers	C1859606	phenotype		Finding	13	0	0.1	no reported evidence		0	0
TYMP	1890	Distal limb muscle weakness due to peripheral neuropathy	C1864696	phenotype		Finding	85	10	0.1	no reported evidence		0	0
TYMP	1890	Foot dorsiflexor weakness	C1866141	phenotype		Finding	46	2	0.1	no reported evidence		0	0
TYMP	1890	Loss of appetite (finding)	C1971624	phenotype		Finding	26	0	0.1	no reported evidence		0	0
TYMP	1890	Ragged-red muscle fibers	C3275417	phenotype		Finding	41	0	0.1	no reported evidence		0	0
TYMP	1890	Multiple mitochondrial DNA deletions	C3277376	phenotype		Finding	6	0	0.1	no reported evidence		0	0
TYMP	1890	Malabsorption	C3714745	phenotype		Finding	107	0	0.1	no reported evidence		0	0
TYMP	1890	Mitochondrial abnormalities	C4020732	phenotype		Anatomical Abnormality	36	9	0.1	no reported evidence		0	0
TYMP	1890	Cortical white matter abnormalities seen on MRI	C4020851	phenotype		Anatomical Abnormality	28	0	0.1	no reported evidence		0	0
TYMP	1890	Hypointensity of cerebral white matter on MRI	C4020908	phenotype		Finding	6	1	0.1	no reported evidence		0	0
TYMP	1890	Cytochrome C oxidase-negative muscle fibers	C4021724	phenotype		Finding	21	1	0.1	no reported evidence		0	0
TYMP	1890	Death in early adulthood	C4022012	phenotype		Finding	32	1	0.1	no reported evidence		0	0
TYMP	1890	Abnormality of the mitochondrion	C4023042	phenotype		Anatomical Abnormality	7	0	0.1	no reported evidence		0	0
TYMP	1890	Abnormality of the extraocular muscles	C4024751	phenotype		Anatomical Abnormality	3	0	0.1	no reported evidence		0	0
TYMP	1890	Subsarcolemmal accumulations of abnormally shaped mitochondria	C4025597	phenotype		Anatomical Abnormality	5	0	0.1	no reported evidence		0	0
TYMP	1890	Acid reflux	C4317146	phenotype		Finding	139	4	0.1	no reported evidence		0	0
TYMP	1890	Atrophic muscularis propria	C4476616	phenotype		Pathologic Function	3	0	0.1	no reported evidence		0	0
TYMP	1890	Autonomic visceral myopathy	C4476617	disease		Disease or Syndrome	3	0	0.1	no reported evidence		0	0
TYMP	1890	Degenerative enteric myopathy	C4476618	disease		Disease or Syndrome	3	0	0.1	no reported evidence		0	0
F2	2147	Epistaxis	C0014591	phenotype	Otorhinolaryngologic Diseases; Pathological Conditions, Signs and Symptoms; Respiratory Tract Diseases	Pathologic Function	50	2	0.1	no reported evidence		0	0
F2	2147	Gastrointestinal Hemorrhage	C0017181	phenotype	Digestive System Diseases; Pathological Conditions, Signs and Symptoms	Pathologic Function	60	0	0.1	no reported evidence		0	0
F2	2147	Gingival Hemorrhage	C0017565	phenotype	Pathological Conditions, Signs and Symptoms; Stomatognathic Diseases	Pathologic Function	21	0	0.1	no reported evidence		0	0
F2	2147	Hemarthrosis	C0018924	phenotype	Musculoskeletal Diseases; Pathological Conditions, Signs and Symptoms	Pathologic Function	11	0	0.1	no reported evidence		0	0
F2	2147	Hemophilia A	C0019069	disease	Congenital, Hereditary, and Neonatal Diseases and Abnormalities; Hemic and Lymphatic Diseases	Disease or Syndrome	88	219	0.1	no reported evidence	1	13	0	1989	2017
F2	2147	Menorrhagia	C0025323	phenotype	Female Urogenital Diseases and Pregnancy Complications; Pathological Conditions, Signs and Symptoms	Pathologic Function	22	0	0.1	no reported evidence		0	0
F2	2147	Embolism and Thrombosis	C0085307	disease	Cardiovascular Diseases	Disease or Syndrome	7	0	0.1	no reported evidence		0	0
F2	2147	Prolonged bleeding time	C0151529	phenotype		Finding	33	3	0.1	no reported evidence		0	0
F2	2147	Prothrombin time increased	C0151872	phenotype		Finding	11	0	0.1	no reported evidence		0	0
F2	2147	Partial thromboplastin time increased (finding)	C0240671	phenotype		Finding	13	0	0.1	no reported evidence		0	0
F2	2147	Protein S Deficiency	C0242666	disease	Hemic and Lymphatic Diseases	Disease or Syndrome	26	2	0.1	no reported evidence	1	11	0	1992	2006
F2	2147	High density lipoprotein measurement	C0392885	phenotype		Laboratory Procedure	323	867	0.1	no reported evidence		3	3	2010	2014
F2	2147	Increased tendency to bruise	C0423798	phenotype		Finding	84	2	0.1	no reported evidence		0	0
F2	2147	Activated Protein C Resistance	C0600433	disease	Congenital, Hereditary, and Neonatal Diseases and Abnormalities; Hemic and Lymphatic Diseases	Disease or Syndrome	30	6	0.1	no reported evidence	1	15	0	1996	2012
F2	2147	Ischemic stroke	C0948008	disease		Disease or Syndrome	393	209	0.1	no reported evidence	0.857143	14	1	1998	2017
F2	2147	Autism Spectrum Disorders	C1510586	disease	Mental Disorders	Mental or Behavioral Dysfunction	571	436	0.1	no reported evidence		1	1	2018	2018
F2	2147	Childhood onset	C1837352	phenotype		Finding	49	0	0.1	no reported evidence		0	0
F2	2147	Recurrent thrombophlebitis	C3550150	phenotype		Finding	2	0	0.1	no reported evidence		0	0
F2	2147	Reduced prothrombin activity	C4021097	phenotype		Finding	3	0	0.1	no reported evidence		0	0
F2	2147	Frequent nosebleeds	C4531300	phenotype		Finding	50	0	0.1	no reported evidence		0	0
GCK	2645	Arthrogryposis	C0003886	disease	Congenital, Hereditary, and Neonatal Diseases and Abnormalities; Musculoskeletal Diseases	Disease or Syndrome	306	6	0.1	no reported evidence		0	0
GCK	2645	Blepharoptosis	C0005745	disease	Eye Diseases	Disease or Syndrome	336	11	0.1	no reported evidence		0	0
GCK	2645	Dehydration	C0011175	phenotype	Nutritional and Metabolic Diseases; Pathological Conditions, Signs and Symptoms	Disease or Syndrome	89	2	0.1	no reported evidence		0	0
GCK	2645	Diabetes	C0011847	disease		Disease or Syndrome	1267	349	0.1	no reported evidence	0.945652	92	3	1992	2017
GCK	2645	Diabetes Mellitus, Insulin-Dependent	C0011854	disease	Endocrine System Diseases; Immune System Diseases; Nutritional and Metabolic Diseases	Disease or Syndrome	955	775	0.1	no reported evidence	0.923077	13	0	1995	2016
GCK	2645	Epilepsy	C0014544	disease	Nervous System Diseases	Disease or Syndrome	1176	147	0.1	no reported evidence		0	0
GCK	2645	Fatigue	C0015672	phenotype	Pathological Conditions, Signs and Symptoms	Sign or Symptom	329	33	0.1	no reported evidence		0	0
[truncated: 6,960 more rows]

## Sheet: Genes (thrombocytopenia)
ACHE
BCHE
CA2
ITGA2B
ITGB3
NFKB1
SLC22A1
SRC

## Sheet: disgenet (variants thrombocyto)
Variant	Gene	Gene_id	DSI_v	DPI_v	Chr	Position	Consequence	Alleles	Class	AF_EXOME	Alt_Ref_Exome	AF_GENOME	Alt_Ref_Genome	Disease	Disease_id	Disease_Class	Score_vda	EI_vda	N_PMIDs	First_Ref	Last_Ref
rs10138032	LOC105370526;HIF1A	105370526;3091			14	61717464	intron variant	A/G	snp			0.0802654	A/G	Triglycerides measurement	C0202236		0.7		1	2012	2012
rs10145099	TSHR	7253	1	0.107	14	80990350	intron variant	C/T	snp			0.361074	C/T	Graves Disease	C0018213	Endocrine System Diseases; Eye Diseases; Immune System Diseases	0.7		1	2011	2011
rs1020760	NFKB1	4790	1	0.036	4	102593288	non coding transcript exon variant	C/G	snp			0.418124	C/G	Psoriasis	C0033860	Skin and Connective Tissue Diseases	0.01	1	1	2015	2015
rs10254120	PMS2	5395	0.878	0.071	7	6005996	missense variant	C/A,G,T	snp	0.0715507	C/T	0.0803902	C/T	Carcinogenesis	C0596263	Neoplasms; Pathological Conditions, Signs and Symptoms	0.01	1	1	2014	2014
rs10254120	PMS2	5395	0.878	0.071	7	6005996	missense variant	C/A,G,T	snp	0.0715507	C/T	0.0803902	C/T	Malignant neoplasm of lung	C0242379	Neoplasms; Respiratory Tract Diseases	0.01	1	1	2014	2014
rs10254120	PMS2	5395	0.878	0.071	7	6005996	missense variant	C/A,G,T	snp	0.0715507	C/T	0.0803902	C/T	Primary malignant neoplasm of lung	C1306460		0.01	1	1	2014	2014
rs10254120	PMS2	5395	0.878	0.071	7	6005996	missense variant	C/A,G,T	snp	0.0715507	C/T	0.0803902	C/T	Hereditary Malignant Neoplasm	C1333600		0.01	1	1	2014	2014
rs10254120	PMS2	5395	0.878	0.071	7	6005996	missense variant	C/A,G,T	snp	0.0715507	C/T	0.0803902	C/T	Carcinoma of lung	C0684249		0.01	1	1	2014	2014
rs1032422334	RNASE4;ANG	6038;283	1	0.071	14	20693676	missense variant	T/C	snp	3.97624e-06	T/C			Amyotrophic Lateral Sclerosis 9	C2678468	Nervous System Diseases; Nutritional and Metabolic Diseases	0.7		1	2012	2012
rs104886492	HSD17B10	3028	0.923	0.143	X	53432410	missense variant	A/G	snp					Intellectual Disability	C3714756	Behavior and Behavior Mechanisms; Mental Disorders; Nervous System Diseases; Pathological Conditions, Signs and Symptoms	0.01	1	1	2012	2012
rs104886492	HSD17B10	3028	0.923	0.143	X	53432410	missense variant	A/G	snp					Learning Disabilities	C0751265	Mental Disorders; Nervous System Diseases; Pathological Conditions, Signs and Symptoms	0.01	1	1	2012	2012
rs104886492	HSD17B10	3028	0.923	0.143	X	53432410	missense variant	A/G	snp					2-methyl-3-hydroxybutyric aciduria	C3266731	Congenital, Hereditary, and Neonatal Diseases and Abnormalities; Nervous System Diseases; Pathological Conditions, Signs and Symptoms	0.7		1	2012	2012
rs104893684	BCHE	590	0.821	0.143	3	165830030	missense variant	A/G	snp	0.000256355	A/G			BCHE, FLUORIDE 2 PHENOTYPE	C3889588		0.7		1	2006	2006
rs104893684	BCHE	590	0.821	0.143	3	165830030	missense variant	A/G	snp	0.000256355	A/G			BCHE ANN ARBOR PHENOTYPE	C4017546		0.7		1	2006	2006
rs104893684	BCHE	590	0.821	0.143	3	165830030	missense variant	A/G	snp	0.000256355	A/G			BCHE, FLUORIDE-RESISTANT II PHENOTYPE	C4017552		0.7		1	2006	2006
rs104893684	BCHE	590	0.821	0.143	3	165830030	missense variant	A/G	snp	0.000256355	A/G			CHE*70G PHENOTYPE	C4017544		0.7		1	2006	2006
rs104893684	BCHE	590	0.821	0.143	3	165830030	missense variant	A/G	snp	0.000256355	A/G			BCHE JOHANNESBURG PHENOTYPE	C3889606		0.7		1	2006	2006
rs104893684	BCHE	590	0.821	0.143	3	165830030	missense variant	A/G	snp	0.000256355	A/G			BCHE, FLUORIDE-RESISTANT I PHENOTYPE	C4017549		0.7		1	2006	2006
rs104893684	BCHE	590	0.821	0.143	3	165830030	missense variant	A/G	snp	0.000256355	A/G			Acholinesterasemia	C1867467	Congenital, Hereditary, and Neonatal Diseases and Abnormalities; Nutritional and Metabolic Diseases	0.7		1	2006	2006
rs104893684	BCHE	590	0.821	0.143	3	165830030	missense variant	A/G	snp	0.000256355	A/G			BCHE*243M PHENOTYPE	C4017551		0.7		1	2006	2006
rs104893684	BCHE	590	0.821	0.143	3	165830030	missense variant	A/G	snp	0.000256355	A/G			BCHE CYNTHIANA PHENOTYPE	C3889605		0.7		1	2006	2006
rs104893684	BCHE	590	0.821	0.143	3	165830030	missense variant	A/G	snp	0.000256355	A/G			CHE*243M PHENOTYPE	C4017550		0.7		1	2006	2006
rs104893684	BCHE	590	0.821	0.143	3	165830030	missense variant	A/G	snp	0.000256355	A/G			BCHE*390V PHENOTYPE	C4017554		0.7		1	2006	2006
rs104893684	BCHE	590	0.821	0.143	3	165830030	missense variant	A/G	snp	0.000256355	A/G			CHE*390V PHENOTYPE	C4017553		0.7		1	2006	2006
rs104893684	BCHE	590	0.821	0.143	3	165830030	missense variant	A/G	snp	0.000256355	A/G			BCHE, H VARIANT PHENOTYPE	C3889592		0.7		1	2006	2006
rs104893684	BCHE	590	0.821	0.143	3	165830030	missense variant	A/G	snp	0.000256355	A/G			Butyrylcholinesterase deficiency	C1283400	Congenital, Hereditary, and Neonatal Diseases and Abnormalities; Nutritional and Metabolic Diseases; Pathological Conditions, Signs and Symptoms; Respiratory Tract Diseases	0.8		1	2006	2006
rs104893684	BCHE	590	0.821	0.143	3	165830030	missense variant	A/G	snp	0.000256355	A/G			APNEA, POSTANESTHETIC, DUE TO BCHE, ATYPICAL-1	C4016356		0.7		1	2006	2006
rs104893684	BCHE	590	0.821	0.143	3	165830030	missense variant	A/G	snp	0.000256355	A/G			BCHE, QUANTITATIVE K POLYMORPHISM PHENOTYPE	C4017555		0.7		1	2006	2006
rs104893684	BCHE	590	0.821	0.143	3	165830030	missense variant	A/G	snp	0.000256355	A/G			BCHE, SILENT 1 PHENOTYPE	C3889604		0.7		1	2006	2006
rs104893684	BCHE	590	0.821	0.143	3	165830030	missense variant	A/G	snp	0.000256355	A/G			BCHE*FS117 PHENOTYPE	C4017548		0.7		1	2006	2006
rs104893684	BCHE	590	0.821	0.143	3	165830030	missense variant	A/G	snp	0.000256355	A/G			Butyrylcholinesterase Deficiency, Fluoride-Resistant, Japanese Type	C1867469	Congenital, Hereditary, and Neonatal Diseases and Abnormalities; Nutritional and Metabolic Diseases	0.7		1	2006	2006
rs104893684	BCHE	590	0.821	0.143	3	165830030	missense variant	A/G	snp	0.000256355	A/G			BCHE*70G PHENOTYPE	C4017545		0.7		1	2006	2006
rs104893684	BCHE	590	0.821	0.143	3	165830030	missense variant	A/G	snp	0.000256355	A/G			CHE*FS117 PHENOTYPE	C4017547		0.7		1	2006	2006
rs104893684	BCHE	590	0.821	0.143	3	165830030	missense variant	A/G	snp	0.000256355	A/G			BCHE NEWFOUNDLAND PHENOTYPE	C3889596		0.7		1	2006	2006
rs104893684	BCHE	590	0.821	0.143	3	165830030	missense variant	A/G	snp	0.000256355	A/G			BCHE, FLUORIDE 1 PHENOTYPE	C3889586		0.7		1	2006	2006
rs104893684	BCHE	590	0.821	0.143	3	165830030	missense variant	A/G	snp	0.000256355	A/G			Hypocholinesterasemia, Fluoride-Resistant, Japanese Type	C1867470	Congenital, Hereditary, and Neonatal Diseases and Abnormalities; Nutritional and Metabolic Diseases	0.7		1	2006	2006
rs104893684	BCHE	590	0.821	0.143	3	165830030	missense variant	A/G	snp	0.000256355	A/G			BCHE, K VARIANT PHENOTYPE	C3889589		0.7		1	2006	2006
rs104893684	BCHE	590	0.821	0.143	3	165830030	missense variant	A/G	snp	0.000256355	A/G			BCHE, J VARIANT PHENOTYPE	C3889591		0.7		1	2006	2006
rs104893684	BCHE	590	0.821	0.143	3	165830030	missense variant	A/G	snp	0.000256355	A/G			BCHE, DIBUCAINE-RESISTANT I PHENOTYPE	C4017543		0.7		1	2006	2006
rs104893684	BCHE	590	0.821	0.143	3	165830030	missense variant	A/G	snp	0.000256355	A/G			Suxamethonium sensitivity	C1622434	Congenital, Hereditary, and Neonatal Diseases and Abnormalities; Nutritional and Metabolic Diseases; Pathological Conditions, Signs and Symptoms; Respiratory Tract Diseases	0.7		1	2006	2006
rs104893684	BCHE	590	0.821	0.143	3	165830030	missense variant	A/G	snp	0.000256355	A/G			BCHE, QUANTITATIVE J VARIANT PHENOTYPE	C4017558		0.7		1	2006	2006
rs104893684	BCHE	590	0.821	0.143	3	165830030	missense variant	A/G	snp	0.000256355	A/G			CHE*539T PHENOTYPE	C4017556		0.7		1	2006	2006
rs104893684	BCHE	590	0.821	0.143	3	165830030	missense variant	A/G	snp	0.000256355	A/G			BCHE*539T PHENOTYPE	C4017557		0.7		1	2006	2006
rs104893684	BCHE	590	0.821	0.143	3	165830030	missense variant	A/G	snp	0.000256355	A/G			BCHE*FS126 PHENOTYPE	C4017560		0.7		1	2006	2006
rs104893684	BCHE	590	0.821	0.143	3	165830030	missense variant	A/G	snp	0.000256355	A/G			Pseudocholinesterase deficiency	C0268379	Congenital, Hereditary, and Neonatal Diseases and Abnormalities; Nutritional and Metabolic Diseases; Pathological Conditions, Signs and Symptoms; Respiratory Tract Diseases	0.7		1	2006	2006
rs104893684	BCHE	590	0.821	0.143	3	165830030	missense variant	A/G	snp	0.000256355	A/G			BCHE, QUANTITATIVE H VARIANT PHENOTYPE	C4017559		0.7		1	2006	2006
rs104893684	BCHE	590	0.821	0.143	3	165830030	missense variant	A/G	snp	0.000256355	A/G			Apnea, Postanesthetic	C1867468	Congenital, Hereditary, and Neonatal Diseases and Abnormalities; Nutritional and Metabolic Diseases; Pathological Conditions, Signs and Symptoms; Respiratory Tract Diseases	0.7		1	2006	2006
rs104894005	LOC105375258;GCK	105375258;2645	1	0.071	7	44147678	stop gained	C/A,G,T	snp	4.00901e-06;1.12252e-04	C/A;C/G	3.82166e-04;3.18471e-05	C/G;C/T	Diabetes mellitus autosomal dominant type II (disorder)	C0342277	Endocrine System Diseases; Nutritional and Metabolic Diseases	0.7		0
rs104894006	GCK;LOC105375258	2645;105375258			7	44149992	stop gained	G/A,T	snp	1.19483e-05	G/T			DIABETES MELLITUS, NONINSULIN-DEPENDENT, LATE-ONSET	C4016117		0.7		4	1992	1993
rs104894008	GCK;LOC105375258	2645;105375258	0.821	0.214	7	44147732	missense variant	C/T	snp	3.98318e-06	C/T			Diabetes Mellitus, Non-Insulin-Dependent	C0011860	Endocrine System Diseases; Nutritional and Metabolic Diseases	0.01	1	1	1992	1992
rs104894008	GCK;LOC105375258	2645;105375258	0.821	0.214	7	44147732	missense variant	C/T	snp	3.98318e-06	C/T			DIABETES MELLITUS, PERMANENT NEONATAL, WITH NEUROLOGIC FEATURES	C1833102	Endocrine System Diseases; Nervous System Diseases; Nutritional and Metabolic Diseases; Pathological Conditions, Signs and Symptoms	0.7		0
rs104894008	GCK;LOC105375258	2645;105375258	0.821	0.214	7	44147732	missense variant	C/T	snp	3.98318e-06	C/T			Developmental Delay, Epilepsy, and Neonatal Diabetes	C1853564	Behavior and Behavior Mechanisms; Congenital, Hereditary, and Neonatal Diseases and Abnormalities; Endocrine System Diseases; Nervous System Diseases; Nutritional and Metabolic Diseases; Pathological Conditions, Signs and Symptoms	0.7		0
rs104894008	GCK;LOC105375258	2645;105375258	0.821	0.214	7	44147732	missense variant	C/T	snp	3.98318e-06	C/T			Diabetes mellitus autosomal dominant type II (disorder)	C0342277	Endocrine System Diseases; Nutritional and Metabolic Diseases	0.7		0
rs104894008	GCK;LOC105375258	2645;105375258	0.821	0.214	7	44147732	missense variant	C/T	snp	3.98318e-06	C/T			DIABETES MELLITUS, PERMANENT NEONATAL	C1833104	Endocrine System Diseases; Nutritional and Metabolic Diseases	0.7		0
rs104894009	LOC105375258;GCK	105375258;2645	0.878	0.107	7	44146587	missense variant	C/G	snp					Diabetes mellitus autosomal dominant type II (disorder)	C0342277	Endocrine System Diseases; Nutritional and Metabolic Diseases	0.7		2	1993	1998
rs104894009	LOC105375258;GCK	105375258;2645	0.878	0.107	7	44146587	missense variant	C/G	snp					Obesity	C0028754	Nutritional and Metabolic Diseases; Pathological Conditions, Signs and Symptoms	0.01	1	1	1995	1995
rs104894009	LOC105375258;GCK	105375258;2645	0.878	0.107	7	44146587	missense variant	C/G	snp					Maturity onset diabetes mellitus in young	C0342276	Endocrine System Diseases; Nutritional and Metabolic Diseases	0.01	1	1	1995	1995
rs104894010	GCK	2645	1	0.071	7	44151048	missense variant	A/G	snp					Diabetes mellitus autosomal dominant type II (disorder)	C0342277	Endocrine System Diseases; Nutritional and Metabolic Diseases	0.7		2	1993	1993
rs104894012	GCK	2645	1	0.036	7	44145171	missense variant	C/T	snp					Hyperinsulinemic hypoglycemia, familial, 3	C1865290	Nutritional and Metabolic Diseases	0.8		3	1998	2006
rs104894014	GCK	2645	0.923	0.071	7	44145167	missense variant	G/A	snp					Diabetes	C0011847		0.01	1	1	2002	2002
rs104894014	GCK	2645	0.923	0.071	7	44145167	missense variant	G/A	snp					Hyperinsulinemic hypoglycemia, familial, 3	C1865290	Nutritional and Metabolic Diseases	0.8		2	2002	2006
rs104894014	GCK	2645	0.923	0.071	7	44145167	missense variant	G/A	snp					Diabetes Mellitus	C0011849	Endocrine System Diseases; Nutritional and Metabolic Diseases	0.01	1	1	2002	2002
rs104894015	GCK;LOC105375258	2645;105375258	0.923	0.107	7	44149798	missense variant	T/C	snp					Congenital Hyperinsulinism	C3888018	Congenital, Hereditary, and Neonatal Diseases and Abnormalities; Digestive System Diseases; Nutritional and Metabolic Diseases	0.02	1	2	2004	2012
rs104894015	GCK;LOC105375258	2645;105375258	0.923	0.107	7	44149798	missense variant	T/C	snp					Hyperinsulinemic hypoglycemia, familial, 3	C1865290	Nutritional and Metabolic Diseases	0.8		2	2004	2006
rs104894016	GCK	2645	1	0.071	7	44145618	missense variant	C/G,T	snp					Diabetes mellitus autosomal dominant type II (disorder)	C0342277	Endocrine System Diseases; Nutritional and Metabolic Diseases	0.7		1	2006	2006
rs104894101	AK1	203	1	0.036	9	127868455	missense variant	G/A	snp					Adenylate Kinase Deficiency, Hemolytic Anemia Due To	C2675459	Hemic and Lymphatic Diseases	0.8		1	1989	1989
rs104894102	AK1	203	0.878	0.036	9	127871828	stop gained	G/A	snp					Deficiency of adenylate kinase	C0398564		0.01	1	1	1999	1999
rs104894102	AK1	203	0.878	0.036	9	127871828	stop gained	G/A	snp					Adenylate Kinase Deficiency, Hemolytic Anemia Due To	C2675459	Hemic and Lymphatic Diseases	0.7		1	1999	1999
rs104894102	AK1	203	0.878	0.036	9	127871828	stop gained	G/A	snp					Chronic hemolytic anemia	C1387532		0.01	1	1	1999	1999
rs104894226	HRAS;LRRC56	3265;115399	0.692	0.464	11	534285	missense variant	C/A,G,T	snp					Leukemia, Myelocytic, Acute	C0023467	Neoplasms	0.7		1	2016	2016
rs104894226	HRAS;LRRC56	3265;115399	0.692	0.464	11	534285	missense variant	C/A,G,T	snp					Thymoma	C0040100	Hemic and Lymphatic Diseases; Neoplasms	0.71	1	3	2010	2015
rs104894226	HRAS;LRRC56	3265;115399	0.692	0.464	11	534285	missense variant	C/A,G,T	snp					Transitional cell carcinoma of bladder	C0279680		0.7		1	2016	2016
rs104894226	HRAS;LRRC56	3265;115399	0.692	0.464	11	534285	missense variant	C/A,G,T	snp					Multiple Myeloma	C0026764	Cardiovascular Diseases; Hemic and Lymphatic Diseases; Immune System Diseases; Neoplasms	0.7		1	2016	2016
rs104894226	HRAS;LRRC56	3265;115399	0.692	0.464	11	534285	missense variant	C/A,G,T	snp					Malignant Uterine Corpus Neoplasm	C0153574		0.7		1	2016	2016
rs104894226	HRAS;LRRC56	3265;115399	0.692	0.464	11	534285	missense variant	C/A,G,T	snp					Costello syndrome (disorder)	C0587248	Congenital, Hereditary, and Neonatal Diseases and Abnormalities; Musculoskeletal Diseases	0.81	1	3	2005	2017
rs104894226	HRAS;LRRC56	3265;115399	0.692	0.464	11	534285	missense variant	C/A,G,T	snp					Adenocarcinoma of pancreas	C0281361		0.7		1	2016	2016
rs104894226	HRAS;LRRC56	3265;115399	0.692	0.464	11	534285	missense variant	C/A,G,T	snp					Gastric Adenocarcinoma	C0278701		0.7		1	2016	2016
rs104894226	HRAS;LRRC56	3265;115399	0.692	0.464	11	534285	missense variant	C/A,G,T	snp					Liver carcinoma	C2239176	Digestive System Diseases; Neoplasms	0.7		1	2016	2016
rs104894226	HRAS;LRRC56	3265;115399	0.692	0.464	11	534285	missense variant	C/A,G,T	snp					Squamous cell carcinoma of skin	C0553723		0.7		1	2016	2016
rs104894226	HRAS;LRRC56	3265;115399	0.692	0.464	11	534285	missense variant	C/A,G,T	snp					Colorectal Neoplasms	C0009404	Digestive System Diseases; Neoplasms	0.7		2	2016	2016
rs104894226	HRAS;LRRC56	3265;115399	0.692	0.464	11	534285	missense variant	C/A,G,T	snp					Squamous cell carcinoma of the head and neck	C1168401	Neoplasms	0.7		1	2016	2016
rs104894226	HRAS;LRRC56	3265;115399	0.692	0.464	11	534285	missense variant	C/A,G,T	snp					Hematologic Neoplasms	C0376545	Hemic and Lymphatic Diseases; Neoplasms	0.01	1	1	2007	2007
rs104894226	HRAS;LRRC56	3265;115399	0.692	0.464	11	534285	missense variant	C/A,G,T	snp					Squamous cell carcinoma of lung	C0149782		0.7		1	2016	2016
rs104894226	HRAS;LRRC56	3265;115399	0.692	0.464	11	534285	missense variant	C/A,G,T	snp					MYOPATHY, CONGENITAL, WITH EXCESS OF MUSCLE SPINDLES	C1968782	Musculoskeletal Diseases; Nervous System Diseases	0.7		1	2005	2005
rs104894226	HRAS;LRRC56	3265;115399	0.692	0.464	11	534285	missense variant	C/A,G,T	snp					Mammary Neoplasms	C1458155	Neoplasms; Skin and Connective Tissue Diseases	0.7		1	2016	2016
rs104894226	HRAS;LRRC56	3265;115399	0.692	0.464	11	534285	missense variant	C/A,G,T	snp					Chronic Lymphocytic Leukemia	C0023434	Hemic and Lymphatic Diseases; Immune System Diseases; Neoplasms	0.7		1	2016	2016
rs104894226	HRAS;LRRC56	3265;115399	0.692	0.464	11	534285	missense variant	C/A,G,T	snp					Cutaneous Melanoma	C0151779	Neoplasms; Skin and Connective Tissue Diseases	0.7		1	2016	2016
rs104894226	HRAS;LRRC56	3265;115399	0.692	0.464	11	534285	missense variant	C/A,G,T	snp					Adenocarcinoma of lung (disorder)	C0152013	Neoplasms; Respiratory Tract Diseases	0.7		1	2016	2016
rs104894227	HRAS;LRRC56	3265;115399	0.923	0.107	11	533553	missense variant	T/C	snp					MYOPATHY, CONGENITAL, WITH EXCESS OF MUSCLE SPINDLES	C1968782	Musculoskeletal Diseases; Nervous System Diseases	0.7		1	2006	2006
rs104894227	HRAS;LRRC56	3265;115399	0.923	0.107	11	533553	missense variant	T/C	snp					Costello syndrome (disorder)	C0587248	Congenital, Hereditary, and Neonatal Diseases and Abnormalities; Musculoskeletal Diseases	0.82	1	5	2006	2013
rs104894228	HRAS;LRRC56	3265;115399	0.662	0.5	11	534286	missense variant	C/A,G,T	snp					Costello syndrome (disorder)	C0587248	Congenital, Hereditary, and Neonatal Diseases and Abnormalities; Musculoskeletal Diseases	0.83	1	9	2006	2017
rs104894228	HRAS;LRRC56	3265;115399	0.662	0.5	11	534286	missense variant	C/A,G,T	snp					Squamous cell carcinoma of lung	C0149782		0.7		1	2016	2016
rs104894228	HRAS;LRRC56	3265;115399	0.662	0.5	11	534286	missense variant	C/A,G,T	snp					Organoid Nevus Phakomatosis	C0265329	Congenital, Hereditary, and Neonatal Diseases and Abnormalities; Neoplasms; Nervous System Diseases	0.01	1	1	2012	2012
rs104894228	HRAS;LRRC56	3265;115399	0.662	0.5	11	534286	missense variant	C/A,G,T	snp					Liver carcinoma	C2239176	Digestive System Diseases; Neoplasms	0.7		1	2016	2016
rs104894228	HRAS;LRRC56	3265;115399	0.662	0.5	11	534286	missense variant	C/A,G,T	snp					Neoplasms	C0027651	Neoplasms	0.7		1	2015	2015
rs104894228	HRAS;LRRC56	3265;115399	0.662	0.5	11	534286	missense variant	C/A,G,T	snp					Chronic Lymphocytic Leukemia	C0023434	Hemic and Lymphatic Diseases; Immune System Diseases; Neoplasms	0.7		1	2016	2016
rs104894228	HRAS;LRRC56	3265;115399	0.662	0.5	11	534286	missense variant	C/A,G,T	snp					Neoplasm Metastasis	C0027627	Neoplasms; Pathological Conditions, Signs and Symptoms	0.01	1	1	2012	2012
rs104894228	HRAS;LRRC56	3265;115399	0.662	0.5	11	534286	missense variant	C/A,G,T	snp					NEVUS, EPIDERMAL (disorder)	C0334082	Neoplasms	0.7		0
rs104894228	HRAS;LRRC56	3265;115399	0.662	0.5	11	534286	missense variant	C/A,G,T	snp					Malignant Uterine Corpus Neoplasm	C0153574		0.7		1	2016	2016
rs104894228	HRAS;LRRC56	3265;115399	0.662	0.5	11	534286	missense variant	C/A,G,T	snp					Gastric Adenocarcinoma	C0278701		0.7		1	2016	2016
rs104894228	HRAS;LRRC56	3265;115399	0.662	0.5	11	534286	missense variant	C/A,G,T	snp					Nevus sebaceous	C3854181	Congenital, Hereditary, and Neonatal Diseases and Abnormalities; Neoplasms; Nervous System Diseases	0.71	1	2	2012	2018
rs104894228	HRAS;LRRC56	3265;115399	0.662	0.5	11	534286	missense variant	C/A,G,T	snp					Retinal Dystrophies	C0854723	Eye Diseases	0.01	1	1	2017	2017
rs104894228	HRAS;LRRC56	3265;115399	0.662	0.5	11	534286	missense variant	C/A,G,T	snp					Multiple Myeloma	C0026764	Cardiovascular Diseases; Hemic and Lymphatic Diseases; Immune System Diseases; Neoplasms	0.7		1	2016	2016
rs104894228	HRAS;LRRC56	3265;115399	0.662	0.5	11	534286	missense variant	C/A,G,T	snp					Squamous cell carcinoma of skin	C0553723		0.7		1	2016	2016
rs104894228	HRAS;LRRC56	3265;115399	0.662	0.5	11	534286	missense variant	C/A,G,T	snp					MYOPATHY, CONGENITAL, WITH EXCESS OF MUSCLE SPINDLES	C1968782	Musculoskeletal Diseases; Nervous System Diseases	0.7		1	2006	2006
rs104894228	HRAS;LRRC56	3265;115399	0.662	0.5	11	534286	missense variant	C/A,G,T	snp					Mammary Neoplasms	C1458155	Neoplasms; Skin and Connective Tissue Diseases	0.7		1	2016	2016
rs104894228	HRAS;LRRC56	3265;115399	0.662	0.5	11	534286	missense variant	C/A,G,T	snp					Leukemia, Myelocytic, Acute	C0023467	Neoplasms	0.7		1	2016	2016
rs104894228	HRAS;LRRC56	3265;115399	0.662	0.5	11	534286	missense variant	C/A,G,T	snp					Transitional cell carcinoma of bladder	C0279680		0.7		1	2016	2016
rs104894228	HRAS;LRRC56	3265;115399	0.662	0.5	11	534286	missense variant	C/A,G,T	snp					Adenocarcinoma of pancreas	C0281361		0.7		1	2016	2016
rs104894228	HRAS;LRRC56	3265;115399	0.662	0.5	11	534286	missense variant	C/A,G,T	snp					Squamous cell carcinoma of the head and neck	C1168401	Neoplasms	0.7		1	2016	2016
rs104894228	HRAS;LRRC56	3265;115399	0.662	0.5	11	534286	missense variant	C/A,G,T	snp					Colorectal Neoplasms	C0009404	Digestive System Diseases; Neoplasms	0.7		1	2016	2016
rs104894228	HRAS;LRRC56	3265;115399	0.662	0.5	11	534286	missense variant	C/A,G,T	snp					Thyroid Neoplasm	C0040136	Endocrine System Diseases; Neoplasms	0.7		5	2007	2015
rs104894228	HRAS;LRRC56	3265;115399	0.662	0.5	11	534286	missense variant	C/A,G,T	snp					Trichoepithelioma	C0349658		0.01	1	1	2018	2018
rs104894228	HRAS;LRRC56	3265;115399	0.662	0.5	11	534286	missense variant	C/A,G,T	snp					Impaired cognition	C0338656	Mental Disorders	0.01	1	1	2011	2011
rs104894228	HRAS;LRRC56	3265;115399	0.662	0.5	11	534286	missense variant	C/A,G,T	snp					Adenocarcinoma of lung (disorder)	C0152013	Neoplasms; Respiratory Tract Diseases	0.7		1	2016	2016
rs104894228	HRAS;LRRC56	3265;115399	0.662	0.5	11	534286	missense variant	C/A,G,T	snp					Cutaneous Melanoma	C0151779	Neoplasms; Skin and Connective Tissue Diseases	0.7		1	2016	2016
rs104894229	HRAS;LRRC56	3265;115399	0.634	0.5	11	534289	missense variant	C/A,G,T	snp					Squamous cell carcinoma of skin	C0553723		0.7		1	2016	2016
rs104894229	HRAS;LRRC56	3265;115399	0.634	0.5	11	534289	missense variant	C/A,G,T	snp					Adenocarcinoma of lung (disorder)	C0152013	Neoplasms; Respiratory Tract Diseases	0.7		1	2016	2016
rs104894229	HRAS;LRRC56	3265;115399	0.634	0.5	11	534289	missense variant	C/A,G,T	snp					NEVUS, EPIDERMAL (disorder)	C0334082	Neoplasms	0.7		0
rs104894229	HRAS;LRRC56	3265;115399	0.634	0.5	11	534289	missense variant	C/A,G,T	snp					Costello syndrome (disorder)	C0587248	Congenital, Hereditary, and Neonatal Diseases and Abnormalities; Musculoskeletal Diseases	0.9	1	31	2005	2017
rs104894229	HRAS;LRRC56	3265;115399	0.634	0.5	11	534289	missense variant	C/A,G,T	snp					Adenoid Cystic Carcinoma	C0010606	Neoplasms	0.7		1	2016	2016
rs104894229	HRAS;LRRC56	3265;115399	0.634	0.5	11	534289	missense variant	C/A,G,T	snp					Uterine Carcinosarcoma	C0280630		0.7		1	2016	2016
rs104894229	HRAS;LRRC56	3265;115399	0.634	0.5	11	534289	missense variant	C/A,G,T	snp					Squamous cell carcinoma of the head and neck	C1168401	Neoplasms	0.7		1	2016	2016
rs104894229	HRAS;LRRC56	3265;115399	0.634	0.5	11	534289	missense variant	C/A,G,T	snp					Leukemia, Myelocytic, Acute	C0023467	Neoplasms	0.7		1	2016	2016
rs104894229	HRAS;LRRC56	3265;115399	0.634	0.5	11	534289	missense variant	C/A,G,T	snp					MYOPATHY, CONGENITAL, WITH EXCESS OF MUSCLE SPINDLES	C1968782	Musculoskeletal Diseases; Nervous System Diseases	0.8		2	2006	2008
rs104894229	HRAS;LRRC56	3265;115399	0.634	0.5	11	534289	missense variant	C/A,G,T	snp					Malignant Uterine Corpus Neoplasm	C0153574		0.7		1	2016	2016
rs104894229	HRAS;LRRC56	3265;115399	0.634	0.5	11	534289	missense variant	C/A,G,T	snp					Serous cystadenocarcinoma ovary	C0279663		0.7		1	2016	2016
rs104894229	HRAS;LRRC56	3265;115399	0.634	0.5	11	534289	missense variant	C/A,G,T	snp					Medullary carcinoma of thyroid	C0238462	Endocrine System Diseases; Neoplasms	0.01	1	1	2014	2014
rs104894229	HRAS;LRRC56	3265;115399	0.634	0.5	11	534289	missense variant	C/A,G,T	snp					Adenocarcinoma of pancreas	C0281361		0.7		1	2016	2016
rs104894229	HRAS;LRRC56	3265;115399	0.634	0.5	11	534289	missense variant	C/A,G,T	snp					Esophageal carcinoma	C0152018		0.7		1	2016	2016
rs104894229	HRAS;LRRC56	3265;115399	0.634	0.5	11	534289	missense variant	C/A,G,T	snp					Adenocarcinoma of prostate	C0007112		0.7		1	2016	2016
rs104894229	HRAS;LRRC56	3265;115399	0.634	0.5	11	534289	missense variant	C/A,G,T	snp					Multiple Myeloma	C0026764	Cardiovascular Diseases; Hemic and Lymphatic Diseases; Immune System Diseases; Neoplasms	0.7		1	2016	2016
rs104894229	HRAS;LRRC56	3265;115399	0.634	0.5	11	534289	missense variant	C/A,G,T	snp					Transitional cell carcinoma of bladder	C0279680		0.7		1	2016	2016
rs104894229	HRAS;LRRC56	3265;115399	0.634	0.5	11	534289	missense variant	C/A,G,T	snp					Thyroid Neoplasm	C0040136	Endocrine System Diseases; Neoplasms	0.7		5	2007	2016
rs104894229	HRAS;LRRC56	3265;115399	0.634	0.5	11	534289	missense variant	C/A,G,T	snp					Nasopharyngeal Neoplasms	C0027439	Neoplasms; Otorhinolaryngologic Diseases; Stomatognathic Diseases	0.7		1	2016	2016
rs104894229	HRAS;LRRC56	3265;115399	0.634	0.5	11	534289	missense variant	C/A,G,T	snp					Impaired cognition	C0338656	Mental Disorders	0.01	1	1	2011	2011
rs104894229	HRAS;LRRC56	3265;115399	0.634	0.5	11	534289	missense variant	C/A,G,T	snp					Familial medullary thyroid carcinoma	C1833921	Congenital, Hereditary, and Neonatal Diseases and Abnormalities; Endocrine System Diseases; Neoplasms	0.01	1	1	2014	2014
rs104894229	HRAS;LRRC56	3265;115399	0.634	0.5	11	534289	missense variant	C/A,G,T	snp					Liver carcinoma	C2239176	Digestive System Diseases; Neoplasms	0.7		1	2016	2016
rs104894229	HRAS;LRRC56	3265;115399	0.634	0.5	11	534289	missense variant	C/A,G,T	snp					EPIDERMAL NEVUS WITH UROTHELIAL CANCER, SOMATIC	C3277679		0.7		0
rs104894229	HRAS;LRRC56	3265;115399	0.634	0.5	11	534289	missense variant	C/A,G,T	snp					Glioblastoma	C0017636	Neoplasms	0.7		1	2016	2016
rs104894229	HRAS;LRRC56	3265;115399	0.634	0.5	11	534289	missense variant	C/A,G,T	snp					MYELODYSPLASTIC SYNDROME	C3463824	Hemic and Lymphatic Diseases	0.7		1	2016	2016
rs104894229	HRAS;LRRC56	3265;115399	0.634	0.5	11	534289	missense variant	C/A,G,T	snp					Gastric Adenocarcinoma	C0278701		0.7		1	2016	2016
rs104894229	HRAS;LRRC56	3265;115399	0.634	0.5	11	534289	missense variant	C/A,G,T	snp					Cutaneous Melanoma	C0151779	Neoplasms; Skin and Connective Tissue Diseases	0.7		1	2016	2016
rs104894229	HRAS;LRRC56	3265;115399	0.634	0.5	11	534289	missense variant	C/A,G,T	snp					Mammary Neoplasms	C1458155	Neoplasms; Skin and Connective Tissue Diseases	0.7		1	2016	2016
rs104894229	HRAS;LRRC56	3265;115399	0.634	0.5	11	534289	missense variant	C/A,G,T	snp					Carcinoma of bladder	C0699885		0.7		1	2015	2015
rs104894229	HRAS;LRRC56	3265;115399	0.634	0.5	11	534289	missense variant	C/A,G,T	snp					Colorectal Neoplasms	C0009404	Digestive System Diseases; Neoplasms	0.7		3	2006	2016
rs104894229	HRAS;LRRC56	3265;115399	0.634	0.5	11	534289	missense variant	C/A,G,T	snp					Papillary renal cell carcinoma, sporadic	C1336078	Female Urogenital Diseases and Pregnancy Complications; Male Urogenital Diseases; Neoplasms	0.7		1	2016	2016
rs104894230	HRAS;LRRC56	3265;115399	0.615	0.464	11	534288	missense variant	C/A,G,T	snp					Mammary Neoplasms	C1458155	Neoplasms; Skin and Connective Tissue Diseases	0.7		2	2015	2016
rs104894230	HRAS;LRRC56	3265;115399	0.615	0.464	11	534288	missense variant	C/A,G,T	snp					Thyroid Neoplasm	C0040136	Endocrine System Diseases; Neoplasms	0.7		5	2007	2016
rs104894230	HRAS;LRRC56	3265;115399	0.615	0.464	11	534288	missense variant	C/A,G,T	snp					Glioblastoma	C0017636	Neoplasms	0.7		1	2016	2016
rs104894230	HRAS;LRRC56	3265;115399	0.615	0.464	11	534288	missense variant	C/A,G,T	snp					Thymoma, type C	C1322286		0.01	1	1	2010	2010
rs104894230	HRAS;LRRC56	3265;115399	0.615	0.464	11	534288	missense variant	C/A,G,T	snp					MYOPATHY, CONGENITAL, WITH EXCESS OF MUSCLE SPINDLES	C1968782	Musculoskeletal Diseases; Nervous System Diseases	0.8		4	2005	2008
rs104894230	HRAS;LRRC56	3265;115399	0.615	0.464	11	534288	missense variant	C/A,G,T	snp					Gastric Adenocarcinoma	C0278701		0.7		1	2016	2016
rs104894230	HRAS;LRRC56	3265;115399	0.615	0.464	11	534288	missense variant	C/A,G,T	snp					Thymic Carcinoma	C0205969	Hemic and Lymphatic Diseases; Neoplasms	0.01	1	1	2010	2010
rs104894230	HRAS;LRRC56	3265;115399	0.615	0.464	11	534288	missense variant	C/A,G,T	snp					Carcinoma of bladder	C0699885		0.7		0
rs104894230	HRAS;LRRC56	3265;115399	0.615	0.464	11	534288	missense variant	C/A,G,T	snp					Cutaneous Melanoma	C0151779	Neoplasms; Skin and Connective Tissue Diseases	0.7		1	2016	2016
rs104894230	HRAS;LRRC56	3265;115399	0.615	0.464	11	534288	missense variant	C/A,G,T	snp					Genetic Diseases, Inborn	C0950123	Congenital, Hereditary, and Neonatal Diseases and Abnormalities	0.7		9	2002	2018
rs104894230	HRAS;LRRC56	3265;115399	0.615	0.464	11	534288	missense variant	C/A,G,T	snp					MYELODYSPLASTIC SYNDROME	C3463824	Hemic and Lymphatic Diseases	0.7		1	2016	2016
rs104894230	HRAS;LRRC56	3265;115399	0.615	0.464	11	534288	missense variant	C/A,G,T	snp					Costello syndrome (disorder)	C0587248	Congenital, Hereditary, and Neonatal Diseases and Abnormalities; Musculoskeletal Diseases	0.83	1	17	1990	2017
rs104894230	HRAS;LRRC56	3265;115399	0.615	0.464	11	534288	missense variant	C/A,G,T	snp					Glioma	C0017638	Neoplasms	0.01	1	1	2015	2015
rs104894230	HRAS;LRRC56	3265;115399	0.615	0.464	11	534288	missense variant	C/A,G,T	snp					Esophageal carcinoma	C0152018		0.71	1	2	2012	2016
rs104894230	HRAS;LRRC56	3265;115399	0.615	0.464	11	534288	missense variant	C/A,G,T	snp					COSTELLO SYNDROME, SEVERE	C4016398		0.7		0
rs104894230	HRAS;LRRC56	3265;115399	0.615	0.464	11	534288	missense variant	C/A,G,T	snp					melanoma	C0025202	Neoplasms	0.7		1	2015	2015
rs104894230	HRAS;LRRC56	3265;115399	0.615	0.464	11	534288	missense variant	C/A,G,T	snp					Serous cystadenocarcinoma ovary	C0279663		0.7		1	2016	2016
rs104894230	HRAS;LRRC56	3265;115399	0.615	0.464	11	534288	missense variant	C/A,G,T	snp					Adenocarcinoma of lung (disorder)	C0152013	Neoplasms; Respiratory Tract Diseases	0.7		1	2016	2016
rs104894230	HRAS;LRRC56	3265;115399	0.615	0.464	11	534288	missense variant	C/A,G,T	snp					Nasopharyngeal Neoplasms	C0027439	Neoplasms; Otorhinolaryngologic Diseases; Stomatognathic Diseases	0.7		1	2016	2016
rs104894230	HRAS;LRRC56	3265;115399	0.615	0.464	11	534288	missense variant	C/A,G,T	snp					Multiple Myeloma	C0026764	Cardiovascular Diseases; Hemic and Lymphatic Diseases; Immune System Diseases; Neoplasms	0.7		1	2016	2016
rs104894230	HRAS;LRRC56	3265;115399	0.615	0.464	11	534288	missense variant	C/A,G,T	snp					Liver carcinoma	C2239176	Digestive System Diseases; Neoplasms	0.7		1	2016	2016
rs104894230	HRAS;LRRC56	3265;115399	0.615	0.464	11	534288	missense variant	C/A,G,T	snp					Immunologic Deficiency Syndromes	C0021051	Immune System Diseases	0.01	1	1	2004	2004
rs104894230	HRAS;LRRC56	3265;115399	0.615	0.464	11	534288	missense variant	C/A,G,T	snp					Esophageal Neoplasms	C0014859	Digestive System Diseases; Neoplasms	0.01	1	1	2012	2012
rs104894230	HRAS;LRRC56	3265;115399	0.615	0.464	11	534288	missense variant	C/A,G,T	snp					Squamous cell carcinoma of skin	C0553723		0.7		1	2016	2016
rs104894230	HRAS;LRRC56	3265;115399	0.615	0.464	11	534288	missense variant	C/A,G,T	snp					Leukemia, Myelocytic, Acute	C0023467	Neoplasms	0.7		1	2016	2016
rs104894230	HRAS;LRRC56	3265;115399	0.615	0.464	11	534288	missense variant	C/A,G,T	snp					Embryonal Rhabdomyosarcoma	C0206656	Neoplasms	0.01	1	1	2013	2013
rs104894230	HRAS;LRRC56	3265;115399	0.615	0.464	11	534288	missense variant	C/A,G,T	snp					NEVUS, EPIDERMAL (disorder)	C0334082	Neoplasms	0.7		0
rs104894230	HRAS;LRRC56	3265;115399	0.615	0.464	11	534288	missense variant	C/A,G,T	snp					Malignant neoplasm of esophagus	C0546837	Digestive System Diseases; Neoplasms	0.01	1	1	2012	2012
rs104894230	HRAS;LRRC56	3265;115399	0.615	0.464	11	534288	missense variant	C/A,G,T	snp					Hematologic Neoplasms	C0376545	Hemic and Lymphatic Diseases; Neoplasms	0.01	1	1	2007	2007
rs104894230	HRAS;LRRC56	3265;115399	0.615	0.464	11	534288	missense variant	C/A,G,T	snp					Adenocarcinoma of prostate	C0007112		0.7		1	2016	2016
rs104894230	HRAS;LRRC56	3265;115399	0.615	0.464	11	534288	missense variant	C/A,G,T	snp					Adenoid Cystic Carcinoma	C0010606	Neoplasms	0.7		1	2016	2016
rs104894230	HRAS;LRRC56	3265;115399	0.615	0.464	11	534288	missense variant	C/A,G,T	snp					Malignant Uterine Corpus Neoplasm	C0153574		0.7		1	2016	2016
rs104894230	HRAS;LRRC56	3265;115399	0.615	0.464	11	534288	missense variant	C/A,G,T	snp					Papillary renal cell carcinoma, sporadic	C1336078	Female Urogenital Diseases and Pregnancy Complications; Male Urogenital Diseases; Neoplasms	0.7		1	2016	2016
rs104894230	HRAS;LRRC56	3265;115399	0.615	0.464	11	534288	missense variant	C/A,G,T	snp					Malignant neoplasm of urinary bladder	C0005684	Female Urogenital Diseases and Pregnancy Complications; Male Urogenital Diseases; Neoplasms	0.7		0
rs104894230	HRAS;LRRC56	3265;115399	0.615	0.464	11	534288	missense variant	C/A,G,T	snp					Thymoma	C0040100	Hemic and Lymphatic Diseases; Neoplasms	0.01	1	1	2010	2010
rs104894230	HRAS;LRRC56	3265;115399	0.615	0.464	11	534288	missense variant	C/A,G,T	snp					Adenocarcinoma of pancreas	C0281361		0.7		1	2016	2016
rs104894230	HRAS;LRRC56	3265;115399	0.615	0.464	11	534288	missense variant	C/A,G,T	snp					Organoid Nevus Phakomatosis	C0265329	Congenital, Hereditary, and Neonatal Diseases and Abnormalities; Neoplasms; Nervous System Diseases	0.01	1	1	2012	2012
rs104894230	HRAS;LRRC56	3265;115399	0.615	0.464	11	534288	missense variant	C/A,G,T	snp					Transitional cell carcinoma of bladder	C0279680		0.7		1	2016	2016
rs104894230	HRAS;LRRC56	3265;115399	0.615	0.464	11	534288	missense variant	C/A,G,T	snp					Carcinogenesis	C0596263	Neoplasms; Pathological Conditions, Signs and Symptoms	0.02	1	2	2012	2016
rs104894230	HRAS;LRRC56	3265;115399	0.615	0.464	11	534288	missense variant	C/A,G,T	snp					Uterine Carcinosarcoma	C0280630		0.7		1	2016	2016
rs104894230	HRAS;LRRC56	3265;115399	0.615	0.464	11	534288	missense variant	C/A,G,T	snp					Squamous cell carcinoma of the head and neck	C1168401	Neoplasms	0.7		1	2016	2016
rs104894230	HRAS;LRRC56	3265;115399	0.615	0.464	11	534288	missense variant	C/A,G,T	snp					Colorectal Neoplasms	C0009404	Digestive System Diseases; Neoplasms	0.7		1	2016	2016
rs104894231	LRRC56;HRAS	115399;3265	0.784	0.321	11	533467	missense variant	C/G,T	snp					MYOPATHY, CONGENITAL, WITH EXCESS OF MUSCLE SPINDLES	C1968782	Musculoskeletal Diseases; Nervous System Diseases	0.7		1	2007	2007
rs104894231	LRRC56;HRAS	115399;3265	0.784	0.321	11	533467	missense variant	C/G,T	snp					Adenocarcinoma of lung (disorder)	C0152013	Neoplasms; Respiratory Tract Diseases	0.7		1	2016	2016
rs104894231	LRRC56;HRAS	115399;3265	0.784	0.321	11	533467	missense variant	C/G,T	snp					Gastric Adenocarcinoma	C0278701		0.7		1	2016	2016
rs104894231	LRRC56;HRAS	115399;3265	0.784	0.321	11	533467	missense variant	C/G,T	snp					Hypertrophic Cardiomyopathy	C0007194	Cardiovascular Diseases	0.01	1	1	2017	2017
rs104894231	LRRC56;HRAS	115399;3265	0.784	0.321	11	533467	missense variant	C/G,T	snp					Multiple Myeloma	C0026764	Cardiovascular Diseases; Hemic and Lymphatic Diseases; Immune System Diseases; Neoplasms	0.7		1	2016	2016
rs104894231	LRRC56;HRAS	115399;3265	0.784	0.321	11	533467	missense variant	C/G,T	snp					Colorectal Neoplasms	C0009404	Digestive System Diseases; Neoplasms	0.7		1	2016	2016
rs104894231	LRRC56;HRAS	115399;3265	0.784	0.321	11	533467	missense variant	C/G,T	snp					Leukemia, Myelocytic, Acute	C0023467	Neoplasms	0.7		1	2016	2016
rs104894231	LRRC56;HRAS	115399;3265	0.784	0.321	11	533467	missense variant	C/G,T	snp					Costello syndrome (disorder)	C0587248	Congenital, Hereditary, and Neonatal Diseases and Abnormalities; Musculoskeletal Diseases	0.8		1	2007	2007
rs104894617	PMP22	5376	0.878	0.071	17	15260681	missense variant	A/G	snp					Charcot-Marie-Tooth Disease	C0007959	Congenital, Hereditary, and Neonatal Diseases and Abnormalities; Nervous System Diseases	0.01	1	1	2015	2015
rs104894617	PMP22	5376	0.878	0.071	17	15260681	missense variant	A/G	snp					Charcot-Marie-Tooth Disease, Type Ia (disorder)	C0270911	Congenital, Hereditary, and Neonatal Diseases and Abnormalities; Nervous System Diseases	0.8		3	1992	1993
rs104894617	PMP22	5376	0.878	0.071	17	15260681	missense variant	A/G	snp					Dejerine-Sottas Disease (disorder)	C0011195	Congenital, Hereditary, and Neonatal Diseases and Abnormalities; Nervous System Diseases	0.7		0
rs104894618	PMP22	5376	1	0.071	17	15239554	missense variant	G/C	snp					Charcot-Marie-Tooth Disease, Type Ia (disorder)	C0270911	Congenital, Hereditary, and Neonatal Diseases and Abnormalities; Nervous System Diseases	0.8		2	1993	1994
rs104894619	PMP22	5376	0.821	0.107	17	15231047	missense variant	G/A	snp	0.0040203	G/A	0.00528595	G/A	Charcot-Marie-Tooth Disease, Type Ia (disorder)	C0270911	Congenital, Hereditary, and Neonatal Diseases and Abnormalities; Nervous System Diseases	0.7		5	1994	2006
rs104894619	PMP22	5376	0.821	0.107	17	15231047	missense variant	G/A	snp	0.0040203	G/A	0.00528595	G/A	Neuropathy	C0442874		0.02	1	2	2006	2011
rs104894619	PMP22	5376	0.821	0.107	17	15231047	missense variant	G/A	snp	0.0040203	G/A	0.00528595	G/A	Charcot-Marie-Tooth Disease	C0007959	Congenital, Hereditary, and Neonatal Diseases and Abnormalities; Nervous System Diseases	0.03	1	3	2006	2011
rs104894619	PMP22	5376	0.821	0.107	17	15231047	missense variant	G/A	snp	0.0040203	G/A	0.00528595	G/A	Mixed sensory-motor polyneuropathy	C0271682		0.01	1	1	2016	2016
rs104894619	PMP22	5376	0.821	0.107	17	15231047	missense variant	G/A	snp	0.0040203	G/A	0.00528595	G/A	Hereditary Motor and Sensory Neuropathy Type I	C0751036	Congenital, Hereditary, and Neonatal Diseases and Abnormalities; Nervous System Diseases	0.01	1	1	2001	2001
rs104894619	PMP22	5376	0.821	0.107	17	15231047	missense variant	G/A	snp	0.0040203	G/A	0.00528595	G/A	Hereditary liability to pressure palsies	C0393814	Congenital, Hereditary, and Neonatal Diseases and Abnormalities; Musculoskeletal Diseases; Nervous System Diseases	0.04	1	4	1999	2016
rs104894620	PMP22	5376	1	0.071	17	15239584	start lost	A/G,T	snp					Dejerine-Sottas Disease (disorder)	C0011195	Congenital, Hereditary, and Neonatal Diseases and Abnormalities; Nervous System Diseases	0.7		2	1994	1994
rs104894620	PMP22	5376	1	0.071	17	15239584	start lost	A/G,T	snp					DEJERINE-SOTTAS SYNDROME, AUTOSOMAL DOMINANT	C4016264		0.7		1	1994	1994
rs104894621	PMP22	5376	0.846	0.071	17	15239575	missense variant	G/A	snp					Charcot-Marie-Tooth Disease	C0007959	Congenital, Hereditary, and Neonatal Diseases and Abnormalities; Nervous System Diseases	0.01	1	1	2010	2010
rs104894621	PMP22	5376	0.846	0.071	17	15239575	missense variant	G/A	snp					Genetic Diseases, Inborn	C0950123	Congenital, Hereditary, and Neonatal Diseases and Abnormalities	0.7		20	1992	2016
rs104894621	PMP22	5376	0.846	0.071	17	15239575	missense variant	G/A	snp					Dejerine-Sottas Disease (disorder)	C0011195	Congenital, Hereditary, and Neonatal Diseases and Abnormalities; Nervous System Diseases	0.82	1	3	2001	2014
rs104894621	PMP22	5376	0.846	0.071	17	15239575	missense variant	G/A	snp					Charcot-Marie-Tooth Disease, Type Ia (disorder)	C0270911	Congenital, Hereditary, and Neonatal Diseases and Abnormalities; Nervous System Diseases	0.7		0
rs104894621	PMP22	5376	0.846	0.071	17	15239575	missense variant	G/A	snp					DEJERINE-SOTTAS SYNDROME, AUTOSOMAL DOMINANT	C4016264		0.7		3	1994	1998
rs104894621	PMP22	5376	0.846	0.071	17	15239575	missense variant	G/A	snp					Neuropathy	C0442874		0.02	1	2	1998	1999
rs104894621	PMP22	5376	0.846	0.071	17	15239575	missense variant	G/A	snp					Hereditary Motor and Sensory Neuropathy Type I	C0751036	Congenital, Hereditary, and Neonatal Diseases and Abnormalities; Nervous System Diseases	0.7		1	2017	2017
rs104894622	PMP22	5376	0.923	0.071	17	15260692	missense variant	G/T	snp					Genetic Diseases, Inborn	C0950123	Congenital, Hereditary, and Neonatal Diseases and Abnormalities	0.7		20	1992	2016
rs104894622	PMP22	5376	0.923	0.071	17	15260692	missense variant	G/T	snp					Dejerine-Sottas Disease (disorder)	C0011195	Congenital, Hereditary, and Neonatal Diseases and Abnormalities; Nervous System Diseases	0.7		1	1995	1995
rs104894622	PMP22	5376	0.923	0.071	17	15260692	missense variant	G/T	snp					DEJERINE-SOTTAS SYNDROME, AUTOSOMAL DOMINANT	C4016264		0.7		2	1987	1995
rs104894622	PMP22	5376	0.923	0.071	17	15260692	missense variant	G/T	snp					Hereditary Motor and Sensory Neuropathy Type I	C0751036	Congenital, Hereditary, and Neonatal Diseases and Abnormalities; Nervous System Diseases	0.7		1	2017	2017
rs104894623	PMP22	5376	0.878	0.179	17	15239591	missense variant	C/G,T	snp					Hereditary liability to pressure palsies	C0393814	Congenital, Hereditary, and Neonatal Diseases and Abnormalities; Musculoskeletal Diseases; Nervous System Diseases	0.8		1	2004	2004
rs104894623	PMP22	5376	0.878	0.179	17	15239591	missense variant	C/G,T	snp					Charcot-Marie-Tooth disease and deafness	C1861669	Congenital, Hereditary, and Neonatal Diseases and Abnormalities; Nervous System Diseases; Otorhinolaryngologic Diseases; Pathological Conditions, Signs and Symptoms	0.7		4	1982	1999
rs104894623	PMP22	5376	0.878	0.179	17	15239591	missense variant	C/G,T	snp					Charcot-Marie-Tooth Disease, Demyelinating, Type 1e	C3495591	Congenital, Hereditary, and Neonatal Diseases and Abnormalities; Nervous System Diseases; Otorhinolaryngologic Diseases; Pathological Conditions, Signs and Symptoms	0.7		1	1999	1999
rs104894624	PMP22	5376	1	0.071	17	15230952	missense variant	C/A,G,T	snp	3.97975e-06	C/T			Dejerine-Sottas Disease (disorder)	C0011195	Congenital, Hereditary, and Neonatal Diseases and Abnormalities; Nervous System Diseases	0.71	1	1	1998	1998
rs104894625	PMP22	5376	0.878	0.107	17	15260663	missense variant	G/A	snp					Mixed sensory-motor polyneuropathy	C0271682		0.01	1	1	2005	2005
rs104894625	PMP22	5376	0.878	0.107	17	15260663	missense variant	G/A	snp					Hereditary liability to pressure palsies	C0393814	Congenital, Hereditary, and Neonatal Diseases and Abnormalities; Musculoskeletal Diseases; Nervous System Diseases	0.81	1	1	2005	2005
rs104894625	PMP22	5376	0.878	0.107	17	15260663	missense variant	G/A	snp					Charcot-Marie-Tooth Disease, Type Ia (disorder)	C0270911	Congenital, Hereditary, and Neonatal Diseases and Abnormalities; Nervous System Diseases	0.81	1	2	1993	2005
rs104894626	PMP22	5376	0.923	0.143	17	15259190	missense variant	A/G	snp					Charcot-Marie-Tooth disease and deafness	C1861669	Congenital, Hereditary, and Neonatal Diseases and Abnormalities; Nervous System Diseases; Otorhinolaryngologic Diseases; Pathological Conditions, Signs and Symptoms	0.7		2	1993	2002
rs104894626	PMP22	5376	0.923	0.143	17	15259190	missense variant	A/G	snp					Charcot-Marie-Tooth Disease, Demyelinating, Type 1e	C3495591	Congenital, Hereditary, and Neonatal Diseases and Abnormalities; Nervous System Diseases; Otorhinolaryngologic Diseases; Pathological Conditions, Signs and Symptoms	0.7		1	2002	2002
rs104894627	PMP22	5376	1	0.071	17	15259162	missense variant	T/A	snp					Charcot-Marie-Tooth Disease, Type Ia (disorder)	C0270911	Congenital, Hereditary, and Neonatal Diseases and Abnormalities; Nervous System Diseases	0.7		1	1999	1999
rs104894627	PMP22	5376	1	0.071	17	15259162	missense variant	T/A	snp					CHARCOT-MARIE-TOOTH DISEASE, TYPE 1A, WITH FOCALLY FOLDED MYELIN SHEATHS	C4016717		0.7		1	1999	1999
rs1049346	GLO1	2739	1	0.036	6	38703061	5 prime UTR variant	G/A	snp	0.495013	G/A	0.531788	G/A	Autism Spectrum Disorders	C1510586	Mental Disorders	0.01	1	1	2015	2015
rs10519067	RORA	6095			15	60776148	intron variant	G/A	snp			0.207463	G/A	Hypersensitivity	C0020517	Immune System Diseases	0.7		1	2017	2017
rs10519068	RORA	6095	1	0.071	15	60776505	intron variant	G/A	snp			0.226287	G/A	Asthma	C0004096	Immune System Diseases; Respiratory Tract Diseases	0.7		1	2017	2017
rs1052533574	ITGA2B	3674	1	0.071	17	44386063	missense variant	A/G	snp					Thrombasthenia	C0040015	Congenital, Hereditary, and Neonatal Diseases and Abnormalities; Hemic and Lymphatic Diseases	0.7		1	2002	2002
rs1054084896	TYMP	1890	1	0.143	22	50529598	stop gained	C/A	snp	4.02476e-06	C/A			MITOCHONDRIAL NEUROGASTROINTESTINAL ENCEPHALOPATHY SYNDROME	C0872218	Digestive System Diseases; Musculoskeletal Diseases; Nervous System Diseases; Nutritional and Metabolic Diseases	0.7		2	1993	2012
rs1057403865	RAF1	5894	1		3	12599805	missense variant	G/C	snp					CARDIOMYOPATHY, DILATED, 1NN	C4014656		0.7		1	2014	2014
rs1057515421	LMNA	4000	1	0.036	1	156136284	stop gained	C/T	snp					Cardiomyopathy, Familial Idiopathic	C1449563	Cardiovascular Diseases	0.7		2	1999	2017
rs1057515571	PMS2	5395	1	0.143	7	5995591	frameshift variant	TC/T	in-del					COLORECTAL CANCER, HEREDITARY NONPOLYPOSIS, TYPE 4	C1838333	Congenital, Hereditary, and Neonatal Diseases and Abnormalities; Digestive System Diseases; Neoplasms; Nutritional and Metabolic Diseases	0.7		1	2006	2006
rs1057515572	PMS2	5395	1	0.143	7	5987033	frameshift variant	CGC/CACT	in-del					Turcot syndrome (disorder)	C0265325	Congenital, Hereditary, and Neonatal Diseases and Abnormalities; Digestive System Diseases; Neoplasms; Nervous System Diseases	0.7		1	2007	2007
rs1057516253	BLM	641	1	0.071	15	90798284	frameshift variant	CAT/C	in-del					Bloom Syndrome	C0005859	Congenital, Hereditary, and Neonatal Diseases and Abnormalities; Nutritional and Metabolic Diseases	0.7		0
rs1057516261	BLM	641	1	0.071	15	90811330	frameshift variant	AAGGAA/A	in-del					Bloom Syndrome	C0005859	Congenital, Hereditary, and Neonatal Diseases and Abnormalities; Nutritional and Metabolic Diseases	0.7		4	1997	2017
rs1057516297	BLM	641	1	0.071	15	90749711	frameshift variant	T/TT	in-del					Bloom Syndrome	C0005859	Congenital, Hereditary, and Neonatal Diseases and Abnormalities; Nutritional and Metabolic Diseases	0.7		0
rs1057516361	BLM	641	1	0.071	15	90761093	frameshift variant	TTTAGCAGCCAGCAAAT/T	in-del					Bloom Syndrome	C0005859	Congenital, Hereditary, and Neonatal Diseases and Abnormalities; Nutritional and Metabolic Diseases	0.7		0
rs1057516450	BCHE	590	1	0.143	3	165829960	frameshift variant	T/TA	in-del					Butyrylcholinesterase deficiency	C1283400	Congenital, Hereditary, and Neonatal Diseases and Abnormalities; Nutritional and Metabolic Diseases; Pathological Conditions, Signs and Symptoms; Respiratory Tract Diseases	0.7		0
rs1057516452	BLM	641	1	0.071	15	90784978	frameshift variant	ACGTTACA/A	in-del					Bloom Syndrome	C0005859	Congenital, Hereditary, and Neonatal Diseases and Abnormalities; Nutritional and Metabolic Diseases	0.7		0
rs1057516482	BCHE	590	1	0.143	3	165786301	stop gained	C/A	snp	4.01594e-06	C/A			Butyrylcholinesterase deficiency	C1283400	Congenital, Hereditary, and Neonatal Diseases and Abnormalities; Nutritional and Metabolic Diseases; Pathological Conditions, Signs and Symptoms; Respiratory Tract Diseases	0.7		0
rs1057516496	BCHE	590	1	0.143	3	165786144	splice donor variant	C/A,T	snp			3.19203e-05	C/T	Butyrylcholinesterase deficiency	C1283400	Congenital, Hereditary, and Neonatal Diseases and Abnormalities; Nutritional and Metabolic Diseases; Pathological Conditions, Signs and Symptoms; Respiratory Tract Diseases	0.7		0
rs1057516547	BLM	641	1	0.071	15	90804246	frameshift variant	GA/G	in-del					Bloom Syndrome	C0005859	Congenital, Hereditary, and Neonatal Diseases and Abnormalities; Nutritional and Metabolic Diseases	0.7		0
rs1057516593	BLM	641	1	0.071	15	90747394	start lost	T/C	snp					Bloom Syndrome	C0005859	Congenital, Hereditary, and Neonatal Diseases and Abnormalities; Nutritional and Metabolic Diseases	0.7		0
rs1057516700	BLM	641	1	0.071	15	90785079	stop gained	C/T	snp					Bloom Syndrome	C0005859	Congenital, Hereditary, and Neonatal Diseases and Abnormalities; Nutritional and Metabolic Diseases	0.7		2	2008	2015
rs1057516707	BCHE	590	1	0.143	3	165830541	frameshift variant	TC/T	in-del					Butyrylcholinesterase deficiency	C1283400	Congenital, Hereditary, and Neonatal Diseases and Abnormalities; Nutritional and Metabolic Diseases; Pathological Conditions, Signs and Symptoms; Respiratory Tract Diseases	0.7		0
rs1057516719	BLM	641	1	0.071	15	90794169	frameshift variant	GG/G	in-del					Bloom Syndrome	C0005859	Congenital, Hereditary, and Neonatal Diseases and Abnormalities; Nutritional and Metabolic Diseases	0.7		0
rs1057516728	BLM	641	1	0.071	15	90809240	stop gained	C/A,T	snp					Bloom Syndrome	C0005859	Congenital, Hereditary, and Neonatal Diseases and Abnormalities; Nutritional and Metabolic Diseases	0.7		0
rs1057516774	BLM	641	1	0.071	15	90803562	stop gained	G/T	snp					Bloom Syndrome	C0005859	Congenital, Hereditary, and Neonatal Diseases and Abnormalities; Nutritional and Metabolic Diseases	0.7		0
rs1057516784	BCHE	590	1	0.143	3	165830827	frameshift variant	GAA/G	in-del					Butyrylcholinesterase deficiency	C1283400	Congenital, Hereditary, and Neonatal Diseases and Abnormalities; Nutritional and Metabolic Diseases; Pathological Conditions, Signs and Symptoms; Respiratory Tract Diseases	0.7		0
rs1057516956	BLM	641	1	0.071	15	90761137	frameshift variant	AGGAAGGTCGGCCAA/A	in-del					Bloom Syndrome	C0005859	Congenital, Hereditary, and Neonatal Diseases and Abnormalities; Nutritional and Metabolic Diseases	0.7		0
rs1057516964	BLM	641	1	0.071	15	90760657	stop gained	G/A	snp					Bloom Syndrome	C0005859	Congenital, Hereditary, and Neonatal Diseases and Abnormalities; Nutritional and Metabolic Diseases	0.7		2	2007	2015
rs1057517013	BLM	641	1	0.071	15	90760852	frameshift variant	ATA/A	in-del					Bloom Syndrome	C0005859	Congenital, Hereditary, and Neonatal Diseases and Abnormalities; Nutritional and Metabolic Diseases	0.7		1	2017	2017
rs1057517030	BLM	641	1	0.071	15	90754934	stop gained	GTG/G	in-del					Bloom Syndrome	C0005859	Congenital, Hereditary, and Neonatal Diseases and Abnormalities; Nutritional and Metabolic Diseases	0.7		1	2017	2017
rs1057517144	BCHE	590	1	0.143	3	165786253	stop gained	G/A	snp	3.99355e-06	G/A			Butyrylcholinesterase deficiency	C1283400	Congenital, Hereditary, and Neonatal Diseases and Abnormalities; Nutritional and Metabolic Diseases; Pathological Conditions, Signs and Symptoms; Respiratory Tract Diseases	0.7		0
rs1057517154	BLM	641	1	0.071	15	90804275	frameshift variant	A/AA	in-del					Bloom Syndrome	C0005859	Congenital, Hereditary, and Neonatal Diseases and Abnormalities; Nutritional and Metabolic Diseases	0.7		0
rs1057517208	BCHE	590	1	0.143	3	165830415	stop gained	G/A	snp	4.00026e-06	GA/G			Butyrylcholinesterase deficiency	C1283400	Congenital, Hereditary, and Neonatal Diseases and Abnormalities; Nutritional and Metabolic Diseases; Pathological Conditions, Signs and Symptoms; Respiratory Tract Diseases	0.7		0
rs1057517218	BCHE	590	1	0.143	3	165829516	splice donor variant	C/A	snp					Butyrylcholinesterase deficiency	C1283400	Congenital, Hereditary, and Neonatal Diseases and Abnormalities; Nutritional and Metabolic Diseases; Pathological Conditions, Signs and Symptoms; Respiratory Tract Diseases	0.7		0
rs1057517221	BCHE	590	1	0.143	3	165829851	stop gained	C/A	snp					Butyrylcholinesterase deficiency	C1283400	Congenital, Hereditary, and Neonatal Diseases and Abnormalities; Nutritional and Metabolic Diseases; Pathological Conditions, Signs and Symptoms; Respiratory Tract Diseases	0.7		0
rs1057517229	BLM	641	1	0.071	15	90749930	frameshift variant	ACTGA/A	in-del					Bloom Syndrome	C0005859	Congenital, Hereditary, and Neonatal Diseases and Abnormalities; Nutritional and Metabolic Diseases	0.7		0
rs1057517265	BCHE	590	1	0.143	3	165830019	stop gained	G/A	snp					Butyrylcholinesterase deficiency	C1283400	Congenital, Hereditary, and Neonatal Diseases and Abnormalities; Nutritional and Metabolic Diseases; Pathological Conditions, Signs and Symptoms; Respiratory Tract Diseases	0.7		0
rs1057517266	BLM	641	1	0.071	15	90761095	frameshift variant	TAGCA/TGGC	in-del					Bloom Syndrome	C0005859	Congenital, Hereditary, and Neonatal Diseases and Abnormalities; Nutritional and Metabolic Diseases	0.7		0
rs1057517288	BCHE	590	1	0.143	3	165829794	frameshift variant	CG/C	in-del					Butyrylcholinesterase deficiency	C1283400	Congenital, Hereditary, and Neonatal Diseases and Abnormalities; Nutritional and Metabolic Diseases; Pathological Conditions, Signs and Symptoms; Respiratory Tract Diseases	0.7		0
rs1057517359	BLM	641	1	0.071	15	90754857	stop gained	A/ACTTA	in-del					Bloom Syndrome	C0005859	Congenital, Hereditary, and Neonatal Diseases and Abnormalities; Nutritional and Metabolic Diseases	0.7		0
rs1057517374	BLM	641	1	0.071	15	90749566	frameshift variant	ACA/A	in-del					Bloom Syndrome	C0005859	Congenital, Hereditary, and Neonatal Diseases and Abnormalities; Nutritional and Metabolic Diseases	0.7		0
[truncated: 3,152 more rows]
