# Supplementary material for: PHARMIP: An insilico method to predict genetics that underpin adverse drug reactions
Source: MethodsX. 2019 Dec 19;7:100775. doi: 10.1016/j.mex.2019.100775 (PMC7036477; doi:10.1016/j.mex.2019.100775)
Supplement: Supplementary file 1 [file mmc1.zip › sea-results.xls]

Query ID	Target ID	Affinity Threshold (nM)	P-Value	Max Tc	Cut Sum	Z-Score	Name	Description	Query Smiles
compound_1	ACES_HUMAN	5	1.91e-14	1.0000	21.8315	24.1802	ACHE	Acetylcholinesterase	CNC(NCCSCC1=CC=C(CN(C)C)O1)=C[N+]([O-])=O
compound_1	ACH4_DROME	5	1.974e-09	0.2985	0.5926	15.1777	nAChRbeta2	Acetylcholine receptor subunit beta-like 2	CNC(NCCSCC1=CC=C(CN(C)C)O1)=C[N+]([O-])=O
compound_1	ACM1_MOUSE	5	3.646e-136	0.6364	14.6336	242.7046	Chrm1	Muscarinic acetylcholine receptor M1	CNC(NCCSCC1=CC=C(CN(C)C)O1)=C[N+]([O-])=O
compound_1	ACM2_MOUSE	5	3.225e-124	0.6364	8.1700	221.2564	Chrm2	Muscarinic acetylcholine receptor M2	CNC(NCCSCC1=CC=C(CN(C)C)O1)=C[N+]([O-])=O
compound_1	ACM2_RAT	5	5.068e-18	0.5500	8.0464	30.6002	Chrm2	Muscarinic acetylcholine receptor M2	CNC(NCCSCC1=CC=C(CN(C)C)O1)=C[N+]([O-])=O
compound_1	CHLE_HUMAN	5	2.22e-16	0.6364	15.0974	27.4791	BCHE	Cholinesterase	CNC(NCCSCC1=CC=C(CN(C)C)O1)=C[N+]([O-])=O
compound_1	H6TY12_PERAM	5	2.913e-13	0.3898	0.7732	22.0555		Nicotinic acetylcholine receptor alpha8 subunit	CNC(NCCSCC1=CC=C(CN(C)C)O1)=C[N+]([O-])=O
compound_1	HRH2_CAVPO	5	2.195e-09	1.0000	2.5249	15.0947	HRH2	Histamine H2 receptor	CNC(NCCSCC1=CC=C(CN(C)C)O1)=C[N+]([O-])=O
compound_1	HRH2_RAT	5	2.82e-09	0.3284	0.6348	14.8995	Hrh2	Histamine H2 receptor	CNC(NCCSCC1=CC=C(CN(C)C)O1)=C[N+]([O-])=O
compound_1	HRH2_HUMAN	5	0.002546	1.0000	1.0000	4.2063	HRH2	Histamine H2 receptor	CNC(NCCSCC1=CC=C(CN(C)C)O1)=C[N+]([O-])=O
compound_1	QPCTL_HUMAN	5	6.002e-18	0.3194	1.7796	30.4684	QPCTL	Glutaminyl-peptide cyclotransferase-like protein	CNC(NCCSCC1=CC=C(CN(C)C)O1)=C[N+]([O-])=O
compound_1	QPCT_HUMAN	5	2.201e-08	0.3239	3.3254	13.2973	QPCT	Glutaminyl-peptide cyclotransferase	CNC(NCCSCC1=CC=C(CN(C)C)O1)=C[N+]([O-])=O
compound_1	S47A1_HUMAN	5	1.231e-12	1.0000	1.0000	20.9317	SLC47A1	Multidrug and toxin extrusion protein 1	CNC(NCCSCC1=CC=C(CN(C)C)O1)=C[N+]([O-])=O
