# Supplementary material for: PHARMIP: An insilico method to predict genetics that underpin adverse drug reactions
Source: MethodsX. 2019 Dec 19;7:100775. doi: 10.1016/j.mex.2019.100775 (PMC7036477; doi:10.1016/j.mex.2019.100775)
Supplement: Supplementary file 1 [file mmc1.zip › TargetPredictionReport (2).csv]

Target	Uniprot ID	Gene Code	ChEMBL ID	By Homology	Probability	Number of sim. cmpds (3D)	Number of sim. cmpds (D2)	Target Class
Cholinesterase	P06276	BCHE	CHEMBL1914	Yes	0.88	170	42	Enzyme
Acetylcholinesterase	P22303	ACHE	CHEMBL220	No	0.88	170	42	Enzyme
Histamine H2 receptor	P25021	HRH2	CHEMBL1941	No	0.88	18	1	Membrane receptor
Muscarinic acetylcholine receptor M2	P08172	CHRM2	CHEMBL211	Yes	0.8	267	30	Membrane receptor
Muscarinic acetylcholine receptor M4	P08173	CHRM4	CHEMBL1821	Yes	0.8	275	30	Membrane receptor
Muscarinic acetylcholine receptor M1	P11229	CHRM1	CHEMBL216	Yes	0.8	337	30	Membrane receptor
FAD-linked sulfhydryl oxidase ALR	P55789	GFER	CHEMBL1741189	No	0.16	52	1	Enzyme
Microtubule-associated protein tau	P10636	MAPT	CHEMBL1293224	No	0.13	649	3	Unclassified
Tyrosyl-DNA phosphodiesterase 1	Q9NUW8	TDP1	CHEMBL1075138	No	0.11	162	1	Enzyme
Estrogen receptor	P03372	ESR1	CHEMBL206	No	0.1	61	1	Transcription Factor
Estrogen receptor beta	Q92731	ESR2	CHEMBL242	No	0.1	61	1	Transcription Factor
5-hydroxytryptamine receptor 6	P50406	HTR6	CHEMBL3371	No	0.05	121	0	Membrane receptor
Muscarinic acetylcholine receptor M5	P08912	CHRM5	CHEMBL2035	Yes	0.05	191	0	Membrane receptor
Alpha-2A adrenergic receptor	P08913	ADRA2A	CHEMBL1867	Yes	0.05	85	0	Membrane receptor
D(2) dopamine receptor	P14416	DRD2	CHEMBL217	Yes	0.05	723	0	Membrane receptor
